# Supplementary material for: iFish: predicting the pathogenicity of human nonsynonymous variants using gene-specific/family-specific attributes and classifiers
Source: Sci Rep. 2016 Aug 16;6:31321. doi: 10.1038/srep31321 (PMC4985647; doi:10.1038/srep31321)
Supplement: Supplementary Dataset 1 [file srep31321-s2.xls]

## Sheet: features
Gene	Model	SIFT	Polyphen2_HDIV	Polyphen2_HVAR	MutationAssessor	GERP_RS	Phylop	site	coiled	compbias	intramem	propep	repeat	signal	transmem	dScore	Score1	Nobs	Helix	Sheet	Turn	dVol	dProp	B_fact	CpG	IdPmax	IdQmin	NormASA	MapReg	Weight	Bulkiness	Polarity	Hydropathicity	Hydrophobicity	Transmembrane	Flexibility	HelixTend	SheetTend	TurnTend	Coil	BLOSUM62
A1BG	IGD		√	√	√	√	√									√	√								√											√			√		√
A1CF	RBM	√			√	√												√							√						√			√		√					√
AARS	aaRS2		√	√	√	√	√											√									√							√
AARS2	aaRS2		√
ABCA1	ABCA	√			√		√									√	√	√							√		√				√				√					√	√
ABCA10	ABCA	√			√		√									√	√	√							√		√				√				√					√	√
ABCA11P	ABCA	√			√		√									√	√	√							√		√				√				√					√	√
ABCA12	ABCA		√	√	√												√								√							√		√
ABCA13	ABCA	√			√		√									√	√	√							√		√				√				√					√	√
ABCA17P	ABCA	√			√		√									√	√	√							√		√				√				√					√	√
ABCA2	ABCA	√			√		√									√	√	√							√		√				√				√					√	√
ABCA3	ABCA	√			√		√									√	√	√							√		√				√				√					√	√
ABCA4	ABCA	√			√		√									√	√	√							√		√				√				√					√	√
ABCA5	ABCA	√			√		√									√	√	√							√		√				√				√					√	√
ABCA6	ABCA	√			√		√									√	√	√							√		√				√				√					√	√
ABCA7	ABCA	√			√		√									√	√	√							√		√				√				√					√	√
ABCA8	ABCA	√			√		√									√	√	√							√		√				√				√					√	√
ABCA9	ABCA	√			√		√									√	√	√							√		√				√				√					√	√
ABCB1	CD	√		√	√	√	√	√		√			√	√		√		√							√						√	√	√		√		√	√			√
ABCB10	ABCB	√		√	√	√	√										√																	√	√
ABCB11	ABCB	√		√	√	√	√										√																	√	√
ABCB4	ABCB	√		√	√	√	√										√																	√	√
ABCB5	ABCB	√		√	√	√	√										√																	√	√
ABCB6	ABCB	√		√	√	√	√										√																	√	√
ABCB7	ABCB	√		√	√	√	√										√																	√	√
ABCB8	ABCB	√		√	√	√	√										√																	√	√
ABCB9	ABCB	√		√	√	√	√										√																	√	√
ABCC2	ABCC2						√								√	√
ABCG1	ABCG			√	√	√	√								√	√																				√	√	√
ABCG2	ABCG			√	√	√	√								√	√																				√	√	√
ABCG4	ABCG			√	√	√	√								√	√																				√	√	√
ABCG5	ABCG			√	√	√	√								√	√																				√	√	√
ABCG8	ABCG			√																						√				√			√	√			√
ABHD1	ABHD				√		√																							√	√			√	√			√	√
ABHD10	ABHD				√		√																							√	√			√	√			√	√
ABHD11	ABHD				√		√																							√	√			√	√			√	√
ABHD12	ABHD				√		√																							√	√			√	√			√	√
ABHD12B	ABHD				√		√																							√	√			√	√			√	√
ABHD13	ABHD				√		√																							√	√			√	√			√	√
ABHD14A	ABHD				√		√																							√	√			√	√			√	√
ABHD14B	ABHD				√		√																							√	√			√	√			√	√
ABHD15	ABHD				√		√																							√	√			√	√			√	√
ABHD16A	ABHD				√		√																							√	√			√	√			√	√
ABHD16B	ABHD				√		√																							√	√			√	√			√	√
ABHD2	ABHD				√		√																							√	√			√	√			√	√
ABHD3	ABHD				√		√																							√	√			√	√			√	√
ABHD4	ABHD				√		√																							√	√			√	√			√	√
ABHD5	ABHD				√		√																							√	√			√	√			√	√
ABHD6	ABHD				√		√																							√	√			√	√			√	√
ABHD8	ABHD				√		√																							√	√			√	√			√	√
ABI3BP	FN3			√	√		√	√					√			√		√												√											√
ABL1	SH2D		√	√	√	√												√																					√
ABL2	SH2D		√	√	√	√												√																					√
ABO	bloodgroup	√		√	√		√										√	√																√							√
ABR	PLEKH	√	√	√	√	√	√	√	√				√					√																		√		√	√		√
ABTB1	ANKRD	√	√	√	√	√	√										√	√							√									√						√	√
ABTB2	ANKRD	√	√	√	√	√	√										√	√							√									√						√	√
ACAN	VSET	√	√	√	√	√	√	√		√		√	√					√							√	√						√			√			√		√	√
ACAP1	PLEKH	√	√	√	√	√	√	√	√				√					√																		√		√	√		√
ACAP2	PLEKH	√	√	√	√	√	√	√	√				√					√																		√		√	√		√
ACAP3	PLEKH	√	√	√	√	√	√	√	√				√					√																		√		√	√		√
ACBD3	AKAP	√		√	√		√									√		√
ACBD6	ANKRD	√	√	√	√	√	√										√	√							√									√						√	√
ACE	ACE		√			√											√														√							√
ACHE	bloodgroup	√		√	√		√										√	√																√							√
ACOT11	StARD				√	√																											√
ACOT12	StARD				√	√																											√
ACTN1	EFHAND	√		√	√	√	√	√		√			√		√			√															√				√		√
ACTN2	EFHAND	√		√	√	√	√	√		√			√		√			√															√				√		√
ACTN4	EFHAND	√		√	√	√	√	√		√			√		√			√															√				√		√
ADAM10	CD	√		√	√	√	√	√		√			√	√		√		√							√						√	√	√		√		√	√			√
ADAM17	CD	√		√	√	√	√	√		√			√	√		√		√							√						√	√	√		√		√	√			√
ADAM8	CD	√		√	√	√	√	√		√			√	√		√		√							√						√	√	√		√		√	√			√
ADAMTS1	ADAMTS			√	√												√									√	√							√					√		√
ADAMTS10	ADAMTS10		√				√
ADAMTS12	ADAMTS			√	√												√									√	√							√					√		√
ADAMTS13	ADAMTS			√	√												√									√	√							√					√		√
ADAMTS14	ADAMTS			√	√												√									√	√							√					√		√
ADAMTS15	ADAMTS			√	√												√									√	√							√					√		√
ADAMTS16	ADAMTS			√	√												√									√	√							√					√		√
ADAMTS17	ADAMTS			√	√												√									√	√							√					√		√
ADAMTS18	ADAMTS18			√												√	√								√						√
ADAMTS19	ADAMTS			√	√												√									√	√							√					√		√
ADAMTS2	ADAMTS			√	√												√									√	√							√					√		√
ADAMTS20	ADAMTS			√	√												√									√	√							√					√		√
ADAMTS3	ADAMTS			√	√												√									√	√							√					√		√
ADAMTS4	ADAMTS			√	√												√									√	√							√					√		√
ADAMTS5	ADAMTS			√	√												√									√	√							√					√		√
ADAMTS6	ADAMTS			√	√												√									√	√							√					√		√
ADAMTS7	ADAMTS			√	√												√									√	√							√					√		√
ADAMTS8	ADAMTS			√	√												√									√	√							√					√		√
ADAMTS9	ADAMTS			√	√												√									√	√							√					√		√
ADAMTSL1	ISET	√	√	√	√	√	√										√	√							√	√	√				√		√	√					√		√
ADAMTSL3	IGD		√	√	√	√	√									√	√								√											√			√		√
ADAP1	PLEKH	√	√	√	√	√	√	√	√				√					√																		√		√	√		√
ADAP2	PLEKH	√	√	√	√	√	√	√	√				√					√																		√		√	√		√
ADCYAP1	ENDOLIG	√	√	√		√		√				√						√							√
ADIPOQ	ENDOLIG	√	√	√		√		√				√						√							√
ADM	ENDOLIG	√	√	√		√		√				√						√							√
ADM2	ENDOLIG	√	√	√		√		√				√						√							√
ADORA3	VSET	√	√	√	√	√	√	√		√		√	√					√							√	√						√			√			√		√	√
ADRBK1	PLEKH	√	√	√	√	√	√	√	√				√					√																		√		√	√		√
ADRBK2	PLEKH	√	√	√	√	√	√	√	√				√					√																		√		√	√		√
AFAP1	PLEKH	√	√	√	√	√	√	√	√				√					√																		√		√	√		√
AFAP1L1	PLEKH	√	√	√	√	√	√	√	√				√					√																		√		√	√		√
AFAP1L2	PLEKH	√	√	√	√	√	√	√	√				√					√																		√		√	√		√
AFG3L1P	AATP	√		√	√	√			√							√	√	√															√							√
AFG3L2	AATP	√		√	√	√			√							√	√	√															√							√
AGAP1	PLEKH	√	√	√	√	√	√	√	√				√					√																		√		√	√		√
AGAP10	PLEKH	√	√	√	√	√	√	√	√				√					√																		√		√	√		√
AGAP11	ANKRD	√	√	√	√	√	√										√	√							√									√						√	√
AGAP2	PLEKH	√	√	√	√	√	√	√	√				√					√																		√		√	√		√
AGAP3	PLEKH	√	√	√	√	√	√	√	√				√					√																		√		√	√		√
AGAP4	PLEKH	√	√	√	√	√	√	√	√				√					√																		√		√	√		√
AGAP5	PLEKH	√	√	√	√	√	√	√	√				√					√																		√		√	√		√
AGAP6	PLEKH	√	√	√	√	√	√	√	√				√					√																		√		√	√		√
AGAP7	PLEKH	√	√	√	√	√	√	√	√				√					√																		√		√	√		√
AGAP8	PLEKH	√	√	√	√	√	√	√	√				√					√																		√		√	√		√
AGAP9	PLEKH	√	√	√	√	√	√	√	√				√					√																		√		√	√		√
AGER	IGD		√	√	√	√	√									√	√								√											√			√		√
AGL	AGL					√																			√						√				√
AGRN	AGRN	√														√																				√
AGRP	ENDOLIG	√	√	√		√		√				√						√							√
AGT	SERPIN			√	√			√										√									√			√							√			√
AHR	bHLH		√	√	√	√				√						√	√	√							√					√					√	√
AHRR	bHLH		√	√	√	√				√						√	√	√							√					√					√	√
AICDA	APOBEC	√			√	√
AIF1	EFHAND	√		√	√	√	√	√		√			√		√			√															√				√		√
AIF1L	EFHAND	√		√	√	√	√	√		√			√		√			√															√				√		√
AIRE	PHF	√			√												√	√							√														√		√
AKAP1	AKAP	√		√	√		√									√		√
AKAP10	AKAP	√		√	√		√									√		√
AKAP11	AKAP	√		√	√		√									√		√
AKAP12	AKAP	√		√	√		√									√		√
AKAP13	AKAP	√		√	√		√									√		√
AKAP14	AKAP	√		√	√		√									√		√
AKAP17A	AKAP	√		√	√		√									√		√
AKAP2	AKAP	√		√	√		√									√		√
AKAP3	AKAP	√		√	√		√									√		√
AKAP4	AKAP	√		√	√		√									√		√
AKAP5	AKAP	√		√	√		√									√		√
AKAP6	AKAP	√		√	√		√									√		√
AKAP7	AKAP	√		√	√		√									√		√
AKAP8	AKAP	√		√	√		√									√		√
AKAP9	AKAP	√		√	√		√									√		√
AKT1	PLEKH	√	√	√	√	√	√	√	√				√					√																		√		√	√		√
AKT2	PLEKH	√	√	√	√	√	√	√	√				√					√																		√		√	√		√
AKT3	PLEKH	√	√	√	√	√	√	√	√				√					√																		√		√	√		√
ALCAM	VSET	√	√	√	√	√	√	√		√		√	√					√							√	√						√			√			√		√	√
ALDH16A1	ALDH	√	√		√	√																			√						√						√	√		√
ALDH18A1	ALDH	√	√		√	√																			√						√						√	√		√
ALDH1A1	ALDH	√	√		√	√																			√						√						√	√		√
ALDH1A2	ALDH	√	√		√	√																			√						√						√	√		√
ALDH1A3	ALDH	√	√		√	√																			√						√						√	√		√
ALDH1B1	ALDH	√	√		√	√																			√						√						√	√		√
ALDH1L1	ALDH	√	√		√	√																			√						√						√	√		√
ALDH1L2	ALDH	√	√		√	√																			√						√						√	√		√
ALDH2	ALDH	√	√		√	√																			√						√						√	√		√
ALDH3A1	ALDH	√	√		√	√																			√						√						√	√		√
ALDH3A2	ALDH	√	√		√	√																			√						√						√	√		√
ALDH3B1	ALDH	√	√		√	√																			√						√						√	√		√
ALDH3B2	ALDH	√	√		√	√																			√						√						√	√		√
ALDH4A1	ALDH	√	√		√	√																			√						√						√	√		√
ALDH5A1	ALDH	√	√		√	√																			√						√						√	√		√
ALDH6A1	ALDH	√	√		√	√																			√						√						√	√		√
ALDH7A1	ALDH	√	√		√	√																			√						√						√	√		√
ALDH8A1	ALDH	√	√		√	√																			√						√						√	√		√
ALDH9A1	ALDH	√	√		√	√																			√						√						√	√		√
ALG1	ALG1			√																					√							√
ALG11	GLT1			√	√	√	√																								√		√				√				√
ALG12	DOLPM						√									√		√
ALG13	TDRD	√					√									√	√	√																		√		√	√		√
ALG1L	GLT1			√	√	√	√																								√		√				√				√
ALG1L2	GLT1			√	√	√	√																								√		√				√				√
ALG2	GLT1			√	√	√	√																								√		√				√				√
ALG3	DOLPM						√									√		√
ALG5	GLT2	√		√	√	√	√									√		√							√						√		√			√
ALG9	DOLPM						√									√		√
ALK	ALK																	√
ALKBH8	RBM	√			√	√												√							√						√			√		√					√
ALOX12	ALOX	√					√																			√	√							√					√	√	√
ALOX12B	ALOX	√					√																			√	√							√					√	√	√
ALOX15	ALOX	√					√																			√	√							√					√	√	√
ALOX15B	ALOX	√					√																			√	√							√					√	√	√
ALOX5	ALOX	√					√																			√	√							√					√	√	√
ALOXE3	ALOX	√					√																			√	√							√					√	√	√
ALPK2	ISET	√	√	√	√	√	√										√	√							√	√	√				√		√	√					√		√
ALPK3	IGD		√	√	√	√	√									√	√								√											√			√		√
ALX1	PRD	√		√		√	√			√			√				√	√							√					√		√			√			√	√	√
ALX3	PRD	√		√		√	√			√			√				√	√							√					√		√			√			√	√	√
ALX4	PRD	√		√		√	√			√			√				√	√							√					√		√			√			√	√	√
ALYREF	RBM	√			√	√												√							√						√			√		√					√
AMACR	AMACR			√	√												√
AMFR	RNF	√	√	√	√		√											√													√	√	√				√
AMICA1	VSET	√	√	√	√	√	√	√		√		√	√					√							√	√						√			√			√		√	√
AMIGO1	VSET	√	√	√	√	√	√	√		√		√	√					√							√	√						√			√			√		√	√
AMIGO2	IGD		√	√	√	√	√									√	√								√											√			√		√
AMIGO3	IGD		√	√	√	√	√									√	√								√											√			√		√
ANAPC7	TTC		√	√	√	√	√										√	√													√		√		√	√
ANG	RNASE	√		√	√											√		√																	√						√
ANGPT1	FIBC					√										√		√													√			√	√					√
ANGPT2	FIBC					√										√		√													√			√	√					√
ANGPT4	FIBC					√										√		√													√			√	√					√
ANGPTL1	FIBC					√										√		√													√			√	√					√
ANGPTL2	FIBC					√										√		√													√			√	√					√
ANGPTL3	FIBC					√										√		√													√			√	√					√
ANGPTL4	FIBC					√										√		√													√			√	√					√
ANGPTL5	FIBC					√										√		√													√			√	√					√
ANGPTL6	FIBC					√										√		√													√			√	√					√
ANGPTL7	FIBC					√										√		√													√			√	√					√
ANK1	ANKRD	√															√								√					√
ANK2	ANKRD		√		√	√												√							√						√									√	√
ANK3	ANKRD	√	√	√	√	√	√										√	√							√									√						√	√
ANKAR	ANKRD	√	√	√	√	√	√										√	√							√									√						√	√
ANKDD1A	ANKRD	√	√	√	√	√	√										√	√							√									√						√	√
ANKDD1B	ANKRD	√	√	√	√	√	√										√	√							√									√						√	√
ANKEF1	ANKRD	√	√	√	√	√	√										√	√							√									√						√	√
ANKFN1	ANKRD	√	√	√	√	√	√										√	√							√									√						√	√
ANKFY1	ANKRD	√	√	√	√	√	√										√	√							√									√						√	√
ANKHD1	ANKRD	√	√	√	√	√	√										√	√							√									√						√	√
ANKHD1-EIF4EBP3	ANKRD	√	√	√	√	√	√										√	√							√									√						√	√
ANKIB1	ANKRD	√	√	√	√	√	√										√	√							√									√						√	√
ANKK1	ANKRD	√	√	√	√	√	√										√	√							√									√						√	√
ANKLE1	ANKRD	√	√	√	√	√	√										√	√							√									√						√	√
ANKLE2	ANKRD	√	√	√	√	√	√										√	√							√									√						√	√
ANKMY1	ZMYND			√	√													√									√				√					√
ANKMY2	ZMYND			√	√													√									√				√					√
ANKRA2	ANKRD	√	√	√	√	√	√										√	√							√									√						√	√
ANKRD1	ANKRD	√	√	√	√	√	√										√	√							√									√						√	√
ANKRD10	ANKRD	√	√	√	√	√	√										√	√							√									√						√	√
ANKRD11	ANKRD	√	√	√	√	√	√										√	√							√									√						√	√
ANKRD12	ANKRD	√	√	√	√	√	√										√	√							√									√						√	√
ANKRD13A	ANKRD	√	√	√	√	√	√										√	√							√									√						√	√
ANKRD13B	ANKRD	√	√	√	√	√	√										√	√							√									√						√	√
ANKRD13C	ANKRD	√	√	√	√	√	√										√	√							√									√						√	√
ANKRD13D	ANKRD	√	√	√	√	√	√										√	√							√									√						√	√
ANKRD16	ANKRD	√	√	√	√	√	√										√	√							√									√						√	√
ANKRD17	ANKRD	√	√	√	√	√	√										√	√							√									√						√	√
ANKRD18A	ANKRD	√	√	√	√	√	√										√	√							√									√						√	√
ANKRD18B	ANKRD	√	√	√	√	√	√										√	√							√									√						√	√
ANKRD2	ANKRD	√	√	√	√	√	√										√	√							√									√						√	√
ANKRD20A1	ANKRD	√	√	√	√	√	√										√	√							√									√						√	√
ANKRD20A2	ANKRD	√	√	√	√	√	√										√	√							√									√						√	√
ANKRD20A3	ANKRD	√	√	√	√	√	√										√	√							√									√						√	√
ANKRD20A4	ANKRD	√	√	√	√	√	√										√	√							√									√						√	√
ANKRD22	ANKRD	√	√	√	√	√	√										√	√							√									√						√	√
ANKRD23	ANKRD	√	√	√	√	√	√										√	√							√									√						√	√
ANKRD24	ANKRD	√	√	√	√	√	√										√	√							√									√						√	√
ANKRD26	ANKRD	√	√	√	√	√	√										√	√							√									√						√	√
ANKRD27	ANKRD	√	√	√	√	√	√										√	√							√									√						√	√
ANKRD28	ANKRD	√	√	√	√	√	√										√	√							√									√						√	√
ANKRD29	ANKRD	√	√	√	√	√	√										√	√							√									√						√	√
ANKRD30A	ANKRD	√	√	√	√	√	√										√	√							√									√						√	√
ANKRD30B	ANKRD	√	√	√	√	√	√										√	√							√									√						√	√
ANKRD30BL	ANKRD	√	√	√	√	√	√										√	√							√									√						√	√
ANKRD31	ANKRD	√	√	√	√	√	√										√	√							√									√						√	√
ANKRD32	ANKRD	√	√	√	√	√	√										√	√							√									√						√	√
ANKRD33	ANKRD	√	√	√	√	√	√										√	√							√									√						√	√
ANKRD33B	ANKRD	√	√	√	√	√	√										√	√							√									√						√	√
ANKRD34A	ANKRD	√	√	√	√	√	√										√	√							√									√						√	√
ANKRD34B	ANKRD	√	√	√	√	√	√										√	√							√									√						√	√
ANKRD34C	ANKRD	√	√	√	√	√	√										√	√							√									√						√	√
ANKRD35	ANKRD	√	√	√	√	√	√										√	√							√									√						√	√
ANKRD36	ANKRD	√	√	√	√	√	√										√	√							√									√						√	√
ANKRD36B	ANKRD	√	√	√	√	√	√										√	√							√									√						√	√
ANKRD36C	ANKRD	√	√	√	√	√	√										√	√							√									√						√	√
ANKRD37	ANKRD	√	√	√	√	√	√										√	√							√									√						√	√
ANKRD39	ANKRD	√	√	√	√	√	√										√	√							√									√						√	√
ANKRD40	ANKRD	√	√	√	√	√	√										√	√							√									√						√	√
ANKRD42	ANKRD	√	√	√	√	√	√										√	√							√									√						√	√
ANKRD44	ANKRD	√	√	√	√	√	√										√	√							√									√						√	√
ANKRD45	ANKRD	√	√	√	√	√	√										√	√							√									√						√	√
ANKRD46	ANKRD	√	√	√	√	√	√										√	√							√									√						√	√
ANKRD49	ANKRD	√	√	√	√	√	√										√	√							√									√						√	√
ANKRD50	ANKRD	√	√	√	√	√	√										√	√							√									√						√	√
ANKRD52	ANKRD	√	√	√	√	√	√										√	√							√									√						√	√
ANKRD53	ANKRD	√	√	√	√	√	√										√	√							√									√						√	√
ANKRD54	ANKRD	√	√	√	√	√	√										√	√							√									√						√	√
ANKRD55	ANKRD	√	√	√	√	√	√										√	√							√									√						√	√
ANKRD6	ANKRD	√	√	√	√	√	√										√	√							√									√						√	√
ANKRD60	ANKRD	√	√	√	√	√	√										√	√							√									√						√	√
ANKRD61	ANKRD	√	√	√	√	√	√										√	√							√									√						√	√
ANKRD62	ANKRD	√	√	√	√	√	√										√	√							√									√						√	√
ANKRD63	ANKRD	√	√	√	√	√	√										√	√							√									√						√	√
ANKRD65	ANKRD	√	√	√	√	√	√										√	√							√									√						√	√
ANKRD66	ANKRD	√	√	√	√	√	√										√	√							√									√						√	√
ANKRD7	ANKRD	√	√	√	√	√	√										√	√							√									√						√	√
ANKRD9	ANKRD	√	√	√	√	√	√										√	√							√									√						√	√
ANKS1A	ANKRD	√	√	√	√	√	√										√	√							√									√						√	√
ANKS1B	ANKRD	√	√	√	√	√	√										√	√							√									√						√	√
ANKS3	ANKRD	√	√	√	√	√	√										√	√							√									√						√	√
ANKS4B	ANKRD	√	√	√	√	√	√										√	√							√									√						√	√
ANKS6	ANKRD	√	√	√	√	√	√										√	√							√									√						√	√
ANKUB1	ANKRD	√	√	√	√	√	√										√	√							√									√						√	√
ANKZF1	ANKRD	√	√	√	√	√	√										√	√							√									√						√	√
ANLN	PLEKH	√	√	√	√	√	√	√	√				√					√																		√		√	√		√
ANO1	ANO	√			√	√												√							√					√			√	√	√	√	√	√	√
ANO10	ANO	√			√	√												√							√					√			√	√	√	√	√	√	√
ANO2	ANO	√			√	√												√							√					√			√	√	√	√	√	√	√
ANO3	ANO	√			√	√												√							√					√			√	√	√	√	√	√	√
ANO4	ANO	√			√	√												√							√					√			√	√	√	√	√	√	√
ANO5	ANO	√			√	√												√							√					√			√	√	√	√	√	√	√
ANO6	ANO	√			√	√												√							√					√			√	√	√	√	√	√	√
ANO7	ANO	√			√	√												√							√					√			√	√	√	√	√	√	√
ANO8	ANO	√			√	√												√							√					√			√	√	√	√	√	√	√
ANO9	ANO	√			√	√												√							√					√			√	√	√	√	√	√	√
ANPEP	CD	√		√	√	√	√	√		√			√	√		√		√							√						√	√	√		√		√	√			√
ANXA1	ENDOLIG	√	√	√		√		√				√						√							√
APBB1IP	PLEKH	√	√	√	√	√	√	√	√				√					√																		√		√	√		√
APC	PPP1R	√	√	√	√		√		√	√			√		√		√	√													√	√	√				√
APC2	ARMC		√				√	√		√						√	√										√
APLN	ENDOLIG	√	√	√		√		√				√						√							√
APOA1	APOLIPO	√				√						√	√	√				√							√					√	√			√					√
APOA2	APOLIPO	√				√						√	√	√				√							√					√	√			√					√
APOA4	APOLIPO	√				√						√	√	√				√							√					√	√			√					√
APOA5	APOLIPO	√				√						√	√	√				√							√					√	√			√					√
APOB	APOLIPO		√	√		√	√											√							√		√			√		√		√				√		√
APOBEC1	APOBEC	√			√	√
APOBEC2	APOBEC	√			√	√
APOBEC3A	APOBEC	√			√	√
APOBEC3A_B	APOBEC	√			√	√
APOBEC3B	APOBEC	√			√	√
APOBEC3C	APOBEC	√			√	√
APOBEC3D	APOBEC	√			√	√
APOBEC3F	APOBEC	√			√	√
APOBEC3G	APOBEC	√			√	√
APOBEC3H	APOBEC	√			√	√
APOBEC4	APOBEC	√			√	√
APOC1	APOLIPO	√				√						√	√	√				√							√					√	√			√					√
APOC2	APOLIPO	√				√						√	√	√				√							√					√	√			√					√
APOC3	APOLIPO	√				√						√	√	√				√							√					√	√			√					√
APOC4	APOLIPO	√				√						√	√	√				√							√					√	√			√					√
APOD	APOLIPO	√				√						√	√	√				√							√					√	√			√					√
APOE	APOLIPO	√				√						√	√	√				√							√					√	√			√					√
APOF	APOLIPO	√				√						√	√	√				√							√					√	√			√					√
APOH	APOLIPO	√				√						√	√	√				√							√					√	√			√					√
APOL1	APOLIPO	√				√						√	√	√				√							√					√	√			√					√
APOL2	APOLIPO	√				√						√	√	√				√							√					√	√			√					√
APOL3	APOLIPO	√				√						√	√	√				√							√					√	√			√					√
APOL4	APOLIPO	√				√						√	√	√				√							√					√	√			√					√
APOL5	APOLIPO	√				√						√	√	√				√							√					√	√			√					√
APOL6	APOLIPO	√				√						√	√	√				√							√					√	√			√					√
APOM	APOLIPO	√				√						√	√	√				√							√					√	√			√					√
APOO	APOLIPO	√				√						√	√	√				√							√					√	√			√					√
APPL1	PLEKH	√	√	√	√	√	√	√	√				√					√																		√		√	√		√
APPL2	PLEKH	√	√	√	√	√	√	√	√				√					√																		√		√	√		√
AQP1	bloodgroup	√		√	√		√										√	√																√							√
AQP10	AQP				√		√								√			√								√
AQP11	AQP				√		√								√			√								√
AQP12A	AQP				√		√								√			√								√
AQP12B	AQP				√		√								√			√								√
AQP2	AQP				√		√								√			√								√
AQP3	bloodgroup	√		√	√		√										√	√																√							√
AQP4	AQP				√		√								√			√								√
AQP5	AQP				√		√								√			√								√
AQP6	AQP				√		√								√			√								√
AQP7	AQP				√		√								√			√								√
AQP8	AQP				√		√								√			√								√
AQP9	AQP				√		√								√			√								√
ARAP1	PLEKH	√	√	√	√	√	√	√	√				√					√																		√		√	√		√
ARAP2	PLEKH	√	√	√	√	√	√	√	√				√					√																		√		√	√		√
ARAP3	PLEKH	√	√	√	√	√	√	√	√				√					√																		√		√	√		√
ARFGEF2	AKAP	√		√	√		√									√		√
ARGFX	PRD	√		√		√	√			√			√				√	√							√					√		√			√			√	√	√
ARGFXP1	PRD	√		√		√	√			√			√				√	√							√					√		√			√			√	√	√
ARGFXP2	PRD	√		√		√	√			√			√				√	√							√					√		√			√			√	√	√
ARHGAP12	PLEKH	√	√	√	√	√	√	√	√				√					√																		√		√	√		√
ARHGAP15	PLEKH	√	√	√	√	√	√	√	√				√					√																		√		√	√		√
ARHGAP21	PLEKH	√	√	√	√	√	√	√	√				√					√																		√		√	√		√
ARHGAP22	PLEKH	√	√	√	√	√	√	√	√				√					√																		√		√	√		√
ARHGAP23	PLEKH	√	√	√	√	√	√	√	√				√					√																		√		√	√		√
ARHGAP24	PLEKH	√	√	√	√	√	√	√	√				√					√																		√		√	√		√
ARHGAP25	PLEKH	√	√	√	√	√	√	√	√				√					√																		√		√	√		√
ARHGAP27	PLEKH	√	√	√	√	√	√	√	√				√					√																		√		√	√		√
ARHGAP9	PLEKH	√	√	√	√	√	√	√	√				√					√																		√		√	√		√
ARHGEF16	PLEKH	√	√	√	√	√	√	√	√				√					√																		√		√	√		√
ARHGEF18	PLEKH	√	√	√	√	√	√	√	√				√					√																		√		√	√		√
ARHGEF2	PLEKH	√	√	√	√	√	√	√	√				√					√																		√		√	√		√
ARHGEF26	PLEKH	√	√	√	√	√	√	√	√				√					√																		√		√	√		√
ARHGEF4	PLEKH	√	√	√	√	√	√	√	√				√					√																		√		√	√		√
ARHGEF6	PLEKH	√	√	√	√	√	√	√	√				√					√																		√		√	√		√
ARHGEF7	PLEKH	√	√	√	√	√	√	√	√				√					√																		√		√	√		√
ARHGEF9	PLEKH	√	√	√	√	√	√	√	√				√					√																		√		√	√		√
ARL1	ARL					√																												√	√		√
ARL10	ARL					√																												√	√		√
ARL11	ARL					√																												√	√		√
ARL13A	ARL					√																												√	√		√
ARL13B	ARL					√																												√	√		√
ARL14	ARL					√																												√	√		√
ARL15	ARL					√																												√	√		√
ARL16	ARL					√																												√	√		√
ARL17A	ARL					√																												√	√		√
ARL17B	ARL					√																												√	√		√
ARL2	ARL					√																												√	√		√
ARL3	ARL					√																												√	√		√
ARL4A	ARL					√																												√	√		√
ARL4C	ARL					√																												√	√		√
ARL4D	ARL					√																												√	√		√
ARL4P	ARL					√																												√	√		√
ARL4P2	ARL					√																												√	√		√
ARL5A	ARL					√																												√	√		√
ARL5B	ARL					√																												√	√		√
ARL5C	ARL					√																												√	√		√
ARL6	ARL					√																												√	√		√
ARL8A	ARL					√																												√	√		√
ARL8B	ARL					√																												√	√		√
ARL9	ARL					√																												√	√		√
ARMC1	ARMC		√				√	√		√						√	√										√
ARMC10	ARMC		√				√	√		√						√	√										√
ARMC12	ARMC		√				√	√		√						√	√										√
ARMC2	ARMC		√				√	√		√						√	√										√
ARMC3	ARMC		√				√	√		√						√	√										√
ARMC4	ARMC		√				√	√		√						√	√										√
ARMC5	ARMC5			√												√	√																								√
ARMC6	ARMC		√				√	√		√						√	√										√
ARMC7	ARMC		√				√	√		√						√	√										√
ARMC8	ARMC		√				√	√		√						√	√										√
ARMC9	ARMC		√				√	√		√						√	√										√
ARMCX1	ARMC		√				√	√		√						√	√										√
ARMCX2	ARMC		√				√	√		√						√	√										√
ARMCX3	ARMC		√				√	√		√						√	√										√
ARMCX5	ARMC		√				√	√		√						√	√										√
ARMCX6	ARMC		√				√	√		√						√	√										√
ARNT	bHLH		√	√	√	√				√						√	√	√							√					√					√	√
ARNT2	bHLH		√	√	√	√				√						√	√	√							√					√					√	√
ARNTL	bHLH		√	√	√	√				√						√	√	√							√					√					√	√
ARNTL2	bHLH		√	√	√	√				√						√	√	√							√					√					√	√
ARSE	ARSE			√	√													√															√			√	√
ART1	CD	√		√	√	√	√	√		√			√	√		√		√							√						√	√	√		√		√	√			√
ART4	bloodgroup	√		√	√		√										√	√																√							√
ARVCF	ARMC		√				√	√		√						√	√										√
ARX	PRD	√		√		√	√			√			√				√	√							√					√		√			√			√	√	√
ASAH1	ASAH1			√	√																																				√
ASAP1	PLEKH	√	√	√	√	√	√	√	√				√					√																		√		√	√		√
ASAP2	PLEKH	√	√	√	√	√	√	√	√				√					√																		√		√	√		√
ASAP3	PLEKH	√	√	√	√	√	√	√	√				√					√																		√		√	√		√
ASB1	ANKRD	√	√	√	√	√	√										√	√							√									√						√	√
ASB10	ANKRD	√	√	√	√	√	√										√	√							√									√						√	√
ASB11	ANKRD	√	√	√	√	√	√										√	√							√									√						√	√
ASB12	ANKRD	√	√	√	√	√	√										√	√							√									√						√	√
ASB13	ANKRD	√	√	√	√	√	√										√	√							√									√						√	√
ASB14	ANKRD	√	√	√	√	√	√										√	√							√									√						√	√
ASB15	ANKRD	√	√	√	√	√	√										√	√							√									√						√	√
ASB16	ANKRD	√	√	√	√	√	√										√	√							√									√						√	√
ASB17	ANKRD	√	√	√	√	√	√										√	√							√									√						√	√
ASB18	ANKRD	√	√	√	√	√	√										√	√							√									√						√	√
ASB2	ANKRD	√	√	√	√	√	√										√	√							√									√						√	√
ASB3	ANKRD	√	√	√	√	√	√										√	√							√									√						√	√
ASB4	ANKRD	√	√	√	√	√	√										√	√							√									√						√	√
ASB5	ANKRD	√	√	√	√	√	√										√	√							√									√						√	√
ASB6	ANKRD	√	√	√	√	√	√										√	√							√									√						√	√
ASB7	ANKRD	√	√	√	√	√	√										√	√							√									√						√	√
ASB8	ANKRD	√	√	√	√	√	√										√	√							√									√						√	√
ASB9	ANKRD	√	√	√	√	√	√										√	√							√									√						√	√
ASCL1	bHLH		√	√	√	√				√						√	√	√							√					√					√	√
ASCL2	bHLH		√	√	√	√				√						√	√	√							√					√					√	√
ASCL3	bHLH		√	√	√	√				√						√	√	√							√					√					√	√
ASCL4	bHLH		√	√	√	√				√						√	√	√							√					√					√	√
ASCL5	bHLH		√	√	√	√				√						√	√	√							√					√					√	√
ASH1L	KMT				√		√									√	√	√							√						√	√	√	√		√	√			√	√
ASH2L	PHF	√			√												√	√							√														√		√
ASMT	PAR1					√	√										√	√							√						√	√	√		√		√			√	√
ASMTL	PAR1					√	√										√	√							√						√	√	√		√		√			√	√
ASMTL-AS1	PAR1					√	√										√	√							√						√	√	√		√		√			√	√
ASPG	ANKRD	√	√	√	√	√	√										√	√							√									√						√	√
ASPN	SLRR		√		√																					√					√								√
ASZ1	ANKRD	√	√	√	√	√	√										√	√							√									√						√	√
ATAD1	AATP	√		√	√	√			√							√	√	√															√							√
ATAD2	AATP	√		√	√	√			√							√	√	√															√							√
ATAD2B	AATP	√		√	√	√			√							√	√	√															√							√
ATAD3A	AATP	√		√	√	√			√							√	√	√															√							√
ATAD3B	AATP	√		√	√	√			√							√	√	√															√							√
ATAD3C	AATP	√		√	√	√			√							√	√	√															√							√
ATAD5	AATP	√		√	√	√			√							√	√	√															√							√
ATOH1	bHLH		√	√	√	√				√						√	√	√							√					√					√	√
ATOH7	bHLH		√	√	√	√				√						√	√	√							√					√					√	√
ATOH8	bHLH		√	√	√	√				√						√	√	√							√					√					√	√
ATP13A2	ATP13A2	√	√															√																						√
ATP1B3	CD	√		√	√	√	√	√		√			√	√		√		√							√						√	√	√		√		√	√			√
ATP6V0A1	VATP	√		√		√	√								√	√		√												√		√		√	√	√	√			√
ATP6V0A2	VATP	√		√		√	√								√	√		√												√		√		√	√	√	√			√
ATP6V0A4	VATP	√		√		√	√								√	√		√												√		√		√	√	√	√			√
ATP6V0B	VATP	√		√		√	√								√	√		√												√		√		√	√	√	√			√
ATP6V0C	VATP	√		√		√	√								√	√		√												√		√		√	√	√	√			√
ATP6V0D1	VATP	√		√		√	√								√	√		√												√		√		√	√	√	√			√
ATP6V0D2	VATP	√		√		√	√								√	√		√												√		√		√	√	√	√			√
ATP6V0E1	VATP	√		√		√	√								√	√		√												√		√		√	√	√	√			√
ATP6V0E2	VATP	√		√		√	√								√	√		√												√		√		√	√	√	√			√
ATP6V1A	VATP	√		√		√	√								√	√		√												√		√		√	√	√	√			√
ATP6V1B1	VATP	√		√		√	√								√	√		√												√		√		√	√	√	√			√
ATP6V1B2	VATP	√		√		√	√								√	√		√												√		√		√	√	√	√			√
ATP6V1C1	VATP	√		√		√	√								√	√		√												√		√		√	√	√	√			√
ATP6V1C2	VATP	√		√		√	√								√	√		√												√		√		√	√	√	√			√
ATP6V1D	VATP	√		√		√	√								√	√		√												√		√		√	√	√	√			√
ATP6V1E1	VATP	√		√		√	√								√	√		√												√		√		√	√	√	√			√
ATP6V1E2	VATP	√		√		√	√								√	√		√												√		√		√	√	√	√			√
ATP6V1F	VATP	√		√		√	√								√	√		√												√		√		√	√	√	√			√
ATP6V1G1	VATP	√		√		√	√								√	√		√												√		√		√	√	√	√			√
ATP6V1G2	VATP	√		√		√	√								√	√		√												√		√		√	√	√	√			√
ATP6V1G3	VATP	√		√		√	√								√	√		√												√		√		√	√	√	√			√
ATP6V1H	VATP	√		√		√	√								√	√		√												√		√		√	√	√	√			√
ATPAF1	MITOAF	√		√		√	√										√								√	√				√	√		√		√		√			√	√
ATPAF2	MITOAF	√		√		√	√										√								√	√				√	√		√		√		√			√	√
AURKA	PPP1R	√	√	√	√		√		√	√			√		√		√	√													√	√	√				√
AURKB	PPP1R	√	√	√	√		√		√	√			√		√		√	√													√	√	√				√
AVP	ENDOLIG	√	√	√		√		√				√						√							√
AXIN1	PPP1R	√	√	√	√		√		√	√			√		√		√	√													√	√	√				√
AXL	VSET	√	√	√	√	√	√	√		√		√	√					√							√	√						√			√			√		√	√
B3GALNT1	B3GT			√	√											√	√
B3GALNT2	B3GT			√	√											√	√
B3GALT1	B3GT			√	√											√	√
B3GALT2	B3GT			√	√											√	√
B3GALT4	B3GT			√	√											√	√
B3GALT5	B3GT			√	√											√	√
B3GALT6	B3GT			√	√											√	√
B3GALTL	B3GT			√	√											√	√
B3GAT1	CD	√		√	√	√	√	√		√			√	√		√		√							√						√	√	√		√		√	√			√
B3GNT1	B3GT			√	√											√	√
B3GNT2	B3GT			√	√											√	√
B3GNT3	B3GT			√	√											√	√
B3GNT4	B3GT			√	√											√	√
B3GNT5	B3GT			√	√											√	√
B3GNT6	B3GT			√	√											√	√
B3GNT7	B3GT			√	√											√	√
B3GNT8	B3GT			√	√											√	√
B3GNT9	B3GT			√	√											√	√
B3GNTL1	GLT2	√		√	√	√	√									√		√							√						√		√			√
B4GALNT1	GLT2	√		√	√	√	√									√		√							√						√		√			√
B4GALNT2	GLT2	√		√	√	√	√									√		√							√						√		√			√
BACH1	BTBD	√	√	√	√		√						√			√	√																								√
BACH2	BTBD	√	√	√	√		√						√			√	√																								√
BAG3	BAG3																√															√	√
BANK1	ANKRD	√	√	√	√	√	√										√	√							√									√						√	√
BARD1	ANKRD		√		√											√		√								√
BARHL1	NKL	√		√	√	√	√									√		√																	√		√	√
BARHL2	NKL	√		√	√	√	√									√		√																	√		√	√
BARX1	NKL	√		√	√	√	√									√		√																	√		√	√
BARX2	NKL	√		√	√	√	√									√		√																	√		√	√
BAZ1A	PHF	√			√												√	√							√														√		√
BAZ1B	PHF	√			√												√	√							√														√		√
BAZ2A	PHF	√			√												√	√							√														√		√
BAZ2B	PHF	√			√												√	√							√														√		√
BBS10	CHAP																√	√												√			√		√	√	√	√		√	√
BBS12	CHAP						√									√																√	√
BBS4	TTC		√	√	√	√	√										√	√													√		√		√	√
BCAM	IGD		√	√	√	√	√									√	√								√											√			√		√
BCAN	VSET	√	√	√	√	√	√	√		√		√	√					√							√	√						√			√			√		√	√
BCAR3	SH2D		√	√	√	√												√																					√
BCL2	PPP1R	√	√	√	√		√		√	√			√		√		√	√													√	√	√				√
BCL2L1	PPP1R	√	√	√	√		√		√	√			√		√		√	√													√	√	√				√
BCL2L2	PPP1R	√	√	√	√		√		√	√			√		√		√	√													√	√	√				√
BCL2L2-PABPN1	RBM	√			√	√												√							√						√			√		√					√
BCL3	ANKRD	√	√	√	√	√	√										√	√							√									√						√	√
BCL6	BTBD	√	√	√	√		√						√			√	√																								√
BCL6B	BTBD	√	√	√	√		√						√			√	√																								√
BCOR	ANKRD	√	√	√	√	√	√										√	√							√									√						√	√
BCORL1	ANKRD	√	√	√	√	√	√										√	√							√									√						√	√
BCR	PLEKH	√	√	√	√	√	√	√	√				√					√																		√		√	√		√
BCS1L	MITOAF	√		√		√	√										√								√	√				√	√		√		√		√			√	√
BDH1	SDRC2		√	√			√	√																	√										√	√				√
BDH2	SDRC1			√	√	√										√									√		√			√						√	√	√
BFAR	RNF	√	√	√	√		√											√													√	√	√				√
BGN	SLRR		√		√																					√					√								√
BHLHA15	bHLH		√	√	√	√				√						√	√	√							√					√					√	√
BHLHA9	bHLH		√	√	√	√				√						√	√	√							√					√					√	√
BHLHB9	bHLH		√	√	√	√				√						√	√	√							√					√					√	√
BHLHE22	bHLH		√	√	√	√				√						√	√	√							√					√					√	√
BHLHE23	bHLH		√	√	√	√				√						√	√	√							√					√					√	√
BHLHE40	bHLH		√	√	√	√				√						√	√	√							√					√					√	√
BHLHE41	bHLH		√	√	√	√				√						√	√	√							√					√					√	√
BIRC2	BIRC			√		√
BIRC3	BIRC			√		√
BIRC5	BIRC			√		√
BIRC6	BIRC			√		√
BIRC7	BIRC			√		√
BIRC8	BIRC			√		√
BIVM-ERCC5	BIVM-ERCC5						√																																		√
BLK	SH2D		√	√	√	√												√																					√
BLM	BLM		√
BLNK	SH2D		√	√	√	√												√																					√
BLVRB	SDRA			√	√		√																		√		√								√			√
BMI1	RNF	√	√	√	√		√											√													√	√	√				√
BMP1	BMP					√	√					√						√									√				√	√	√			√		√
BMP10	BMP					√	√					√						√									√				√	√	√			√		√
BMP15	BMP					√	√					√						√									√				√	√	√			√		√
BMP2	BMP					√	√					√						√									√				√	√	√			√		√
BMP3	BMP					√	√					√						√									√				√	√	√			√		√
BMP4	BMP					√	√					√						√									√				√	√	√			√		√
BMP5	BMP					√	√					√						√									√				√	√	√			√		√
BMP6	BMP					√	√					√						√									√				√	√	√			√		√
BMP7	BMP					√	√					√						√									√				√	√	√			√		√
BMP8A	BMP					√	√					√						√									√				√	√	√			√		√
BMP8B	BMP					√	√					√						√									√				√	√	√			√		√
BMPR1A	CD	√		√	√	√	√	√		√			√	√		√		√							√						√	√	√		√		√	√			√
BMPR1B	CD	√		√	√	√	√	√		√			√	√		√		√							√						√	√	√		√		√	√			√
BMX	PLEKH	√	√	√	√	√	√	√	√				√					√																		√		√	√		√
BOC	IGD		√	√	√	√	√									√	√								√											√			√		√
BOLL	RBM	√			√	√												√							√						√			√		√					√
BPTF	PHF	√			√												√	√							√														√		√
BRAP	RNF	√	√	√	√		√											√													√	√	√				√
BRCA1	RNF	√	√	√	√		√											√													√	√	√				√
BRCA2	FANC	√	√			√										√		√							√						√
BRICD5	BRICD						√					√						√							√					√		√					√				√
BRIP1	FANC	√	√			√										√		√							√						√
BSG	IGD		√	√	√	√	√									√	√								√											√			√		√
BST1	CD	√		√	√	√	√	√		√			√	√		√		√							√						√	√	√		√		√	√			√
BST2	CD	√		√	√	√	√	√		√			√	√		√		√							√						√	√	√		√		√	√			√
BSX	NKL	√		√	√	√	√									√		√																	√		√	√
BTBD1	BTBD	√	√	√	√		√						√			√	√																								√
BTBD10	BTBD	√	√	√	√		√						√			√	√																								√
BTBD11	ANKRD	√	√	√	√	√	√										√	√							√									√						√	√
BTBD16	BTBD	√	√	√	√		√						√			√	√																								√
BTBD17	BTBD	√	√	√	√		√						√			√	√																								√
BTBD18	BTBD	√	√	√	√		√						√			√	√																								√
BTBD19	BTBD	√	√	√	√		√						√			√	√																								√
BTBD2	BTBD	√	√	√	√		√						√			√	√																								√
BTBD3	BTBD	√	√	√	√		√						√			√	√																								√
BTBD6	BTBD	√	√	√	√		√						√			√	√																								√
BTBD7	BTBD	√	√	√	√		√						√			√	√																								√
BTBD8	BTBD	√	√	√	√		√						√			√	√																								√
BTBD9	BTBD	√	√	√	√		√						√			√	√																								√
BTK	PLEKH	√	√	√	√	√	√	√	√				√					√																		√		√	√		√
BTLA	IGD		√	√	√	√	√									√	√								√											√			√		√
BTN1A1	VSET	√	√	√	√	√	√	√		√		√	√					√							√	√						√			√			√		√	√
BTN2A1	VSET	√	√	√	√	√	√	√		√		√	√					√							√	√						√			√			√		√	√
BTN2A2	VSET	√	√	√	√	√	√	√		√		√	√					√							√	√						√			√			√		√	√
BTN3A1	VSET	√	√	√	√	√	√	√		√		√	√					√							√	√						√			√			√		√	√
BTN3A2	VSET	√	√	√	√	√	√	√		√		√	√					√							√	√						√			√			√		√	√
BTN3A3	VSET	√	√	√	√	√	√	√		√		√	√					√							√	√						√			√			√		√	√
BTNL10	VSET	√	√	√	√	√	√	√		√		√	√					√							√	√						√			√			√		√	√
BTNL2	VSET	√	√	√	√	√	√	√		√		√	√					√							√	√						√			√			√		√	√
BTNL3	VSET	√	√	√	√	√	√	√		√		√	√					√							√	√						√			√			√		√	√
BTNL8	VSET	√	√	√	√	√	√	√		√		√	√					√							√	√						√			√			√		√	√
BTNL9	VSET	√	√	√	√	√	√	√		√		√	√					√							√	√						√			√			√		√	√
C10orf54	VSET	√	√	√	√	√	√	√		√		√	√					√							√	√						√			√			√		√	√
C1GALT1	B3GT			√	√											√	√
C1QA	complement	√			√			√						√			√	√														√			√				√	√
C1QB	complement	√			√			√						√			√	√														√			√				√	√
C1QC	complement	√			√			√						√			√	√														√			√				√	√
C1R	complement	√			√			√						√			√	√														√			√				√	√
C1S	complement	√			√			√						√			√	√														√			√				√	√
C2	complement	√			√			√						√			√	√														√			√				√	√
C20orf54	C20orf54	√
C2orf71	C2orf71			√			√										√									√	√
C3	ENDOLIG	√	√	√		√		√				√						√							√
C3AR1	complement	√			√			√						√			√	√														√			√				√	√
C4A	bloodgroup	√		√	√		√										√	√																√							√
C4B	bloodgroup	√		√	√		√										√	√																√							√
C5	ENDOLIG			√														√
C5AR1	CD	√		√	√	√	√	√		√			√	√		√		√							√						√	√	√		√		√	√			√
C5orf42	C5orf42	√	√	√	√	√										√	√	√
C6	complement	√			√			√						√			√	√														√			√				√	√
C7	complement	√			√			√						√			√	√														√			√				√	√
C8A	complement	√			√			√						√			√	√														√			√				√	√
C8B	complement	√			√			√						√			√	√														√			√				√	√
C8G	complement	√			√			√						√			√	√														√			√				√	√
C9	complement	√			√			√						√			√	√														√			√				√	√
CA1	CA				√		√	√						√			√						√	√	√	√	√		√			√		√				√	√	√
CA10	CA				√		√	√						√			√						√	√	√	√	√		√			√		√				√	√	√
CA11	CA				√		√	√						√			√						√	√	√	√	√		√			√		√				√	√	√
CA12	CA				√		√	√						√			√						√	√	√	√	√		√			√		√				√	√	√
CA13	CA				√		√	√						√			√						√	√	√	√	√		√			√		√				√	√	√
CA14	CA				√		√	√						√			√						√	√	√	√	√		√			√		√				√	√	√
CA15P1	CA				√		√	√						√			√						√	√	√	√	√		√			√		√				√	√	√
CA15P2	CA				√		√	√						√			√						√	√	√	√	√		√			√		√				√	√	√
CA15P3	CA				√		√	√						√			√						√	√	√	√	√		√			√		√				√	√	√
CA2	CA				√		√	√						√			√						√	√	√	√	√		√			√		√				√	√	√
CA3	CA				√		√	√						√			√						√	√	√	√	√		√			√		√				√	√	√
CA4	CA				√		√	√						√			√						√	√	√	√	√		√			√		√				√	√	√
CA5A	CA				√		√	√						√			√						√	√	√	√	√		√			√		√				√	√	√
CA5B	CA				√		√	√						√			√						√	√	√	√	√		√			√		√				√	√	√
CA6	CA				√		√	√						√			√						√	√	√	√	√		√			√		√				√	√	√
CA7	CA				√		√	√						√			√						√	√	√	√	√		√			√		√				√	√	√
CA8	CA				√		√	√						√			√						√	√	√	√	√		√			√		√				√	√	√
CA9	CA				√		√	√						√			√						√	√	√	√	√		√			√		√				√	√	√
CABIN1	CABIN1	√			√												√
CABP1	EFHAND	√		√	√	√	√	√		√			√		√			√															√				√		√
CABP2	EFHAND	√		√	√	√	√	√		√			√		√			√															√				√		√
CABP4	EFHAND	√		√	√	√	√	√		√			√		√			√															√				√		√
CABP5	EFHAND	√		√	√	√	√	√		√			√		√			√															√				√		√
CABP7	EFHAND	√		√	√	√	√	√		√			√		√			√															√				√		√
CACNA1A	CACN1				√	√											√	√							√											√			√
CACNA1B	EFHAND	√		√	√	√	√	√		√			√		√			√															√				√		√
CACNA1C	CACNA1C	√					√										√	√															√
CACNA1D	CACN1				√	√											√	√							√											√			√
CACNA1E	EFHAND	√		√	√	√	√	√		√			√		√			√															√				√		√
CACNA1F	CACN1				√	√											√	√							√											√			√
CACNA1G	CACN1				√	√											√	√							√											√			√
CACNA1H	CACN1						√									√		√												√		√		√	√	√	√	√			√
CACNA1I	CACN1				√	√											√	√							√											√			√
CACNA1S	CACNA1S				√													√														√		√				√		√
CACNA2D1	CACN				√	√										√	√	√																		√			√
CACNA2D2	CACN				√	√										√	√	√																		√			√
CACNA2D3	CACN				√	√										√	√	√																		√			√
CACNA2D4	CACN				√	√										√	√	√																		√			√
CACNB1	CACN				√	√										√	√	√																		√			√
CACNB2	CACN				√	√										√	√	√																		√			√
CACNB3	CACN				√	√										√	√	√																		√			√
CACNB4	CACN				√	√										√	√	√																		√			√
CACNG1	CACN				√	√										√	√	√																		√			√
CACNG2	CACN				√	√										√	√	√																		√			√
CACNG3	CACN				√	√										√	√	√																		√			√
CACNG4	CACN				√	√										√	√	√																		√			√
CACNG5	CACN				√	√										√	√	√																		√			√
CACNG6	CACN				√	√										√	√	√																		√			√
CACNG7	CACN				√	√										√	√	√																		√			√
CACNG8	CACN				√	√										√	√	√																		√			√
CADM1	VSET	√	√	√	√	√	√	√		√		√	√					√							√	√						√			√			√		√	√
CADM2	VSET	√	√	√	√	√	√	√		√		√	√					√							√	√						√			√			√		√	√
CADM3	VSET	√	√	√	√	√	√	√		√		√	√					√							√	√						√			√			√		√	√
CADM4	VSET	√	√	√	√	√	√	√		√		√	√					√							√	√						√			√			√		√	√
CADPS	PLEKH	√	√	√	√	√	√	√	√				√					√																		√		√	√		√
CADPS2	PLEKH	√	√	√	√	√	√	√	√				√					√																		√		√	√		√
CALB1	EFHAND	√		√	√	√	√	√		√			√		√			√															√				√		√
CALB2	EFHAND	√		√	√	√	√	√		√			√		√			√															√				√		√
CALCA	ENDOLIG	√	√	√		√		√				√						√							√
CALCB	ENDOLIG	√	√	√		√		√				√						√							√
CALM1	ENDOLIG	√	√	√		√		√				√						√							√
CALM2	ENDOLIG	√	√	√		√		√				√						√							√
CALM3	ENDOLIG	√	√	√		√		√				√						√							√
CALML3	EFHAND	√		√	√	√	√	√		√			√		√			√															√				√		√
CALML4	EFHAND	√		√	√	√	√	√		√			√		√			√															√				√		√
CALML5	EFHAND	√		√	√	√	√	√		√			√		√			√															√				√		√
CALML6	EFHAND	√		√	√	√	√	√		√			√		√			√															√				√		√
CALN1	EFHAND	√		√	√	√	√	√		√			√		√			√															√				√		√
CALU	EFHAND	√		√	√	√	√	√		√			√		√			√															√				√		√
CAPN1	EFHAND	√		√	√	√	√	√		√			√		√			√															√				√		√
CAPN11	EFHAND	√		√	√	√	√	√		√			√		√			√															√				√		√
CAPN12	EFHAND	√		√	√	√	√	√		√			√		√			√															√				√		√
CAPN14	EFHAND	√		√	√	√	√	√		√			√		√			√															√				√		√
CAPN2	EFHAND	√		√	√	√	√	√		√			√		√			√															√				√		√
CAPN3	EFHAND	√		√	√	√	√	√		√			√		√			√															√				√		√
CAPN8	EFHAND	√		√	√	√	√	√		√			√		√			√															√				√		√
CAPN9	EFHAND	√		√	√	√	√	√		√			√		√			√															√				√		√
CAPNS1	EFHAND	√		√	√	√	√	√		√			√		√			√															√				√		√
CAPNS2	EFHAND	√		√	√	√	√	√		√			√		√			√															√				√		√
CAPS	EFHAND	√		√	√	√	√	√		√			√		√			√															√				√		√
CAPS2	EFHAND	√		√	√	√	√	√		√			√		√			√															√				√		√
CAPSL	EFHAND	√		√	√	√	√	√		√			√		√			√															√				√		√
CARD14	CARD14	√		√			√		√									√												√	√				√				√
CARS	aaRS1	√	√				√	√									√								√									√						√
CARS2	aaRS1	√	√				√	√									√								√									√						√
CASC1	PPP1R	√	√	√	√		√		√	√			√		√		√	√													√	√	√				√
CASC5	PPP1R	√	√	√	√		√		√	√			√		√		√	√													√	√	√				√
CASKIN1	ANKRD	√	√	√	√	√	√										√	√							√									√						√	√
CASKIN2	ANKRD	√	√	√	√	√	√										√	√							√									√						√	√
CASP2	PPP1R	√	√	√	√		√		√	√			√		√		√	√													√	√	√				√
CASP9	PPP1R	√	√	√	√		√		√	√			√		√		√	√													√	√	√				√
CBFA2T2	ZMYND			√	√													√									√				√					√
CBFA2T3	AKAP	√		√	√		√									√		√
CBL	RNF	√	√	√	√		√											√													√	√	√				√
CBLB	RNF	√	√	√	√		√											√													√	√	√				√
CBLC	RNF	√	√	√	√		√											√													√	√	√				√
CBLL1	RNF	√	√	√	√		√											√													√	√	√				√
CBR1	SDRC1			√	√	√										√									√		√			√						√	√	√
CBR3	SDRC1			√	√	√										√									√		√			√						√	√	√
CBR4	SDRC1			√	√	√										√									√		√			√						√	√	√
CC2D2A	CC2D2A																	√							√								√
CCDC141	IGD		√	√	√	√	√									√	√								√											√			√		√
CCDC8	PPP1R	√	√	√	√		√		√	√			√		√		√	√													√	√	√				√
CCIN	BTBD	√	√	√	√		√						√			√	√																								√
CCK	ENDOLIG	√	√	√		√		√				√						√							√
CCL1	ENDOLIG	√	√	√		√		√				√						√							√
CCL11	ENDOLIG	√	√	√		√		√				√						√							√
CCL13	ENDOLIG	√	√	√		√		√				√						√							√
CCL14	ENDOLIG	√	√	√		√		√				√						√							√
CCL15	ENDOLIG	√	√	√		√		√				√						√							√
CCL16	ENDOLIG	√	√	√		√		√				√						√							√
CCL17	ENDOLIG	√	√	√		√		√				√						√							√
CCL19	ENDOLIG	√	√	√		√		√				√						√							√
CCL2	ENDOLIG	√	√	√		√		√				√						√							√
CCL20	ENDOLIG	√	√	√		√		√				√						√							√
CCL21	ENDOLIG	√	√	√		√		√				√						√							√
CCL22	ENDOLIG	√	√	√		√		√				√						√							√
CCL23	ENDOLIG	√	√	√		√		√				√						√							√
CCL24	ENDOLIG	√	√	√		√		√				√						√							√
CCL25	ENDOLIG	√	√	√		√		√				√						√							√
CCL26	ENDOLIG	√	√	√		√		√				√						√							√
CCL27	ENDOLIG	√	√	√		√		√				√						√							√
CCL28	ENDOLIG	√	√	√		√		√				√						√							√
CCL3	ENDOLIG	√	√	√		√		√				√						√							√
CCL4	ENDOLIG	√	√	√		√		√				√						√							√
CCL5	ENDOLIG	√	√	√		√		√				√						√							√
CCL7	ENDOLIG	√	√	√		√		√				√						√							√
CCL8	ENDOLIG	√	√	√		√		√				√						√							√
CCR1	CD	√		√	√	√	√	√		√			√	√		√		√							√						√	√	√		√		√	√			√
CCR2	CD	√		√	√	√	√	√		√			√	√		√		√							√						√	√	√		√		√	√			√
CCR3	CD	√		√	√	√	√	√		√			√	√		√		√							√						√	√	√		√		√	√			√
CCR4	CD	√		√	√	√	√	√		√			√	√		√		√							√						√	√	√		√		√	√			√
CCR5	CD	√		√	√	√	√	√		√			√	√		√		√							√						√	√	√		√		√	√			√
CCR6	CD	√		√	√	√	√	√		√			√	√		√		√							√						√	√	√		√		√	√			√
CCR7	CD	√		√	√	√	√	√		√			√	√		√		√							√						√	√	√		√		√	√			√
CCR8	CD	√		√	√	√	√	√		√			√	√		√		√							√						√	√	√		√		√	√			√
CCR9	CD	√		√	√	√	√	√		√			√	√		√		√							√						√	√	√		√		√	√			√
CCT2	CHAP																√	√												√			√		√	√	√	√		√	√
CCT3	CHAP																√	√												√			√		√	√	√	√		√	√
CCT4	CHAP																√	√												√			√		√	√	√	√		√	√
CCT5	CHAP																√	√												√			√		√	√	√	√		√	√
CCT6A	CHAP																√	√												√			√		√	√	√	√		√	√
CCT6B	CHAP																√	√												√			√		√	√	√	√		√	√
CCT7	CHAP																√	√												√			√		√	√	√	√		√	√
CCT8	CHAP																√	√												√			√		√	√	√	√		√	√
CD101	VSET	√	√	√	√	√	√	√		√		√	√					√							√	√						√			√			√		√	√
CD109	CD	√		√	√	√	√	√		√			√	√		√		√							√						√	√	√		√		√	√			√
CD14	CD	√		√	√	√	√	√		√			√	√		√		√							√						√	√	√		√		√	√			√
CD151	TSPAN		√	√			√											√															√		√	√	√				√
CD160	CD	√		√	√	√	√	√		√			√	√		√		√							√						√	√	√		√		√	√			√
CD163	CD	√		√	√	√	√	√		√			√	√		√		√							√						√	√	√		√		√	√			√
CD164	CD	√		√	√	√	√	√		√			√	√		√		√							√						√	√	√		√		√	√			√
CD177	CD	√		√	√	√	√	√		√			√	√		√		√							√						√	√	√		√		√	√			√
CD180	CD	√		√	√	√	√	√		√			√	√		√		√							√						√	√	√		√		√	√			√
CD19	IGD		√	√	√	√	√									√	√								√											√			√		√
CD1A	CD	√		√	√	√	√	√		√			√	√		√		√							√						√	√	√		√		√	√			√
CD1B	CD	√		√	√	√	√	√		√			√	√		√		√							√						√	√	√		√		√	√			√
CD1C	CD	√		√	√	√	√	√		√			√	√		√		√							√						√	√	√		√		√	√			√
CD1D	CD	√		√	√	√	√	√		√			√	√		√		√							√						√	√	√		√		√	√			√
CD1E	CD	√		√	√	√	√	√		√			√	√		√		√							√						√	√	√		√		√	√			√
CD2	VSET	√	√	√	√	√	√	√		√		√	√					√							√	√						√			√			√		√	√
CD200	IGD		√	√	√	√	√									√	√								√											√			√		√
CD200R1	C2SET				√	√		√								√		√							√							√		√	√	√			√		√
CD200R1L	C2SET				√	√		√								√		√							√							√		√	√	√			√		√
CD207	CD	√		√	√	√	√	√		√			√	√		√		√							√						√	√	√		√		√	√			√
CD209	CD	√		√	√	√	√	√		√			√	√		√		√							√						√	√	√		√		√	√			√
CD22	IGD		√	√	√	√	√									√	√								√											√			√		√
CD226	VSET	√	√	√	√	√	√	√		√		√	√					√							√	√						√			√			√		√	√
CD24	CD	√		√	√	√	√	√		√			√	√		√		√							√						√	√	√		√		√	√			√
CD244	IGD		√	√	√	√	√									√	√								√											√			√		√
CD247	CD	√		√	√	√	√	√		√			√	√		√		√							√						√	√	√		√		√	√			√
CD248	CD	√		√	√	√	√	√		√			√	√		√		√							√						√	√	√		√		√	√			√
CD27	CD	√		√	√	√	√	√		√			√	√		√		√							√						√	√	√		√		√	√			√
CD274	VSET	√	√	√	√	√	√	√		√		√	√					√							√	√						√			√			√		√	√
CD276	VSET	√	√	√	√	√	√	√		√		√	√					√							√	√						√			√			√		√	√
CD28	VSET	√	√	√	√	√	√	√		√		√	√					√							√	√						√			√			√		√	√
CD2BP2	PPP1R	√	√	√	√		√		√	√			√		√		√	√													√	√	√				√
CD300A	VSET	√	√	√	√	√	√	√		√		√	√					√							√	√						√			√			√		√	√
CD300C	VSET	√	√	√	√	√	√	√		√		√	√					√							√	√						√			√			√		√	√
CD300E	VSET	√	√	√	√	√	√	√		√		√	√					√							√	√						√			√			√		√	√
CD300LB	VSET	√	√	√	√	√	√	√		√		√	√					√							√	√						√			√			√		√	√
CD300LD	VSET	√	√	√	√	√	√	√		√		√	√					√							√	√						√			√			√		√	√
CD300LF	VSET	√	√	√	√	√	√	√		√		√	√					√							√	√						√			√			√		√	√
CD300LG	VSET	√	√	√	√	√	√	√		√		√	√					√							√	√						√			√			√		√	√
CD302	CD	√		√	√	√	√	√		√			√	√		√		√							√						√	√	√		√		√	√			√
CD320	CD	√		√	√	√	√	√		√			√	√		√		√							√						√	√	√		√		√	√			√
CD33	VSET	√	√	√	√	√	√	√		√		√	√					√							√	√						√			√			√		√	√
CD34	CD	√		√	√	√	√	√		√			√	√		√		√							√						√	√	√		√		√	√			√
CD36	CD	√		√	√	√	√	√		√			√	√		√		√							√						√	√	√		√		√	√			√
CD37	TSPAN		√	√			√											√															√		√	√	√				√
CD38	CD	√		√	√	√	√	√		√			√	√		√		√							√						√	√	√		√		√	√			√
CD3D	CD	√		√	√	√	√	√		√			√	√		√		√							√						√	√	√		√		√	√			√
CD3E	CD	√		√	√	√	√	√		√			√	√		√		√							√						√	√	√		√		√	√			√
CD3G	CD	√		√	√	√	√	√		√			√	√		√		√							√						√	√	√		√		√	√			√
CD4	VSET	√	√	√	√	√	√	√		√		√	√					√							√	√						√			√			√		√	√
CD40	CD	√		√	√	√	√	√		√			√	√		√		√							√						√	√	√		√		√	√			√
CD40LG	CD	√		√	√	√	√	√		√			√	√		√		√							√						√	√	√		√		√	√			√
CD44	bloodgroup	√		√	√		√										√	√																√							√
CD46	CD	√		√	√	√	√	√		√			√	√		√		√							√						√	√	√		√		√	√			√
CD47	IGD		√	√	√	√	√									√	√								√											√			√		√
CD48	VSET	√	√	√	√	√	√	√		√		√	√					√							√	√						√			√			√		√	√
CD5	CD	√		√	√	√	√	√		√			√	√		√		√							√						√	√	√		√		√	√			√
CD52	CD	√		√	√	√	√	√		√			√	√		√		√							√						√	√	√		√		√	√			√
CD53	TSPAN		√	√			√											√															√		√	√	√				√
CD55	bloodgroup	√		√	√		√										√	√																√							√
CD58	CD	√		√	√	√	√	√		√			√	√		√		√							√						√	√	√		√		√	√			√
CD59	CD	√		√	√	√	√	√		√			√	√		√		√							√						√	√	√		√		√	√			√
CD6	CD	√		√	√	√	√	√		√			√	√		√		√							√						√	√	√		√		√	√			√
CD63	TSPAN		√	√			√											√															√		√	√	√				√
CD68	CD	√		√	√	√	√	√		√			√	√		√		√							√						√	√	√		√		√	√			√
CD69	CD	√		√	√	√	√	√		√			√	√		√		√							√						√	√	√		√		√	√			√
CD7	VSET	√	√	√	√	√	√	√		√		√	√					√							√	√						√			√			√		√	√
CD70	CD	√		√	√	√	√	√		√			√	√		√		√							√						√	√	√		√		√	√			√
CD72	CD	√		√	√	√	√	√		√			√	√		√		√							√						√	√	√		√		√	√			√
CD74	CD	√		√	√	√	√	√		√			√	√		√		√							√						√	√	√		√		√	√			√
CD79A	VSET	√	√	√	√	√	√	√		√		√	√					√							√	√						√			√			√		√	√
CD79B	VSET	√	√	√	√	√	√	√		√		√	√					√							√	√						√			√			√		√	√
CD80	VSET	√	√	√	√	√	√	√		√		√	√					√							√	√						√			√			√		√	√
CD81	TSPAN		√	√			√											√															√		√	√	√				√
CD82	TSPAN		√	√			√											√															√		√	√	√				√
CD83	VSET	√	√	√	√	√	√	√		√		√	√					√							√	√						√			√			√		√	√
CD84	IGD		√	√	√	√	√									√	√								√											√			√		√
CD86	VSET	√	√	√	√	√	√	√		√		√	√					√							√	√						√			√			√		√	√
CD8A	VSET	√	√	√	√	√	√	√		√		√	√					√							√	√						√			√			√		√	√
CD8B	VSET	√	√	√	√	√	√	√		√		√	√					√							√	√						√			√			√		√	√
CD9	TSPAN		√	√			√											√															√		√	√	√				√
CD93	CD	√		√	√	√	√	√		√			√	√		√		√							√						√	√	√		√		√	√			√
CD96	IGD		√	√	√	√	√									√	√								√											√			√		√
CD97	CD	√		√	√	√	√	√		√			√	√		√		√							√						√	√	√		√		√	√			√
CD99	CD	√		√	√	√	√	√		√			√	√		√		√							√						√	√	√		√		√	√			√
CD99P1	PAR1					√	√										√	√							√						√	√	√		√		√			√	√
CDAN1	CDAN1		√	√																					√							√
CDC16	TTC		√	√	√	√	√										√	√													√		√		√	√
CDC23	TTC		√	√	√	√	√										√	√													√		√		√	√
CDC25C	PPP1R	√	√	√	√		√		√	√			√		√		√	√													√	√	√				√
CDC27	TTC		√	√	√	√	√										√	√													√		√		√	√
CDC42BPG	PLEKH	√	√	√	√	√	√	√	√				√					√																		√		√	√		√
CDCP1	CD	√		√	√	√	√	√		√			√	√		√		√							√						√	√	√		√		√	√			√
CDH1	CD	√		√	√	√	√	√		√			√	√		√		√							√						√	√	√		√		√	√			√
CDH10	MCDH				√		√					√		√	√	√									√	√										√
CDH11	MCDH				√		√					√		√	√	√									√	√										√
CDH12	MCDH				√		√					√		√	√	√									√	√										√
CDH12P2	MCDH				√		√					√		√	√	√									√	√										√
CDH13	MCDH				√		√					√		√	√	√									√	√										√
CDH15	MCDH				√		√					√		√	√	√									√	√										√
CDH16	MCDH				√		√					√		√	√	√									√	√										√
CDH17	MCDH				√		√					√		√	√	√									√	√										√
CDH18	MCDH				√		√					√		√	√	√									√	√										√
CDH19	MCDH				√		√					√		√	√	√									√	√										√
CDH2	CD	√		√	√	√	√	√		√			√	√		√		√							√						√	√	√		√		√	√			√
CDH20	MCDH				√		√					√		√	√	√									√	√										√
CDH22	MCDH				√		√					√		√	√	√									√	√										√
CDH23	CDH23	√	√	√	√		√									√	√
CDH24	MCDH				√		√					√		√	√	√									√	√										√
CDH26	MCDH				√		√					√		√	√	√									√	√										√
CDH3	MCDH				√		√					√		√	√	√									√	√										√
CDH4	MCDH				√		√					√		√	√	√									√	√										√
CDH5	CD	√		√	√	√	√	√		√			√	√		√		√							√						√	√	√		√		√	√			√
CDH6	MCDH				√		√					√		√	√	√									√	√										√
CDH7	MCDH				√		√					√		√	√	√									√	√										√
CDH8	MCDH				√		√					√		√	√	√									√	√										√
CDH9	MCDH				√		√					√		√	√	√									√	√										√
CDHR1	CDHR	√		√			√									√	√	√							√					√					√	√		√		√	√
CDHR2	CDHR	√		√			√									√	√	√							√					√					√	√		√		√	√
CDHR3	CDHR	√		√			√									√	√	√							√					√					√	√		√		√	√
CDHR4	CDHR	√		√			√									√	√	√							√					√					√	√		√		√	√
CDHR5	CDHR	√		√			√									√	√	√							√					√					√	√		√		√	√
CDK1	CDK	√				√
CDK10	CDK	√				√
CDK11A	CDK	√				√
CDK11B	CDK	√				√
CDK12	CDK	√				√
CDK13	CDK	√				√
CDK14	CDK	√				√
CDK15	CDK	√				√
CDK16	CDK	√				√
CDK17	CDK	√				√
CDK18	CDK	√				√
CDK19	CDK	√				√
CDK2	CDK	√				√
CDK20	CDK	√				√
CDK3	CDK	√				√
CDK4	CDK	√				√
CDK5	CDK	√				√
CDK6	CDK	√				√
CDK7	CDK	√				√
CDK8	CDK	√				√
CDK9	CDK	√				√
CDKL1	CDK	√				√
CDKL2	CDK	√				√
CDKL3	CDK	√				√
CDKL4	CDK	√				√
CDKL5	CDK	√				√
CDKN2C	ANKRD	√	√	√	√	√	√										√	√							√									√						√	√
CDKN2D	ANKRD	√	√	√	√	√	√										√	√							√									√						√	√
CDON	IGD						√																				√			√	√	√
CDX1	HOXL	√	√														√														√						√		√	√	√
CDX2	HOXL	√	√														√														√						√		√	√	√
CDX4	HOXL	√	√														√														√						√		√	√	√
CEACAM1	VSET	√	√	√	√	√	√	√		√		√	√					√							√	√						√			√			√		√	√
CEACAM16	VSET	√	√	√	√	√	√	√		√		√	√					√							√	√						√			√			√		√	√
CEACAM18	VSET	√	√	√	√	√	√	√		√		√	√					√							√	√						√			√			√		√	√
CEACAM19	VSET	√	√	√	√	√	√	√		√		√	√					√							√	√						√			√			√		√	√
CEACAM20	IGD		√	√	√	√	√									√	√								√											√			√		√
CEACAM21	VSET	√	√	√	√	√	√	√		√		√	√					√							√	√						√			√			√		√	√
CEACAM3	VSET	√	√	√	√	√	√	√		√		√	√					√							√	√						√			√			√		√	√
CEACAM4	VSET	√	√	√	√	√	√	√		√		√	√					√							√	√						√			√			√		√	√
CEACAM5	VSET	√	√	√	√	√	√	√		√		√	√					√							√	√						√			√			√		√	√
CEACAM6	VSET	√	√	√	√	√	√	√		√		√	√					√							√	√						√			√			√		√	√
CEACAM7	VSET	√	√	√	√	√	√	√		√		√	√					√							√	√						√			√			√		√	√
CEACAM8	VSET	√	√	√	√	√	√	√		√		√	√					√							√	√						√			√			√		√	√
CECR1	CECR1				√
CELF1	RBM	√			√	√												√							√						√			√		√					√
CELF2	RBM	√			√	√												√							√						√			√		√					√
CELF3	RBM	√			√	√												√							√						√			√		√					√
CELF4	RBM	√			√	√												√							√						√			√		√					√
CELF5	RBM	√			√	√												√							√						√			√		√					√
CELF6	RBM	√			√	√												√							√						√			√		√					√
CELSR1	CELSR1														√	√										√	√					√	√			√		√
CELSR2	MCDH				√		√					√		√	√	√									√	√										√
CELSR3	MCDH				√		√					√		√	√	√									√	√										√
CENPE	KIF			√	√	√																					√								√	√	√		√	√
CEP192	PPP1R	√	√	√	√		√		√	√			√		√		√	√													√	√	√				√
CEP290	CEP290	√	√	√
CETN1	EFHAND	√		√	√	√	√	√		√			√		√			√															√				√		√
CETN2	EFHAND	√		√	√	√	√	√		√			√		√			√															√				√		√
CETN3	EFHAND	√		√	√	√	√	√		√			√		√			√															√				√		√
CETP	CETP						√
CFB	complement					√	√									√								√			√
CFD	complement	√			√			√						√			√	√														√			√				√	√
CFH	complement	√			√			√						√			√	√														√			√				√	√
CFHR1	complement	√			√			√						√			√	√														√			√				√	√
CFHR2	complement	√			√			√						√			√	√														√			√				√	√
CFHR3	complement	√			√			√						√			√	√														√			√				√	√
CFHR4	complement	√			√			√						√			√	√														√			√				√	√
CFHR5	complement	√			√			√						√			√	√														√			√				√	√
CFI	complement	√			√			√						√			√	√														√			√				√	√
CFP	complement	√			√			√						√			√	√														√			√				√	√
CGA	ENDOLIG	√	√	√		√		√				√						√							√
CGB	ENDOLIG	√	√	√		√		√				√						√							√
CGREF1	EFHAND	√		√	√	√	√	√		√			√		√			√															√				√		√
CGRRF1	RNF	√	√	√	√		√											√													√	√	√				√
CHAD	SLRR		√		√																					√					√								√
CHAT	CHAT				√	√	√																√	√							√						√	√			√
CHCHD3	PPP1R	√	√	√	√		√		√	√			√		√		√	√													√	√	√				√
CHCHD6	PPP1R	√	√	√	√		√		√	√			√		√		√	√													√	√	√				√
CHD3	PHF	√			√												√	√							√														√		√
CHD4	PHF	√			√												√	√							√														√		√
CHD5	PHF	√			√												√	√							√														√		√
CHFR	RNF	√	√	√	√		√											√													√	√	√				√
CHL1	IGD		√	√	√	√	√									√	√								√											√			√		√
CHN1	SH2D		√	√	√	√												√																					√
CHN2	SH2D		√	√	√	√												√																					√
CHP1	EFHAND	√		√	√	√	√	√		√			√		√			√															√				√		√
CHP2	EFHAND	√		√	√	√	√	√		√			√		√			√															√				√		√
CHPF	B3GT			√	√											√	√
CHPF2	B3GT			√	√											√	√
CHRM1	CHR		√												√	√															√						√		√
CHRM2	CHR		√												√	√															√						√		√
CHRM3	CHR		√												√	√															√						√		√
CHRM4	CHR		√												√	√															√						√		√
CHRM5	CHR		√												√	√															√						√		√
CHRNA1	CHRN														√	√															√								√
CHRNA10	CHRN														√	√															√								√
CHRNA2	CHRN														√	√															√								√
CHRNA3	CHRN														√	√															√								√
CHRNA4	CHRN														√	√															√								√
CHRNA5	CHRN														√	√															√								√
CHRNA6	CHRN														√	√															√								√
CHRNA7	CHRN														√	√															√								√
CHRNA9	CHRN														√	√															√								√
CHRNB1	CHRN														√	√															√								√
CHRNB2	CHRN														√	√															√								√
CHRNB3	CHRN														√	√															√								√
CHRNB4	CHRN														√	√															√								√
CHRND	CHRN														√	√															√								√
CHRNE	CHRN														√	√															√								√
CHRNG	CHRN														√	√															√								√
CHST1	SULTM		√		√											√	√																	√				√
CHST10	SULTM		√		√											√	√																	√				√
CHST11	SULTM		√		√											√	√																	√				√
CHST12	SULTM		√		√											√	√																	√				√
CHST13	SULTM		√		√											√	√																	√				√
CHST14	SULTM		√		√											√	√																	√				√
CHST15	SULTM		√		√											√	√																	√				√
CHST2	SULTM		√		√											√	√																	√				√
CHST3	SULTM		√		√											√	√																	√				√
CHST4	SULTM		√		√											√	√																	√				√
CHST5	SULTM		√		√											√	√																	√				√
CHST6	SULTM		√		√											√	√																	√				√
CHST7	SULTM		√		√											√	√																	√				√
CHST8	SULTM		√		√											√	√																	√				√
CHST9	SULTM		√		√											√	√																	√				√
CHSY1	B3GT			√	√											√	√
CHSY3	B3GT			√	√											√	√
CHTF18	AATP	√		√	√	√			√							√	√	√															√							√
CIB1	EFHAND	√		√	√	√	√	√		√			√		√			√															√				√		√
CIB2	EFHAND	√		√	√	√	√	√		√			√		√			√															√				√		√
CIB3	EFHAND	√		√	√	√	√	√		√			√		√			√															√				√		√
CIB4	EFHAND	√		√	√	√	√	√		√			√		√			√															√				√		√
CIITA	NLR	√		√	√		√											√							√	√	√			√				√	√		√		√	√
CILP	IGD		√	√	√	√	√									√	√								√											√			√		√
CILP2	IGD		√	√	√	√	√									√	√								√											√			√		√
CIRBP	RBM	√			√	√												√							√						√			√		√					√
CISH	SH2D		√	√	√	√												√																					√
CLCN7	PPP1R	√	√	√	√		√		√	√			√		√		√	√													√	√	√				√
CLCNKB	CLCNKB			√		√	√								√																						√		√
CLDN1	CLDN	√		√		√										√		√							√	√				√					√	√	√
CLDN10	CLDN	√		√		√										√		√							√	√				√					√	√	√
CLDN11	CLDN	√		√		√										√		√							√	√				√					√	√	√
CLDN12	CLDN	√		√		√										√		√							√	√				√					√	√	√
CLDN14	CLDN	√		√		√										√		√							√	√				√					√	√	√
CLDN15	CLDN	√		√		√										√		√							√	√				√					√	√	√
CLDN16	CLDN	√		√		√										√		√							√	√				√					√	√	√
CLDN17	CLDN	√		√		√										√		√							√	√				√					√	√	√
CLDN18	CLDN	√		√		√										√		√							√	√				√					√	√	√
CLDN19	CLDN	√		√		√										√		√							√	√				√					√	√	√
CLDN2	CLDN	√		√		√										√		√							√	√				√					√	√	√
CLDN20	CLDN	√		√		√										√		√							√	√				√					√	√	√
CLDN22	CLDN	√		√		√										√		√							√	√				√					√	√	√
CLDN23	CLDN	√		√		√										√		√							√	√				√					√	√	√
CLDN3	CLDN	√		√		√										√		√							√	√				√					√	√	√
CLDN4	CLDN	√		√		√										√		√							√	√				√					√	√	√
CLDN5	CLDN	√		√		√										√		√							√	√				√					√	√	√
CLDN6	CLDN	√		√		√										√		√							√	√				√					√	√	√
CLDN7	CLDN	√		√		√										√		√							√	√				√					√	√	√
CLDN8	CLDN	√		√		√										√		√							√	√				√					√	√	√
CLDN9	CLDN	√		√		√										√		√							√	√				√					√	√	√
CLEC10A	CD	√		√	√	√	√	√		√			√	√		√		√							√						√	√	√		√		√	√			√
CLEC4C	CD	√		√	√	√	√	√		√			√	√		√		√							√						√	√	√		√		√	√			√
CLEC4M	CD	√		√	√	√	√	√		√			√	√		√		√							√						√	√	√		√		√	√			√
CLIP3	ANKRD	√	√	√	√	√	√										√	√							√									√						√	√
CLIP4	ANKRD	√	√	√	√	√	√										√	√							√									√						√	√
CLMP	IGD		√	√	√	√	√									√	√								√											√			√		√
CLN3	CLN3	√	√	√
CLNK	SH2D		√	√	√	√												√																					√
CLOCK	KAT		√		√												√	√							√					√					√
CLPB	ANKRD	√	√	√	√	√	√										√	√							√									√						√	√
CLSTN1	CDHR	√		√			√									√	√	√							√					√					√	√		√		√	√
CLSTN2	CDHR	√		√			√									√	√	√							√					√					√	√		√		√	√
CLSTN3	CDHR	√		√			√									√	√	√							√					√					√	√		√		√	√
CLUAP1	IFT		√			√	√						√			√	√								√	√						√	√		√	√	√		√
CMYA5	AKAP	√		√	√		√									√		√
CNBP	RNF	√	√	√	√		√											√													√	√	√				√
CNGA1	CNG	√			√		√				√					√		√									√				√	√		√		√		√
CNGA2	CNG	√			√		√				√					√		√									√				√	√		√		√		√
CNGA3	CNG	√			√		√				√					√		√									√				√	√		√		√		√
CNGA4	CNG	√			√		√				√					√		√									√				√	√		√		√		√
CNGB1	CNGB1			√	√											√																		√
CNGB3	CNG	√		√																					√
CNKSR1	PLEKH	√	√	√	√	√	√	√	√				√					√																		√		√	√		√
CNKSR2	PLEKH	√	√	√	√	√	√	√	√				√					√																		√		√	√		√
CNOT10	TTC		√	√	√	√	√										√	√													√		√		√	√
CNOT4	RBM	√			√	√												√							√						√			√		√					√
CNST	PPP1R	√	√	√	√		√		√	√			√		√		√	√													√	√	√				√
CNTFR	IGD		√	√	√	√	√									√	√								√											√			√		√
CNTN1	IGD		√	√	√	√	√									√	√								√											√			√		√
CNTN2	IGD		√	√	√	√	√									√	√								√											√			√		√
CNTN3	IGD		√	√	√	√	√									√	√								√											√			√		√
CNTN4	IGD		√	√	√	√	√									√	√								√											√			√		√
CNTN5	IGD		√	√	√	√	√									√	√								√											√			√		√
CNTN6	ISET	√	√	√	√	√	√										√	√							√	√	√				√		√	√					√		√
COA1	MITOAF	√		√		√	√										√								√	√				√	√		√		√		√			√	√
COA3	MITOAF	√		√		√	√										√								√	√				√	√		√		√		√			√	√
COA4	MITOAF	√		√		√	√										√								√	√				√	√		√		√		√			√	√
COA5	MITOAF	√		√		√	√										√								√	√				√	√		√		√		√			√	√
COA6	MITOAF	√		√		√	√										√								√	√				√	√		√		√		√			√	√
COL11A1	COL11A1															√
COL11A2	COL11A2						√									√
COL12A1	COL12A1				√
COL14A1	FN3			√	√		√	√					√			√		√												√											√
COL17A1	COL17A1					√										√	√	√												√	√		√		√
COL20A1	FN3			√	√		√	√					√			√		√												√											√
COL4A3BP	PLEKH	√	√	√	√	√	√	√	√				√					√																		√		√	√		√
COL4A4	COL4A4			√	√		√									√														√
COL5A1	COL5A1																√
COL6A2	COL6A2		√	√	√																										√		√	√		√	√	√	√	√	√
COL6A3	COL6A3		√				√									√	√	√							√						√			√				√		√	√
COL7A1	FN3			√	√		√	√					√			√		√												√											√
COPA	ENDOLIG	√	√	√		√		√				√						√							√
CORIN	TMPRSS	√		√	√	√	√									√															√						√
CORT	ENDOLIG	√	√	√		√		√				√						√							√
COX10	MITOAF	√		√		√	√										√								√	√				√	√		√		√		√			√	√
COX11	MITOAF	√		√		√	√										√								√	√				√	√		√		√		√			√	√
COX14	MITOAF	√		√		√	√										√								√	√				√	√		√		√		√			√	√
COX15	MITOAF	√		√		√	√										√								√	√				√	√		√		√		√			√	√
COX17	MITOAF	√		√		√	√										√								√	√				√	√		√		√		√			√	√
COX18	MITOAF	√		√		√	√										√								√	√				√	√		√		√		√			√	√
COX19	MITOAF	√		√		√	√										√								√	√				√	√		√		√		√			√	√
CP	CP		√				√									√						√										√
CPEB2	RBM	√			√	√												√							√						√			√		√					√
CPEB3	RBM	√			√	√												√							√						√			√		√					√
CPEB4	RBM	√			√	√												√							√						√			√		√					√
CPSF6	RBM	√			√	√												√							√						√			√		√					√
CPSF7	RBM	√			√	√												√							√						√			√		√					√
CR1	bloodgroup	√		√	√		√										√	√																√							√
CR1L	complement	√			√			√						√			√	√														√			√				√	√
CR2	CD	√		√	√	√	√	√		√			√	√		√		√							√						√	√	√		√		√	√			√
CREBBP	KAT		√		√												√	√							√					√					√
CRH	ENDOLIG	√	√	√		√		√				√						√							√
CRK	SH2D		√	√	√	√												√																					√
CRKL	SH2D		√	√	√	√												√																					√
CRLF1	FN3			√	√		√	√					√			√		√												√											√
CRLF2	PAR1					√	√										√	√							√						√	√	√		√		√			√	√
CRNN	EFHAND	√		√	√	√	√	√		√			√		√			√															√				√		√
CRTAM	VSET	√	√	√	√	√	√	√		√		√	√					√							√	√						√			√			√		√	√
CRX	PRD	√		√		√	√			√			√				√	√							√					√		√			√			√	√	√
CRYAA	HSPB			√														√							√												√		√
CRYAB	HSPB			√														√							√												√		√
CSF1R	CSF1R			√				√
CSF2RA	CD	√		√	√	√	√	√		√			√	√		√		√							√						√	√	√		√		√	√			√
CSF2RB	CD	√		√	√	√	√	√		√			√	√		√		√							√						√	√	√		√		√	√			√
CSF3R	CD	√		√	√	√	√	√		√			√	√		√		√							√						√	√	√		√		√	√			√
CSK	SH2D		√	√	√	√												√																					√
CSMD1	PPP1R	√	√	√	√		√		√	√			√		√		√	√													√	√	√				√
CSRNP2	PPP1R	√	√	√	√		√		√	√			√		√		√	√													√	√	√				√
CSRNP3	PPP1R	√	√	√	√		√		√	√			√		√		√	√													√	√	√				√
CSTF2	RBM	√			√	√												√							√						√			√		√					√
CSTF2T	RBM	√			√	√												√							√						√			√		√					√
CTC1	CTC1						√																							√			√	√		√		√
CTLA4	VSET	√	√	√	√	√	√	√		√		√	√					√							√	√						√			√			√		√	√
CTNNB1	ARMC		√				√	√		√						√	√										√
CTNND1	ARMC		√				√	√		√						√	√										√
CTNND2	ARMC		√				√	√		√						√	√										√
CTR9	TTC		√	√	√	√	√										√	√													√		√		√	√
CTSA	CTS			√	√		√
CTSB	CTS			√	√		√
CTSC	CTS			√	√		√
CTSD	CTS			√	√		√
CTSE	CTS			√	√		√
CTSF	CTS			√	√		√
CTSG	CTS			√	√		√
CTSH	CTS			√	√		√
CTSK	CTS			√	√		√
CTSL1	CTS			√	√		√
CTSL2	CTS			√	√		√
CTSL3P	CTS			√	√		√
CTSO	CTS			√	√		√
CTSS	CTS			√	√		√
CTSW	CTS			√	√		√
CTSZ	CTS			√	√		√
CTTNBP2	ANKRD	√	√	√	√	√	√										√	√							√									√						√	√
CUBN	CUBN			√														√														√
CUL7	CUL7						√									√	√															√							√		√
CX3CL1	ENDOLIG	√	√	√		√		√				√						√							√
CXADR	VSET	√	√	√	√	√	√	√		√		√	√					√							√	√						√			√			√		√	√
CXCL1	ENDOLIG	√	√	√		√		√				√						√							√
CXCL10	ENDOLIG	√	√	√		√		√				√						√							√
CXCL11	ENDOLIG	√	√	√		√		√				√						√							√
CXCL12	ENDOLIG	√	√	√		√		√				√						√							√
CXCL13	ENDOLIG	√	√	√		√		√				√						√							√
CXCL16	ENDOLIG	√	√	√		√		√				√						√							√
CXCL2	ENDOLIG	√	√	√		√		√				√						√							√
CXCL3	ENDOLIG	√	√	√		√		√				√						√							√
CXCL5	ENDOLIG	√	√	√		√		√				√						√							√
CXCL6	ENDOLIG	√	√	√		√		√				√						√							√
CXCL9	ENDOLIG	√	√	√		√		√				√						√							√
CXCR1	IL	√		√	√	√	√											√							√					√		√						√			√
CXCR2	IL	√		√	√	√	√											√							√					√		√						√			√
CXCR3	CD	√		√	√	√	√	√		√			√	√		√		√							√						√	√	√		√		√	√			√
CXCR4	CD	√		√	√	√	√	√		√			√	√		√		√							√						√	√	√		√		√	√			√
CXCR5	CD	√		√	√	√	√	√		√			√	√		√		√							√						√	√	√		√		√	√			√
CXCR6	CD	√		√	√	√	√	√		√			√	√		√		√							√						√	√	√		√		√	√			√
CXCR7	CD	√		√	√	√	√	√		√			√	√		√		√							√						√	√	√		√		√	√			√
CXXC1	PHF	√			√												√	√							√														√		√
CYP11A1	CYP		√		√	√	√										√	√												√		√			√
CYP11B1	CYP		√		√	√	√										√	√												√		√			√
CYP11B2	CYP11B2	√			√												√
CYP17A1	CYP		√		√	√	√										√	√												√		√			√
CYP19A1	CYP		√		√	√	√										√	√												√		√			√
CYP1A1	CYP		√		√	√	√										√	√												√		√			√
CYP1A2	CYP		√		√	√	√										√	√												√		√			√
CYP1B1	CYP		√		√	√	√										√	√												√		√			√
CYP1D1P	CYP		√		√	√	√										√	√												√		√			√
CYP20A1	CYP		√		√	√	√										√	√												√		√			√
CYP21A1P	CYP		√		√	√	√										√	√												√		√			√
CYP21A2	CYP		√		√	√	√										√	√												√		√			√
CYP24A1	CYP		√		√	√	√										√	√												√		√			√
CYP26A1	CYP		√		√	√	√										√	√												√		√			√
CYP26B1	CYP		√		√	√	√										√	√												√		√			√
CYP26C1	CYP		√		√	√	√										√	√												√		√			√
CYP27A1	CYP		√		√	√	√										√	√												√		√			√
CYP27B1	CYP		√		√	√	√										√	√												√		√			√
CYP27C1	CYP		√		√	√	√										√	√												√		√			√
CYP2A	CYP		√		√	√	√										√	√												√		√			√
CYP2A13	CYP		√		√	√	√										√	√												√		√			√
CYP2A6	CYP		√		√	√	√										√	√												√		√			√
CYP2A7	CYP		√		√	√	√										√	√												√		√			√
CYP2A7P1	CYP		√		√	√	√										√	√												√		√			√
CYP2AB1P	CYP		√		√	√	√										√	√												√		√			√
CYP2AC1P	CYP		√		√	√	√										√	√												√		√			√
CYP2B6	CYP		√		√	√	√										√	√												√		√			√
CYP2B7P1	CYP		√		√	√	√										√	√												√		√			√
CYP2C115P	CYP		√		√	√	√										√	√												√		√			√
CYP2C18	CYP		√		√	√	√										√	√												√		√			√
CYP2C19	CYP		√		√	√	√										√	√												√		√			√
CYP2C56P	CYP		√		√	√	√										√	√												√		√			√
CYP2C58P	CYP		√		√	√	√										√	√												√		√			√
CYP2C59P	CYP		√		√	√	√										√	√												√		√			√
CYP2C60P	CYP		√		√	√	√										√	√												√		√			√
CYP2C61P	CYP		√		√	√	√										√	√												√		√			√
CYP2C62P	CYP		√		√	√	√										√	√												√		√			√
CYP2C63P	CYP		√		√	√	√										√	√												√		√			√
CYP2C64P	CYP		√		√	√	√										√	√												√		√			√
CYP2C8	CYP		√		√	√	√										√	√												√		√			√
CYP2C9	CYP		√		√	√	√										√	√												√		√			√
CYP2D6	CYP		√		√	√	√										√	√												√		√			√
CYP2D7P1	CYP		√		√	√	√										√	√												√		√			√
CYP2D8P1	CYP		√		√	√	√										√	√												√		√			√
CYP2E1	CYP		√		√	√	√										√	√												√		√			√
CYP2F1	CYP		√		√	√	√										√	√												√		√			√
CYP2F1P	CYP		√		√	√	√										√	√												√		√			√
CYP2G1P	CYP		√		√	√	√										√	√												√		√			√
CYP2G2P	CYP		√		√	√	√										√	√												√		√			√
CYP2J2	CYP		√		√	√	√										√	√												√		√			√
CYP2R1	CYP		√		√	√	√										√	√												√		√			√
CYP2S1	CYP		√		√	√	√										√	√												√		√			√
CYP2T2P	CYP		√		√	√	√										√	√												√		√			√
CYP2T3P	CYP		√		√	√	√										√	√												√		√			√
CYP2U1	CYP		√		√	√	√										√	√												√		√			√
CYP2W1	CYP		√		√	√	√										√	√												√		√			√
CYP39A1	CYP		√		√	√	√										√	√												√		√			√
CYP3A	CYP		√		√	√	√										√	√												√		√			√
CYP3A137P	CYP		√		√	√	√										√	√												√		√			√
CYP3A4	CYP		√		√	√	√										√	√												√		√			√
CYP3A43	CYP		√		√	√	√										√	√												√		√			√
CYP3A5	CYP		√		√	√	√										√	√												√		√			√
CYP3A51P	CYP		√		√	√	√										√	√												√		√			√
CYP3A52P	CYP		√		√	√	√										√	√												√		√			√
CYP3A54P	CYP		√		√	√	√										√	√												√		√			√
CYP3A7	CYP		√		√	√	√										√	√												√		√			√
CYP46A1	CYP		√		√	√	√										√	√												√		√			√
CYP46A4P	CYP		√		√	√	√										√	√												√		√			√
CYP4A11	CYP		√		√	√	√										√	√												√		√			√
CYP4A22	CYP		√		√	√	√										√	√												√		√			√
CYP4A26P	CYP		√		√	√	√										√	√												√		√			√
CYP4A27P	CYP		√		√	√	√										√	√												√		√			√
CYP4A43P	CYP		√		√	√	√										√	√												√		√			√
CYP4A44P	CYP		√		√	√	√										√	√												√		√			√
CYP4B1	CYP		√		√	√	√										√	√												√		√			√
CYP4F10P	CYP		√		√	√	√										√	√												√		√			√
CYP4F11	CYP		√		√	√	√										√	√												√		√			√
CYP4F12	CYP		√		√	√	√										√	√												√		√			√
CYP4F2	CYP		√		√	√	√										√	√												√		√			√
CYP4F22	CYP		√		√	√	√										√	√												√		√			√
CYP4F23P	CYP		√		√	√	√										√	√												√		√			√
CYP4F24P	CYP		√		√	√	√										√	√												√		√			√
CYP4F25P	CYP		√		√	√	√										√	√												√		√			√
CYP4F26P	CYP		√		√	√	√										√	√												√		√			√
CYP4F27P	CYP		√		√	√	√										√	√												√		√			√
CYP4F29P	CYP		√		√	√	√										√	√												√		√			√
CYP4F3	CYP		√		√	√	√										√	√												√		√			√
CYP4F30P	CYP		√		√	√	√										√	√												√		√			√
CYP4F31P	CYP		√		√	√	√										√	√												√		√			√
CYP4F32P	CYP		√		√	√	√										√	√												√		√			√
CYP4F33P	CYP		√		√	√	√										√	√												√		√			√
CYP4F34P	CYP		√		√	√	√										√	√												√		√			√
CYP4F35P	CYP		√		√	√	√										√	√												√		√			√
CYP4F36P	CYP		√		√	√	√										√	√												√		√			√
CYP4F43P	CYP		√		√	√	√										√	√												√		√			√
CYP4F44P	CYP		√		√	√	√										√	√												√		√			√
CYP4F45P	CYP		√		√	√	√										√	√												√		√			√
CYP4F59P	CYP		√		√	√	√										√	√												√		√			√
CYP4F60P	CYP		√		√	√	√										√	√												√		√			√
CYP4F61P	CYP		√		√	√	√										√	√												√		√			√
CYP4F8	CYP		√		√	√	√										√	√												√		√			√
CYP4F9P	CYP		√		√	√	√										√	√												√		√			√
CYP4V2	CYP		√		√	√	√										√	√												√		√			√
CYP4X1	CYP		√		√	√	√										√	√												√		√			√
CYP4Z1	CYP		√		√	√	√										√	√												√		√			√
CYP4Z2P	CYP		√		√	√	√										√	√												√		√			√
CYP51A1	CYP		√		√	√	√										√	√												√		√			√
CYP51P1	CYP		√		√	√	√										√	√												√		√			√
CYP51P2	CYP		√		√	√	√										√	√												√		√			√
CYP51P3	CYP		√		√	√	√										√	√												√		√			√
CYP7A1	CYP		√		√	√	√										√	√												√		√			√
CYP7B1	CYP7B1															√
CYP8B1	CYP		√		√	√	√										√	√												√		√			√
CYTH1	PLEKH	√	√	√	√	√	√	√	√				√					√																		√		√	√		√
CYTH2	PLEKH	√	√	√	√	√	√	√	√				√					√																		√		√	√		√
CYTH3	PLEKH	√	√	√	√	√	√	√	√				√					√																		√		√	√		√
CYTH4	PLEKH	√	√	√	√	√	√	√	√				√					√																		√		√	√		√
D2HGDH	D2HGDH						√
DAPK1	ANKRD	√	√	√	√	√	√										√	√							√									√						√	√
DAPP1	PLEKH	√	√	√	√	√	√	√	√				√					√																		√		√	√		√
DARC	bloodgroup	√		√	√		√										√	√																√							√
DARS	aaRS2		√	√	√	√	√											√									√							√
DARS2	aaRS2		√	√	√	√	√											√									√							√
DAZ1	RBM	√			√	√												√							√						√			√		√					√
DAZ2	RBM	√			√	√												√							√						√			√		√					√
DAZ3	RBM	√			√	√												√							√						√			√		√					√
DAZ4	RBM	√			√	√												√							√						√			√		√					√
DAZAP1	RBM	√			√	√												√							√						√			√		√					√
DAZL	RBM	√			√	√												√							√						√			√		√					√
DBX1	NKL	√		√	√	√	√									√		√																	√		√	√
DBX2	NKL	√		√	√	√	√									√		√																	√		√	√
DCC	IGD		√	√	√	√	√									√	√								√											√			√		√
DCHS1	CDHR	√		√			√									√	√	√							√					√					√	√		√		√	√
DCHS2	CDHR	√		√			√									√	√	√							√					√					√	√		√		√	√
DCLRE1C	DCLRE1C				√	√																										√
DCN	SLRR		√		√																					√					√								√
DCXR	SDRC1			√	√	√										√									√		√			√						√	√	√
DDC	DDC				√																			√								√		√
DDR1	CD	√		√	√	√	√	√		√			√	√		√		√							√						√	√	√		√		√	√			√
DDX31	PPP1R	√	√	√	√		√		√	√			√		√		√	√													√	√	√				√
DEAF1	ZMYND			√	√													√									√				√					√
DECR1	SDRC1			√	√	√										√									√		√			√						√	√	√
DECR2	SDRC1			√	√	√										√									√		√			√						√	√	√
DEF6	PLEKH	√	√	√	√	√	√	√	√				√					√																		√		√	√		√
DFNB31	DFNB31	√			√		√
DGKA	EFHAND	√		√	√	√	√	√		√			√		√			√															√				√		√
DGKB	EFHAND	√		√	√	√	√	√		√			√		√			√															√				√		√
DGKD	PLEKH	√	√	√	√	√	√	√	√				√					√																		√		√	√		√
DGKG	EFHAND	√		√	√	√	√	√		√			√		√			√															√				√		√
DGKH	PLEKH	√	√	√	√	√	√	√	√				√					√																		√		√	√		√
DGKI	ANKRD	√	√	√	√	√	√										√	√							√									√						√	√
DHODH	DHODH				√											√
DHRS1	SDRC1			√	√	√										√									√		√			√						√	√	√
DHRS11	SDRC1			√	√	√										√									√		√			√						√	√	√
DHRS12	SDRC2		√	√			√	√																	√										√	√				√
DHRS13	SDRC2		√	√			√	√																	√										√	√				√
DHRS2	SDRC1			√	√	√										√									√		√			√						√	√	√
DHRS3	SDRC3			√	√	√											√	√							√		√			√				√	√	√	√	√			√
DHRS4	SDRC1			√	√	√										√									√		√			√						√	√	√
DHRS4L1	SDRC1			√	√	√										√									√		√			√						√	√	√
DHRS4L2	SDRC1			√	√	√										√									√		√			√						√	√	√
DHRS7	SDRC3			√	√	√											√	√							√		√			√				√	√	√	√	√			√
DHRS7B	SDRC3			√	√	√											√	√							√		√			√				√	√	√	√	√			√
DHRS7C	SDRC3			√	√	√											√	√							√		√			√				√	√	√	√	√			√
DHRS9	SDRC2		√	√			√	√																	√										√	√				√
DHRSX	PAR1					√	√										√	√							√						√	√	√		√		√			√	√
DHRSX-IT1	PAR1					√	√										√	√							√						√	√	√		√		√			√	√
DIDO1	PHF	√			√												√	√							√														√		√
DIRC2	SLC			√	√		√				√					√		√							√	√	√								√
DLC1	StARD	√			√												√
DLG2	PPP1R	√	√	√	√		√		√	√			√		√		√	√													√	√	√				√
DLX1	NKL	√		√	√	√	√									√		√																	√		√	√
DLX2	NKL	√		√	√	√	√									√		√																	√		√	√
DLX3	NKL	√		√	√	√	√									√		√																	√		√	√
DLX4	NKL	√		√	√	√	√									√		√																	√		√	√
DLX5	NKL	√		√	√	√	√									√		√																	√		√	√
DLX6	NKL	√		√	√	√	√									√		√																	√		√	√
DMBX1	PRD	√		√		√	√			√			√				√	√							√					√		√			√			√	√	√
DMD	DMD	√		√			√						√			√	√								√						√			√	√	√	√				√
DNAH5	DNAH5		√		√				√								√								√								√	√	√			√	√		√
DNAH7	EFHAND	√		√	√	√	√	√		√			√		√			√															√				√		√
DNAJA1	DNAJ	√			√	√	√			√							√								√	√	√							√							√
DNAJA2	DNAJ	√			√	√	√			√							√								√	√	√							√							√
DNAJA3	DNAJ	√			√	√	√			√							√								√	√	√							√							√
DNAJA4	DNAJ	√			√	√	√			√							√								√	√	√							√							√
DNAJB1	DNAJ	√			√	√	√			√							√								√	√	√							√							√
DNAJB11	DNAJ	√			√	√	√			√							√								√	√	√							√							√
DNAJB12	DNAJ	√			√	√	√			√							√								√	√	√							√							√
DNAJB13	DNAJ	√			√	√	√			√							√								√	√	√							√							√
DNAJB14	DNAJ	√			√	√	√			√							√								√	√	√							√							√
DNAJB2	DNAJ	√			√	√	√			√							√								√	√	√							√							√
DNAJB3	DNAJ	√			√	√	√			√							√								√	√	√							√							√
DNAJB4	DNAJ	√			√	√	√			√							√								√	√	√							√							√
DNAJB5	DNAJ	√			√	√	√			√							√								√	√	√							√							√
DNAJB6	DNAJ	√			√	√	√			√							√								√	√	√							√							√
DNAJB7	DNAJ	√			√	√	√			√							√								√	√	√							√							√
DNAJB8	DNAJ	√			√	√	√			√							√								√	√	√							√							√
DNAJB9	DNAJ	√			√	√	√			√							√								√	√	√							√							√
DNAJC1	DNAJ	√			√	√	√			√							√								√	√	√							√							√
DNAJC10	DNAJ	√			√	√	√			√							√								√	√	√							√							√
DNAJC11	DNAJ	√			√	√	√			√							√								√	√	√							√							√
DNAJC12	DNAJ	√			√	√	√			√							√								√	√	√							√							√
DNAJC13	DNAJ	√			√	√	√			√							√								√	√	√							√							√
DNAJC14	DNAJ	√			√	√	√			√							√								√	√	√							√							√
DNAJC15	DNAJ	√			√	√	√			√							√								√	√	√							√							√
DNAJC16	DNAJ	√			√	√	√			√							√								√	√	√							√							√
DNAJC17	DNAJ	√			√	√	√			√							√								√	√	√							√							√
DNAJC18	DNAJ	√			√	√	√			√							√								√	√	√							√							√
DNAJC19	DNAJ	√			√	√	√			√							√								√	√	√							√							√
DNAJC2	DNAJ	√			√	√	√			√							√								√	√	√							√							√
DNAJC21	DNAJ	√			√	√	√			√							√								√	√	√							√							√
DNAJC22	DNAJ	√			√	√	√			√							√								√	√	√							√							√
DNAJC24	DNAJ	√			√	√	√			√							√								√	√	√							√							√
DNAJC25	DNAJ	√			√	√	√			√							√								√	√	√							√							√
DNAJC27	DNAJ	√			√	√	√			√							√								√	√	√							√							√
DNAJC28	DNAJ	√			√	√	√			√							√								√	√	√							√							√
DNAJC3	DNAJ	√			√	√	√			√							√								√	√	√							√							√
DNAJC30	DNAJ	√			√	√	√			√							√								√	√	√							√							√
DNAJC4	DNAJ	√			√	√	√			√							√								√	√	√							√							√
DNAJC5	DNAJ	√			√	√	√			√							√								√	√	√							√							√
DNAJC5B	DNAJ	√			√	√	√			√							√								√	√	√							√							√
DNAJC5G	DNAJ	√			√	√	√			√							√								√	√	√							√							√
DNAJC6	DNAJ	√			√	√	√			√							√								√	√	√							√							√
DNAJC7	DNAJ	√			√	√	√			√							√								√	√	√							√							√
DNAJC8	DNAJ	√			√	√	√			√							√								√	√	√							√							√
DNAJC9	DNAJ	√			√	√	√			√							√								√	√	√							√							√
DND1	RBM	√			√	√												√							√						√			√		√					√
DNM1	PLEKH	√	√	√	√	√	√	√	√				√					√																		√		√	√		√
DNM2	PLEKH	√	√	√	√	√	√	√	√				√					√																		√		√	√		√
DNM3	PLEKH	√	√	√	√	√	√	√	√				√					√																		√		√	√		√
DNMT1	DNMT1				√
DNTT	POL			√	√	√	√		√								√	√							√					√		√	√	√		√		√
DOCK10	PLEKH	√	√	√	√	√	√	√	√				√					√																		√		√	√		√
DOCK11	PLEKH	√	√	√	√	√	√	√	√				√					√																		√		√	√		√
DOCK9	PLEKH	√	√	√	√	√	√	√	√				√					√																		√		√	√		√
DOK4	PLEKH	√	√	√	√	√	√	√	√				√					√																		√		√	√		√
DOK5	PLEKH	√	√	√	√	√	√	√	√				√					√																		√		√	√		√
DOK6	PLEKH	√	√	√	√	√	√	√	√				√					√																		√		√	√		√
DOK7	DOK7																√	√																				√
DOT1L	KMT				√		√									√	√	√							√						√	√	√	√		√	√			√	√
DPF1	PHF	√			√												√	√							√														√		√
DPF2	PHF	√			√												√	√							√														√		√
DPF3	PHF	√			√												√	√							√														√		√
DPM1	GLT2	√		√	√	√	√									√		√							√						√		√			√
DPP4	CD	√		√	√	√	√	√		√			√	√		√		√							√						√	√	√		√		√	√			√
DPRX	PRD	√		√		√	√			√			√				√	√							√					√		√			√			√	√	√
DPRXP1	PRD	√		√		√	√			√			√				√	√							√					√		√			√			√	√	√
DPRXP2	PRD	√		√		√	√			√			√				√	√							√					√		√			√			√	√	√
DPRXP3	PRD	√		√		√	√			√			√				√	√							√					√		√			√			√	√	√
DPRXP4	PRD	√		√		√	√			√			√				√	√							√					√		√			√			√	√	√
DPRXP5	PRD	√		√		√	√			√			√				√	√							√					√		√			√			√	√	√
DPRXP6	PRD	√		√		√	√			√			√				√	√							√					√		√			√			√	√	√
DPRXP7	PRD	√		√		√	√			√			√				√	√							√					√		√			√			√	√	√
DRGX	PRD	√		√		√	√			√			√				√	√							√					√		√			√			√	√	√
DSC1	MCDH				√		√					√		√	√	√									√	√										√
DSC2	MCDH				√		√					√		√	√	√									√	√										√
DSC3	MCDH				√		√					√		√	√	√									√	√										√
DSCAM	IGD		√	√	√	√	√									√	√								√											√			√		√
DSCAML1	IGD		√	√	√	√	√									√	√								√											√			√		√
DSG1	MCDH				√		√					√		√	√	√									√	√										√
DSG2	MCDH				√		√					√		√	√	√									√	√										√
DSG3	MCDH				√		√					√		√	√	√									√	√										√
DSG4	MCDH				√		√					√		√	√	√									√	√										√
DSPP	DSPP			√	√					√
DST	EFHAND	√		√	√	√	√	√		√			√		√			√															√				√		√
DTX2	RNF	√	√	√	√		√											√													√	√	√				√
DTX3	RNF	√	√	√	√		√											√													√	√	√				√
DTX4	RNF	√	√	√	√		√											√													√	√	√				√
DUOX1	EFHAND	√		√	√	√	√	√		√			√		√			√															√				√		√
DUOX2	DUOX2				√																					√									√		√
DUPD1	DUSPA		√			√												√							√						√			√		√		√
DUSP11	DUSPA		√			√												√							√						√			√		√		√
DUSP12	DUSPA		√			√												√							√						√			√		√		√
DUSP13	DUSPA		√			√												√							√						√			√		√		√
DUSP14	DUSPA		√			√												√							√						√			√		√		√
DUSP15	DUSPA		√			√												√							√						√			√		√		√
DUSP18	DUSPA		√			√												√							√						√			√		√		√
DUSP19	DUSPA		√			√												√							√						√			√		√		√
DUSP21	DUSPA		√			√												√							√						√			√		√		√
DUSP22	DUSPA		√			√												√							√						√			√		√		√
DUSP23	DUSPA		√			√												√							√						√			√		√		√
DUSP26	DUSPA		√			√												√							√						√			√		√		√
DUSP28	DUSPA		√			√												√							√						√			√		√		√
DUSP3	DUSPA		√			√												√							√						√			√		√		√
DUX4	PRD	√		√		√	√			√			√				√	√							√					√		√			√			√	√	√
DUX4L10	PRD	√		√		√	√			√			√				√	√							√					√		√			√			√	√	√
DUX4L11	PRD	√		√		√	√			√			√				√	√							√					√		√			√			√	√	√
DUX4L12	PRD	√		√		√	√			√			√				√	√							√					√		√			√			√	√	√
DUX4L13	PRD	√		√		√	√			√			√				√	√							√					√		√			√			√	√	√
DUX4L14	PRD	√		√		√	√			√			√				√	√							√					√		√			√			√	√	√
DUX4L15	PRD	√		√		√	√			√			√				√	√							√					√		√			√			√	√	√
DUX4L16	PRD	√		√		√	√			√			√				√	√							√					√		√			√			√	√	√
DUX4L17	PRD	√		√		√	√			√			√				√	√							√					√		√			√			√	√	√
DUX4L18	PRD	√		√		√	√			√			√				√	√							√					√		√			√			√	√	√
DUX4L19	PRD	√		√		√	√			√			√				√	√							√					√		√			√			√	√	√
DUX4L2	PRD	√		√		√	√			√			√				√	√							√					√		√			√			√	√	√
DUX4L3	PRD	√		√		√	√			√			√				√	√							√					√		√			√			√	√	√
DUX4L4	PRD	√		√		√	√			√			√				√	√							√					√		√			√			√	√	√
DUX4L5	PRD	√		√		√	√			√			√				√	√							√					√		√			√			√	√	√
DUX4L6	PRD	√		√		√	√			√			√				√	√							√					√		√			√			√	√	√
DUX4L7	PRD	√		√		√	√			√			√				√	√							√					√		√			√			√	√	√
DUX4L8	PRD	√		√		√	√			√			√				√	√							√					√		√			√			√	√	√
DUX4L9	PRD	√		√		√	√			√			√				√	√							√					√		√			√			√	√	√
DUXA	PRD	√		√		√	√			√			√				√	√							√					√		√			√			√	√	√
DUXAP1	PRD	√		√		√	√			√			√				√	√							√					√		√			√			√	√	√
DUXAP10	PRD	√		√		√	√			√			√				√	√							√					√		√			√			√	√	√
DUXAP2	PRD	√		√		√	√			√			√				√	√							√					√		√			√			√	√	√
DUXAP3	PRD	√		√		√	√			√			√				√	√							√					√		√			√			√	√	√
DUXAP4	PRD	√		√		√	√			√			√				√	√							√					√		√			√			√	√	√
DUXAP5	PRD	√		√		√	√			√			√				√	√							√					√		√			√			√	√	√
DUXAP6	PRD	√		√		√	√			√			√				√	√							√					√		√			√			√	√	√
DUXAP7	PRD	√		√		√	√			√			√				√	√							√					√		√			√			√	√	√
DUXAP8	PRD	√		√		√	√			√			√				√	√							√					√		√			√			√	√	√
DUXAP9	PRD	√		√		√	√			√			√				√	√							√					√		√			√			√	√	√
DUXB	PRD	√		√		√	√			√			√				√	√							√					√		√			√			√	√	√
DYNC1H1	DYNC1H1		√														√								√		√
DYNC1I1	DYN				√											√
DYNC1I2	DYN				√											√
DYNC1LI1	DYN				√											√
DYNC1LI2	DYN				√											√
DYNC2H1	DYNC2H1	√		√			√									√		√							√					√			√	√			√			√	√
DYNC2LI1	DYN				√											√
DYNLL1	DYN				√											√
DYNLL2	DYN				√											√
DYNLRB1	DYN				√											√
DYNLRB2	DYN				√											√
DYNLT1	DYN				√											√
DYNLT3	DYN				√											√
DYX1C1	TTC		√	√	√	√	√										√	√													√		√		√	√
DZANK1	ANKRD	√	√	√	√	√	√										√	√							√									√						√	√
DZIP3	RNF	√	√	√	√		√											√													√	√	√				√
EARS2	aaRS1	√	√				√	√									√								√									√						√
EBI3	FN3			√	√		√	√					√			√		√												√											√
ECEL1	ECEL1				√																													√
EDN1	ENDOLIG	√	√	√		√		√				√						√							√
EDN2	ENDOLIG	√	√	√		√		√				√						√							√
EDN3	ENDOLIG	√	√	√		√		√				√						√							√
EFCAB1	EFHAND	√		√	√	√	√	√		√			√		√			√															√				√		√
EFCAB10	EFHAND	√		√	√	√	√	√		√			√		√			√															√				√		√
EFCAB11	EFHAND	√		√	√	√	√	√		√			√		√			√															√				√		√
EFCAB12	EFHAND	√		√	√	√	√	√		√			√		√			√															√				√		√
EFCAB13	EFHAND	√		√	√	√	√	√		√			√		√			√															√				√		√
EFCAB14	EFHAND	√		√	√	√	√	√		√			√		√			√															√				√		√
EFCAB2	EFHAND	√		√	√	√	√	√		√			√		√			√															√				√		√
EFCAB3	EFHAND	√		√	√	√	√	√		√			√		√			√															√				√		√
EFCAB4A	EFHAND	√		√	√	√	√	√		√			√		√			√															√				√		√
EFCAB4B	EFHAND	√		√	√	√	√	√		√			√		√			√															√				√		√
EFCAB5	EFHAND	√		√	√	√	√	√		√			√		√			√															√				√		√
EFCAB6	EFHAND	√		√	√	√	√	√		√			√		√			√															√				√		√
EFCAB7	EFHAND	√		√	√	√	√	√		√			√		√			√															√				√		√
EFCAB8	EFHAND	√		√	√	√	√	√		√			√		√			√															√				√		√
EFCAB9	EFHAND	√		√	√	√	√	√		√			√		√			√															√				√		√
EFCC1	EFHAND	√		√	√	√	√	√		√			√		√			√															√				√		√
EFEMP1	FBLN						√										√	√												√		√		√	√	√					√
EFEMP2	FBLN						√										√	√												√		√		√	√	√					√
EFHA1	EFHAND	√		√	√	√	√	√		√			√		√			√															√				√		√
EFHA2	EFHAND	√		√	√	√	√	√		√			√		√			√															√				√		√
EFHB	EFHAND	√		√	√	√	√	√		√			√		√			√															√				√		√
EFHC1	EFHAND				√											√	√	√									√				√
EFHC2	EFHAND	√		√	√	√	√	√		√			√		√			√															√				√		√
EFHD1	EFHAND	√		√	√	√	√	√		√			√		√			√															√				√		√
EFHD2	EFHAND	√		√	√	√	√	√		√			√		√			√															√				√		√
EGFLAM	FN3			√	√		√	√					√			√		√												√											√
EGLN1	ZMYND			√	√													√									√				√					√
EHD1	EFHAND	√		√	√	√	√	√		√			√		√			√															√				√		√
EHD2	EFHAND	√		√	√	√	√	√		√			√		√			√															√				√		√
EHD3	EFHAND	√		√	√	√	√	√		√			√		√			√															√				√		√
EHD4	EFHAND	√		√	√	√	√	√		√			√		√			√															√				√		√
EHMT1	KMT				√		√									√	√	√							√						√	√	√	√		√	√			√	√
EHMT2	KMT				√		√									√	√	√							√						√	√	√	√		√	√			√	√
EIF2AK3	EIF2AK3		√		√												√													√
EIF2S2	PPP1R	√	√	√	√		√		√	√			√		√		√	√													√	√	√				√
EIF3B	RBM	√			√	√												√							√						√			√		√					√
EIF3G	RBM	√			√	√												√							√						√			√		√					√
EIF4B	RBM	√			√	√												√							√						√			√		√					√
EIF4H	RBM	√			√	√												√							√						√			√		√					√
ELAVL1	RBM	√			√	√												√							√						√			√		√					√
ELAVL2	RBM	√			√	√												√							√						√			√		√					√
ELAVL3	RBM	√			√	√												√							√						√			√		√					√
ELAVL4	RBM	√			√	√												√							√						√			√		√					√
ELFN1	FN3			√	√		√	√					√			√		√												√											√
ELFN2	FN3			√	√		√	√					√			√		√												√											√
ELL	PPP1R	√	√	√	√		√		√	√			√		√		√	√													√	√	√				√
ELMOD3	RBM	√			√	√												√							√						√			√		√					√
ELN	ELN		√															√												√			√
ELP3	KAT		√		√												√	√							√					√					√
EMB	IGD		√	√	√	√	√									√	√								√											√			√		√
EMR2	CD	√		√	√	√	√	√		√			√	√		√		√							√						√	√	√		√		√	√			√
EMX1	NKL	√		√	√	√	√									√		√																	√		√	√
EMX2	NKL	√		√	√	√	√									√		√																	√		√	√
EN1	NKL	√		√	√	√	√									√		√																	√		√	√
EN2	NKL	√		√	√	√	√									√		√																	√		√	√
ENC1	BTBD	√	√	√	√		√						√			√	√																								√
ENDOU	PRSS				√		√																																		√
ENG	CD	√		√	√	√	√	√		√			√	√		√		√							√						√	√	√		√		√	√			√
ENOX1	RBM	√			√	√												√							√						√			√		√					√
ENOX2	RBM	√			√	√												√							√						√			√		√					√
ENPEP	CD	√		√	√	√	√	√		√			√	√		√		√							√						√	√	√		√		√	√			√
ENPP3	CD	√		√	√	√	√	√		√			√	√		√		√							√						√	√	√		√		√	√			√
ENTPD1	CD	√		√	√	√	√	√		√			√	√		√		√							√						√	√	√		√		√	√			√
EOMES	TBX				√		√																											√	√						√
EP300	KAT		√		√												√	√							√					√					√
EPAS1	EPAS1																	√
EPCAM	CD	√		√	√	√	√	√		√			√	√		√		√							√						√	√	√		√		√	√			√
EPG5	EPG5					√	√																													√
EPHA1	FN3			√	√		√	√					√			√		√												√											√
EPHA10	FN3			√	√		√	√					√			√		√												√											√
EPHA2	EPHA2		√
EPHA3	FN3			√	√		√	√					√			√		√												√											√
EPHA4	FN3			√	√		√	√					√			√		√												√											√
EPHA5	FN3			√	√		√	√					√			√		√												√											√
EPHA6	FN3			√	√		√	√					√			√		√												√											√
EPHA7	FN3			√	√		√	√					√			√		√												√											√
EPHA8	FN3			√	√		√	√					√			√		√												√											√
EPHB1	FN3			√	√		√	√					√			√		√												√											√
EPHB2	FN3			√	√		√	√					√			√		√												√											√
EPHB3	FN3			√	√		√	√					√			√		√												√											√
EPHB4	FN3			√	√		√	√					√			√		√												√											√
EPHB6	FN3			√	√		√	√					√			√		√												√											√
EPHX3	ABHD				√		√																							√	√			√	√			√	√
EPHX4	ABHD				√		√																							√	√			√	√			√	√
EPM2A	DUSPA		√			√												√							√						√			√		√		√
EPOR	FN3			√	√		√	√					√			√		√												√											√
EPPIN	WFDC					√												√							√					√			√					√
EPRS	aaRS1	√	√				√	√									√								√									√						√
EPS15	EFHAND	√		√	√	√	√	√		√			√		√			√															√				√		√
EPS15L1	EFHAND	√		√	√	√	√	√		√			√		√			√															√				√		√
EPYC	SLRR		√		√																					√					√								√
ERBB2	CD	√		√	√	√	√	√		√			√	√		√		√							√						√	√	√		√		√	√			√
ERCC4	ERCC4		√		√											√	√																			√
ERCC6	ERCC6				√													√
ERMAP	VSET	√	√	√	√	√	√	√		√		√	√					√							√	√						√			√			√		√	√
ESAM	VSET	√	√	√	√	√	√	√		√		√	√					√							√	√						√			√			√		√	√
ESPN	ANKRD	√	√	√	√	√	√										√	√							√									√						√	√
ESPNL	ANKRD	√	√	√	√	√	√										√	√							√									√						√	√
ESRP1	RBM	√			√	√												√							√						√			√		√					√
ESRP2	RBM	√			√	√												√							√						√			√		√					√
ESX1	PRD	√		√		√	√			√			√				√	√							√					√		√			√			√	√	√
EVC	EVC		√															√								√								√	√						√
EVC2	EVC2	√			√	√	√		√
EVI2B	CD	√		√	√	√	√	√		√			√	√		√		√							√						√	√	√		√		√	√			√
EVX1	HOXL	√	√														√														√						√		√	√	√
EVX2	HOXL	√	√														√														√						√		√	√	√
EWSR1	RBM	√			√	√												√							√						√			√		√					√
EXO1	EXO1					√										√															√		√
EYA1	PTPE	√			√											√	√																				√
EYA2	PTPE	√			√											√	√																				√
EYA3	PTPE	√			√											√	√																				√
EYA4	PTPE	√			√											√	√																				√
EYS	EYS	√																								√	√			√	√	√	√	√	√	√	√	√	√	√	√
EZH1	KMT				√		√									√	√	√							√						√	√	√	√		√	√			√	√
EZH2	KMT				√		√									√	√	√							√						√	√	√	√		√	√			√	√
EZR	AKAP	√		√	√		√									√		√
F11R	VSET	√	√	√	√	√	√	√		√		√	√					√							√	√						√			√			√		√	√
F12	F12	√																														√		√
F2	ENDOLIG	√	√	√		√		√				√						√							√
F3	CD	√		√	√	√	√	√		√			√	√		√		√							√						√	√	√		√		√	√			√
F5	F5	√		√								√		√		√									√						√		√	√					√	√
FA2H	FA2H						√
FABP5P13	PAR1					√	√										√	√							√						√	√	√		√		√			√	√
FAIM3	IGD		√	√	√	√	√									√	√								√											√			√		√
FAM109A	PLEKH	√	√	√	√	√	√	√	√				√					√																		√		√	√		√
FAM109B	PLEKH	√	√	√	√	√	√	√	√				√					√																		√		√	√		√
FAM187A	VSET	√	√	√	√	√	√	√		√		√	√					√							√	√						√			√			√		√	√
FAM20C	FAM20C			√
FANCA	FANC	√	√			√										√		√							√						√
FANCB	FANC	√	√			√										√		√							√						√
FANCC	FANC	√	√			√										√		√							√						√
FANCD2	FANCD2	√															√
FANCE	FANC	√	√			√										√		√							√						√
FANCF	FANC	√	√			√										√		√							√						√
FANCG	FANC	√	√			√										√		√							√						√
FANCI	FANCI				√
FANCL	PHF	√			√												√	√							√														√		√
FANCM	FANC	√	√			√										√		√							√						√
FANK1	ANKRD	√	√	√	√	√	√										√	√							√									√						√	√
FAR1	SDRA			√	√		√																		√		√								√			√
FAR2	SDRA			√	√		√																		√		√								√			√
FARP1	PLEKH	√	√	√	√	√	√	√	√				√					√																		√		√	√		√
FARP2	PLEKH	√	√	√	√	√	√	√	√				√					√																		√		√	√		√
FARS2	aaRS2		√	√	√	√	√											√									√							√
FARSA	aaRS2		√	√	√	√	√											√									√							√
FARSB	aaRS2		√	√	√	√	√											√									√							√
FAS	CD	√		√	√	√	√	√		√			√	√		√		√							√						√	√	√		√		√	√			√
FASLG	CD	√		√	√	√	√	√		√			√	√		√		√							√						√	√	√		√		√	√			√
FASN	SDRA			√	√		√																		√		√								√			√
FAT1	CDHR	√		√			√									√	√	√							√					√					√	√		√		√	√
FAT2	CDHR	√		√			√									√	√	√							√					√					√	√		√		√	√
FAT3	CDHR	√		√			√									√	√	√							√					√					√	√		√		√	√
FAT4	FAT4			√	√		√																																	√
FAU	RPS		√				√										√									√	√			√			√		√	√				√	√
FBLN1	FBLN						√										√	√												√		√		√	√	√					√
FBLN2	FBLN						√										√	√												√		√		√	√	√					√
FBLN5	FBLN						√										√	√												√		√		√	√	√					√
FBLN7	FBLN						√										√	√												√		√		√	√	√					√
FBXO11	UBR	√			√												√								√										√
FCAMR	VSET	√	√	√	√	√	√	√		√		√	√					√							√	√						√			√			√		√	√
FCAR	IGD		√	√	√	√	√									√	√								√											√			√		√
FCER1A	IGD		√	√	√	√	√									√	√								√											√			√		√
FCER2	CD	√		√	√	√	√	√		√			√	√		√		√							√						√	√	√		√		√	√			√
FCGR1A	IGD		√	√	√	√	√									√	√								√											√			√		√
FCGR1B	IGD		√	√	√	√	√									√	√								√											√			√		√
FCGR1C	IGD		√	√	√	√	√									√	√								√											√			√		√
FCGR2A	IGD		√	√	√	√	√									√	√								√											√			√		√
FCGR2B	IGD		√	√	√	√	√									√	√								√											√			√		√
FCGR2C	CD	√		√	√	√	√	√		√			√	√		√		√							√						√	√	√		√		√	√			√
FCGR3A	IGD		√	√	√	√	√									√	√								√											√			√		√
FCGR3B	IGD		√	√	√	√	√									√	√								√											√			√		√
FCN1	FIBC					√										√		√													√			√	√					√
FCN2	FIBC					√										√		√													√			√	√					√
FCN3	FIBC					√										√		√													√			√	√					√
FCRL1	IGD		√	√	√	√	√									√	√								√											√			√		√
FCRL2	IGD		√	√	√	√	√									√	√								√											√			√		√
FCRL3	IGD		√	√	√	√	√									√	√								√											√			√		√
FCRL4	IGD		√	√	√	√	√									√	√								√											√			√		√
FCRL5	IGD		√	√	√	√	√									√	√								√											√			√		√
FCRL6	IGD		√	√	√	√	√									√	√								√											√			√		√
FCRLA	IGD		√	√	√	√	√									√	√								√											√			√		√
FCRLB	IGD		√	√	√	√	√									√	√								√											√			√		√
FEM1A	ANKRD	√	√	√	√	√	√										√	√							√									√						√	√
FEM1B	ANKRD	√	√	√	√	√	√										√	√							√									√						√	√
FEM1C	ANKRD	√	√	√	√	√	√										√	√							√									√						√	√
FER	SH2D		√	√	√	√												√																					√
FERD3L	bHLH		√	√	√	√				√						√	√	√							√					√					√	√
FERMT1	PLEKH	√	√	√	√	√	√	√	√				√					√																		√		√	√		√
FERMT2	PLEKH	√	√	√	√	√	√	√	√				√					√																		√		√	√		√
FERMT3	PLEKH	√	√	√	√	√	√	√	√				√					√																		√		√	√		√
FES	SH2D		√	√	√	√												√																					√
FGA	FIBC					√										√		√													√			√	√					√
FGB	FIBC					√										√		√													√			√	√					√
FGD1	PLEKH	√	√	√	√	√	√	√	√				√					√																		√		√	√		√
FGD2	PLEKH	√	√	√	√	√	√	√	√				√					√																		√		√	√		√
FGD3	PLEKH	√	√	√	√	√	√	√	√				√					√																		√		√	√		√
FGD4	PLEKH	√	√	√	√	√	√	√	√				√					√																		√		√	√		√
FGD5	PLEKH	√	√	√	√	√	√	√	√				√					√																		√		√	√		√
FGD6	PLEKH	√	√	√	√	√	√	√	√				√					√																		√		√	√		√
FGFR1	CD	√		√	√	√	√	√		√			√	√		√		√							√						√	√	√		√		√	√			√
FGFR2	CD	√		√	√	√	√	√		√			√	√		√		√							√						√	√	√		√		√	√			√
FGFR3	CD	√		√	√	√	√	√		√			√	√		√		√							√						√	√	√		√		√	√			√
FGFR4	CD	√		√	√	√	√	√		√			√	√		√		√							√						√	√	√		√		√	√			√
FGFRL1	ISET	√	√	√	√	√	√										√	√							√	√	√				√		√	√					√		√
FGG	FIBC					√										√		√													√			√	√					√
FGL1	FIBC					√										√		√													√			√	√					√
FGL2	FIBC					√										√		√													√			√	√					√
FGR	SH2D		√	√	√	√												√																					√
FIBCD1	FIBC					√										√		√													√			√	√					√
FIGLA	bHLH		√	√	√	√				√						√	√	√							√					√					√	√
FIGN	AATP	√		√	√	√			√							√	√	√															√							√
FIGNL1	AATP	√		√	√	√			√							√	√	√															√							√
FIGNL2	AATP	√		√	√	√			√							√	√	√															√							√
FKBP10	EFHAND	√		√	√	√	√	√		√			√		√			√															√				√		√
FKBP14	EFHAND	√		√	√	√	√	√		√			√		√			√															√				√		√
FKBP15	PPP1R	√	√	√	√		√		√	√			√		√		√	√													√	√	√				√
FKBP4	TTC		√	√	√	√	√										√	√													√		√		√	√
FKBP5	TTC		√	√	√	√	√										√	√													√		√		√	√
FKBP7	EFHAND	√		√	√	√	√	√		√			√		√			√															√				√		√
FKBP8	TTC		√	√	√	√	√										√	√													√		√		√	√
FKBP9	EFHAND	√		√	√	√	√	√		√			√		√			√															√				√		√
FKBPL	TTC		√	√	√	√	√										√	√													√		√		√	√
FLG	EFHAND	√		√	√	√	√	√		√			√		√			√															√				√		√
FLG2	EFHAND	√		√	√	√	√	√		√			√		√			√															√				√		√
FLRT1	FN3			√	√		√	√					√			√		√												√											√
FLRT2	FN3			√	√		√	√					√			√		√												√											√
FLRT3	FN3			√	√		√	√					√			√		√												√											√
FLT1	IGD		√	√	√	√	√									√	√								√											√			√		√
FLT3	IGD		√	√	√	√	√									√	√								√											√			√		√
FLT4	IGD		√	√	√	√	√									√	√								√											√			√		√
FLVCR1	SLC			√	√		√				√					√		√							√	√	√								√
FLVCR2	SLC			√	√		√				√					√		√							√	√	√								√
FMOD	SLRR		√		√																					√					√								√
FN1	FN3			√	√		√	√					√			√		√												√											√
FNDC1	FN3			√	√		√	√					√			√		√												√											√
FNDC3A	FN3			√	√		√	√					√			√		√												√											√
FNDC3B	FN3			√	√		√	√					√			√		√												√											√
FNDC4	FN3			√	√		√	√					√			√		√												√											√
FNDC5	FN3			√	√		√	√					√			√		√												√											√
FNDC7	FN3			√	√		√	√					√			√		√												√											√
FNDC8	FN3			√	√		√	√					√			√		√												√											√
FNDC9	FN3			√	√		√	√					√			√		√												√											√
FOXA1	FOX		√	√	√	√		√		√						√	√	√							√															√
FOXA2	FOX		√	√	√	√		√		√						√	√	√							√															√
FOXA3	FOX		√	√	√	√		√		√						√	√	√							√															√
FOXB1	FOX		√	√	√	√		√		√						√	√	√							√															√
FOXB2	FOX		√	√	√	√		√		√						√	√	√							√															√
FOXC1	FOX		√	√	√	√		√		√						√	√	√							√															√
FOXC2	FOX		√	√	√	√		√		√						√	√	√							√															√
FOXD1	FOX		√	√	√	√		√		√						√	√	√							√															√
FOXD2	FOX		√	√	√	√		√		√						√	√	√							√															√
FOXD3	FOX		√	√	√	√		√		√						√	√	√							√															√
FOXD4	FOX		√	√	√	√		√		√						√	√	√							√															√
FOXE1	FOX		√	√	√	√		√		√						√	√	√							√															√
FOXE3	FOX		√	√	√	√		√		√						√	√	√							√															√
FOXF1	FOX		√	√	√	√		√		√						√	√	√							√															√
FOXF2	FOX		√	√	√	√		√		√						√	√	√							√															√
FOXG1	FOX		√	√	√	√		√		√						√	√	√							√															√
FOXH1	FOX		√	√	√	√		√		√						√	√	√							√															√
FOXI1	FOX		√	√	√	√		√		√						√	√	√							√															√
FOXI2	FOX		√	√	√	√		√		√						√	√	√							√															√
FOXJ1	FOX		√	√	√	√		√		√						√	√	√							√															√
FOXJ2	FOX		√	√	√	√		√		√						√	√	√							√															√
FOXJ3	FOX		√	√	√	√		√		√						√	√	√							√															√
FOXK1	FOX		√	√	√	√		√		√						√	√	√							√															√
FOXK2	FOX		√	√	√	√		√		√						√	√	√							√															√
FOXL1	FOX		√	√	√	√		√		√						√	√	√							√															√
FOXL2	FOX		√	√	√	√		√		√						√	√	√							√															√
FOXM1	FOX		√	√	√	√		√		√						√	√	√							√															√
FOXN1	FOX		√	√	√	√		√		√						√	√	√							√															√
FOXN2	FOX		√	√	√	√		√		√						√	√	√							√															√
FOXN3	FOX		√	√	√	√		√		√						√	√	√							√															√
FOXN4	FOX		√	√	√	√		√		√						√	√	√							√															√
FOXO1	FOX		√	√	√	√		√		√						√	√	√							√															√
FOXO3	FOX		√	√	√	√		√		√						√	√	√							√															√
FOXO4	FOX		√	√	√	√		√		√						√	√	√							√															√
FOXO6	FOX		√	√	√	√		√		√						√	√	√							√															√
FOXP1	FOX		√	√	√	√		√		√						√	√	√							√															√
FOXP2	FOX		√	√	√	√		√		√						√	√	√							√															√
FOXP3	FOX		√	√	√	√		√		√						√	√	√							√															√
FOXP4	FOX		√	√	√	√		√		√						√	√	√							√															√
FOXQ1	FOX		√	√	√	√		√		√						√	√	√							√															√
FOXR1	FOX		√	√	√	√		√		√						√	√	√							√															√
FOXR2	FOX		√	√	√	√		√		√						√	√	√							√															√
FOXS1	FOX		√	√	√	√		√		√						√	√	√							√															√
FPGT-TNNI3K	ANKRD	√	√	√	√	√	√										√	√							√									√						√	√
FRK	SH2D		√	√	√	√												√																					√
FSD1	FN3			√	√		√	√					√			√		√												√											√
FSD1L	FN3			√	√		√	√					√			√		√												√											√
FSD2	FN3			√	√		√	√					√			√		√												√											√
FSHB	ENDOLIG	√	√	√		√		√				√						√							√
FSTL1	EFHAND	√		√	√	√	√	√		√			√		√			√															√				√		√
FSTL4	IGD		√	√	√	√	√									√	√								√											√			√		√
FSTL5	ISET	√	√	√	√	√	√										√	√							√	√	√				√		√	√					√		√
FUS	RBM	√			√	√												√							√						√			√		√					√
FUT1	FUT			√												√	√	√							√											√			√
FUT10	FUT			√												√	√	√							√											√			√
FUT11	FUT			√												√	√	√							√											√			√
FUT2	FUT			√												√	√	√							√											√			√
FUT3	FUT			√												√	√	√							√											√			√
FUT4	FUT			√												√	√	√							√											√			√
FUT5	FUT			√												√	√	√							√											√			√
FUT6	FUT			√												√	√	√							√											√			√
FUT7	FUT			√												√	√	√							√											√			√
FUT8	FUT			√												√	√	√							√											√			√
FUT9	FUT			√												√	√	√							√											√			√
FYN	SH2D		√	√	√	√												√																					√
FZD1	FZD		√		√	√								√											√												√	√		√	√
FZD10	FZD		√		√	√								√											√												√	√		√	√
FZD2	FZD		√		√	√								√											√												√	√		√	√
FZD3	FZD		√		√	√								√											√												√	√		√	√
FZD4	FZD		√		√	√								√											√												√	√		√	√
FZD5	FZD		√		√	√								√											√												√	√		√	√
FZD6	FZD6			√
FZD7	FZD		√		√	√								√											√												√	√		√	√
FZD8	FZD		√		√	√								√											√												√	√		√	√
FZD9	FZD		√		√	√								√											√												√	√		√	√
G2E3	PHF	√			√												√	√							√														√		√
G3BP1	RBM	√			√	√												√							√						√			√		√					√
G3BP2	RBM	√			√	√												√							√						√			√		√					√
GAB1	PLEKH	√	√	√	√	√	√	√	√				√					√																		√		√	√		√
GAB2	PLEKH	√	√	√	√	√	√	√	√				√					√																		√		√	√		√
GAB3	PLEKH	√	√	√	√	√	√	√	√				√					√																		√		√	√		√
GAB4	PLEKH	√	√	√	√	√	√	√	√				√					√																		√		√	√		√
GABBR1	GABR			√	√													√								√							√		√		√		√		√
GABBR2	GABR			√	√													√								√							√		√		√		√		√
GABPB1	ANKRD	√	√	√	√	√	√										√	√							√									√						√	√
GABPB2	ANKRD	√	√	√	√	√	√										√	√							√									√						√	√
GABRA1	GABRA				√		√											√																	√
GABRA2	GABRA				√		√											√																	√
GABRA3	GABRA				√		√											√																	√
GABRA4	GABRA				√		√											√																	√
GABRA5	GABRA				√		√											√																	√
GABRA6	GABRA				√		√											√																	√
GABRB1	GABRA				√		√											√																	√
GABRB2	GABRA				√		√											√																	√
GABRB3	GABRA				√		√											√																	√
GABRD	GABRA				√		√											√																	√
GABRE	GABRA				√		√											√																	√
GABRG1	GABRA				√		√											√																	√
GABRG2	GABRA				√		√											√																	√
GABRG3	GABRA				√		√											√																	√
GABRP	GABRA				√		√											√																	√
GABRQ	GABRA				√		√											√																	√
GABRR1	GABRA				√		√											√																	√
GABRR2	GABRA				√		√											√																	√
GABRR3	GABRA				√		√											√																	√
GAK	DNAJ	√			√	√	√			√							√								√	√	√							√							√
GAL	ENDOLIG	√	√	√		√		√				√						√							√
GAL3ST1	SULTM		√		√											√	√																	√				√
GAL3ST2	SULTM		√		√											√	√																	√				√
GAL3ST3	SULTM		√		√											√	√																	√				√
GAL3ST4	SULTM		√		√											√	√																	√				√
GALE	SDRE	√		√													√
GALNT1	GLT2	√		√	√	√	√									√		√							√						√		√			√
GALNT10	GLT2	√		√	√	√	√									√		√							√						√		√			√
GALNT11	GLT2	√		√	√	√	√									√		√							√						√		√			√
GALNT12	GLT2	√		√	√	√	√									√		√							√						√		√			√
GALNT13	GLT2	√		√	√	√	√									√		√							√						√		√			√
GALNT14	GLT2	√		√	√	√	√									√		√							√						√		√			√
GALNT15	GLT2	√		√	√	√	√									√		√							√						√		√			√
GALNT16	GLT2	√		√	√	√	√									√		√							√						√		√			√
GALNT18	GLT2	√		√	√	√	√									√		√							√						√		√			√
GALNT2	GLT2	√		√	√	√	√									√		√							√						√		√			√
GALNT3	GLT2	√		√	√	√	√									√		√							√						√		√			√
GALNT4	GLT2	√		√	√	√	√									√		√							√						√		√			√
GALNT5	GLT2	√		√	√	√	√									√		√							√						√		√			√
GALNT6	GLT2	√		√	√	√	√									√		√							√						√		√			√
GALNT7	GLT2	√		√	√	√	√									√		√							√						√		√			√
GALNT8	GLT2	√		√	√	√	√									√		√							√						√		√			√
GALNT9	GLT2	√		√	√	√	√									√		√							√						√		√			√
GALNTL5	GLT2	√		√	√	√	√									√		√							√						√		√			√
GALNTL6	GLT2	√		√	√	√	√									√		√							√						√		√			√
GALP	ENDOLIG	√	√	√		√		√				√						√							√
GAN	BTBD	√	√	√	√		√						√			√	√																								√
GARS	GARS	√
GAST	ENDOLIG	√	√	√		√		√				√						√							√
GATA2	GATA2	√																														√
GBE1	GBE1			√			√																												√
GBX1	HOXL	√	√														√														√						√		√	√	√
GBX2	HOXL	√	√														√														√						√		√	√	√
GCA	EFHAND	√		√	√	√	√	√		√			√		√			√															√				√		√
GCG	ENDOLIG	√	√	√		√		√				√						√							√
GCGR	GCGR				√		√										√	√								√							√					√			√
GCNT2	bloodgroup	√		√	√		√										√	√																√							√
GGCX	GGCX	√		√													√																						√
GGT1	CD	√		√	√	√	√	√		√			√	√		√		√							√						√	√	√		√		√	√			√
GHR	FN3			√	√		√	√					√			√		√												√											√
GHRHR	GCGR					√																										√
GHRL	ENDOLIG	√	√	√		√		√				√						√							√
GIP	ENDOLIG	√	√	√		√		√				√						√							√
GIPR	GCGR				√		√										√	√								√							√					√			√
GIT1	ANKRD	√	√	√	√	√	√										√	√							√									√						√	√
GIT2	ANKRD	√	√	√	√	√	√										√	√							√									√						√	√
GJB4	GJB4																√													√
GK	GK					√										√		√														√	√
GKN1	BRICD						√					√						√							√					√		√					√				√
GKN2	BRICD						√					√						√							√					√		√					√				√
GLI3	GLI3		√																														√
GLP1R	GCGR				√		√										√	√								√							√					√			√
GLP2R	GCGR				√		√										√	√								√							√					√			√
GLS	ANKRD	√	√	√	√	√	√										√	√							√									√						√	√
GLS2	ANKRD	√	√	√	√	√	√										√	√							√									√						√	√
GLT1D1	GLT1			√	√	√	√																								√		√				√				√
GMCL1	BTBD	√	√	√	√		√						√			√	√																								√
GMDS	SDRE	√		√													√
GNPTAB	EFHAND	√		√	√	√	√	√		√			√		√			√															√				√		√
GNRH1	ENDOLIG	√	√	√		√		√				√						√							√
GNRH2	ENDOLIG	√	√	√		√		√				√						√							√
GP1BA	CD	√		√	√	√	√	√		√			√	√		√		√							√						√	√	√		√		√	√			√
GP1BB	CD	√		√	√	√	√	√		√			√	√		√		√							√						√	√	√		√		√	√			√
GP5	CD	√		√	√	√	√	√		√			√	√		√		√							√						√	√	√		√		√	√			√
GP6	IGD		√	√	√	√	√									√	√								√											√			√		√
GP9	CD	√		√	√	√	√	√		√			√	√		√		√							√						√	√	√		√		√	√			√
GPA33	VSET	√	√	√	√	√	√	√		√		√	√					√							√	√						√			√			√		√	√
GPANK1	ANKRD	√	√	√	√	√	√										√	√							√									√						√	√
GPATCH2	PPP1R	√	√	√	√		√		√	√			√		√		√	√													√	√	√				√
GPD2	EFHAND	√		√	√	√	√	√		√			√		√			√															√				√		√
GPR116	IGD		√	√	√	√	√									√	√								√											√			√		√
GPR124	IGD		√	√	√	√	√									√	√								√											√			√		√
GPR125	ISET	√	√	√	√	√	√										√	√							√	√	√				√		√	√					√		√
GPR179	GPR179																√														√
GPR98	GPR98	√																√							√																√
GPRASP1	ARMC		√				√	√		√						√	√										√
GPRASP2	ARMC		√				√	√		√						√	√										√
GPSM1	TTC		√	√	√	√	√										√	√													√		√		√	√
GPSM2	TTC		√	√	√	√	√										√	√													√		√		√	√
GRAP	SH2D		√	√	√	√												√																					√
GRAP2	SH2D		√	√	√	√												√																					√
GRAPL	SH2D		√	√	√	√												√																					√
GRB10	PLEKH	√	√	√	√	√	√	√	√				√					√																		√		√	√		√
GRB14	PLEKH	√	√	√	√	√	√	√	√				√					√																		√		√	√		√
GRB2	SH2D		√	√	√	√												√																					√
GRB7	PLEKH	√	√	√	√	√	√	√	√				√					√																		√		√	√		√
GRIA1	GRI	√			√	√	√		√						√		√	√												√	√	√				√				√	√
GRIA2	GRI	√			√	√	√		√						√		√	√												√	√	√				√				√	√
GRIA3	GRI	√			√	√	√		√						√		√	√												√	√	√				√				√	√
GRIA4	GRI	√			√	√	√		√						√		√	√												√	√	√				√				√	√
GRID1	GRI	√			√	√	√		√						√		√	√												√	√	√				√				√	√
GRID2	GRI	√			√	√	√		√						√		√	√												√	√	√				√				√	√
[truncated: 3,986 more rows]
