# Supplementary material for: iFish: predicting the pathogenicity of human nonsynonymous variants using gene-specific/family-specific attributes and classifiers
Source: Sci Rep. 2016 Aug 16;6:31321. doi: 10.1038/srep31321 (PMC4985647; doi:10.1038/srep31321)
Supplement: Supplementary Dataset 2 [file srep31321-s3.xls]

## Sheet: NovelVar
chromosome	position	refNT	altNT	gene symbol	protein id	AA change	Disease relevance	iFish score	iFish prediction	iFish_notool score	iFish_notool prediction	SIFT score	SIFT prediction	PolyPhen2_hdiv score	PolyPhen2_hdiv prediction	PolyPhen2_hvar score	PolyPen2_hvar prediction	MutationAssessor score	MutationAssessor prediction	MutationTaster2 score	MutationTaster2 prediction	CADD raw score	CADD prediction	FATHMM score	FATHMM prediction	Condel score	Condel prediction
12	8991805	C	G	A2ML1	ENSP00000299698	p.P356R	pathogenic	0.743492	deleterious	0.633077	deleterious	0.03	damaging	0.996	probably damaging	0.954	probably damaging	1.955	pathogenic	0.077969	polymorphism	5.95348	pathogenic	1.17	TOLERATED	0.446516	neutral
12	9000236	G	T	A2ML1	ENSP00000299698	p.R592L	pathogenic	0.733457	deleterious	0.433459	neutral	0.06	benign	0.975	probably damaging	0.888	possibly damaging	1.765	benign	0.103135	polymorphism	6.61044	pathogenic	0.05	TOLERATED	0.490872	neutral
12	9009912	C	T	A2ML1	ENSP00000299698	p.R1001W	pathogenic	0.601568	deleterious	0.579059	deleterious	0	damaging	0.998	probably damaging	0.776	possibly damaging	2.43	pathogenic	0	polymorphism	6.63019	pathogenic	1.1	TOLERATED	0.503796	neutral
12	9004550	G	A	A2ML1	ENSP00000299698	p.R802H	pathogenic	0.800914	deleterious	0.748073	deleterious	0.01	damaging	1	probably damaging	0.999	probably damaging	2.825	pathogenic	0.889032	disease_causing	7.02759	pathogenic	1.5	TOLERATED	0.52527	damaging
12	9004550	G	T	A2ML1	ENSP00000299698	p.R802L	pathogenic	0.890428	deleterious	0.781017	deleterious	0.01	damaging	1	probably damaging	0.998	probably damaging	3.025	pathogenic	0.951404	disease_causing	7.06239	pathogenic	1.51	TOLERATED	0.546886	damaging
12	9027091	C	T	A2ML1	ENSP00000299698	p.A1431V	pathogenic	0.575591	deleterious	0.5	neutral	0.01	damaging	1	probably damaging	0.997	probably damaging	1.79	benign	0.515111	disease_causing	6.56144	pathogenic	0.12	TOLERATED	0.485267	neutral
12	9004573	G	A	A2ML1	ENSP00000299698	p.A810T	pathogenic	0.714766	deleterious	0.558666	deleterious	0.03	damaging	1	probably damaging	0.999	probably damaging	3.04	pathogenic	0.967432	disease_causing	6.32162	pathogenic	2.3	TOLERATED	0.503195	neutral
22	43089399	C	G	A4GALT	ENSP00000249005	p.G187R	pathogenic	0.928486	deleterious	0.90812	deleterious	0	damaging	1	probably damaging	1	probably damaging	3.745	pathogenic	0.999972	disease_causing	6.53383	pathogenic	-6.29	DAMAGING	0.720467	damaging
16	70310960	T	G	AARS	ENSP00000261772	p.K81T	pathogenic	0.920911	deleterious	0.95648	deleterious	0	damaging	1	probably damaging	1	probably damaging	3.47	pathogenic	1	disease_causing	5.6925	pathogenic	-1.42	TOLERATED	0.728547	damaging
16	70289666	T	C	AARS	ENSP00000261772	p.R751G	pathogenic	0.961971	deleterious	0.895997	deleterious	0	damaging	1	probably damaging	1	probably damaging	4.345	pathogenic	1	disease_causing	3.77658	benign	-1.21	TOLERATED	0.823748	damaging
16	70292050	T	C	AARS	ENSP00000261772	p.E688G	pathogenic	0.92993	deleterious	0.904722	deleterious	0	damaging	1	probably damaging	1	probably damaging	4.005	pathogenic	1	disease_causing	6.57572	pathogenic	-0.58	TOLERATED	0.77491	damaging
16	70310898	C	G	AARS	ENSP00000261772	p.G102R	pathogenic	0.977853	deleterious	0.944773	deleterious	0	damaging	1	probably damaging	1	probably damaging	4.595	pathogenic	1	disease_causing	6.97166	pathogenic	-3.01	DAMAGING	0.793197	damaging
9	107553287	T	C	ABCA1	ENSP00000363868	p.N1948S	pathogenic	0.944449	deleterious	0.917528	deleterious	0	damaging	0.995	probably damaging	0.872	possibly damaging	3.295	pathogenic	1	disease_causing	5.59962	pathogenic	-3.59	DAMAGING	0.668551	damaging
9	107550268	C	T	ABCA1	ENSP00000363868	p.S2046N	pathogenic	0.995141	deleterious	0.981849	deleterious	0	damaging	1	probably damaging	0.999	probably damaging	4.875	pathogenic	1	disease_causing	7.1926	pathogenic	-5.54	DAMAGING	0.78741	damaging
9	107549232	G	T	ABCA1	ENSP00000363868	p.P2077H	pathogenic	0.994351	deleterious	0.992745	deleterious	0	damaging	1	probably damaging	1	probably damaging	4.265	pathogenic	1	disease_causing	5.48392	pathogenic	-3.67	DAMAGING	0.750775	damaging
9	107599773	G	A	ABCA1	ENSP00000363868	p.P377L	pathogenic	0.959583	deleterious	0.945555	deleterious	0	damaging	1	probably damaging	0.992	probably damaging	3.145	pathogenic	1	disease_causing	5.06789	pathogenic	-2.34	DAMAGING	0.674243	damaging
9	107583774	C	T	ABCA1	ENSP00000363868	p.G948R	pathogenic	0.977594	deleterious	0.977764	deleterious	0	damaging	1	probably damaging	1	probably damaging	3.045	pathogenic	1	disease_causing	7.67692	pathogenic	-1.76	DAMAGING	0.676062	damaging
2	215865523	C	T	ABCA12	ENSP00000272895	p.E1029K	pathogenic	0.98157	deleterious	0.727122	deleterious	0	damaging	0.996	probably damaging	0.929	probably damaging	2.965	pathogenic	1	disease_causing	6.57156	pathogenic	-3.73	DAMAGING	0.64062	damaging
2	215855580	G	A	ABCA12	ENSP00000272895	p.S1157L	pathogenic	0.810432	deleterious	0.916574	deleterious	0	damaging	0.993	probably damaging	0.746	possibly damaging	2.475	pathogenic	0.999253	disease_causing	6.78949	pathogenic	-2.42	DAMAGING	0.604433	damaging
16	2331134	T	A	ABCA3	ENSP00000301732	p.N1418I	pathogenic	0.979633	deleterious	0.962999	deleterious	0	damaging	1	probably damaging	0.996	probably damaging	4.335	pathogenic	1	disease_causing	6.36435	pathogenic	-3.9	DAMAGING	0.753743	damaging
16	2345597	G	A	ABCA3	ENSP00000301732	p.T803M	pathogenic	0.971984	deleterious	0.953579	deleterious	0.1	benign	0.801	possibly damaging	0.296	benign	2.365	pathogenic	0.99973	disease_causing	3.50643	benign	-1.67	DAMAGING	0.603072	damaging
16	2334803	A	C	ABCA3	ENSP00000301732	p.M1227R	pathogenic	0.939482	deleterious	0.883153	deleterious	0.02	damaging	0.019	benign	0.018	benign	0.895	benign	0	polymorphism	1.2284	benign	-2.28	DAMAGING	0.518355	neutral
16	2376236	G	A	ABCA3	ENSP00000301732	p.P32S	pathogenic	0.938175	deleterious	0.934795	deleterious	0.05	benign	0.902	possibly damaging	0.686	possibly damaging	2.91	pathogenic	0.999912	disease_causing	4.9114	pathogenic	-3.39	DAMAGING	0.635999	damaging
16	2373560	G	A	ABCA3	ENSP00000301732	p.P193S	pathogenic	0.936119	deleterious	0.958382	deleterious	0	damaging	1	probably damaging	0.999	probably damaging	2.635	pathogenic	0.999999	disease_causing	5.16859	pathogenic	-5.03	DAMAGING	0.630876	damaging
16	2345696	G	A	ABCA3	ENSP00000301732	p.P770L	pathogenic	0.62465	deleterious	0.477153	neutral	0.32	benign	0	benign	0	benign	0.575	benign	0	polymorphism	1.23144	benign	0.36	TOLERATED	0.464031	neutral
16	2376215	G	C	ABCA3	ENSP00000301732	p.L39V	pathogenic	0.782384	deleterious	0.795529	deleterious	0.19	benign	0.857	possibly damaging	0.789	possibly damaging	1.605	benign	0.992925	disease_causing	3.38468	benign	-3.77	DAMAGING	0.557354	damaging
16	2347524	T	A	ABCA3	ENSP00000301732	p.E690V	pathogenic	0.997749	deleterious	0.992749	deleterious	0	damaging	1	probably damaging	1	probably damaging	4.81	pathogenic	1	disease_causing	5.76026	pathogenic	-5.19	DAMAGING	0.782397	damaging
16	2329098	C	T	ABCA3	ENSP00000301732	p.D1465N	pathogenic	0.835235	deleterious	0.908932	deleterious	0	damaging	0.994	probably damaging	0.967	probably damaging	1.5	benign	1	disease_causing	6.16885	pathogenic	-3.3	DAMAGING	0.547775	damaging
16	2367719	G	A	ABCA3	ENSP00000301732	p.A307V	pathogenic	0.959705	deleterious	0.930306	deleterious	0.01	damaging	0.999	probably damaging	0.982	probably damaging	3.4	pathogenic	1	disease_causing	6.30029	pathogenic	-1.65	DAMAGING	0.71623	damaging
16	2331126	C	T	ABCA3	ENSP00000301732	p.G1421R	pathogenic	0.991563	deleterious	0.982039	deleterious	0	damaging	1	probably damaging	1	probably damaging	4.375	pathogenic	1	disease_causing	7.42074	pathogenic	-7.17	DAMAGING	0.774865	damaging
16	2333281	C	T	ABCA3	ENSP00000301732	p.G1314E	pathogenic	0.972704	deleterious	0.969407	deleterious	0	damaging	1	probably damaging	0.999	probably damaging	3.005	pathogenic	1	disease_causing	5.57051	pathogenic	-2.42	DAMAGING	0.6574	damaging
16	2376053	C	T	ABCA3	ENSP00000301732	p.V93I	pathogenic	0.0864066	neutral	0.0592724	neutral	0.85	benign	0.002	benign	0.006	benign	-0.485	benign	0	polymorphism	-1.3418	benign	-2.48	DAMAGING	0.430749	neutral
1	94543290	T	G	ABCA4	ENSP00000359245	p.N504H	pathogenic	0.870326	deleterious	0.822868	deleterious	0.1	benign	0.529	possibly damaging	0.396	benign	2.395	pathogenic	0.936091	disease_causing	3.70999	benign	-2.08	DAMAGING	0.601688	damaging
1	94526219	C	A	ABCA4	ENSP00000359245	p.K678N	pathogenic	0.941048	deleterious	0.895621	deleterious	0	damaging	1	probably damaging	0.999	probably damaging	3.625	pathogenic	0.999993	disease_causing	6.34274	pathogenic	-2.75	DAMAGING	0.711418	damaging
1	94528668	C	T	ABCA4	ENSP00000359245	p.R587K	pathogenic	0.98781	deleterious	0.939311	deleterious	0.97	benign	0.749	possibly damaging	0.27	benign	1.72	benign	1	disease_causing	4.82302	pathogenic	-4.03	DAMAGING	0.564146	damaging
1	94467481	C	T	ABCA4	ENSP00000359245	p.S2072N	pathogenic	0.976694	deleterious	0.927669	deleterious	0	damaging	1	probably damaging	1	probably damaging	4.255	pathogenic	1	disease_causing	7.0728	pathogenic	-5.18	DAMAGING	0.745287	damaging
1	94508448	A	C	ABCA4	ENSP00000359245	p.M1066R	pathogenic	0.989021	deleterious	0.963171	deleterious	0	damaging	0.437	benign	0.495	possibly damaging	3.185	pathogenic	1	disease_causing	6.29413	pathogenic	-3.3	DAMAGING	0.661202	damaging
1	94506935	G	C	ABCA4	ENSP00000359245	p.H1118D	pathogenic	0.997287	deleterious	0.994294	deleterious	0	damaging	1	probably damaging	0.999	probably damaging	3.94	pathogenic	1	disease_causing	6.39872	pathogenic	-6.26	DAMAGING	0.733453	damaging
1	94526295	C	T	ABCA4	ENSP00000359245	p.R653H	pathogenic	0.972042	deleterious	0.975377	deleterious	0.01	damaging	0.322	benign	0.19	benign	1.955	pathogenic	1	disease_causing	7.63154	pathogenic	-2.19	DAMAGING	0.555278	damaging
1	94520823	G	A	ABCA4	ENSP00000359245	p.R811C	pathogenic	0.962487	deleterious	0.896131	deleterious	0.04	damaging	0.322	benign	0.19	benign	2.845	pathogenic	1	disease_causing	7.24363	pathogenic	-0.85	TOLERATED	0.67653	damaging
1	94466455	C	G	ABCA4	ENSP00000359245	p.R2139P	pathogenic	0.989618	deleterious	0.978979	deleterious	0	damaging	1	probably damaging	0.994	probably damaging	3.64	pathogenic	1	disease_causing	7.7862	pathogenic	-5.52	DAMAGING	0.704081	damaging
1	94506853	A	T	ABCA4	ENSP00000359245	p.L1145H	pathogenic	0.952246	deleterious	0.990483	deleterious	0	damaging	0.987	probably damaging	0.797	possibly damaging	0.45	benign	0.994449	disease_causing	5.41995	pathogenic	-0.08	TOLERATED	0.468626	neutral
1	94543437	G	T	ABCA4	ENSP00000359245	p.L455M	pathogenic	0.815421	deleterious	0.692439	deleterious	0.01	damaging	0.964	probably damaging	0.753	possibly damaging	2.485	pathogenic	0.860713	disease_causing	1.71792	benign	-2.21	DAMAGING	0.610027	damaging
1	94466477	C	T	ABCA4	ENSP00000359245	p.E2132K	pathogenic	0.970619	deleterious	0.93876	deleterious	0	damaging	0.99	probably damaging	0.957	probably damaging	3.695	pathogenic	1	disease_causing	7.74269	pathogenic	-6.06	DAMAGING	0.713907	damaging
1	94487207	C	T	ABCA4	ENSP00000359245	p.D1613N	pathogenic	0.856589	deleterious	0.813433	deleterious	0.89	benign	0.004	benign	0.007	benign	0.415	benign	0.948795	disease_causing	2.21552	benign	-2.2	DAMAGING	0.490968	neutral
1	94528671	T	C	ABCA4	ENSP00000359245	p.D586G	pathogenic	0.895911	deleterious	0.895178	deleterious	0.01	damaging	0.599	possibly damaging	0.374	benign	1.795	benign	1	disease_causing	5.70493	pathogenic	-3.74	DAMAGING	0.557407	damaging
1	94564499	C	T	ABCA4	ENSP00000359245	p.E207K	pathogenic	0.738922	deleterious	0.454668	neutral	0.39	benign	0.002	benign	0.002	benign	1.78	benign	0.034328	polymorphism	1.65485	benign	-2.68	DAMAGING	0.541964	damaging
1	94502701	C	G	ABCA4	ENSP00000359245	p.E1271D	pathogenic	0.995983	deleterious	0.990242	deleterious	0	damaging	0.809	possibly damaging	0.507	possibly damaging	2.345	pathogenic	1	disease_causing	6.80594	pathogenic	-1.69	DAMAGING	0.601046	damaging
1	94512496	C	T	ABCA4	ENSP00000359245	p.G966E	pathogenic	0.969011	deleterious	0.934463	deleterious	0	damaging	1	probably damaging	0.999	probably damaging	3.895	pathogenic	1	disease_causing	6.93976	pathogenic	-7.08	DAMAGING	0.743803	damaging
1	94467475	C	T	ABCA4	ENSP00000359245	p.G2074D	pathogenic	0.981278	deleterious	0.941027	deleterious	0	damaging	1	probably damaging	1	probably damaging	4.465	pathogenic	1	disease_causing	7.24547	pathogenic	-6.74	DAMAGING	0.773173	damaging
1	94476872	C	A	ABCA4	ENSP00000359245	p.G1844C	pathogenic	0.945268	deleterious	0.963824	deleterious	0	damaging	1	probably damaging	1	probably damaging	2.915	pathogenic	1	disease_causing	7.72232	pathogenic	-2.5	DAMAGING	0.647624	damaging
1	94528218	C	A	ABCA4	ENSP00000359245	p.G618W	pathogenic	0.986541	deleterious	0.975225	deleterious	0	damaging	0.995	probably damaging	0.968	probably damaging	2.67	pathogenic	1	disease_causing	7.82555	pathogenic	-4.66	DAMAGING	0.626706	damaging
1	94476818	C	G	ABCA4	ENSP00000359245	p.G1862R	pathogenic	0.986809	deleterious	0.967117	deleterious	0	damaging	1	probably damaging	0.996	probably damaging	3.36	pathogenic	1	disease_causing	7.08015	pathogenic	-3.07	DAMAGING	0.680822	damaging
1	94544183	T	C	ABCA4	ENSP00000359245	p.Y440C	pathogenic	0.952999	deleterious	0.965375	deleterious	0.06	benign	0.901	possibly damaging	0.497	possibly damaging	1.61	benign	0.922107	disease_causing	4.98309	pathogenic	-1.97	DAMAGING	0.540723	damaging
1	94481299	A	C	ABCA4	ENSP00000359245	p.Y1770D	pathogenic	0.963832	deleterious	0.94109	deleterious	0	damaging	1	probably damaging	1	probably damaging	3.435	pathogenic	1	disease_causing	5.95294	pathogenic	-2.5	DAMAGING	0.698769	damaging
1	94506838	C	T	ABCA4	ENSP00000359245	p.C1150Y	pathogenic	0.983053	deleterious	0.986477	deleterious	0.07	benign	0.037	benign	0.033	benign	1.885	benign	0.999999	disease_causing	4.62727	pathogenic	0	TOLERATED	0.487334	neutral
1	94496581	C	A	ABCA4	ENSP00000359245	p.W1408C	pathogenic	0.970158	deleterious	0.979419	deleterious	0.03	damaging	1	probably damaging	0.997	probably damaging	2.44	pathogenic	1	disease_causing	7.56873	pathogenic	-3	DAMAGING	0.597187	damaging
1	94510176	A	T	ABCA4	ENSP00000359245	p.F1015I	pathogenic	0.968136	deleterious	0.980308	deleterious	0	damaging	0.956	possibly damaging	0.863	possibly damaging	1.21	benign	1	disease_causing	7.0905	pathogenic	-3.38	DAMAGING	0.542452	damaging
1	94528146	A	G	ABCA4	ENSP00000359245	p.F642L	pathogenic	0.783943	deleterious	0.736668	deleterious	0.01	damaging	0.272	benign	0.105	benign	2.505	pathogenic	0.999548	disease_causing	6.60626	pathogenic	-3.09	DAMAGING	0.603171	damaging
2	169792799	T	C	ABCB11	ENSP00000263817	p.T919A	pathogenic	0.240078	neutral	0.454529	neutral	0.48	benign	0.001	benign	0.007	benign	-0.51	benign	0.012093	polymorphism	-0.87157	benign	-2.34	DAMAGING	0.426295	neutral
2	169833184	T	C	ABCB11	ENSP00000263817	p.D404G	pathogenic	0.917852	deleterious	0.896144	deleterious	0	damaging	1	probably damaging	0.999	probably damaging	2.4	pathogenic	1	disease_causing	6.55007	pathogenic	-1.32	TOLERATED	0.614849	damaging
2	169791742	C	T	ABCB11	ENSP00000263817	p.G1003E	pathogenic	0.938155	deleterious	0.941045	deleterious	0	damaging	1	probably damaging	1	probably damaging	3.515	pathogenic	1	disease_causing	6.83787	pathogenic	-3.48	DAMAGING	0.688672	damaging
7	87081045	G	A	ABCB4	ENSP00000352135	p.T201M	pathogenic	0.819214	deleterious	0.856839	deleterious	0	damaging	0.999	probably damaging	0.939	probably damaging	1.23	benign	1	disease_causing	5.08271	pathogenic	-2.75	DAMAGING	0.534613	damaging
7	87104781	T	C	ABCB4	ENSP00000352135	p.M1V	pathogenic	0.671938	deleterious	0.648422	deleterious	0	damaging	0.452	benign	0.455	possibly damaging	NA	NA	NA	NA	5.0165	pathogenic	-1.99	DAMAGING	0.466237	neutral
7	87074242	G	A	ABCB4	ENSP00000352135	p.P352L	pathogenic	0.878837	deleterious	0.856571	deleterious	0	damaging	0.135	benign	0.222	benign	3.36	pathogenic	1	disease_causing	4.9416	pathogenic	-1.17	TOLERATED	0.723704	damaging
7	87035738	C	T	ABCB4	ENSP00000352135	p.E1118K	pathogenic	0.88766	deleterious	0.890927	deleterious	0	damaging	1	probably damaging	0.999	probably damaging	0.535	benign	1	disease_causing	7.76696	pathogenic	-2.75	DAMAGING	0.504196	neutral
7	87069700	C	G	ABCB4	ENSP00000352135	p.D459H	pathogenic	0.900141	deleterious	0.890119	deleterious	0	damaging	1	probably damaging	0.997	probably damaging	3.125	pathogenic	1	disease_causing	6.87221	pathogenic	-2.95	DAMAGING	0.659939	damaging
7	87079369	C	T	ABCB4	ENSP00000352135	p.A250T	pathogenic	0.896301	deleterious	0.907191	deleterious	0	damaging	0.966	probably damaging	0.89	possibly damaging	2.93	pathogenic	1	disease_causing	7.10987	pathogenic	-2.81	DAMAGING	0.643378	damaging
7	87092158	C	T	ABCB4	ENSP00000352135	p.G68R	pathogenic	0.922945	deleterious	0.901517	deleterious	0	damaging	1	probably damaging	1	probably damaging	3.95	pathogenic	1	disease_causing	6.09638	pathogenic	-1.34	TOLERATED	0.781624	damaging
7	87080965	C	G	ABCB4	ENSP00000352135	p.G228R	pathogenic	0.939414	deleterious	0.920899	deleterious	0.01	damaging	0.99	probably damaging	0.959	probably damaging	2.66	pathogenic	0.999999	disease_causing	6.37616	pathogenic	-2.63	DAMAGING	0.619725	damaging
7	87060748	C	T	ABCB4	ENSP00000352135	p.G622E	pathogenic	0.905873	deleterious	0.911052	deleterious	0	damaging	0.964	probably damaging	0.775	possibly damaging	1.31	benign	1	disease_causing	7.03421	pathogenic	-5.08	DAMAGING	0.583172	damaging
7	87060809	C	A	ABCB4	ENSP00000352135	p.G602W	pathogenic	0.859748	deleterious	0.832167	deleterious	0	damaging	0.998	probably damaging	0.994	probably damaging	0.205	benign	1	disease_causing	7.30609	pathogenic	-0.17	TOLERATED	0.455862	neutral
7	87038701	A	G	ABCB4	ENSP00000352135	p.S978P	pathogenic	0.794551	deleterious	0.781298	deleterious	0	damaging	0.999	probably damaging	0.989	probably damaging	3.03	pathogenic	0.999841	disease_causing	5.84921	pathogenic	-2.58	DAMAGING	0.656941	damaging
2	220075521	C	T	ABCB6	ENSP00000265316	p.R723Q	pathogenic	0.906346	deleterious	0.901596	deleterious	0	damaging	1	probably damaging	0.994	probably damaging	1.175	benign	1	disease_causing	8.30731	pathogenic	-2.77	DAMAGING	0.533224	damaging
2	220079689	A	G	ABCB6	ENSP00000265316	p.Y424H	pathogenic	0.915943	deleterious	0.908673	deleterious	0	damaging	1	probably damaging	0.999	probably damaging	4.255	pathogenic	1	disease_causing	6.44846	pathogenic	-3.44	DAMAGING	0.753609	damaging
16	16271398	A	G	ABCC6	ENSP00000479163	p.M834T	pathogenic	0.0717852	neutral	0.134771	neutral	0.07	benign	0.047	benign	0.025	benign	-0.705	benign	0.640239	disease_causing	0.822945	benign	NA	NA	0.389585	neutral
16	16315607	G	A	ABCC6	ENSP00000479163	p.P40S	pathogenic	0.794134	deleterious	0.705622	deleterious	0	damaging	1	probably damaging	0.999	probably damaging	2.755	pathogenic	0.999999	disease_causing	5.08827	pathogenic	NA	NA	0.599811	damaging
16	16317281	G	T	ABCC6	ENSP00000479163	p.P4H	pathogenic	0.174587	neutral	0.248446	neutral	0	damaging	0.957	probably damaging	0.346	benign	0.69	benign	0	polymorphism	2.47171	benign	NA	NA	0.447468	neutral
16	16315664	G	A	ABCC6	ENSP00000479163	p.P21S	pathogenic	0.101713	neutral	0.175404	neutral	0.48	benign	0.209	benign	0.034	benign	0.715	benign	0	polymorphism	-0.745751	benign	NA	NA	0.43058	neutral
16	16259754	A	G	ABCC6	ENSP00000479163	p.L1011P	pathogenic	0.832832	deleterious	0.799548	deleterious	0	damaging	1	probably damaging	0.984	probably damaging	2.91	pathogenic	1	disease_causing	5.1905	pathogenic	NA	NA	0.646142	damaging
16	16281034	A	G	ABCC6	ENSP00000479163	p.L605P	pathogenic	0.807947	deleterious	0.790386	deleterious	0	damaging	1	probably damaging	0.999	probably damaging	2.935	pathogenic	1	disease_causing	6.20671	pathogenic	NA	NA	0.637779	damaging
16	16263655	A	G	ABCC6	ENSP00000479163	p.L948P	pathogenic	0.443195	neutral	0.402624	neutral	0.02	damaging	0.988	probably damaging	0.765	possibly damaging	1.89	benign	0.000232	polymorphism	3.46749	benign	NA	NA	0.555871	damaging
16	16276390	T	C	ABCC6	ENSP00000479163	p.E709G	pathogenic	0.454378	neutral	0.5	neutral	0	damaging	0.916	possibly damaging	0.566	possibly damaging	2.23	pathogenic	0.993594	disease_causing	2.60566	benign	NA	NA	0.583252	damaging
16	16317266	G	T	ABCC6	ENSP00000479163	p.A9E	pathogenic	0.100472	neutral	0.125877	neutral	0.02	damaging	0.109	benign	0.065	benign	0.895	benign	0	polymorphism	1.44523	benign	NA	NA	0.44491	neutral
16	16263587	A	G	ABCC6	ENSP00000479163	p.W971R	pathogenic	0.916353	deleterious	0.875658	deleterious	0	damaging	1	probably damaging	1	probably damaging	3.66	pathogenic	1	disease_causing	5.90177	pathogenic	NA	NA	0.702311	damaging
11	17415815	T	C	ABCC8	ENSP00000374467	p.T1515A	pathogenic	0.686426	deleterious	0.759716	deleterious	0	damaging	0.823	possibly damaging	0.633	possibly damaging	2.03	pathogenic	1	disease_causing	5.58587	pathogenic	-1.11	TOLERATED	0.576504	damaging
11	17464303	T	C	ABCC8	ENSP00000374467	p.S532G	pathogenic	0.789657	deleterious	0.80076	deleterious	0	damaging	0.257	benign	0.216	benign	2.745	pathogenic	0.999999	disease_causing	4.72197	pathogenic	-2.36	DAMAGING	0.633197	damaging
11	17415826	A	C	ABCC8	ENSP00000374467	p.I1511S	pathogenic	0.467335	neutral	0.725295	deleterious	0	damaging	0.137	benign	0.089	benign	1.955	pathogenic	1	disease_causing	4.91168	pathogenic	-2.8	DAMAGING	0.555871	damaging
11	17474666	C	G	ABCC8	ENSP00000374467	p.Q392H	pathogenic	0.852236	deleterious	0.836579	deleterious	0.05	benign	0.999	probably damaging	0.976	probably damaging	2.25	pathogenic	1	disease_causing	3.70374	benign	-3.35	DAMAGING	0.581772	damaging
11	17417462	G	T	ABCC8	ENSP00000374467	p.R1379S	pathogenic	0.823236	deleterious	0.885662	deleterious	0	damaging	1	probably damaging	1	probably damaging	2.055	pathogenic	1	disease_causing	6.70504	pathogenic	-3.3	DAMAGING	0.567378	damaging
11	17426092	T	C	ABCC8	ENSP00000374467	p.Y1175C	pathogenic	0.781671	deleterious	0.860688	deleterious	0	damaging	0.85	possibly damaging	0.619	possibly damaging	3.125	pathogenic	1	disease_causing	3.89592	benign	-2.54	DAMAGING	0.66706	damaging
11	17464289	A	C	ABCC8	ENSP00000374467	p.F536L	pathogenic	0.0927219	neutral	0.0028112	neutral	0.06	benign	0.774	possibly damaging	0.573	possibly damaging	2.35	pathogenic	0.991764	disease_causing	-0.003223	benign	-2.25	DAMAGING	0.594831	damaging
X	152991208	C	G	ABCD1	ENSP00000218104	p.R163G	pathogenic	0.952846	deleterious	0.910046	deleterious	0	damaging	1	probably damaging	0.999	probably damaging	3.875	pathogenic	NA	NA	5.50178	pathogenic	-7.71	DAMAGING	0.754729	damaging
X	152994768	G	T	ABCD1	ENSP00000218104	p.V328F	pathogenic	0.700186	deleterious	0.707265	deleterious	0.02	damaging	0.966	probably damaging	0.903	possibly damaging	2.25	pathogenic	NA	NA	4.44289	pathogenic	-6.27	DAMAGING	0.640404	damaging
2	44065689	A	C	ABCG5	ENSP00000260645	p.S44A	pathogenic	0.996409	deleterious	0.564286	deleterious	1	benign	0.824	possibly damaging	0.217	benign	1.89	benign	0.972353	disease_causing	3.30657	benign	-2.57	DAMAGING	0.539513	damaging
2	44078879	A	C	ABCG8	ENSP00000272286	p.N160T	pathogenic	0.490187	neutral	0.420871	neutral	0.23	benign	0.965	probably damaging	0.839	possibly damaging	-0.635	benign	0.997987	disease_causing	3.51924	benign	-3.27	DAMAGING	0.437266	neutral
3	128627047	G	A	ACAD9	ENSP00000312618	p.R433Q	pathogenic	0.810298	deleterious	0.703642	deleterious	0	damaging	1	probably damaging	1	probably damaging	2.44	pathogenic	1	disease_causing	8.08995	pathogenic	-4.17	DAMAGING	0.604138	damaging
3	128625067	A	G	ACAD9	ENSP00000312618	p.D418G	pathogenic	0.949747	deleterious	0.920041	deleterious	0	damaging	1	probably damaging	1	probably damaging	4.49	pathogenic	1	disease_causing	6.52908	pathogenic	-4.42	DAMAGING	0.76137	damaging
3	128612446	T	C	ACAD9	ENSP00000312618	p.L98S	pathogenic	0.915463	deleterious	0.859087	deleterious	0	damaging	0.998	probably damaging	0.979	probably damaging	3.12	pathogenic	0.998602	disease_causing	5.32773	pathogenic	-6.56	DAMAGING	0.687432	damaging
1	76215116	G	A	ACADM	ENSP00000359878	p.G241S	pathogenic	0.85304	deleterious	0.857547	deleterious	0	damaging	1	probably damaging	1	probably damaging	2.69	pathogenic	1	disease_causing	7.17026	pathogenic	-5.6	DAMAGING	0.644597	damaging
17	7127190	T	C	ACADVL	ENSP00000349297	p.M443T	pathogenic	0.644732	deleterious	0.82524	deleterious	0	damaging	0.041	benign	0.108	benign	1.27	benign	1	disease_causing	2.27645	benign	-3.72	DAMAGING	0.550103	damaging
17	7128171	G	A	ACADVL	ENSP00000349297	p.E599K	pathogenic	0.883871	deleterious	0.834109	deleterious	0	damaging	1	probably damaging	1	probably damaging	3.115	pathogenic	1	disease_causing	6.83669	pathogenic	-2.14	DAMAGING	0.675401	damaging
17	7127022	G	C	ACADVL	ENSP00000349297	p.E414D	pathogenic	0.5	neutral	0.250459	neutral	0	damaging	0.968	probably damaging	0.868	possibly damaging	2.55	pathogenic	0.999986	disease_causing	4.34361	pathogenic	-4.12	DAMAGING	0.611199	damaging
17	7127026	G	T	ACADVL	ENSP00000349297	p.A416S	pathogenic	0.713692	deleterious	0.715443	deleterious	0.03	damaging	0.981	probably damaging	0.956	probably damaging	1.475	benign	1	disease_causing	6.38804	pathogenic	-3.86	DAMAGING	0.557768	damaging
16	67693137	T	C	ACD	ENSP00000483117	p.N249S	pathogenic	0.00445023	neutral	1.44648e-06	neutral	0.5	benign	0.003	benign	0.008	benign	0	benign	0	polymorphism	-3.0121	benign	NA	NA	0.394082	neutral
16	67692920	C	T	ACD	ENSP00000483117	p.V272M	pathogenic	0.53334	neutral	0.491968	neutral	0.04	damaging	1	probably damaging	0.995	probably damaging	0.805	benign	0	polymorphism	3.10916	benign	NA	NA	0.430771	neutral
1	229568022	G	A	ACTA1	ENSP00000355645	p.T204I	pathogenic	0.926035	deleterious	0.564682	deleterious	NA	NA	0.993	probably damaging	0.993	probably damaging	4.3	pathogenic	1	disease_causing	5.57768	pathogenic	-3.5	DAMAGING	0.756288	damaging
1	229568542	G	C	ACTA1	ENSP00000355645	p.P72R	pathogenic	0.949102	deleterious	0.689295	deleterious	0	damaging	1	probably damaging	1	probably damaging	5.01	pathogenic	1	disease_causing	5.11114	pathogenic	-4.87	DAMAGING	0.795679	damaging
1	229567337	A	T	ACTA1	ENSP00000355645	p.L348Q	pathogenic	0.924439	deleterious	0.60125	deleterious	0	damaging	0.997	probably damaging	0.997	probably damaging	4.61	pathogenic	0.999912	disease_causing	3.62631	benign	-4.48	DAMAGING	0.770109	damaging
1	229568410	G	A	ACTA1	ENSP00000355645	p.A116V	pathogenic	0.397823	neutral	0.38039	neutral	0	damaging	0.001	benign	0.005	benign	1.99	pathogenic	0.804898	disease_causing	5.30221	pathogenic	-3.56	DAMAGING	0.565799	damaging
1	229568173	C	G	ACTA1	ENSP00000355645	p.V154L	pathogenic	0.941722	deleterious	0.421186	neutral	0.01	damaging	0.616	possibly damaging	0.936	probably damaging	4.27	pathogenic	1	disease_causing	5.29677	pathogenic	-5.6	DAMAGING	0.748778	damaging
1	229567535	T	C	ACTA1	ENSP00000355645	p.Y308C	pathogenic	0.730207	deleterious	0.583915	deleterious	0	damaging	0.88	possibly damaging	0.808	possibly damaging	2.53	pathogenic	0.999998	disease_causing	5.03334	pathogenic	-4.41	DAMAGING	0.613751	damaging
10	90707082	C	T	ACTA2	ENSP00000224784	p.R64K	pathogenic	0.573363	deleterious	0.39011	neutral	NA	NA	0.002	benign	0.134	benign	2.84	pathogenic	0.999946	disease_causing	3.71229	benign	-2.55	DAMAGING	0.639096	damaging
10	90701113	G	T	ACTA2	ENSP00000224784	p.H163Q	pathogenic	0.903771	deleterious	0.793537	deleterious	NA	NA	0.394	benign	0.757	possibly damaging	2.97	pathogenic	0.999999	disease_causing	6.10305	pathogenic	-4.47	DAMAGING	0.644834	damaging
10	90701106	G	T	ACTA2	ENSP00000224784	p.P166T	pathogenic	0.948374	deleterious	0.841012	deleterious	NA	NA	0.79	possibly damaging	0.9	possibly damaging	4.28	pathogenic	1	disease_causing	5.90487	pathogenic	-4.03	DAMAGING	0.748255	damaging
10	90708570	G	A	ACTA2	ENSP00000224784	p.P40S	pathogenic	0.921068	deleterious	0.720128	deleterious	NA	NA	0.647	possibly damaging	0.817	possibly damaging	3.67	pathogenic	1	disease_causing	5.24988	pathogenic	-2.95	DAMAGING	0.711731	damaging
10	90699338	G	A	ACTA2	ENSP00000224784	p.P245L	pathogenic	0.954993	deleterious	0.871562	deleterious	NA	NA	0.789	possibly damaging	0.83	possibly damaging	4.395	pathogenic	1	disease_causing	6.77712	pathogenic	-6.5	DAMAGING	0.765291	damaging
10	90701009	C	T	ACTA2	ENSP00000224784	p.R198H	pathogenic	0.755217	deleterious	0.755478	deleterious	NA	NA	0.034	benign	0.102	benign	3.22	pathogenic	1	disease_causing	6.07594	pathogenic	-3.54	DAMAGING	0.661721	damaging
10	90708573	G	C	ACTA2	ENSP00000224784	p.R39G	pathogenic	0.775553	deleterious	0.67186	deleterious	NA	NA	0.36	benign	0.649	possibly damaging	3.765	pathogenic	0.999929	disease_causing	6.80892	pathogenic	-2.96	DAMAGING	0.720937	damaging
10	90701010	G	A	ACTA2	ENSP00000224784	p.R198C	pathogenic	0.936782	deleterious	0.920409	deleterious	NA	NA	0.993	probably damaging	0.963	probably damaging	3.485	pathogenic	1	disease_causing	6.75071	pathogenic	-3.57	DAMAGING	0.684858	damaging
10	90707067	A	T	ACTA2	ENSP00000224784	p.L69Q	pathogenic	0.94011	deleterious	0.751486	deleterious	NA	NA	0.965	probably damaging	0.913	probably damaging	4.32	pathogenic	0.999986	disease_causing	5.87555	pathogenic	-3.63	DAMAGING	0.756005	damaging
10	90701554	C	T	ACTA2	ENSP00000224784	p.G148R	pathogenic	0.941636	deleterious	0.895758	deleterious	NA	NA	0.993	probably damaging	0.978	probably damaging	4.145	pathogenic	1	disease_causing	7.36167	pathogenic	-4.9	DAMAGING	0.7371	damaging
10	90707130	C	A	ACTA2	ENSP00000224784	p.G48V	pathogenic	0.929257	deleterious	0.797122	deleterious	NA	NA	0.974	probably damaging	0.978	probably damaging	4.11	pathogenic	1	disease_causing	6.9397	pathogenic	-3.05	DAMAGING	0.751061	damaging
10	90708624	C	T	ACTA2	ENSP00000224784	p.G22S	pathogenic	0.960291	deleterious	0.773742	deleterious	NA	NA	0.77	possibly damaging	0.868	possibly damaging	4.99	pathogenic	1	disease_causing	5.97049	pathogenic	-6.55	DAMAGING	0.800442	damaging
10	90697898	C	T	ACTA2	ENSP00000224784	p.G304S	pathogenic	0.95804	deleterious	0.890083	deleterious	NA	NA	0.999	probably damaging	1	probably damaging	4.585	pathogenic	1	disease_causing	5.66743	pathogenic	-6	DAMAGING	0.771652	damaging
10	90699264	C	T	ACTA2	ENSP00000224784	p.G270R	pathogenic	0.969698	deleterious	0.935949	deleterious	NA	NA	0.999	probably damaging	0.986	probably damaging	4.71	pathogenic	1	disease_causing	7.19989	pathogenic	-4.71	DAMAGING	0.776458	damaging
10	90701574	A	G	ACTA2	ENSP00000224784	p.V141A	pathogenic	0.929619	deleterious	0.845222	deleterious	NA	NA	0.412	benign	0.806	possibly damaging	2.91	pathogenic	0.999993	disease_causing	6.10858	pathogenic	-3.86	DAMAGING	0.636241	damaging
10	90703661	A	G	ACTA2	ENSP00000224784	p.W88R	pathogenic	0.976548	deleterious	0.940879	deleterious	NA	NA	1	probably damaging	1	probably damaging	4.95	pathogenic	0.999994	disease_causing	6.16262	pathogenic	-4.03	DAMAGING	0.796695	damaging
10	90708633	A	G	ACTA2	ENSP00000224784	p.C19R	pathogenic	0.903343	deleterious	0.693691	deleterious	NA	NA	0.43	benign	0.815	possibly damaging	4.405	pathogenic	1	disease_causing	3.54852	benign	-3.42	DAMAGING	0.766195	damaging
10	90699340	C	A	ACTA2	ENSP00000224784	p.L244F	pathogenic	0.786567	deleterious	0.628504	deleterious	NA	NA	0.918	possibly damaging	0.866	possibly damaging	3.585	pathogenic	0.999492	disease_causing	3.33748	benign	-4.2	DAMAGING	0.690932	damaging
7	5569255	T	G	ACTB	ENSP00000349960	p.N12H	pathogenic	0.895025	deleterious	0.742345	deleterious	NA	NA	0.992	probably damaging	0.984	probably damaging	4.185	pathogenic	0.995747	disease_causing	4.76441	pathogenic	-4.51	DAMAGING	0.739134	damaging
7	5568268	G	A	ACTB	ENSP00000349960	p.T149I	pathogenic	0.953645	deleterious	0.830476	deleterious	NA	NA	0.811	possibly damaging	0.916	probably damaging	4.39	pathogenic	0.999982	disease_causing	4.96354	pathogenic	-5.03	DAMAGING	0.754701	damaging
7	5568931	A	G	ACTB	ENSP00000349960	p.I75T	pathogenic	0.948643	deleterious	0.788841	deleterious	NA	NA	0.295	benign	0.988	probably damaging	3.21	pathogenic	0.999433	disease_causing	4.73296	pathogenic	-3.55	DAMAGING	0.660813	damaging
7	5568799	A	G	ACTB	ENSP00000349960	p.M119T	pathogenic	0.884691	deleterious	0.815106	deleterious	NA	NA	0.998	probably damaging	1	probably damaging	2.445	pathogenic	0.999491	disease_causing	4.45495	pathogenic	-4.33	DAMAGING	0.606843	damaging
7	5568979	T	C	ACTB	ENSP00000349960	p.Q59R	pathogenic	0.937089	deleterious	0.808024	deleterious	NA	NA	0.995	probably damaging	0.999	probably damaging	3.835	pathogenic	0.997219	disease_causing	4.3962	pathogenic	-3.47	DAMAGING	0.717135	damaging
7	5568946	G	A	ACTB	ENSP00000349960	p.P70L	pathogenic	0.937626	deleterious	0.739773	deleterious	NA	NA	0.023	benign	0.455	possibly damaging	4.635	pathogenic	1	disease_causing	5.40418	pathogenic	-4.8	DAMAGING	0.771864	damaging
7	5568962	G	A	ACTB	ENSP00000349960	p.L65F	pathogenic	0.914049	deleterious	0.802531	deleterious	NA	NA	1	probably damaging	1	probably damaging	3.78	pathogenic	0.999887	disease_causing	4.86653	pathogenic	-3.73	DAMAGING	0.7101	damaging
7	5568103	G	C	ACTB	ENSP00000349960	p.A204G	pathogenic	0.622544	deleterious	0.681313	deleterious	NA	NA	0	benign	0.002	benign	3.17	pathogenic	0.999993	disease_causing	3.15572	benign	-3.5	DAMAGING	0.657931	damaging
7	5568089	C	T	ACTB	ENSP00000349960	p.V209M	pathogenic	0.672632	deleterious	0.644873	deleterious	NA	NA	0.039	benign	0.112	benign	3.475	pathogenic	0.99686	disease_causing	3.96532	benign	-3.63	DAMAGING	0.683504	damaging
15	35085649	A	G	ACTC1	ENSP00000290378	p.M84T	pathogenic	0.974211	deleterious	0.37066	neutral	NA	NA	0.014	benign	0.678	possibly damaging	4.31	pathogenic	1	disease_causing	3.89206	benign	-4.34	DAMAGING	0.749176	damaging
15	35085591	G	T	ACTC1	ENSP00000290378	p.H103Q	pathogenic	0.831213	deleterious	0.251146	neutral	NA	NA	0.615	possibly damaging	0.923	probably damaging	3.075	pathogenic	0.999996	disease_causing	3.47405	benign	-4.42	DAMAGING	0.651941	damaging
15	35084711	C	T	ACTC1	ENSP00000290378	p.A172T	pathogenic	0.829534	deleterious	0.5	neutral	NA	NA	0.964	probably damaging	0.968	probably damaging	2.18	pathogenic	1	disease_causing	6.13763	pathogenic	-3.45	DAMAGING	0.577313	damaging
15	35085706	C	T	ACTC1	ENSP00000290378	p.G65D	pathogenic	0.84188	deleterious	0.724821	deleterious	NA	NA	0.987	probably damaging	0.996	probably damaging	2.31	pathogenic	1	disease_causing	5.61494	pathogenic	-3.11	DAMAGING	0.58629	damaging
15	35086943	A	G	ACTC1	ENSP00000290378	p.F23L	pathogenic	0.627985	deleterious	0.290004	neutral	NA	NA	0.231	benign	0.453	possibly damaging	2.13	pathogenic	0.999998	disease_causing	5.9263	pathogenic	-4.16	DAMAGING	0.584792	damaging
17	79477963	A	T	ACTG1	ENSP00000331514	p.M325K	pathogenic	0.514063	neutral	0.246592	neutral	NA	NA	0.004	benign	0.05	benign	3.645	pathogenic	0.999848	disease_causing	3.12615	benign	-3.4	DAMAGING	0.701045	damaging
17	79477991	C	T	ACTG1	ENSP00000331514	p.E316K	pathogenic	0.732822	deleterious	0.333712	neutral	NA	NA	0.056	benign	0.174	benign	4.67	pathogenic	0.999969	disease_causing	4.55725	pathogenic	-4.3	DAMAGING	0.775493	damaging
17	79479150	C	G	ACTG1	ENSP00000331514	p.G48R	pathogenic	0.59601	deleterious	0.516392	neutral	NA	NA	0.066	benign	0.158	benign	2.435	pathogenic	0.999999	disease_causing	5.64151	pathogenic	-3.1	DAMAGING	0.596978	damaging
2	74141963	G	A	ACTG2	ENSP00000295137	p.R257H	pathogenic	0.950169	deleterious	0.918324	deleterious	NA	NA	1	probably damaging	0.988	probably damaging	3.685	pathogenic	0.999985	disease_causing	7.36153	pathogenic	-3.55	DAMAGING	0.703011	damaging
14	69346749	G	T	ACTN1	ENSP00000377941	p.T737N	pathogenic	0.879377	deleterious	0.884611	deleterious	0	damaging	0.701	possibly damaging	0.638	possibly damaging	2.42	pathogenic	1	disease_causing	6.19414	pathogenic	0.88	TOLERATED	0.520023	neutral
14	69392344	G	C	ACTN1	ENSP00000377941	p.Q51E	pathogenic	0.393454	neutral	0.59477	deleterious	0.02	damaging	0.069	benign	0.089	benign	0.11	benign	0.999999	disease_causing	2.20745	benign	0.33	TOLERATED	0.439733	neutral
14	69358897	C	T	ACTN1	ENSP00000377941	p.R320Q	pathogenic	0.875996	deleterious	0.864109	deleterious	0.01	damaging	1	probably damaging	0.996	probably damaging	3.565	pathogenic	1	disease_causing	8.02291	pathogenic	0.84	TOLERATED	0.654048	damaging
14	69346746	C	T	ACTN1	ENSP00000377941	p.R738Q	pathogenic	0.823197	deleterious	0.810043	deleterious	0	damaging	0.798	possibly damaging	0.122	benign	3.1	pathogenic	1	disease_causing	8.15786	pathogenic	0.7	TOLERATED	0.610916	damaging
14	69346704	C	G	ACTN1	ENSP00000377941	p.R752P	pathogenic	0.939481	deleterious	0.952737	deleterious	0	damaging	1	probably damaging	0.999	probably damaging	4.325	pathogenic	1	disease_causing	7.89935	pathogenic	-0.71	TOLERATED	0.811675	damaging
14	69392359	G	A	ACTN1	ENSP00000377941	p.R46W	pathogenic	0.807548	deleterious	0.8831	deleterious	0	damaging	1	probably damaging	0.997	probably damaging	2.455	pathogenic	1	disease_causing	7.8492	pathogenic	-3.64	DAMAGING	0.599367	damaging
14	69349768	A	G	ACTN1	ENSP00000377941	p.L547P	pathogenic	0.896018	deleterious	0.907413	deleterious	0	damaging	0.701	possibly damaging	0.366	benign	3.225	pathogenic	1	disease_causing	6.29918	pathogenic	0.08	TOLERATED	0.656544	damaging
14	69445710	C	T	ACTN1	ENSP00000377941	p.D22N	pathogenic	0.620656	deleterious	0.747509	deleterious	0	damaging	0.852	possibly damaging	0.461	possibly damaging	1.59	benign	1	disease_causing	4.82906	pathogenic	0.2	TOLERATED	0.489	neutral
14	69345762	C	T	ACTN1	ENSP00000377941	p.E769K	pathogenic	0.521068	deleterious	0.37464	neutral	0.17	benign	0.996	probably damaging	0.974	probably damaging	0.495	benign	1	disease_causing	3.50126	benign	-0.47	TOLERATED	0.48084	neutral
14	69369205	C	T	ACTN1	ENSP00000377941	p.G251R	pathogenic	0.668597	deleterious	0.820386	deleterious	0	damaging	0.977	probably damaging	0.696	possibly damaging	1.305	benign	1	disease_causing	7.25323	pathogenic	-1.49	TOLERATED	0.557013	damaging
14	69345777	C	T	ACTN1	ENSP00000377941	p.G764S	pathogenic	0.889578	deleterious	0.859495	deleterious	0	damaging	1	probably damaging	0.997	probably damaging	4.125	pathogenic	1	disease_causing	4.59725	pathogenic	-1.97	DAMAGING	0.782058	damaging
14	69369274	C	T	ACTN1	ENSP00000377941	p.V228I	pathogenic	0.188561	neutral	0.253564	neutral	0.09	benign	0	benign	0.001	benign	0.98	benign	1	disease_causing	3.44713	benign	-3.76	DAMAGING	0.541406	damaging
14	69392385	A	C	ACTN1	ENSP00000377941	p.F37C	pathogenic	0.918282	deleterious	0.959049	deleterious	0	damaging	1	probably damaging	1	probably damaging	4.13	pathogenic	1	disease_causing	6.23794	pathogenic	-0.39	TOLERATED	0.779343	damaging
1	236894600	T	C	ACTN2	ENSP00000355537	p.M228T	pathogenic	0.980181	deleterious	0.970805	deleterious	0	damaging	0.773	possibly damaging	0.997	probably damaging	2.165	pathogenic	1	disease_causing	5.21994	pathogenic	-3.49	DAMAGING	0.576658	damaging
2	158626898	T	C	ACVR1	ENSP00000263640	p.R258G	pathogenic	0.844742	deleterious	0.858185	deleterious	0	damaging	1	probably damaging	0.996	probably damaging	2.375	pathogenic	1	disease_causing	5.87291	pathogenic	-3.31	DAMAGING	0.59137	damaging
8	38884286	T	A	ADAM9	ENSP00000488700	p.C363S	pathogenic	0.962427	deleterious	0.913471	deleterious	0	damaging	1	probably damaging	1	probably damaging	3.795	pathogenic	1	disease_causing	5.68919	pathogenic	NA	NA	0.750835	damaging
19	8670555	A	T	ADAMTS10	ENSP00000471851	p.L14Q	pathogenic	0.406259	deleterious	0.639976	deleterious	0	damaging	0.36	benign	0.09	benign	0.975	benign	0.709039	disease_causing	5.47462	pathogenic	0.13	TOLERATED	0.484375	neutral
9	136324202	T	C	ADAMTS13	ENSP00000360997	p.L1395P	pathogenic	0.606816	deleterious	0.5	neutral	0.12	benign	0.998	probably damaging	0.924	probably damaging	1.95	pathogenic	0.326	polymorphism	1.74712	benign	0.67	TOLERATED	0.449532	neutral
9	136291338	G	C	ADAMTS13	ENSP00000360997	p.D187H	pathogenic	0.785572	deleterious	0.837346	deleterious	0.03	damaging	1	probably damaging	0.993	probably damaging	1.735	benign	0.948057	disease_causing	5.24379	pathogenic	-0.37	TOLERATED	0.541026	damaging
9	136295148	A	G	ADAMTS13	ENSP00000360997	p.Y305C	pathogenic	0.958528	deleterious	0.891533	deleterious	0	damaging	1	probably damaging	0.999	probably damaging	3.565	pathogenic	0.999958	disease_causing	4.69377	pathogenic	-0.87	TOLERATED	0.754402	damaging
1	154557771	T	A	ADAR	ENSP00000357459	p.K1122M	pathogenic	0.681837	deleterious	0.822355	deleterious	0	damaging	1	probably damaging	1	probably damaging	1.62	benign	1	disease_causing	6.96842	pathogenic	-3.32	DAMAGING	0.549408	damaging
1	154558759	T	C	ADAR	ENSP00000357459	p.M1034V	pathogenic	0.761155	deleterious	0.631062	deleterious	0	damaging	0.76	possibly damaging	0.484	possibly damaging	2.235	pathogenic	1	disease_causing	5.31517	pathogenic	-3.44	DAMAGING	0.580988	damaging
1	154560718	C	T	ADAR	ENSP00000357459	p.D968N	pathogenic	0.806287	deleterious	0.744323	deleterious	0	damaging	1	probably damaging	1	probably damaging	2.435	pathogenic	1	disease_causing	7.19523	pathogenic	-3.64	DAMAGING	0.597972	damaging
1	154570979	C	T	ADAR	ENSP00000357459	p.A562T	pathogenic	0.888034	deleterious	0.664745	deleterious	0	damaging	0.999	probably damaging	0.997	probably damaging	3.67	pathogenic	1	disease_causing	7.27895	pathogenic	-3.46	DAMAGING	0.702641	damaging
1	154558833	C	T	ADAR	ENSP00000357459	p.G1009D	pathogenic	0.844018	deleterious	0.835747	deleterious	0	damaging	1	probably damaging	1	probably damaging	2.695	pathogenic	1	disease_causing	7.29674	pathogenic	-3.34	DAMAGING	0.617918	damaging
1	154558303	A	G	ADAR	ENSP00000357459	p.C1081R	pathogenic	0.8587	deleterious	0.873683	deleterious	0	damaging	1	probably damaging	1	probably damaging	2.41	pathogenic	1	disease_causing	6.69457	pathogenic	-3.19	DAMAGING	0.594654	damaging
1	154558659	A	C	ADAR	ENSP00000357459	p.L1067W	pathogenic	0.838058	deleterious	0.890597	deleterious	0	damaging	1	probably damaging	1	probably damaging	3.015	pathogenic	1	disease_causing	5.70323	pathogenic	-3.62	DAMAGING	0.644591	damaging
1	167847808	C	T	ADCY10	ENSP00000356825	p.D428N	pathogenic	0.845227	deleterious	0.74383	deleterious	0	damaging	1	probably damaging	0.996	probably damaging	2.495	pathogenic	0.950585	disease_causing	7.14168	pathogenic	0.93	TOLERATED	0.528246	damaging
5	132269996	G	C	AFF4	ENSP00000265343	p.T254S	pathogenic	0.844342	deleterious	0.610248	deleterious	0	damaging	0.997	probably damaging	0.989	probably damaging	2.675	pathogenic	1	disease_causing	3.57308	benign	-0.9	TOLERATED	0.656072	damaging
5	132269997	T	C	AFF4	ENSP00000265343	p.T254A	pathogenic	0.872058	deleterious	0.702017	deleterious	0	damaging	0.992	probably damaging	0.989	probably damaging	2.675	pathogenic	1	disease_causing	3.23986	benign	-0.88	TOLERATED	0.656631	damaging
5	132269985	G	A	AFF4	ENSP00000265343	p.R258W	pathogenic	0.841501	deleterious	0.787458	deleterious	0	damaging	1	probably damaging	0.996	probably damaging	2.675	pathogenic	1	disease_causing	5.03264	pathogenic	-1.21	TOLERATED	0.648001	damaging
18	12340305	C	T	AFG3L2	ENSP00000269143	p.M625I	pathogenic	0.705586	deleterious	0.761879	deleterious	NA	NA	0.857	possibly damaging	0.597	possibly damaging	-0.11	benign	1	disease_causing	5.87399	pathogenic	-1.41	TOLERATED	0.446693	neutral
1	100340362	C	T	AGL	ENSP00000355106	p.H360Y	pathogenic	0.671241	deleterious	0.818338	deleterious	0.98	benign	0.002	benign	0.005	benign	1.445	benign	0.999977	disease_causing	1.30625	benign	-1.71	DAMAGING	0.538436	damaging
2	241808630	C	A	AGXT	ENSP00000302620	p.T70N	pathogenic	0.891068	deleterious	0.722758	deleterious	0	damaging	1	probably damaging	0.999	probably damaging	3.975	pathogenic	1	disease_causing	5.57696	pathogenic	-2.23	DAMAGING	0.761416	damaging
2	241813457	A	T	AGXT	ENSP00000302620	p.I220F	pathogenic	0.117797	neutral	0.0621357	neutral	0	damaging	0.813	possibly damaging	0.478	possibly damaging	1.83	benign	1	disease_causing	-0.508145	benign	-2.25	DAMAGING	0.540989	damaging
2	241808774	G	A	AGXT	ENSP00000302620	p.R118H	pathogenic	0.831482	deleterious	0.76287	deleterious	0	damaging	1	probably damaging	1	probably damaging	3.3	pathogenic	1	disease_causing	6.15924	pathogenic	-2.3	DAMAGING	0.690884	damaging
2	241818143	G	A	AGXT	ENSP00000302620	p.G362S	pathogenic	0.832768	deleterious	0.771057	deleterious	0	damaging	1	probably damaging	1	probably damaging	3.185	pathogenic	1	disease_causing	6.24718	pathogenic	-0.68	TOLERATED	0.691768	damaging
2	241817541	G	A	AGXT	ENSP00000302620	p.G349S	pathogenic	0.721413	deleterious	0.650899	deleterious	0	damaging	1	probably damaging	0.999	probably damaging	2.105	pathogenic	1	disease_causing	4.75741	pathogenic	-1.93	DAMAGING	0.572537	damaging
2	241812404	G	A	AGXT	ENSP00000302620	p.C178Y	pathogenic	0.884363	deleterious	0.739626	deleterious	0	damaging	1	probably damaging	0.998	probably damaging	3.355	pathogenic	1	disease_causing_automatic	5.46512	pathogenic	-3.23	DAMAGING	0.678134	damaging
2	241808745	G	T	AGXT	ENSP00000302620	p.W108C	pathogenic	0.848411	deleterious	0.877119	deleterious	0	damaging	1	probably damaging	1	probably damaging	3.03	pathogenic	1	disease_causing	6.15508	pathogenic	-2.23	DAMAGING	0.665945	damaging
20	32881889	G	A	AHCY	ENSP00000217426	p.P98L	pathogenic	0.814752	deleterious	0.665608	deleterious	0	damaging	0.623	possibly damaging	0.536	possibly damaging	3.5	pathogenic	1	disease_causing	7.00676	pathogenic	-1.25	TOLERATED	0.737007	damaging
6	135759627	A	T	AHI1	ENSP00000388650	p.I641N	pathogenic	0.900454	deleterious	0.849882	deleterious	0	damaging	1	probably damaging	0.998	probably damaging	3.52	pathogenic	0.999999	disease_causing	6.49337	pathogenic	-0.31	TOLERATED	0.711259	damaging
6	135787048	T	C	AHI1	ENSP00000388650	p.Y218C	pathogenic	0.603251	deleterious	0.663172	deleterious	0.04	damaging	0.985	probably damaging	0.628	possibly damaging	1.935	pathogenic	0.21064	polymorphism	3.89223	benign	0.99	TOLERATED	0.437107	neutral
6	135752437	G	A	AHI1	ENSP00000388650	p.S761L	pathogenic	0.854333	deleterious	0.672571	deleterious	0	damaging	0.565	possibly damaging	0.393	benign	3.67	pathogenic	0.999894	disease_causing	7.18215	pathogenic	-0.67	TOLERATED	0.744138	damaging
X	129274511	T	C	AIFM1	ENSP00000287295	p.T260A	pathogenic	0.801522	deleterious	0.723029	deleterious	0	damaging	0.858	possibly damaging	0.653	possibly damaging	4.01	pathogenic	NA	NA	5.24342	pathogenic	0.41	TOLERATED	0.7268	damaging
X	129263601	G	C	AIFM1	ENSP00000287295	p.I591M	pathogenic	0.521629	neutral	0.366017	neutral	0.04	damaging	0.898	possibly damaging	0.817	possibly damaging	1.91	pathogenic	NA	NA	3.10281	benign	-1.09	TOLERATED	0.539157	damaging
X	129271109	A	G	AIFM1	ENSP00000287295	p.M340T	pathogenic	0.89653	deleterious	0.776745	deleterious	0	damaging	0.997	probably damaging	0.998	probably damaging	2.87	pathogenic	NA	NA	5.79864	pathogenic	0.39	TOLERATED	0.603282	damaging
X	129267312	G	A	AIFM1	ENSP00000287295	p.P475L	pathogenic	0.607352	deleterious	0.757821	deleterious	0	damaging	0.517	possibly damaging	0.086	benign	2.69	pathogenic	NA	NA	5.46155	pathogenic	-1	TOLERATED	0.655293	damaging
X	129270037	G	A	AIFM1	ENSP00000287295	p.R430C	pathogenic	0.894301	deleterious	0.824513	deleterious	0	damaging	1	probably damaging	0.969	probably damaging	2.39	pathogenic	NA	NA	6.5277	pathogenic	0.89	TOLERATED	0.523805	damaging
X	129270060	C	T	AIFM1	ENSP00000287295	p.R422Q	pathogenic	0.848584	deleterious	0.708848	deleterious	0.23	benign	1	probably damaging	0.983	probably damaging	2.045	pathogenic	NA	NA	6.2852	pathogenic	0.98	TOLERATED	0.472614	neutral
X	129267384	C	T	AIFM1	ENSP00000287295	p.R451Q	pathogenic	0.903517	deleterious	0.871312	deleterious	0	damaging	1	probably damaging	0.969	probably damaging	3.52	pathogenic	NA	NA	8.06303	pathogenic	-1.11	TOLERATED	0.717976	damaging
X	129270061	G	A	AIFM1	ENSP00000287295	p.R422W	pathogenic	0.918772	deleterious	0.859534	deleterious	0.02	damaging	1	probably damaging	0.999	probably damaging	2.74	pathogenic	NA	NA	7.41716	pathogenic	0.85	TOLERATED	0.559564	damaging
X	129271098	G	A	AIFM1	ENSP00000287295	p.L344F	pathogenic	0.416763	neutral	0.602422	deleterious	0.03	damaging	0.846	possibly damaging	0.457	possibly damaging	2.15	pathogenic	NA	NA	4.09762	benign	0.36	TOLERATED	0.525263	damaging
X	129267321	G	A	AIFM1	ENSP00000287295	p.A472V	pathogenic	0.5	neutral	0.634675	deleterious	0.01	damaging	0.17	benign	0.035	benign	2.75	pathogenic	NA	NA	4.91949	pathogenic	-1.02	TOLERATED	0.661673	damaging
X	129270704	C	G	AIFM1	ENSP00000287295	p.G360R	pathogenic	0.939917	deleterious	0.881565	deleterious	0	damaging	1	probably damaging	0.995	probably damaging	3.955	pathogenic	NA	NA	6.84852	pathogenic	-1.69	DAMAGING	0.772209	damaging
X	129273844	C	T	AIFM1	ENSP00000287295	p.G262S	pathogenic	0.775261	deleterious	0.597481	deleterious	0.09	benign	0.831	possibly damaging	0.752	possibly damaging	1.88	benign	NA	NA	5.62336	pathogenic	1.16	TOLERATED	0.424188	neutral
X	129265731	C	T	AIFM1	ENSP00000287295	p.V498M	pathogenic	0.811149	deleterious	0.794701	deleterious	0	damaging	1	probably damaging	0.98	probably damaging	2.3	pathogenic	NA	NA	6.75052	pathogenic	-0.92	TOLERATED	0.59319	damaging
X	129274562	C	A	AIFM1	ENSP00000287295	p.V243L	pathogenic	0.40254	neutral	0.572488	deleterious	0.02	damaging	0.009	benign	0.078	benign	1.85	benign	NA	NA	3.61359	benign	-2.25	DAMAGING	0.540292	damaging
17	6329952	A	C	AIPL1	ENSP00000370521	p.I256S	pathogenic	0.506457	neutral	0.659183	deleterious	0	damaging	0.312	benign	0.175	benign	1.895	benign	0.999997	disease_causing	3.52982	benign	-0.76	TOLERATED	0.529288	damaging
17	6329950	G	A	AIPL1	ENSP00000370521	p.L257F	pathogenic	0.602489	deleterious	0.524761	neutral	0	damaging	0.991	probably damaging	0.917	probably damaging	1.715	benign	0.998842	disease_causing	4.84098	pathogenic	-1.45	TOLERATED	0.542917	damaging
17	6330271	A	G	AIPL1	ENSP00000370521	p.L191P	pathogenic	0.764922	deleterious	0.70535	deleterious	0.27	benign	0.981	probably damaging	0.745	possibly damaging	1.905	pathogenic	1	disease_causing	4.68798	pathogenic	-2.78	DAMAGING	0.541174	damaging
17	6337363	T	C	AIPL1	ENSP00000370521	p.D51G	pathogenic	0.863958	deleterious	0.809434	deleterious	0.02	damaging	1	probably damaging	1	probably damaging	3.12	pathogenic	1	disease_causing	4.74777	pathogenic	-2.79	DAMAGING	0.661857	damaging
17	6337268	C	T	AIPL1	ENSP00000370521	p.E83K	pathogenic	0.82382	deleterious	0.573411	deleterious	0	damaging	1	probably damaging	0.954	probably damaging	3.205	pathogenic	1	disease_causing	6.58784	pathogenic	-3.38	DAMAGING	0.661809	damaging
17	6337325	C	G	AIPL1	ENSP00000370521	p.G64R	pathogenic	0.908658	deleterious	0.943144	deleterious	0	damaging	1	probably damaging	1	probably damaging	3.185	pathogenic	1	disease_causing	6.00958	pathogenic	-3.02	DAMAGING	0.665205	damaging
21	45711081	G	A	AIRE	ENSP00000291582	p.R328Q	pathogenic	0.0613835	neutral	0.0497029	neutral	0.22	benign	0.054	benign	0.006	benign	0.49	benign	0	polymorphism	0.77175	benign	-3.31	DAMAGING	0.510264	neutral
21	45705989	G	A	AIRE	ENSP00000291582	p.D34N	pathogenic	0.521627	deleterious	0.387657	neutral	0	damaging	0.999	probably damaging	0.997	probably damaging	2.135	pathogenic	0.998454	disease_causing	5.79435	pathogenic	-4.6	DAMAGING	0.59412	damaging
21	45706480	C	A	AIRE	ENSP00000291582	p.A58D	pathogenic	0.646799	deleterious	0.619795	deleterious	0	damaging	1	probably damaging	0.999	probably damaging	2.045	pathogenic	1	disease_causing	6.78079	pathogenic	-3.55	DAMAGING	0.569471	damaging
7	91631526	T	A	AKAP9	ENSP00000348573	p.D765E	pathogenic	0.0837739	neutral	0.0299102	neutral	0.13	benign	0.287	benign	0.053	benign	1.79	benign	0	polymorphism	-1.09611	benign	4.05	TOLERATED	0.302254	neutral
7	91674500	T	A	AKAP9	ENSP00000348573	p.S1781T	pathogenic	0.0190231	neutral	0.0168859	neutral	0.51	benign	0.42	benign	0.061	benign	1.21	benign	0	polymorphism	-0.340969	benign	3.99	TOLERATED	0.329498	neutral
1	243800926	A	T	AKT3	ENSP00000479081	p.V183D	pathogenic	0.646042	deleterious	0.883172	deleterious	0	damaging	0.991	probably damaging	0.911	probably damaging	-0.015	benign	1	disease_causing	6.74338	pathogenic	NA	NA	0.439607	neutral
X	55042086	A	G	ALAS2	ENSP00000332369	p.Y365H	pathogenic	0.872789	deleterious	0.849587	deleterious	0	damaging	1	probably damaging	1	probably damaging	3.51	pathogenic	NA	NA	4.68048	pathogenic	-3.62	DAMAGING	0.687165	damaging
10	97392769	C	T	ALDH18A1	ENSP00000360268	p.R252Q	pathogenic	0.638957	deleterious	0.854187	deleterious	0.16	benign	0.997	probably damaging	0.941	probably damaging	1.15	benign	1	disease_causing	6.61246	pathogenic	-0.61	TOLERATED	0.516727	neutral
10	97371129	C	A	ALDH18A1	ENSP00000360268	p.R665L	pathogenic	0.927144	deleterious	0.777912	deleterious	0.02	damaging	0.949	possibly damaging	0.78	possibly damaging	2.35	pathogenic	1	disease_causing	6.93279	pathogenic	-0.69	TOLERATED	0.5963	damaging
10	97397114	C	T	ALDH18A1	ENSP00000360268	p.R128H	pathogenic	0.737425	deleterious	0.938139	deleterious	0.01	damaging	0.999	probably damaging	0.978	probably damaging	1.33	benign	1	disease_causing	7.73184	pathogenic	-0.7	TOLERATED	0.527302	damaging
10	97373512	A	G	ALDH18A1	ENSP00000360268	p.L637P	pathogenic	0.773684	deleterious	0.945602	deleterious	0	damaging	1	probably damaging	0.999	probably damaging	4.215	pathogenic	1	disease_causing	7.17023	pathogenic	-0.79	TOLERATED	0.803945	damaging
10	97370017	C	G	ALDH18A1	ENSP00000360268	p.D715H	pathogenic	0.989912	deleterious	0.987874	deleterious	0	damaging	1	probably damaging	0.999	probably damaging	3.935	pathogenic	1	disease_causing	6.06414	pathogenic	-1.13	TOLERATED	0.785963	damaging
10	97397138	A	G	ALDH18A1	ENSP00000360268	p.V120A	pathogenic	0.832817	deleterious	0.795931	deleterious	0.02	damaging	1	probably damaging	0.995	probably damaging	3.47	pathogenic	1	disease_causing	5.61917	pathogenic	-0.7	TOLERATED	0.72363	damaging
10	97371168	G	A	ALDH18A1	ENSP00000360268	p.S652F	pathogenic	0.952391	deleterious	0.931856	deleterious	0.01	damaging	0.892	possibly damaging	0.694	possibly damaging	2.78	pathogenic	1	disease_causing	6.7017	pathogenic	-0.65	TOLERATED	0.645177	damaging
6	24505178	G	A	ALDH5A1	ENSP00000350191	p.E231K	pathogenic	0.805797	deleterious	0.328512	neutral	0.07	benign	0.676	possibly damaging	0.117	benign	3.28	pathogenic	1	disease_causing	5.69984	pathogenic	-3.04	DAMAGING	0.673944	damaging
6	24503579	G	A	ALDH5A1	ENSP00000350191	p.G176E	pathogenic	0.954498	deleterious	0.958535	deleterious	0	damaging	1	probably damaging	1	probably damaging	3.31	pathogenic	1	disease_causing	5.9921	pathogenic	-3.04	DAMAGING	0.676783	damaging
6	24503641	G	A	ALDH5A1	ENSP00000350191	p.V197M	pathogenic	0.940079	deleterious	0.914729	deleterious	0	damaging	1	probably damaging	1	probably damaging	4.91	pathogenic	1	disease_causing	6.24773	pathogenic	-3.46	DAMAGING	0.803931	damaging
6	24503548	T	C	ALDH5A1	ENSP00000350191	p.W166R	pathogenic	0.931627	deleterious	0.879789	deleterious	0	damaging	1	probably damaging	0.998	probably damaging	3.815	pathogenic	1	disease_causing	6.29667	pathogenic	-1.05	TOLERATED	0.775877	damaging
16	30081190	C	T	ALDOA	ENSP00000336927	p.A280V	pathogenic	0.814819	deleterious	0.911107	deleterious	0	damaging	0.991	probably damaging	0.568	possibly damaging	2.95	pathogenic	1	disease_causing	5.60999	pathogenic	-3.05	DAMAGING	0.643251	damaging
9	104187857	C	T	ALDOB	ENSP00000363988	p.G226D	pathogenic	0.964719	deleterious	0.944796	deleterious	0	damaging	0.997	probably damaging	0.914	probably damaging	4.025	pathogenic	1	disease_causing	6.7272	pathogenic	-2.4	DAMAGING	0.760126	damaging
13	52598345	G	T	ALG11	ENSP00000430236	p.G160V	pathogenic	0.935276	deleterious	0.856063	deleterious	0	damaging	1	probably damaging	1	probably damaging	3.245	pathogenic	1	disease_causing	5.07804	pathogenic	0.14	TOLERATED	0.656811	damaging
X	110954948	C	T	ALG13	ENSP00000378260	p.P294S	pathogenic	0.282299	neutral	0.425514	deleterious	0.01	damaging	1	probably damaging	0.999	probably damaging	2.195	pathogenic	NA	NA	6.3381	pathogenic	1.53	TOLERATED	0.451343	neutral
17	7978937	A	G	ALOX12B	ENSP00000315167	p.C544R	pathogenic	0.991862	deleterious	0.999933	deleterious	0.02	damaging	0.907	possibly damaging	0.588	possibly damaging	1.265	benign	0.998651	disease_causing	4.19935	pathogenic	-0.99	TOLERATED	0.537466	damaging
1	21903114	A	G	ALPL	ENSP00000363973	p.N430S	pathogenic	0.904894	deleterious	0.879481	deleterious	0.01	damaging	1	probably damaging	0.999	probably damaging	1.92	pathogenic	0.999994	disease_causing	5.46683	pathogenic	-4.09	DAMAGING	0.565211	damaging
1	21889727	C	A	ALPL	ENSP00000363973	p.T141N	pathogenic	0.734635	deleterious	0.604062	deleterious	0.05	benign	0.98	probably damaging	0.891	possibly damaging	2.365	pathogenic	0.999974	disease_causing	6.23883	pathogenic	-3.82	DAMAGING	0.594328	damaging
1	21904010	C	A	ALPL	ENSP00000363973	p.H482N	pathogenic	0.730589	deleterious	0.438259	neutral	0	damaging	1	probably damaging	0.999	probably damaging	2.845	pathogenic	0.999981	disease_causing	6.67626	pathogenic	-4.07	DAMAGING	0.632253	damaging
1	21890690	A	G	ALPL	ENSP00000363973	p.H210R	pathogenic	0.285363	neutral	0.569059	deleterious	0.28	benign	0.737	possibly damaging	0.259	benign	1	benign	0.989588	disease_causing	1.64617	benign	-4	DAMAGING	0.547139	damaging
1	21902238	A	G	ALPL	ENSP00000363973	p.D337G	pathogenic	0.938195	deleterious	0.847904	deleterious	0	damaging	1	probably damaging	0.999	probably damaging	4.195	pathogenic	1	disease_causing	5.43085	pathogenic	-5.72	DAMAGING	0.74473	damaging
1	21887237	T	G	ALPL	ENSP00000363973	p.D60E	pathogenic	0.16883	neutral	0.0595919	neutral	0	damaging	1	probably damaging	0.999	probably damaging	NA	NA	0.998352	disease_causing	5.17163	pathogenic	-5.16	DAMAGING	0.583839	damaging
1	21889639	G	C	ALPL	ENSP00000363973	p.G112R	pathogenic	0.868748	deleterious	0.836323	deleterious	0	damaging	1	probably damaging	1	probably damaging	3.49	pathogenic	0.999998	disease_causing	5.6183	pathogenic	-4.16	DAMAGING	0.683194	damaging
1	21894609	G	C	ALPL	ENSP00000363973	p.G221R	pathogenic	0.944411	deleterious	0.907517	deleterious	0	damaging	1	probably damaging	0.995	probably damaging	4.55	pathogenic	1	disease_causing	6.63292	pathogenic	-5.99	DAMAGING	0.769425	damaging
1	21903015	G	A	ALPL	ENSP00000363973	p.G397D	pathogenic	0.89213	deleterious	0.892752	deleterious	0	damaging	1	probably damaging	1	probably damaging	2.97	pathogenic	1	disease_causing	6.55183	pathogenic	-4.43	DAMAGING	0.644408	damaging
2	202606461	C	T	ALS2	ENSP00000264276	p.V763I	pathogenic	0.0177172	neutral	0.0100392	neutral	0.57	benign	0	benign	0.002	benign	0.205	benign	0	polymorphism	0.092052	benign	-0.02	TOLERATED	0.452432	neutral
19	2251604	G	A	AMH	ENSP00000221496	p.R444H	pathogenic	0.320998	neutral	0.165327	neutral	0.01	damaging	1	probably damaging	0.976	probably damaging	0.975	benign	0	polymorphism	2.62144	benign	-1.81	DAMAGING	0.52032	neutral
19	2251137	C	G	AMH	ENSP00000221496	p.D288E	pathogenic	0.248487	neutral	0.159475	neutral	0.1	benign	0.948	possibly damaging	0.608	possibly damaging	2.045	pathogenic	0.002448	polymorphism	3.30882	benign	-1.51	DAMAGING	0.571549	damaging
19	2250973	G	C	AMH	ENSP00000221496	p.G264R	pathogenic	0.522234	neutral	0.533521	neutral	0.02	damaging	0.731	possibly damaging	0.431	benign	2.215	pathogenic	0	polymorphism	4.37934	pathogenic	-1.75	DAMAGING	0.585995	damaging
19	2251852	G	T	AMH	ENSP00000221496	p.V527L	pathogenic	0.806648	deleterious	0.472667	neutral	0	damaging	1	probably damaging	0.998	probably damaging	2.915	pathogenic	0.999271	disease_causing	6.26293	pathogenic	-0.61	TOLERATED	0.658993	damaging
12	53819596	C	T	AMHR2	ENSP00000257863	p.L249F	pathogenic	0.645168	deleterious	0.423647	neutral	0.01	damaging	0.993	probably damaging	0.939	probably damaging	2.8	pathogenic	0.127826	polymorphism	5.65065	pathogenic	-3.69	DAMAGING	0.62667	damaging
14	103390315	T	A	AMN	ENSP00000299155	p.M69K	pathogenic	0.306526	neutral	0.281905	neutral	0.01	damaging	0.131	benign	0.04	benign	2.045	pathogenic	0.999997	disease_causing	3.06039	benign	-2.65	DAMAGING	0.562915	damaging
1	110171314	G	A	AMPD2	ENSP00000436541	p.R540Q	pathogenic	0.911979	deleterious	0.87954	deleterious	0	damaging	1	probably damaging	0.999	probably damaging	3.365	pathogenic	1	disease_causing	7.84718	pathogenic	-1.74	DAMAGING	0.709727	damaging
3	49456487	C	T	AMT	ENSP00000273588	p.R265H	pathogenic	0.925802	deleterious	0.838555	deleterious	0	damaging	1	probably damaging	1	probably damaging	4.445	pathogenic	1	disease_causing	7.80655	pathogenic	-2.81	DAMAGING	0.784672	damaging
3	49456725	G	A	AMT	ENSP00000273588	p.R222C	pathogenic	0.877675	deleterious	0.914537	deleterious	0	damaging	1	probably damaging	1	probably damaging	3.21	pathogenic	1	disease_causing	7.83152	pathogenic	-2.37	DAMAGING	0.679948	damaging
3	49456701	C	G	AMT	ENSP00000273588	p.G230R	pathogenic	0.949095	deleterious	0.933977	deleterious	0	damaging	1	probably damaging	1	probably damaging	4.49	pathogenic	1	disease_causing	6.51802	pathogenic	-1.79	DAMAGING	0.820457	damaging
14	21161793	G	A	ANG	ENSP00000336762	p.A24T	pathogenic	0.567779	deleterious	0.590953	deleterious	0.08	benign	0.431	benign	0.178	benign	2.26	pathogenic	0.006563	polymorphism	1.96234	benign	-2.24	DAMAGING	0.586741	damaging
1	63064389	A	G	ANGPTL3	ENSP00000360170	p.N173S	pathogenic	0.218867	neutral	0.218867	neutral	0.29	benign	0.017	benign	0.013	benign	1.43	benign	0	polymorphism	0.774274	benign	0.1	TOLERATED	0.493094	neutral
1	63069831	G	A	ANGPTL3	ENSP00000360170	p.E375K	pathogenic	0.595227	deleterious	0.595227	deleterious	0.03	damaging	0.84	possibly damaging	0.378	benign	1.5	benign	0.999497	disease_causing	3.77466	benign	2.07	TOLERATED	0.394214	neutral
1	63069739	A	C	ANGPTL3	ENSP00000360170	p.Y344S	pathogenic	0.235298	neutral	0.235298	neutral	0.32	benign	0.288	benign	0.159	benign	2.515	pathogenic	0	polymorphism	1.37417	benign	1.92	TOLERATED	0.465846	neutral
1	63067994	T	C	ANGPTL3	ENSP00000360170	p.S292P	pathogenic	0.748914	deleterious	0.748914	deleterious	0.03	damaging	0.977	probably damaging	0.9	possibly damaging	3.605	pathogenic	0.999931	disease_causing	4.90389	pathogenic	1.78	TOLERATED	0.592103	damaging
19	8431155	G	A	ANGPTL4	ENSP00000301455	p.E167K	pathogenic	0.0437017	neutral	0.0437017	neutral	0.72	benign	0	benign	0	benign	-0.895	benign	0.001781	polymorphism	0.980828	benign	0.67	TOLERATED	0.368708	neutral
11	101776542	C	T	ANGPTL5	ENSP00000335255	p.S93N	pathogenic	0.1771	neutral	0.1771	neutral	0.78	benign	0	benign	0.002	benign	-0.055	benign	0.253891	polymorphism	1.48978	benign	0.42	TOLERATED	0.429092	neutral
4	114274650	A	G	ANK2	ENSP00000349588	p.K1626E	pathogenic	0.61867	neutral	0.643352	deleterious	0.02	damaging	0.332	benign	0.075	benign	1.1	benign	0	polymorphism	-0.331569	benign	-0.33	TOLERATED	0.506269	neutral
4	114214693	C	T	ANK2	ENSP00000349588	p.T825I	pathogenic	0.743414	deleterious	0.622552	deleterious	0.05	benign	1	probably damaging	0.999	probably damaging	1.84	benign	1	disease_causing	5.52465	pathogenic	-0.33	TOLERATED	0.545778	damaging
4	114275923	T	C	ANK2	ENSP00000349588	p.I2050T	pathogenic	0.467283	neutral	0.654104	deleterious	0.01	damaging	0.082	benign	0.036	benign	1.5	benign	0	polymorphism	-0.615318	benign	-0.28	TOLERATED	0.513139	neutral
4	114251470	G	A	ANK2	ENSP00000349588	p.R990Q	pathogenic	0.808677	deleterious	0.609096	deleterious	0	damaging	1	probably damaging	0.999	probably damaging	1.61	benign	1	disease_causing	7.55195	pathogenic	0.82	TOLERATED	0.457884	neutral
4	114280060	A	T	ANK2	ENSP00000349588	p.E3429V	pathogenic	0.854938	deleterious	0.620222	deleterious	0	damaging	0.989	probably damaging	0.836	possibly damaging	1.87	benign	0.912788	disease_causing	4.12916	benign	-0.43	TOLERATED	0.565313	damaging
4	114277897	T	C	ANK2	ENSP00000349588	p.V2708A	pathogenic	0.331978	neutral	0.682635	deleterious	0.42	benign	0	benign	0.001	benign	0.205	benign	0	polymorphism	0.81317	benign	-0.09	TOLERATED	0.454183	neutral
12	133311145	G	C	ANKLE2	ENSP00000350686	p.L573V	pathogenic	0.407937	neutral	0.263294	neutral	0.02	damaging	0.997	probably damaging	0.906	possibly damaging	1.89	benign	0.987876	disease_causing	5.60245	pathogenic	0.5	TOLERATED	0.463186	neutral
16	89341535	C	T	ANKRD11	ENSP00000301030	p.R2512Q	pathogenic	0.657098	deleterious	0.413316	neutral	NA	NA	1	probably damaging	0.998	probably damaging	2.725	pathogenic	1	disease_causing	7.37948	pathogenic	-1.16	TOLERATED	0.654949	damaging
6	90340182	C	T	ANKRD6	ENSP00000345767	p.P548L	pathogenic	0.384895	neutral	0.511751	deleterious	0	damaging	0.121	benign	0.05	benign	1.7	benign	0.999932	disease_causing	3.81938	benign	0.8	TOLERATED	0.525349	damaging
6	90340434	G	A	ANKRD6	ENSP00000345767	p.R632H	pathogenic	0.560435	deleterious	0.451319	neutral	0	damaging	0.998	probably damaging	0.66	possibly damaging	1.67	benign	0.051948	polymorphism	5.21295	pathogenic	0.82	TOLERATED	0.536848	damaging
6	35048876	C	T	ANKS1A	ENSP00000353518	p.R884C	pathogenic	0.445957	neutral	0.474733	neutral	0	damaging	0.983	probably damaging	0.405	benign	1.795	benign	0.934348	disease_causing	6.80689	pathogenic	0.91	TOLERATED	0.44355	neutral
11	26669367	A	G	ANO3	ENSP00000256737	p.Y847C	pathogenic	0.746362	deleterious	0.592694	neutral	0	damaging	0.999	probably damaging	0.986	probably damaging	3.11	pathogenic	1	disease_causing	5.91213	pathogenic	-0.91	TOLERATED	0.704248	damaging
11	22261129	G	T	ANO5	ENSP00000315371	p.K259N	pathogenic	0.114215	neutral	0.108886	neutral	0.17	benign	0.024	benign	0.02	benign	1.43	benign	0.965284	disease_causing	4.07987	benign	-0.33	TOLERATED	0.513418	neutral
11	22261146	A	G	ANO5	ENSP00000315371	p.N265S	pathogenic	0.424059	neutral	0.353442	neutral	0.9	benign	0.011	benign	0.007	benign	0.875	benign	0	polymorphism	0.462692	benign	-0.38	TOLERATED	0.499119	neutral
11	22261152	C	G	ANO5	ENSP00000315371	p.T267S	pathogenic	0.0816366	neutral	0.076608	neutral	0.65	benign	0.087	benign	0.019	benign	0	benign	0	polymorphism	-0.766164	benign	-0.29	TOLERATED	0.443703	neutral
11	22281173	A	G	ANO5	ENSP00000315371	p.S506G	pathogenic	0.103923	neutral	0.105623	neutral	0.36	benign	0.001	benign	0.01	benign	1.3	benign	0	polymorphism	0.394468	benign	-0.64	TOLERATED	0.524282	damaging
11	22283708	G	T	ANO5	ENSP00000315371	p.S555I	pathogenic	0.920412	deleterious	0.889494	deleterious	0.02	damaging	0.961	probably damaging	0.828	possibly damaging	3.23	pathogenic	0.807774	disease_causing	6.54203	pathogenic	-0.32	TOLERATED	0.67973	damaging
11	22261149	C	T	ANO5	ENSP00000315371	p.P266L	pathogenic	0.356379	neutral	0.0772314	neutral	0.33	benign	0.224	benign	0.055	benign	2.045	pathogenic	0	polymorphism	2.84672	benign	-0.43	TOLERATED	0.547759	damaging
11	22276947	G	T	ANO5	ENSP00000315371	p.R404L	pathogenic	0.914382	deleterious	0.940255	deleterious	0	damaging	1	probably damaging	1	probably damaging	2.355	pathogenic	1	disease_causing	7.37021	pathogenic	-0.29	TOLERATED	0.577589	damaging
11	22296221	T	C	ANO5	ENSP00000315371	p.L781P	pathogenic	0.852072	deleterious	0.405325	neutral	0	damaging	1	probably damaging	0.998	probably damaging	3.69	pathogenic	1	disease_causing	6.62072	pathogenic	-2.15	DAMAGING	0.734679	damaging
11	22242741	C	G	ANO5	ENSP00000315371	p.D93E	pathogenic	2.45992e-07	neutral	4.20572e-07	neutral	1	benign	0.011	benign	0.017	benign	-1.1	benign	0.00163	polymorphism	-2.75883	benign	-0.15	TOLERATED	0.359189	neutral
11	22297714	C	T	ANO5	ENSP00000315371	p.A830V	pathogenic	0.386654	neutral	0.551495	neutral	0	damaging	1	probably damaging	1	probably damaging	3.15	pathogenic	1	disease_causing	7.34192	pathogenic	-0.15	TOLERATED	0.661386	damaging
11	22248912	A	G	ANO5	ENSP00000315371	p.Y143C	pathogenic	0.781238	deleterious	0.778084	deleterious	0.01	damaging	1	probably damaging	0.999	probably damaging	3.085	pathogenic	1	disease_causing	6.13651	pathogenic	0.39	TOLERATED	0.626507	damaging
11	22296290	G	C	ANO5	ENSP00000315371	p.C804S	pathogenic	0.687886	deleterious	0.769047	deleterious	0.02	damaging	0.845	possibly damaging	0.85	possibly damaging	3.145	pathogenic	1	disease_causing	5.41902	pathogenic	-1.36	TOLERATED	0.695494	damaging
11	22272340	G	A	ANO5	ENSP00000315371	p.C356Y	pathogenic	0.822558	deleterious	0.695031	deleterious	0	damaging	1	probably damaging	0.989	probably damaging	3.7	pathogenic	1	disease_causing	6.0507	pathogenic	-1.51	DAMAGING	0.75168	damaging
11	22239814	T	C	ANO5	ENSP00000315371	p.F54S	pathogenic	0.680401	deleterious	0.831056	deleterious	0.05	benign	0.999	probably damaging	0.994	probably damaging	1.355	benign	0.989905	disease_causing	5.57936	pathogenic	-0.55	TOLERATED	0.522056	damaging
5	77471628	T	C	AP3B1	ENSP00000255194	p.T359A	pathogenic	0.670188	deleterious	0.556133	deleterious	0.01	damaging	0.885	possibly damaging	0.771	possibly damaging	1.75	benign	0.999985	disease_causing	3.61945	benign	1.79	TOLERATED	0.398703	neutral
5	112179612	G	A	APC	ENSP00000257430	p.S2774N	pathogenic	0.931398	deleterious	0.966628	deleterious	0.01	damaging	0.941	possibly damaging	0.741	possibly damaging	0.895	benign	0.999918	disease_causing	4.90883	pathogenic	-1.54	DAMAGING	0.516073	neutral
11	116706811	G	T	APOA1	ENSP00000236850	p.R173S	pathogenic	0.919266	deleterious	0.945489	deleterious	0	damaging	1	probably damaging	0.998	probably damaging	2.825	pathogenic	0.027552	polymorphism	5.10322	pathogenic	-1.15	TOLERATED	0.666899	damaging
11	116661070	G	A	APOA5	ENSP00000445002	p.T292I	pathogenic	0.543936	deleterious	0.547765	deleterious	0.03	damaging	0.997	probably damaging	0.961	probably damaging	2.44	pathogenic	0.964899	disease_causing	4.22675	pathogenic	-0.71	TOLERATED	0.60834	damaging
11	116660989	G	A	APOA5	ENSP00000445002	p.P319L	pathogenic	0.324172	neutral	0.484817	deleterious	0	damaging	0.999	probably damaging	0.916	probably damaging	2.14	pathogenic	0.998114	disease_causing	5.56577	pathogenic	-0.59	TOLERATED	0.566312	damaging
11	116661212	G	A	APOA5	ENSP00000445002	p.R245C	pathogenic	0.533065	deleterious	0.598126	deleterious	0.01	damaging	0.974	probably damaging	0.541	possibly damaging	2.08	pathogenic	0.000129	polymorphism	4.65449	pathogenic	-0.84	TOLERATED	0.570954	damaging
11	116661101	G	A	APOA5	ENSP00000445002	p.R282C	pathogenic	0.74617	deleterious	0.849153	deleterious	0.02	damaging	0.999	probably damaging	0.828	possibly damaging	2.2	pathogenic	0.137115	polymorphism	5.76727	pathogenic	-0.88	TOLERATED	0.60131	damaging
11	116661248	G	A	APOA5	ENSP00000445002	p.R233W	pathogenic	0.768834	deleterious	0.761849	deleterious	0.19	benign	0.994	probably damaging	0.571	possibly damaging	1.39	benign	0	polymorphism	4.03309	benign	-0.81	TOLERATED	0.531984	damaging
2	21229554	C	T	APOB	ENSP00000233242	p.A3396T	pathogenic	0.744261	deleterious	0.92108	deleterious	0	damaging	1	probably damaging	0.999	probably damaging	3.315	pathogenic	0.99966	disease_causing	5.33515	pathogenic	0.96	TOLERATED	0.615902	damaging
21	27394195	T	A	APP	ENSP00000284981	p.T276S	pathogenic	0.529578	neutral	0.340546	neutral	0.01	damaging	0.458	possibly damaging	0.292	benign	0.895	benign	0.788726	disease_causing	2.65976	benign	2.02	TOLERATED	0.542418	damaging
3	57272139	G	A	APPL1	ENSP00000288266	p.D94N	pathogenic	0.397786	neutral	0.5	deleterious	0.01	damaging	0.789	possibly damaging	0.536	possibly damaging	1.955	pathogenic	1	disease_causing	5.57205	pathogenic	1.48	TOLERATED	0.430113	neutral
9	32974521	G	A	APTX	ENSP00000400806	p.S270F	pathogenic	0.918188	deleterious	0.884219	deleterious	0	damaging	1	probably damaging	1	probably damaging	3.65	pathogenic	1	disease_causing	6.9242	pathogenic	NA	NA	0.697422	damaging
12	50344870	C	T	AQP2	ENSP00000199280	p.A86V	pathogenic	0.842045	deleterious	0.887826	deleterious	0	damaging	0.998	probably damaging	0.925	probably damaging	1.735	benign	0.999978	disease_causing	6.18781	pathogenic	-2.03	DAMAGING	0.540781	damaging
12	50349218	G	A	AQP2	ENSP00000199280	p.G215S	pathogenic	0.855177	deleterious	0.883765	deleterious	0.01	damaging	0.053	benign	0.123	benign	2.015	pathogenic	0.998689	disease_causing	4.86338	pathogenic	-3.45	DAMAGING	0.565853	damaging
X	66765516	C	A	AR	ENSP00000363822	p.S176R	pathogenic	0.890347	deleterious	0.683481	deleterious	0	damaging	0.999	probably damaging	0.997	probably damaging	3.31	pathogenic	NA	NA	5.87157	pathogenic	-3.73	DAMAGING	0.66935	damaging
X	66931441	C	T	AR	ENSP00000363822	p.P695S	pathogenic	0.829608	deleterious	0.757717	deleterious	0.01	damaging	0.421	benign	0.324	benign	2.935	pathogenic	NA	NA	5.48797	pathogenic	-6.72	DAMAGING	0.681301	damaging
X	66766196	C	T	AR	ENSP00000363822	p.A403V	pathogenic	0.804324	deleterious	0.423244	neutral	0	damaging	1	probably damaging	0.997	probably damaging	3.325	pathogenic	NA	NA	5.33466	pathogenic	-3.75	DAMAGING	0.670228	damaging
X	66765716	T	G	AR	ENSP00000363822	p.V243G	pathogenic	0.888498	deleterious	0.694451	deleterious	0	damaging	1	probably damaging	0.998	probably damaging	3.42	pathogenic	NA	NA	5.34667	pathogenic	-3.8	DAMAGING	0.678164	damaging
X	66943666	T	C	AR	ENSP00000363822	p.Y916H	pathogenic	0.5	neutral	0.543187	neutral	0.02	damaging	0.163	benign	0.176	benign	1.1	benign	NA	NA	4.95572	pathogenic	-6.63	DAMAGING	0.619627	damaging
X	66766183	T	C	AR	ENSP00000363822	p.W399R	pathogenic	0.915022	deleterious	0.857843	deleterious	0	damaging	1	probably damaging	0.999	probably damaging	3.365	pathogenic	NA	NA	4.77747	pathogenic	-3.88	DAMAGING	0.673004	damaging
X	66942701	T	C	AR	ENSP00000363822	p.F828L	pathogenic	0.814704	deleterious	0.589612	deleterious	0	damaging	1	probably damaging	0.996	probably damaging	2.52	pathogenic	NA	NA	5.16785	pathogenic	-3.94	DAMAGING	0.606906	damaging
3	93722629	A	G	ARL13B	ENSP00000420780	p.Y86C	pathogenic	0.224954	neutral	0.224954	neutral	0	damaging	0.998	probably damaging	0.967	probably damaging	2.055	pathogenic	1	disease_causing	4.54913	pathogenic	-0.3	TOLERATED	0.542211	damaging
3	97503846	G	T	ARL6	ENSP00000377756	p.R101I	pathogenic	0.613063	deleterious	0.613063	deleterious	0	damaging	0.903	possibly damaging	0.795	possibly damaging	4.615	pathogenic	1	disease_causing	6.58533	pathogenic	-1.27	TOLERATED	0.847435	damaging
3	97503816	T	C	ARL6	ENSP00000377756	p.I91T	pathogenic	0.370919	deleterious	0.370919	deleterious	0	damaging	0.999	probably damaging	0.976	probably damaging	4.425	pathogenic	1	disease_causing	5.48404	pathogenic	-2.14	DAMAGING	0.805365	damaging
16	31477234	C	T	ARMC5	ENSP00000268314	p.T643M	pathogenic	0.899752	deleterious	0.827933	deleterious	0	damaging	1	probably damaging	0.982	probably damaging	1.39	benign	0.924528	disease_causing	5.46924	pathogenic	1.72	TOLERATED	0.413058	neutral
16	31477297	T	G	ARMC5	ENSP00000268314	p.I664S	pathogenic	0.831153	deleterious	0.743486	deleterious	0	damaging	0.999	probably damaging	0.943	probably damaging	1.67	benign	0.996181	disease_causing	6.51935	pathogenic	0.57	TOLERATED	0.470228	neutral
16	31477879	C	A	ARMC5	ENSP00000268314	p.P826H	pathogenic	0.873975	deleterious	0.627784	deleterious	0.04	damaging	0.895	possibly damaging	0.606	possibly damaging	0.345	benign	0.075592	polymorphism	5.61182	pathogenic	2.15	TOLERATED	0.438397	neutral
16	31477663	T	C	ARMC5	ENSP00000268314	p.L754P	pathogenic	0.980679	deleterious	0.967826	deleterious	0	damaging	1	probably damaging	0.999	probably damaging	1.79	benign	0.999997	disease_causing	6.05572	pathogenic	-0.62	TOLERATED	0.524329	damaging
16	31477275	T	C	ARMC5	ENSP00000268314	p.C657R	pathogenic	0.972001	deleterious	0.953902	deleterious	0	damaging	1	probably damaging	0.999	probably damaging	1.845	benign	1	disease_causing	5.33404	pathogenic	1.76	TOLERATED	0.394399	neutral
5	78280905	C	T	ARSB	ENSP00000264914	p.G56D	pathogenic	0.92737	deleterious	0.90237	deleterious	0	damaging	1	probably damaging	1	probably damaging	4.29	pathogenic	1	disease_causing	6.5542	pathogenic	-4.33	DAMAGING	0.747616	damaging
5	78181626	C	T	ARSB	ENSP00000264914	p.G308E	pathogenic	0.881523	deleterious	0.897083	deleterious	0	damaging	1	probably damaging	1	probably damaging	2.595	pathogenic	1	disease_causing	7.03879	pathogenic	-4	DAMAGING	0.613023	damaging
1	231131622	G	A	ARV1	ENSP00000312458	p.G189R	pathogenic	0.731405	deleterious	0.715699	deleterious	0	damaging	0.998	probably damaging	0.798	possibly damaging	2.585	pathogenic	1	disease_causing	5.22906	pathogenic	0.86	TOLERATED	0.541551	damaging
X	25022868	C	A	ARX	ENSP00000368332	p.R536S	pathogenic	0.809864	deleterious	0.709658	deleterious	0	damaging	0.999	probably damaging	0.997	probably damaging	2.275	pathogenic	NA	NA	6.22469	pathogenic	-11.94	DAMAGING	0.802669	damaging
8	17916932	T	C	ASAH1	ENSP00000262097	p.N320S	pathogenic	0.827199	deleterious	0.662474	deleterious	0	damaging	0.998	probably damaging	0.973	probably damaging	3.62	pathogenic	1	disease_causing	5.9216	pathogenic	-1.72	DAMAGING	0.737452	damaging
8	17916358	G	T	ASAH1	ENSP00000262097	p.P362T	pathogenic	0.962765	deleterious	0.816864	deleterious	0	damaging	0.995	probably damaging	0.971	probably damaging	3.01	pathogenic	1	disease_causing	5.37951	pathogenic	-1.17	TOLERATED	0.686264	damaging
8	17916893	C	T	ASAH1	ENSP00000262097	p.R333H	pathogenic	0.930813	deleterious	0.762198	deleterious	0	damaging	1	probably damaging	1	probably damaging	3.62	pathogenic	1	disease_causing	7.81848	pathogenic	-1.33	TOLERATED	0.747583	damaging
8	17916894	G	C	ASAH1	ENSP00000262097	p.R333G	pathogenic	0.990389	deleterious	0.886951	deleterious	0	damaging	1	probably damaging	1	probably damaging	3.62	pathogenic	1	disease_causing	6.69044	pathogenic	-1.32	TOLERATED	0.747805	damaging
8	17919221	C	G	ASAH1	ENSP00000262097	p.R226P	pathogenic	0.989948	deleterious	0.874966	deleterious	0	damaging	1	probably damaging	0.999	probably damaging	3.535	pathogenic	1	disease_causing	7.37122	pathogenic	-1.33	TOLERATED	0.738277	damaging
8	17919898	C	T	ASAH1	ENSP00000262097	p.E180K	pathogenic	0.710359	deleterious	0.581799	deleterious	0	damaging	0.88	possibly damaging	0.768	possibly damaging	2.57	pathogenic	0.997849	disease_causing	6.56506	pathogenic	-0.68	TOLERATED	0.622138	damaging
8	17919931	A	G	ASAH1	ENSP00000262097	p.W169R	pathogenic	0.995534	deleterious	0.904879	deleterious	0	damaging	0.999	probably damaging	0.986	probably damaging	3.15	pathogenic	1	disease_causing	5.88014	pathogenic	-0.9	TOLERATED	0.709063	damaging
8	17922015	A	T	ASAH1	ENSP00000262097	p.F136L	pathogenic	0.857646	deleterious	0.683368	deleterious	0	damaging	0.995	probably damaging	0.953	probably damaging	2.12	pathogenic	0.999999	disease_causing	5.29387	pathogenic	0.72	TOLERATED	0.496343	neutral
7	65552341	C	G	ASL	ENSP00000307188	p.P208R	pathogenic	0.877837	deleterious	0.864355	deleterious	0	damaging	1	probably damaging	0.988	probably damaging	2.97	pathogenic	1	disease_causing	5.57501	pathogenic	-5.45	DAMAGING	0.658364	damaging
7	65554291	G	A	ASL	ENSP00000307188	p.G316E	pathogenic	0.852678	deleterious	0.659221	deleterious	0	damaging	0.985	probably damaging	0.837	possibly damaging	4.265	pathogenic	1	disease_causing	5.74695	pathogenic	-5.57	DAMAGING	0.748365	damaging
7	65546910	T	A	ASL	ENSP00000307188	p.Y45N	pathogenic	0.84555	deleterious	0.822244	deleterious	0	damaging	1	probably damaging	1	probably damaging	3.155	pathogenic	1	disease_causing	6.10278	pathogenic	-5.48	DAMAGING	0.670655	damaging
9	133333884	A	G	ASS1	ENSP00000361469	p.T91A	pathogenic	0.77326	deleterious	0.626757	deleterious	0	damaging	0.996	probably damaging	0.891	possibly damaging	3.34	pathogenic	0.999989	disease_causing	5.08185	pathogenic	-5.28	DAMAGING	0.680042	damaging
9	133346282	T	G	ASS1	ENSP00000361469	p.M186R	pathogenic	0.834804	deleterious	0.580364	deleterious	0	damaging	0.998	probably damaging	0.975	probably damaging	3.15	pathogenic	1	disease_causing	5.85431	pathogenic	-5.39	DAMAGING	0.668914	damaging
1	161789483	C	T	ATF6	ENSP00000356919	p.R324C	pathogenic	0.91377	deleterious	0.864025	deleterious	0	damaging	1	probably damaging	1	probably damaging	4.005	pathogenic	1	disease_causing	7.84109	pathogenic	-3.39	DAMAGING	0.733232	damaging
1	161833082	T	A	ATF6	ENSP00000356919	p.Y567N	pathogenic	0.803625	deleterious	0.81166	deleterious	0	damaging	1	probably damaging	0.998	probably damaging	2.415	pathogenic	1	disease_causing	6.64865	pathogenic	-0.01	TOLERATED	0.567965	damaging
14	51094937	T	A	ATL1	ENSP00000351155	p.N436K	pathogenic	0.462677	neutral	0.251822	neutral	0	damaging	1	probably damaging	1	probably damaging	2.93	pathogenic	1	disease_causing	5.17109	pathogenic	0.07	TOLERATED	0.624386	damaging
14	51094871	C	G	ATL1	ENSP00000351155	p.S414R	pathogenic	0.611417	deleterious	0.657576	deleterious	0.01	damaging	0.727	possibly damaging	0.382	benign	2.285	pathogenic	1	disease_causing	3.57288	benign	-3.1	DAMAGING	0.583976	damaging
11	108216609	C	G	ATM	ENSP00000278616	p.T2853R	pathogenic	0.882687	deleterious	0.820615	deleterious	0	damaging	1	probably damaging	1	probably damaging	3.115	pathogenic	1	disease_causing	7.07386	pathogenic	-1.59	DAMAGING	0.687695	damaging
11	108206575	C	T	ATM	ENSP00000278616	p.R2719C	pathogenic	0.809668	deleterious	0.76645	deleterious	0	damaging	1	probably damaging	0.97	probably damaging	2.29	pathogenic	0.999998	disease_causing	7.84326	pathogenic	-1.21	TOLERATED	0.604513	damaging
11	108224595	G	T	ATM	ENSP00000278616	p.G2925V	pathogenic	0.872169	deleterious	0.852859	deleterious	0	damaging	1	probably damaging	1	probably damaging	3.33	pathogenic	1	disease_causing	6.88656	pathogenic	-2.26	DAMAGING	0.695574	damaging
1	17330894	G	A	ATP13A2	ENSP00000327214	p.R164W	pathogenic	0.979284	deleterious	0.968191	deleterious	0	damaging	1	probably damaging	0.999	probably damaging	2.045	pathogenic	1	disease_causing	8.22548	pathogenic	1.47	TOLERATED	0.546293	damaging
1	160094161	G	A	ATP1A2	ENSP00000354490	p.V191M	pathogenic	0.787764	deleterious	0.786712	deleterious	0.1	benign	0.881	possibly damaging	0.931	probably damaging	2.07	pathogenic	0.999209	disease_causing	5.0887	pathogenic	-2.78	DAMAGING	0.564438	damaging
19	42474677	T	G	ATP1A3	ENSP00000302397	p.N761H	pathogenic	0.921318	deleterious	0.899461	deleterious	0	damaging	1	probably damaging	0.996	probably damaging	4.41	pathogenic	1	disease_causing	5.31799	pathogenic	-3.1	DAMAGING	0.775609	damaging
19	42474653	T	G	ATP1A3	ENSP00000302397	p.T769P	pathogenic	0.849586	deleterious	0.790689	deleterious	0	damaging	1	probably damaging	1	probably damaging	3.105	pathogenic	1	disease_causing	5.95831	pathogenic	-2.48	DAMAGING	0.666952	damaging
19	42474644	T	G	ATP1A3	ENSP00000302397	p.S772R	pathogenic	0.931334	deleterious	0.935204	deleterious	0	damaging	0.999	probably damaging	0.976	probably damaging	3.025	pathogenic	1	disease_causing	6.21277	pathogenic	-2.56	DAMAGING	0.656738	damaging
19	42473054	C	G	ATP1A3	ENSP00000302397	p.R901T	pathogenic	0.953773	deleterious	0.866864	deleterious	0	damaging	1	probably damaging	0.998	probably damaging	4.18	pathogenic	1	disease_causing	6.70076	pathogenic	-2.43	DAMAGING	0.773415	damaging
19	42486164	A	T	ATP1A3	ENSP00000302397	p.I363N	pathogenic	0.97573	deleterious	0.982161	deleterious	0	damaging	1	probably damaging	1	probably damaging	4.555	pathogenic	1	disease_causing	6.03535	pathogenic	-4.23	DAMAGING	0.767941	damaging
19	42489086	A	C	ATP1A3	ENSP00000302397	p.L326R	pathogenic	0.960668	deleterious	0.937214	deleterious	0	damaging	1	probably damaging	1	probably damaging	4.52	pathogenic	1	disease_causing	5.34595	pathogenic	-4.49	DAMAGING	0.763742	damaging
19	42474545	C	T	ATP1A3	ENSP00000302397	p.D805N	pathogenic	0.929259	deleterious	0.895476	deleterious	0	damaging	0.999	probably damaging	0.99	probably damaging	3.935	pathogenic	1	disease_causing	6.29499	pathogenic	-4.86	DAMAGING	0.721372	damaging
19	42471884	C	T	ATP1A3	ENSP00000302397	p.E951K	pathogenic	0.918068	deleterious	0.731154	deleterious	0	damaging	0.855	possibly damaging	0.684	possibly damaging	4.235	pathogenic	1	disease_causing	7.54109	pathogenic	-3.87	DAMAGING	0.746444	damaging
19	42489091	C	G	ATP1A3	ENSP00000302397	p.E324D	pathogenic	0.954441	deleterious	0.947028	deleterious	0	damaging	1	probably damaging	0.99	probably damaging	4.175	pathogenic	1	disease_causing	4.84567	pathogenic	-2.93	DAMAGING	0.758872	damaging
19	42486179	C	A	ATP1A3	ENSP00000302397	p.G358V	pathogenic	0.953198	deleterious	0.981308	deleterious	0	damaging	1	probably damaging	1	probably damaging	3.545	pathogenic	1	disease_causing	6.49644	pathogenic	-3.9	DAMAGING	0.688428	damaging
19	42474694	C	A	ATP1A3	ENSP00000302397	p.G755V	pathogenic	0.958832	deleterious	0.942639	deleterious	0	damaging	1	probably damaging	1	probably damaging	4.85	pathogenic	1	disease_causing	6.22981	pathogenic	-4.68	DAMAGING	0.785629	damaging
19	42474656	A	G	ATP1A3	ENSP00000302397	p.Y768H	pathogenic	0.842154	deleterious	0.895076	deleterious	0	damaging	1	probably damaging	0.994	probably damaging	2.84	pathogenic	1	disease_causing	5.80245	pathogenic	-2.75	DAMAGING	0.635792	damaging
19	42474655	T	C	ATP1A3	ENSP00000302397	p.Y768C	pathogenic	0.928276	deleterious	0.95753	deleterious	0	damaging	1	probably damaging	0.994	probably damaging	3.86	pathogenic	1	disease_causing	5.44887	pathogenic	-2.78	DAMAGING	0.732844	damaging
19	42482323	A	G	ATP1A3	ENSP00000302397	p.C596R	pathogenic	0.970727	deleterious	0.966889	deleterious	0	damaging	1	probably damaging	1	probably damaging	4.5	pathogenic	1	disease_causing	5.60954	pathogenic	-3.95	DAMAGING	0.76606	damaging
12	110780033	A	G	ATP2A2	ENSP00000311186	p.T700A	pathogenic	0.947517	deleterious	0.905769	deleterious	0	damaging	0.998	probably damaging	0.989	probably damaging	4.42	pathogenic	1	disease_causing	5.22523	pathogenic	-3.96	DAMAGING	0.760012	damaging
12	110778510	G	T	ATP2A2	ENSP00000311186	p.R603I	pathogenic	0.978181	deleterious	0.971522	deleterious	0	damaging	1	probably damaging	1	probably damaging	4.77	pathogenic	1	disease_causing	5.64719	pathogenic	-4.02	DAMAGING	0.785095	damaging
12	110765469	C	A	ATP2A2	ENSP00000311186	p.P248T	pathogenic	0.91629	deleterious	0.932746	deleterious	0	damaging	1	probably damaging	0.997	probably damaging	3.27	pathogenic	1	disease_causing	6.16071	pathogenic	-2.89	DAMAGING	0.674201	damaging
12	110780181	G	T	ATP2A2	ENSP00000311186	p.G749V	pathogenic	0.963077	deleterious	0.956222	deleterious	0	damaging	1	probably damaging	0.998	probably damaging	4.625	pathogenic	1	disease_causing	6.63087	pathogenic	-4.68	DAMAGING	0.770798	damaging
12	110765764	C	T	ATP2A2	ENSP00000311186	p.S346F	pathogenic	0.953266	deleterious	0.879505	deleterious	0	damaging	0.974	probably damaging	0.857	possibly damaging	4.21	pathogenic	1	disease_causing	6.36965	pathogenic	-3.58	DAMAGING	0.746231	damaging
X	152815061	G	A	ATP2B3	ENSP00000263519	p.R482H	pathogenic	0.920831	deleterious	0.930989	deleterious	0	damaging	0.997	probably damaging	0.856	possibly damaging	2.81	pathogenic	NA	NA	7.13099	pathogenic	-3.97	DAMAGING	0.628953	damaging
3	130682850	T	C	ATP2C1	ENSP00000395809	p.I312T	pathogenic	0.616918	deleterious	0.616531	deleterious	0	damaging	0.999	probably damaging	0.981	probably damaging	1.71	benign	0.999999	disease_causing	4.86658	pathogenic	-2.79	DAMAGING	0.543223	damaging
3	130682835	C	A	ATP2C1	ENSP00000395809	p.P307H	pathogenic	0.942937	deleterious	0.925215	deleterious	0	damaging	1	probably damaging	0.999	probably damaging	4.94	pathogenic	1	disease_causing	6.63202	pathogenic	-5.78	DAMAGING	0.791218	damaging
19	36046392	G	A	ATP4A	ENSP00000262623	p.R703C	pathogenic	0.946878	deleterious	0.833567	deleterious	0	damaging	1	probably damaging	0.999	probably damaging	4.73	pathogenic	1	disease_causing	6.83612	pathogenic	-4	DAMAGING	0.782497	damaging
7	138430001	G	A	ATP6V0A4	ENSP00000308122	p.R449C	pathogenic	0.586962	deleterious	0.825268	deleterious	0	damaging	1	probably damaging	1	probably damaging	4.03	pathogenic	1	disease_causing	7.80364	pathogenic	-2.33	DAMAGING	0.76289	damaging
7	138432259	C	A	ATP6V0A4	ENSP00000308122	p.D411Y	pathogenic	0.851626	deleterious	0.960468	deleterious	0	damaging	1	probably damaging	1	probably damaging	4.03	pathogenic	1	disease_causing	6.14163	pathogenic	-4.61	DAMAGING	0.727377	damaging
8	20077831	G	C	ATP6V1B2	ENSP00000276390	p.R485P	pathogenic	0.967292	deleterious	0.981495	deleterious	0.01	damaging	0.999	probably damaging	0.993	probably damaging	3.36	pathogenic	1	disease_causing	7.25364	pathogenic	-1.24	TOLERATED	0.722274	damaging
13	52532502	G	A	ATP7B	ENSP00000242839	p.P767L	pathogenic	0.864947	deleterious	0.813911	deleterious	0	damaging	0.999	probably damaging	0.991	probably damaging	3.005	pathogenic	1	disease_causing	6.42088	pathogenic	-2.32	DAMAGING	0.643428	damaging
13	52516597	G	T	ATP7B	ENSP00000242839	p.L1113M	pathogenic	0.670164	deleterious	0.683186	deleterious	0	damaging	0.998	probably damaging	0.99	probably damaging	1.67	benign	0.998858	disease_causing	5.76968	pathogenic	-4.04	DAMAGING	0.57633	damaging
13	52534330	A	G	ATP7B	ENSP00000242839	p.L692P	pathogenic	0.877773	deleterious	0.882736	deleterious	0	damaging	1	probably damaging	0.996	probably damaging	2.845	pathogenic	1	disease_causing	6.37053	pathogenic	-4.29	DAMAGING	0.634161	damaging
13	52520436	A	G	ATP7B	ENSP00000242839	p.L1015P	pathogenic	0.945906	deleterious	0.901849	deleterious	0	damaging	1	probably damaging	0.999	probably damaging	4.345	pathogenic	1	disease_causing	6.66886	pathogenic	-3.01	DAMAGING	0.772276	damaging
13	52516528	C	T	ATP7B	ENSP00000242839	p.E1136K	pathogenic	0.241756	neutral	0.163658	neutral	0.28	benign	0	benign	0.002	benign	0.895	benign	0	polymorphism	1.16471	benign	-3.88	DAMAGING	0.552842	damaging
13	52534333	C	A	ATP7B	ENSP00000242839	p.G691V	pathogenic	0.885267	deleterious	0.892686	deleterious	0	damaging	1	probably damaging	1	probably damaging	3.29	pathogenic	1	disease_causing	7.09601	pathogenic	-5.07	DAMAGING	0.67456	damaging
13	52516624	A	T	ATP7B	ENSP00000242839	p.C1104S	pathogenic	0.686019	deleterious	0.742809	deleterious	0	damaging	1	probably damaging	1	probably damaging	1.58	benign	1	disease_causing	5.9082	pathogenic	-3.97	DAMAGING	0.561526	damaging
X	76814172	T	C	ATRX	ENSP00000362441	p.K2158E	pathogenic	0.766106	deleterious	0.588551	deleterious	0	damaging	0.995	probably damaging	0.866	possibly damaging	2.695	pathogenic	NA	NA	6.20347	pathogenic	-3.14	DAMAGING	0.618841	damaging
X	76829797	C	T	ATRX	ENSP00000362441	p.D2082N	pathogenic	0.645428	deleterious	0.706225	deleterious	0	damaging	1	probably damaging	0.999	probably damaging	1.04	benign	NA	NA	7.15208	pathogenic	-0.87	TOLERATED	0.526915	damaging
X	76939900	A	G	ATRX	ENSP00000362441	p.V283A	pathogenic	0.776808	deleterious	0.666438	deleterious	0	damaging	0.992	probably damaging	0.991	probably damaging	2.095	pathogenic	NA	NA	4.58373	pathogenic	-3.91	DAMAGING	0.578048	damaging
12	111895160	G	C	ATXN2	ENSP00000366843	p.S1125C	pathogenic	0.603629	deleterious	0.755504	deleterious	0.01	damaging	0.999	probably damaging	0.993	probably damaging	0.69	benign	0.999999	disease_causing	2.85331	benign	-0.38	TOLERATED	0.489006	neutral
12	112037104	G	A	ATXN2	ENSP00000366843	p.S72F	pathogenic	0.0321675	neutral	0.0458858	neutral	0.01	damaging	0.099	benign	0.017	benign	0.69	benign	0.764556	disease_causing	0.074533	benign	-0.19	TOLERATED	0.484623	neutral
20	3063812	C	A	AVP	ENSP00000369647	p.G45C	pathogenic	0.903324	deleterious	0.965706	deleterious	0	damaging	1	probably damaging	1	probably damaging	3.33	pathogenic	0.999984	disease_causing	7.50051	pathogenic	-5.02	DAMAGING	0.67668	damaging
X	153171122	C	A	AVPR2	ENSP00000338072	p.S54R	pathogenic	0.710379	deleterious	0.570228	deleterious	0	damaging	0.881	possibly damaging	0.811	possibly damaging	2.175	pathogenic	NA	NA	5.00661	pathogenic	1.18	TOLERATED	0.469142	neutral
X	153171378	G	A	AVPR2	ENSP00000338072	p.A140T	pathogenic	0.816873	deleterious	0.617743	deleterious	0	damaging	1	probably damaging	1	probably damaging	3.425	pathogenic	NA	NA	4.74834	pathogenic	0.62	TOLERATED	0.652595	damaging
X	153172061	T	A	AVPR2	ENSP00000338072	p.V332E	pathogenic	0.691816	deleterious	0.662211	deleterious	0	damaging	0.997	probably damaging	0.921	probably damaging	2.015	pathogenic	NA	NA	4.76276	pathogenic	1.05	TOLERATED	0.459808	neutral
X	153171808	G	A	AVPR2	ENSP00000338072	p.C283Y	pathogenic	0.890581	deleterious	0.800499	deleterious	0	damaging	1	probably damaging	1	probably damaging	4.01	pathogenic	NA	NA	4.87831	pathogenic	0.58	TOLERATED	0.718861	damaging
X	153171837	T	G	AVPR2	ENSP00000338072	p.W293G	pathogenic	0.851539	deleterious	0.658277	deleterious	0	damaging	1	probably damaging	1	probably damaging	3.77	pathogenic	NA	NA	4.91571	pathogenic	1.2	TOLERATED	0.647197	damaging
3	160803895	T	G	B3GALNT1	ENSP00000323479	p.R216S	pathogenic	0.560401	deleterious	0.42598	neutral	0	damaging	0.99	probably damaging	0.894	possibly damaging	2.735	pathogenic	0.984127	disease_causing	4.95847	pathogenic	-1.81	DAMAGING	0.641045	damaging
3	160804094	T	C	B3GALNT1	ENSP00000323479	p.D150G	pathogenic	0.745745	deleterious	0.743772	deleterious	0	damaging	1	probably damaging	0.999	probably damaging	3.885	pathogenic	0.999999	disease_causing	5.12181	pathogenic	0.17	TOLERATED	0.725125	damaging
1	1167893	A	G	B3GALT6	ENSP00000368496	p.T79A	pathogenic	0.559168	deleterious	0.570597	deleterious	0	damaging	0.999	probably damaging	0.991	probably damaging	2.35	pathogenic	1	disease_causing	3.94222	benign	0.33	TOLERATED	0.543329	damaging
1	1168424	C	T	B3GALT6	ENSP00000368496	p.R256W	pathogenic	0.875776	deleterious	0.963639	deleterious	0	damaging	1	probably damaging	0.998	probably damaging	2.82	pathogenic	1	disease_causing	7.33716	pathogenic	0.84	TOLERATED	0.569892	damaging
10	121429431	C	A	BAG3	ENSP00000358081	p.H83Q	pathogenic	0.611093	deleterious	0.804064	deleterious	0.06	benign	0.011	benign	0.003	benign	1.79	benign	0	polymorphism	0.843831	benign	-0.76	TOLERATED	0.530925	damaging
3	52437834	T	A	BAP1	ENSP00000417132	p.N443Y	pathogenic	0.535985	neutral	0.763311	deleterious	NA	NA	0.994	probably damaging	0.855	possibly damaging	0.55	benign	0.999786	disease_causing	3.63291	benign	0.33	TOLERATED	0.46382	neutral
3	52438503	C	T	BAP1	ENSP00000417132	p.E406K	pathogenic	0.344771	neutral	0.548993	deleterious	NA	NA	0.048	benign	0.031	benign	1.78	benign	0.999845	disease_causing	4.17695	benign	0.24	TOLERATED	0.481275	neutral
3	52437440	G	A	BAP1	ENSP00000417132	p.A574V	pathogenic	0.203372	neutral	0.305859	neutral	NA	NA	0	benign	0	benign	0.345	benign	0.168729	polymorphism	1.61125	benign	0.52	TOLERATED	0.448445	neutral
3	52437816	C	T	BAP1	ENSP00000417132	p.A449T	pathogenic	0.114795	neutral	0.192414	neutral	NA	NA	0	benign	0.003	benign	0.895	benign	0.999965	disease_causing	2.36216	benign	0.1	TOLERATED	0.483144	neutral
3	52441252	T	C	BAP1	ENSP00000417132	p.Y173C	pathogenic	0.89394	deleterious	0.886751	deleterious	0	damaging	1	probably damaging	0.999	probably damaging	3.27	pathogenic	1	disease_causing	5.59027	pathogenic	0.07	TOLERATED	0.662034	damaging
3	52437716	G	A	BAP1	ENSP00000417132	p.S482L	pathogenic	0.238752	neutral	0.729774	deleterious	NA	NA	0.76	possibly damaging	0.057	benign	0.895	benign	0.999992	disease_causing	3.651	benign	0.44	TOLERATED	0.472556	neutral
11	66290986	G	A	BBS1	ENSP00000317469	p.R297Q	pathogenic	0.180863	neutral	0.355709	neutral	0.03	damaging	0.368	benign	0.071	benign	1.635	benign	0.991797	disease_causing	3.47612	benign	0.41	TOLERATED	0.478094	neutral
11	66291340	T	A	BBS1	ENSP00000317469	p.V366D	pathogenic	0.624225	deleterious	0.685389	deleterious	0.01	damaging	0.773	possibly damaging	0.491	possibly damaging	1.795	benign	0.999984	disease_causing	5.06773	pathogenic	0.37	TOLERATED	0.473887	neutral
12	76740576	T	C	BBS10	ENSP00000376946	p.I397V	pathogenic	0.664497	neutral	0.664497	neutral	0.72	benign	0	benign	0.001	benign	0.145	benign	0	polymorphism	-3.61863	benign	-1.75	DAMAGING	0.468506	neutral
12	76741349	T	G	BBS10	ENSP00000376946	p.Q139P	pathogenic	0.838378	deleterious	0.838378	deleterious	0.09	benign	0.917	possibly damaging	0.569	possibly damaging	1.95	pathogenic	0.011544	polymorphism	3.1311	benign	-2.07	DAMAGING	0.536425	damaging
12	76740773	A	G	BBS10	ENSP00000376946	p.V331A	pathogenic	0.868014	deleterious	0.868014	deleterious	0	damaging	0.999	probably damaging	0.978	probably damaging	2.28	pathogenic	0.999781	disease_causing	5.61712	pathogenic	-1.35	TOLERATED	0.599866	damaging
4	123663370	C	G	BBS12	ENSP00000319062	p.P108R	pathogenic	0.762743	deleterious	0.97336	deleterious	0	damaging	1	probably damaging	0.998	probably damaging	2.095	pathogenic	0.999317	disease_causing	5.75204	pathogenic	-1.15	TOLERATED	0.582606	damaging
16	56545141	G	C	BBS2	ENSP00000245157	p.P134R	pathogenic	0.712979	deleterious	0.757339	deleterious	0.13	benign	0.957	probably damaging	0.589	possibly damaging	2.79	pathogenic	1	disease_causing	4.78141	pathogenic	-1.73	DAMAGING	0.649866	damaging
16	56536626	T	C	BBS2	ENSP00000245157	p.D300G	pathogenic	0.799895	deleterious	0.809483	deleterious	0.07	benign	0.995	probably damaging	0.844	possibly damaging	2.745	pathogenic	1	disease_causing	6.22943	pathogenic	-0.63	TOLERATED	0.640242	damaging
16	56553677	G	T	BBS2	ENSP00000245157	p.A33D	pathogenic	0.817409	deleterious	0.705517	deleterious	0.01	damaging	0.991	probably damaging	0.921	probably damaging	2.395	pathogenic	1	disease_causing	6.94134	pathogenic	-0.28	TOLERATED	0.582049	damaging
15	73023763	G	A	BBS4	ENSP00000268057	p.G277R	pathogenic	0.767059	deleterious	0.754054	deleterious	0	damaging	1	probably damaging	1	probably damaging	3.5	pathogenic	1	disease_causing	6.78716	pathogenic	-1.43	TOLERATED	0.731908	damaging
6	80878711	T	G	BCKDHB	ENSP00000318351	p.S199R	pathogenic	0.872613	deleterious	0.706415	deleterious	0	damaging	1	probably damaging	0.992	probably damaging	3.335	pathogenic	0.999997	disease_causing	5.78246	pathogenic	-2.66	DAMAGING	0.684633	damaging
6	80878622	C	T	BCKDHB	ENSP00000318351	p.R170C	pathogenic	0.903565	deleterious	0.875356	deleterious	0	damaging	1	probably damaging	1	probably damaging	4.44	pathogenic	1	disease_causing	7.24717	pathogenic	-3	DAMAGING	0.780326	damaging
6	80878694	C	T	BCKDHB	ENSP00000318351	p.L194F	pathogenic	0.672117	deleterious	0.553826	deleterious	0.08	benign	0.978	probably damaging	0.791	possibly damaging	3.145	pathogenic	1	disease_causing	3.70763	benign	-2.82	DAMAGING	0.663407	damaging
6	80912909	G	C	BCKDHB	ENSP00000318351	p.D311H	pathogenic	0.947246	deleterious	0.907513	deleterious	0	damaging	1	probably damaging	1	probably damaging	4.915	pathogenic	1	disease_causing	6.40086	pathogenic	-4.17	DAMAGING	0.792742	damaging
6	80910675	A	G	BCKDHB	ENSP00000318351	p.Y256C	pathogenic	0.932663	deleterious	0.890255	deleterious	0	damaging	1	probably damaging	0.998	probably damaging	4.315	pathogenic	1	disease_causing	4.79349	pathogenic	-3.56	DAMAGING	0.756314	damaging
X	39932980	C	T	BCOR	ENSP00000380512	p.R540Q	pathogenic	0.416379	neutral	0.336905	neutral	0.06	benign	1	probably damaging	0.99	probably damaging	0.895	benign	NA	NA	4.67808	pathogenic	2.02	TOLERATED	0.40278	neutral
11	61725733	C	T	BEST1	ENSP00000367282	p.T277M	pathogenic	0.845509	deleterious	0.819024	deleterious	0	damaging	1	probably damaging	1	probably damaging	3.37	pathogenic	1	disease_causing	6.07751	pathogenic	-5.36	DAMAGING	0.683434	damaging
11	61719286	T	A	BEST1	ENSP00000367282	p.I3N	pathogenic	0.804554	deleterious	0.745435	deleterious	0	damaging	0.963	probably damaging	0.837	possibly damaging	2.57	pathogenic	0.999972	disease_causing	3.17679	benign	-5.17	DAMAGING	0.629271	damaging
11	61724904	G	C	BEST1	ENSP00000367282	p.D228H	pathogenic	0.890736	deleterious	0.837055	deleterious	0	damaging	1	probably damaging	1	probably damaging	3.72	pathogenic	1	disease_causing	6.6861	pathogenic	-5.24	DAMAGING	0.706935	damaging
11	61725631	C	A	BEST1	ENSP00000367282	p.A243E	pathogenic	0.986926	deleterious	0.962422	deleterious	0	damaging	1	probably damaging	1	probably damaging	4.01	pathogenic	1	disease_causing	7.04529	pathogenic	-5.29	DAMAGING	0.728818	damaging
11	61724907	T	G	BEST1	ENSP00000367282	p.W229G	pathogenic	0.987097	deleterious	0.964302	deleterious	0	damaging	1	probably damaging	0.999	probably damaging	3.925	pathogenic	1	disease_causing	6.13905	pathogenic	-5.08	DAMAGING	0.721237	damaging
11	61724397	T	C	BEST1	ENSP00000367282	p.F188S	pathogenic	0.73252	deleterious	0.734967	deleterious	0	damaging	1	probably damaging	0.993	probably damaging	1.86	benign	1	disease_causing	5.31743	pathogenic	-4.87	DAMAGING	0.586587	damaging
17	1174068	A	G	BHLHA9	ENSP00000375248	p.N71D	pathogenic	0.881727	deleterious	0.752024	deleterious	0	damaging	NA	NA	NA	NA	3.22	pathogenic	0.504589	disease_causing	5.74412	pathogenic	-5.14	DAMAGING	0.669886	damaging
17	1174081	G	T	BHLHA9	ENSP00000375248	p.R75L	pathogenic	0.949251	deleterious	0.836096	deleterious	0	damaging	NA	NA	NA	NA	3.63	pathogenic	0.998811	disease_causing	5.79043	pathogenic	-5.39	DAMAGING	0.701903	damaging
17	1174075	G	C	BHLHA9	ENSP00000375248	p.R73P	pathogenic	0.906966	deleterious	0.742826	deleterious	0	damaging	NA	NA	NA	NA	3.595	pathogenic	0.99769	disease_causing	7.16487	pathogenic	-4.88	DAMAGING	0.695276	damaging
9	95481323	G	A	BICD2	ENSP00000349351	p.A535V	pathogenic	0.736226	deleterious	0.555424	deleterious	0	damaging	1	probably damaging	0.998	probably damaging	2.66	pathogenic	1	disease_causing	6.49789	pathogenic	0.61	TOLERATED	0.566436	damaging
9	95481848	G	A	BICD2	ENSP00000349351	p.A360V	pathogenic	0.021102	neutral	0.0252364	neutral	0.59	benign	0.001	benign	0.001	benign	-0.24	benign	0.000466	polymorphism	0.908886	benign	1.01	TOLERATED	0.404006	neutral
9	95480934	C	A	BICD2	ENSP00000349351	p.V665L	pathogenic	0.0844051	neutral	0.198835	neutral	0.46	benign	0.047	benign	0.056	benign	0.295	benign	0	polymorphism	0.382238	benign	1.06	TOLERATED	0.42852	neutral
2	127864450	G	A	BIN1	ENSP00000316779	p.R24C	pathogenic	0.830344	deleterious	0.881695	deleterious	0	damaging	0.998	probably damaging	0.969	probably damaging	2.285	pathogenic	1	disease_causing	8.31164	pathogenic	-1.41	TOLERATED	0.599194	damaging
8	22035442	A	G	BMP1	ENSP00000305714	p.M270V	pathogenic	0.653258	deleterious	0.525466	deleterious	0	damaging	1	probably damaging	0.996	probably damaging	4.495	pathogenic	1	disease_causing	4.57998	pathogenic	-0.6	TOLERATED	0.823562	damaging
8	22052285	G	A	BMP1	ENSP00000305714	p.G498R	pathogenic	0.911406	deleterious	0.887069	deleterious	0	damaging	1	probably damaging	0.998	probably damaging	3.705	pathogenic	1	disease_causing	7.09987	pathogenic	1.7	TOLERATED	0.606545	damaging
4	96075772	G	T	BMPR1B	ENSP00000426617	p.R486L	pathogenic	0.946499	deleterious	0.89649	deleterious	0	damaging	1	probably damaging	0.999	probably damaging	1.995	pathogenic	1	disease_causing	7.88226	pathogenic	-3.21	DAMAGING	0.562716	damaging
4	96025666	C	T	BMPR1B	ENSP00000426617	p.R31C	pathogenic	0.687134	deleterious	0.611201	deleterious	0.02	damaging	0.666	possibly damaging	0.505	possibly damaging	1.15	benign	0.165725	polymorphism	5.2858	pathogenic	-4.54	DAMAGING	0.564625	damaging
9	16435790	A	C	BNC2	ENSP00000370047	p.M801R	pathogenic	0.666179	deleterious	0.658069	deleterious	0	damaging	0.932	possibly damaging	0.88	possibly damaging	0.895	benign	1	disease_causing	2.08128	benign	1.42	TOLERATED	0.460682	neutral
7	140501287	T	G	BRAF	ENSP00000288602	p.Q262P	pathogenic	0.771346	deleterious	0.534037	neutral	0	damaging	0.998	probably damaging	0.943	probably damaging	2.51	pathogenic	1	disease_causing	5.68429	pathogenic	-3.21	DAMAGING	0.603259	damaging
7	140477806	T	G	BRAF	ENSP00000288602	p.E501A	pathogenic	0.914824	deleterious	0.823831	deleterious	0	damaging	1	probably damaging	1	probably damaging	3.775	pathogenic	1	disease_causing	6.63208	pathogenic	-6.49	DAMAGING	0.725822	damaging
7	140453152	A	G	BRAF	ENSP00000288602	p.F595L	pathogenic	0.876097	deleterious	0.757101	deleterious	0	damaging	0.999	probably damaging	0.995	probably damaging	2.595	pathogenic	1	disease_causing	6.19717	pathogenic	-6.42	DAMAGING	0.657967	damaging
7	2587064	A	G	BRAT1	ENSP00000339637	p.L59P	pathogenic	0.732312	deleterious	0.786717	deleterious	0	damaging	NA	NA	NA	NA	2.24	pathogenic	0.999678	disease_causing	4.69762	pathogenic	-0.86	TOLERATED	0.605747	damaging
17	41251836	T	G	BRCA1	ENSP00000350283	p.K168T	pathogenic	0.214261	neutral	0.319993	neutral	0	damaging	0.307	benign	0.031	benign	1.845	benign	0.043793	polymorphism	2.49301	benign	-2.5	DAMAGING	0.577039	damaging
17	41246460	T	C	BRCA1	ENSP00000350283	p.N363S	pathogenic	0.0906835	neutral	0.347663	neutral	0.72	benign	0.002	benign	0.01	benign	-0.52	benign	0	polymorphism	-3.81411	benign	-2.56	DAMAGING	0.429918	neutral
17	41243979	G	A	BRCA1	ENSP00000350283	p.P1190L	pathogenic	0.756437	deleterious	0.792673	deleterious	0.01	damaging	0.947	possibly damaging	0.677	possibly damaging	1.935	pathogenic	0.95964	disease_causing	3.9701	benign	-1.83	DAMAGING	0.536433	damaging
17	41219637	C	A	BRCA1	ENSP00000350283	p.V1688F	pathogenic	0.190332	neutral	0.156139	neutral	0	damaging	0.025	benign	0.012	benign	1.59	benign	0.000235	polymorphism	3.52339	benign	-2.61	DAMAGING	0.541558	damaging
17	41245815	G	A	BRCA1	ENSP00000350283	p.S578F	pathogenic	0.746646	deleterious	0.474872	neutral	0.01	damaging	0.938	possibly damaging	0.411	benign	3.32	pathogenic	0.000303	polymorphism	3.75848	benign	-1.51	DAMAGING	0.711401	damaging
17	41215390	C	G	BRCA1	ENSP00000350283	p.W1718S	pathogenic	0.778671	deleterious	0.745784	deleterious	0	damaging	0.02	benign	0.024	benign	3.105	pathogenic	0.999998	disease_causing	7.07082	pathogenic	-4.57	DAMAGING	0.655693	damaging
13	32936830	G	A	BRCA2	ENSP00000439902	p.R2659K	pathogenic	0.884547	deleterious	0.854076	deleterious	0	damaging	1	probably damaging	1	probably damaging	3.09	pathogenic	1	disease_causing	6.69622	pathogenic	-2.68	DAMAGING	0.660813	damaging
13	32911810	C	G	BRCA2	ENSP00000439902	p.S1106R	pathogenic	0.843152	deleterious	0.797873	deleterious	0	damaging	1	probably damaging	0.999	probably damaging	2.425	pathogenic	0.983904	disease_causing	5.42921	pathogenic	3.94	TOLERATED	0.369518	neutral
13	32953463	A	G	BRCA2	ENSP00000439902	p.S2922G	pathogenic	0.936759	deleterious	0.933226	deleterious	0	damaging	0.999	probably damaging	0.914	probably damaging	2.695	pathogenic	0.999765	disease_causing	5.97511	pathogenic	-0.02	TOLERATED	0.601157	damaging
13	32937362	A	G	BRCA2	ENSP00000439902	p.I2675V	pathogenic	0.860148	deleterious	0.807728	deleterious	0	damaging	0.999	probably damaging	0.995	probably damaging	2.19	pathogenic	0.999955	disease_causing	5.34631	pathogenic	-1.95	DAMAGING	0.580975	damaging
13	32911995	T	C	BRCA2	ENSP00000439902	p.M1168T	pathogenic	0.589722	neutral	0.488703	neutral	0.19	benign	0	benign	0	benign	0	benign	0	polymorphism	-2.2861	benign	5.94	TOLERATED	0.281939	neutral
13	32936722	A	G	BRCA2	ENSP00000439902	p.H2623R	pathogenic	0.954296	deleterious	0.955901	deleterious	0	damaging	1	probably damaging	0.999	probably damaging	3.085	pathogenic	1	disease_causing	5.51826	pathogenic	-2.78	DAMAGING	0.65796	damaging
13	32893268	C	T	BRCA2	ENSP00000439902	p.P41L	pathogenic	0.612927	deleterious	0.394299	neutral	0	damaging	0.414	benign	0.092	benign	1.15	benign	0.916085	disease_causing	0.364651	benign	5.31	TOLERATED	0.289828	neutral
13	32918788	A	T	BRCA2	ENSP00000439902	p.D2312V	pathogenic	0.846983	deleterious	0.811919	deleterious	0	damaging	0.994	probably damaging	0.865	possibly damaging	2.32	pathogenic	0.999999	disease_causing	6.13378	pathogenic	-1.89	DAMAGING	0.595284	damaging
13	32913708	A	C	BRCA2	ENSP00000439902	p.Y1739S	pathogenic	0.170138	neutral	0.339451	neutral	0.65	benign	0.003	benign	0.002	benign	1.1	benign	0	polymorphism	-0.777061	benign	5.84	TOLERATED	0.275506	neutral
14	105695169	G	A	BRF1	ENSP00000448323	p.T259M	pathogenic	0.883326	deleterious	0.872552	deleterious	0	damaging	1	probably damaging	0.999	probably damaging	3.97	pathogenic	1	disease_causing	6.23412	pathogenic	NA	NA	0.852679	damaging
14	105693011	G	T	BRF1	ENSP00000448323	p.P292H	pathogenic	0.792881	deleterious	0.857017	deleterious	0	damaging	1	probably damaging	1	probably damaging	3.165	pathogenic	1	disease_causing	4.56115	pathogenic	NA	NA	0.772817	damaging
14	105707629	G	A	BRF1	ENSP00000448323	p.R223W	pathogenic	0.837941	deleterious	0.882392	deleterious	0	damaging	1	probably damaging	1	probably damaging	3.425	pathogenic	1	disease_causing	7.5615	pathogenic	NA	NA	0.798611	damaging
14	105707619	G	A	BRF1	ENSP00000448323	p.S226L	pathogenic	0.773112	deleterious	0.612149	deleterious	0	damaging	0.979	probably damaging	0.769	possibly damaging	2.56	pathogenic	1	disease_causing	7.21652	pathogenic	NA	NA	0.712798	damaging
3	15686094	C	T	BTD	ENSP00000306477	p.T244I	pathogenic	0.474852	neutral	0.684061	deleterious	0.03	damaging	0.913	possibly damaging	0.606	possibly damaging	0.765	benign	1	disease_causing	3.45251	benign	-1.24	TOLERATED	0.50935	neutral
3	15686838	C	T	BTD	ENSP00000306477	p.T492I	pathogenic	0.710292	deleterious	0.686253	deleterious	0	damaging	0.995	probably damaging	0.851	possibly damaging	2.625	pathogenic	0.999956	disease_causing	5.72367	pathogenic	-3.52	DAMAGING	0.612081	damaging
3	15686801	G	A	BTD	ENSP00000306477	p.G480R	pathogenic	0.412329	neutral	0.599895	deleterious	0.14	benign	0.959	probably damaging	0.606	possibly damaging	1.5	benign	0	polymorphism	3.38739	benign	-2.26	DAMAGING	0.539982	damaging
3	15686732	G	C	BTD	ENSP00000306477	p.V457L	pathogenic	0.265284	neutral	0.470148	neutral	0.03	damaging	0.749	possibly damaging	0.257	benign	2.165	pathogenic	0.939135	disease_causing	3.13844	benign	-2.31	DAMAGING	0.575606	damaging
3	15683533	G	T	BTD	ENSP00000306477	p.C143F	pathogenic	0.917999	deleterious	0.861159	deleterious	0	damaging	1	probably damaging	1	probably damaging	3.505	pathogenic	1	disease_causing	6.42726	pathogenic	-3.17	DAMAGING	0.692489	damaging
X	100608877	T	A	BTK	ENSP00000308176	p.K577N	pathogenic	0.828123	deleterious	0.824624	deleterious	0	damaging	1	probably damaging	0.999	probably damaging	3.47	pathogenic	NA	NA	5.65097	pathogenic	-2.8	DAMAGING	0.695052	damaging
X	100613633	T	C	BTK	ENSP00000308176	p.T316A	pathogenic	0.744519	deleterious	0.731652	deleterious	0	damaging	1	probably damaging	0.998	probably damaging	1.555	benign	NA	NA	5.14554	pathogenic	-2.54	DAMAGING	0.541135	damaging
X	100608202	T	C	BTK	ENSP00000308176	p.M630V	pathogenic	0.757373	deleterious	0.450724	deleterious	0	damaging	0.995	probably damaging	0.978	probably damaging	2.48	pathogenic	NA	NA	4.73804	pathogenic	-2.11	DAMAGING	0.610785	damaging
X	100611049	G	C	BTK	ENSP00000308176	p.H519Q	pathogenic	0.818184	deleterious	0.714344	deleterious	0	damaging	1	probably damaging	0.999	probably damaging	4.475	pathogenic	NA	NA	4.62758	pathogenic	-4.38	DAMAGING	0.760878	damaging
X	100630209	G	C	BTK	ENSP00000308176	p.P22A	pathogenic	0.603833	deleterious	0.64035	deleterious	0.01	damaging	0.998	probably damaging	0.971	probably damaging	2	pathogenic	NA	NA	4.95066	pathogenic	-3.26	DAMAGING	0.563387	damaging
X	100611916	A	T	BTK	ENSP00000308176	p.L402Q	pathogenic	0.857451	deleterious	0.793698	deleterious	0	damaging	1	probably damaging	1	probably damaging	3.595	pathogenic	NA	NA	5.20197	pathogenic	-2.64	DAMAGING	0.710489	damaging
X	100608962	T	A	BTK	ENSP00000308176	p.D549V	pathogenic	0.92971	deleterious	0.960308	deleterious	0	damaging	1	probably damaging	1	probably damaging	2.765	pathogenic	NA	NA	6.2986	pathogenic	-1.81	DAMAGING	0.644476	damaging
X	100608339	C	A	BTK	ENSP00000308176	p.G584V	pathogenic	0.930477	deleterious	0.929255	deleterious	0	damaging	1	probably damaging	1	probably damaging	4.96	pathogenic	NA	NA	4.80483	pathogenic	-5.51	DAMAGING	0.79251	damaging
X	100611093	C	A	BTK	ENSP00000308176	p.V505F	pathogenic	0.913081	deleterious	0.86532	deleterious	0	damaging	0.999	probably damaging	0.978	probably damaging	3.435	pathogenic	NA	NA	6.01146	pathogenic	-2.78	DAMAGING	0.691865	damaging
X	100611102	A	G	BTK	ENSP00000308176	p.C502R	pathogenic	0.918633	deleterious	0.922881	deleterious	0	damaging	1	probably damaging	0.968	probably damaging	3.105	pathogenic	NA	NA	5.12671	pathogenic	-2.47	DAMAGING	0.666819	damaging
X	100608865	C	G	BTK	ENSP00000308176	p.W581C	pathogenic	0.970968	deleterious	0.972426	deleterious	0	damaging	1	probably damaging	1	probably damaging	4.79	pathogenic	NA	NA	6.72187	pathogenic	-3.46	DAMAGING	0.795325	damaging
X	100608188	C	G	BTK	ENSP00000308176	p.W634C	pathogenic	0.836112	deleterious	0.760327	deleterious	0	damaging	1	probably damaging	1	probably damaging	3.48	pathogenic	NA	NA	6.49865	pathogenic	-2.15	DAMAGING	0.713272	damaging
X	100608189	C	A	BTK	ENSP00000308176	p.W634L	pathogenic	0.820987	deleterious	0.546359	deleterious	0	damaging	1	probably damaging	1	probably damaging	2.92	pathogenic	NA	NA	6.77589	pathogenic	-2.01	DAMAGING	0.658445	damaging
X	100611884	A	G	BTK	ENSP00000308176	p.F413L	pathogenic	0.871185	deleterious	0.536208	deleterious	0.04	damaging	0.997	probably damaging	0.979	probably damaging	4.09	pathogenic	NA	NA	3.90348	benign	-2.48	DAMAGING	0.764127	damaging
10	102752966	A	G	C10orf2	ENSP00000309595	p.N585S	pathogenic	0.738201	deleterious	0.62513	deleterious	0	damaging	1	probably damaging	0.998	probably damaging	2.685	pathogenic	0.999671	disease_causing	2.71649	benign	-0.14	TOLERATED	0.608136	damaging
10	102749424	A	T	C10orf2	ENSP00000309595	p.T423S	pathogenic	0.808884	deleterious	0.766144	deleterious	0	damaging	1	probably damaging	1	probably damaging	2.61	pathogenic	0.999999	disease_causing	4.60433	pathogenic	-3.59	DAMAGING	0.611247	damaging
10	102749139	G	A	C10orf2	ENSP00000309595	p.R391H	pathogenic	0.472455	neutral	0.362313	neutral	0.01	damaging	0.995	probably damaging	0.836	possibly damaging	1.59	benign	0.68043	disease_causing	2.12691	benign	-3.39	DAMAGING	0.550271	damaging
10	102750227	G	A	C10orf2	ENSP00000309595	p.V507I	pathogenic	0.119636	neutral	0.354588	neutral	0.15	benign	0.637	possibly damaging	0.188	benign	0.85	benign	0.59072	disease_causing	3.88948	benign	-0.15	TOLERATED	0.528379	damaging
10	102749478	T	G	C10orf2	ENSP00000309595	p.W441G	pathogenic	0.548422	deleterious	0.651253	deleterious	0.08	benign	0.965	probably damaging	0.824	possibly damaging	0.74	benign	1	disease_causing	5.14045	pathogenic	-3.43	DAMAGING	0.525101	damaging
19	30193662	T	C	C19orf12	ENSP00000376103	p.Y139C	pathogenic	0.792144	deleterious	0.837513	deleterious	0	damaging	1	probably damaging	0.989	probably damaging	2.395	pathogenic	0.994958	disease_causing	3.54577	benign	-1.94	DAMAGING	0.603372	damaging
2	29295333	A	G	C2orf71	ENSP00000332809	p.C599R	pathogenic	0.0952427	neutral	0.251293	neutral	0.04	damaging	0.016	benign	0.01	benign	1.78	benign	0.999988	disease_causing	0.958315	benign	1.87	TOLERATED	0.391422	neutral
19	6686778	T	C	C3	ENSP00000245907	p.K1209E	pathogenic	0.907014	deleterious	0.882376	deleterious	0.06	benign	0.983	probably damaging	0.719	possibly damaging	2.185	pathogenic	0.569805	disease_causing	2.07405	benign	1.2	TOLERATED	0.469763	neutral
19	6719270	C	A	C3	ENSP00000245907	p.K73N	pathogenic	0.0128238	neutral	0.0198104	neutral	0.17	benign	0.003	benign	0.013	benign	1.56	benign	0	polymorphism	-0.535353	benign	-1.15	TOLERATED	0.546192	damaging
19	6707888	T	C	C3	ENSP00000245907	p.K633R	pathogenic	0.278106	neutral	0.156577	neutral	0.36	benign	0	benign	0.001	benign	0.475	benign	0	polymorphism	-0.798369	benign	1.38	TOLERATED	0.424671	neutral
19	6712520	A	G	C3	ENSP00000245907	p.M373T	pathogenic	0.390038	neutral	0.686509	deleterious	1	benign	0.025	benign	0.01	benign	0.22	benign	0.677055	disease_causing	0.241911	benign	1.55	TOLERATED	0.409558	neutral
19	6694472	G	C	C3	ENSP00000245907	p.R1042G	pathogenic	0.901435	deleterious	0.859282	deleterious	0	damaging	1	probably damaging	0.996	probably damaging	2.94	pathogenic	0.998751	disease_causing	5.21218	pathogenic	1	TOLERATED	0.569853	damaging
19	6693000	G	C	C3	ENSP00000245907	p.L1109V	pathogenic	0.5	neutral	0.348346	neutral	0.01	damaging	0.232	benign	0.232	benign	2.685	pathogenic	0.94093	disease_causing	2.2629	benign	1.46	TOLERATED	0.512112	neutral
19	6690651	C	T	C3	ENSP00000245907	p.E1160K	pathogenic	0.217626	neutral	0.378593	neutral	0.7	benign	0.011	benign	0.026	benign	0.49	benign	0	polymorphism	0.634482	benign	1.16	TOLERATED	0.432658	neutral
19	6685000	T	G	C3	ENSP00000245907	p.E1323A	pathogenic	0.506016	neutral	0.296567	neutral	0.05	benign	0.069	benign	0.103	benign	2.115	pathogenic	0.352767	polymorphism	1.73139	benign	1.26	TOLERATED	0.457794	neutral
19	6690663	C	T	C3	ENSP00000245907	p.D1156N	pathogenic	0.64903	deleterious	0.687894	deleterious	0.18	benign	0.212	benign	0.198	benign	1.78	benign	0	polymorphism	2.02959	benign	1.42	TOLERATED	0.414541	neutral
19	6693044	G	T	C3	ENSP00000245907	p.A1094D	pathogenic	0.607883	deleterious	0.452285	neutral	0.04	damaging	0.005	benign	0.01	benign	0.315	benign	1e-06	polymorphism	1.73085	benign	1.35	TOLERATED	0.420597	neutral
19	6682008	A	G	C3	ENSP00000245907	p.Y1432H	pathogenic	0.883772	deleterious	0.840586	deleterious	0	damaging	0.998	probably damaging	0.99	probably damaging	2.915	pathogenic	0.972275	disease_causing	3.9538	benign	1.73	TOLERATED	0.520369	neutral
19	6694496	A	T	C3	ENSP00000245907	p.W1034R	pathogenic	0.889557	deleterious	0.922356	deleterious	0	damaging	1	probably damaging	0.994	probably damaging	2.49	pathogenic	0.999995	disease_causing	5.33995	pathogenic	1.12	TOLERATED	0.508855	neutral
5	37239832	T	G	C5orf42	ENSP00000389014	p.N273H	pathogenic	0.487417	deleterious	0.754264	deleterious	0	damaging	1	probably damaging	0.999	probably damaging	2.28	pathogenic	0.973315	disease_causing	5.803	pathogenic	0.69	TOLERATED	0.516458	neutral
5	37231122	G	A	C5orf42	ENSP00000389014	p.T323M	pathogenic	0.403115	neutral	0.419922	neutral	0.16	benign	0.996	probably damaging	0.668	possibly damaging	1.935	pathogenic	0.833349	disease_causing	5.76243	pathogenic	0.67	TOLERATED	0.450246	neutral
5	37187936	T	C	C5orf42	ENSP00000389014	p.R1274G	pathogenic	0.510184	deleterious	0.608382	deleterious	0	damaging	1	probably damaging	0.999	probably damaging	0.805	benign	0.997343	disease_causing	5.53449	pathogenic	0.89	TOLERATED	0.459655	neutral
5	37187562	T	C	C5orf42	ENSP00000389014	p.Q1345R	pathogenic	0.494496	deleterious	0.570619	deleterious	0.03	damaging	1	probably damaging	0.998	probably damaging	0.805	benign	0.998574	disease_causing	5.59207	pathogenic	0.13	TOLERATED	0.478673	neutral
5	37205516	G	C	C5orf42	ENSP00000389014	p.P1064A	pathogenic	0.470594	deleterious	0.560029	deleterious	0.09	benign	1	probably damaging	0.999	probably damaging	1.89	benign	0.997084	disease_causing	2.94818	benign	1.21	TOLERATED	0.42346	neutral
5	37187598	G	A	C5orf42	ENSP00000389014	p.P1333L	pathogenic	0.5321	deleterious	0.702875	deleterious	0.01	damaging	1	probably damaging	1	probably damaging	0.895	benign	1	disease_causing	6.61971	pathogenic	1.52	TOLERATED	0.427483	neutral
5	37198925	C	T	C5orf42	ENSP00000389014	p.R1184H	pathogenic	0.525878	deleterious	0.779968	deleterious	0	damaging	1	probably damaging	0.999	probably damaging	0.895	benign	0.999995	disease_causing	7.8793	pathogenic	-0.22	TOLERATED	0.497951	neutral
5	37183649	C	T	C5orf42	ENSP00000389014	p.R1545H	pathogenic	0.508029	deleterious	0.782681	deleterious	0.01	damaging	1	probably damaging	0.996	probably damaging	0.55	benign	0.989081	disease_causing	6.39486	pathogenic	-0.61	TOLERATED	0.486759	neutral
5	37221531	G	A	C5orf42	ENSP00000389014	p.L881F	pathogenic	0.474952	deleterious	0.678455	deleterious	0	damaging	1	probably damaging	0.999	probably damaging	2.32	pathogenic	0.980868	disease_causing	6.08874	pathogenic	0.95	TOLERATED	0.502093	neutral
5	37183640	T	C	C5orf42	ENSP00000389014	p.D1548G	pathogenic	0.493365	deleterious	0.542287	deleterious	0	damaging	0.999	probably damaging	0.974	probably damaging	0.55	benign	0.999823	disease_causing	6.1957	pathogenic	-1.29	TOLERATED	0.495289	neutral
5	37182935	G	T	C5orf42	ENSP00000389014	p.A1783D	pathogenic	0.516899	deleterious	0.700881	deleterious	0	damaging	1	probably damaging	1	probably damaging	0.695	benign	0.999973	disease_causing	6.91673	pathogenic	2.11	TOLERATED	0.399002	neutral
5	37245886	C	T	C5orf42	ENSP00000389014	p.G48E	pathogenic	0.506579	deleterious	0.732875	deleterious	0	damaging	1	probably damaging	1	probably damaging	2.36	pathogenic	0.999795	disease_causing	6.34746	pathogenic	0.37	TOLERATED	0.54284	damaging
5	37187888	A	G	C5orf42	ENSP00000389014	p.S1290P	pathogenic	0.460793	deleterious	0.30795	neutral	0	damaging	0.765	possibly damaging	0.42	benign	0.895	benign	0.996037	disease_causing	4.84773	pathogenic	-0.27	TOLERATED	0.495399	neutral
5	37206357	A	G	C5orf42	ENSP00000389014	p.S1031P	pathogenic	0.44722	deleterious	0.618859	deleterious	0.04	damaging	0.996	probably damaging	0.931	probably damaging	2.125	pathogenic	0.028209	polymorphism	5.00414	pathogenic	1.57	TOLERATED	0.444028	neutral
5	37244592	G	A	C5orf42	ENSP00000389014	p.S152F	pathogenic	0.398859	neutral	0.610834	deleterious	0.11	benign	0.97	probably damaging	0.783	possibly damaging	2.19	pathogenic	0.056606	polymorphism	1.42388	benign	1.8	TOLERATED	0.436313	neutral
5	37221548	G	A	C5orf42	ENSP00000389014	p.S875F	pathogenic	0.445236	deleterious	0.691702	deleterious	0	damaging	0.999	probably damaging	0.964	probably damaging	2.125	pathogenic	0.946314	disease_causing	6.30627	pathogenic	1.51	TOLERATED	0.446292	neutral
8	96264450	T	G	C8orf37	ENSP00000286688	p.M146L	pathogenic	0.128298	neutral	0.044652	neutral	0.59	benign	0	benign	0.001	benign	1.79	benign	0.013893	polymorphism	1.72525	benign	-1.57	DAMAGING	0.541081	damaging
8	96264494	C	T	C8orf37	ENSP00000286688	p.R131H	pathogenic	0.817382	deleterious	0.597828	deleterious	0	damaging	1	probably damaging	0.942	probably damaging	2.67	pathogenic	0.999459	disease_causing	6.81728	pathogenic	-2.3	DAMAGING	0.626912	damaging
19	13482559	G	A	CACNA1A	ENSP00000460092	p.R192W	pathogenic	0.366092	neutral	0.490085	neutral	0	damaging	0.233	benign	0.048	benign	3.84	pathogenic	0.99949	disease_causing	5.2907	pathogenic	-4.72	DAMAGING	0.713301	damaging
19	13373592	C	A	CACNA1A	ENSP00000460092	p.V1350L	pathogenic	0.871777	deleterious	0.858418	deleterious	0	damaging	0.994	probably damaging	0.947	probably damaging	1.97	pathogenic	1	disease_causing	6.72085	pathogenic	-5.02	DAMAGING	0.597027	damaging
19	13470583	C	T	CACNA1A	ENSP00000460092	p.C272Y	pathogenic	0.866411	deleterious	0.868208	deleterious	0.03	damaging	1	probably damaging	0.999	probably damaging	2.845	pathogenic	1	disease_causing	6.2299	pathogenic	-4.64	DAMAGING	0.637716	damaging
12	2774773	C	G	CACNA1C	ENSP00000382563	p.I1475M	pathogenic	0.939988	deleterious	0.978821	deleterious	0	damaging	0.71	possibly damaging	0.721	possibly damaging	4.51	pathogenic	0.999959	disease_causing	5.32927	pathogenic	-5.39	DAMAGING	0.764006	damaging
12	2717816	A	G	CACNA1C	ENSP00000382563	p.I1166V	pathogenic	0.970177	deleterious	0.99146	deleterious	0	damaging	0.974	probably damaging	0.966	probably damaging	3.64	pathogenic	0.999998	disease_causing	5.16497	pathogenic	-4.25	DAMAGING	0.695946	damaging
12	2702426	C	G	CACNA1C	ENSP00000382563	p.R860G	pathogenic	0.797847	deleterious	0.721944	deleterious	0	damaging	0.998	probably damaging	0.998	probably damaging	2.58	pathogenic	1	disease_causing	5.25042	pathogenic	-4	DAMAGING	0.612612	damaging
12	2675632	G	A	CACNA1C	ENSP00000382563	p.R518H	pathogenic	0.957072	deleterious	0.988607	deleterious	0.09	benign	1	probably damaging	0.999	probably damaging	2.89	pathogenic	1	disease_causing	5.58915	pathogenic	-3.34	DAMAGING	0.635249	damaging
12	2675631	C	T	CACNA1C	ENSP00000382563	p.R518C	pathogenic	0.597219	deleterious	0.469074	neutral	0	damaging	1	probably damaging	0.999	probably damaging	3.865	pathogenic	1	disease_causing	7.18677	pathogenic	-3.33	DAMAGING	0.722253	damaging
12	2774834	G	A	CACNA1C	ENSP00000382563	p.E1496K	pathogenic	0.985789	deleterious	0.996206	deleterious	0	damaging	0.998	probably damaging	0.997	probably damaging	2.865	pathogenic	1	disease_causing	7.46736	pathogenic	-4.01	DAMAGING	0.633768	damaging
12	2224422	G	A	CACNA1C	ENSP00000382563	p.A28T	pathogenic	0.876886	deleterious	0.923724	deleterious	0	damaging	0.664	possibly damaging	0.295	benign	0.345	benign	0.416015	polymorphism	3.17428	benign	-3.88	DAMAGING	0.515264	neutral
3	53707842	G	A	CACNA1D	ENSP00000288139	p.G407R	pathogenic	0.895092	deleterious	0.913894	deleterious	0	damaging	0.996	probably damaging	0.965	probably damaging	3.17	pathogenic	1	disease_causing	6.05825	pathogenic	-4.38	DAMAGING	0.659056	damaging
X	49079179	T	G	CACNA1F	ENSP00000365441	p.N746T	pathogenic	0.776762	deleterious	0.760202	deleterious	0	damaging	0.997	probably damaging	0.996	probably damaging	2.355	pathogenic	NA	NA	5.43579	pathogenic	-4.38	DAMAGING	0.602147	damaging
X	49075139	T	G	CACNA1F	ENSP00000365441	p.N941T	pathogenic	0.960172	deleterious	0.937745	deleterious	0	damaging	1	probably damaging	0.999	probably damaging	3.765	pathogenic	NA	NA	5.43878	pathogenic	-5.64	DAMAGING	0.714244	damaging
X	49075149	T	C	CACNA1F	ENSP00000365441	p.S938G	pathogenic	0.897117	deleterious	0.836146	deleterious	0.02	damaging	0.949	possibly damaging	0.943	probably damaging	2.915	pathogenic	NA	NA	3.56065	benign	-5.09	DAMAGING	0.649568	damaging
X	49088152	A	T	CACNA1F	ENSP00000365441	p.I88N	pathogenic	0.657529	deleterious	0.608403	deleterious	0	damaging	0.989	probably damaging	0.726	possibly damaging	3.045	pathogenic	NA	NA	6.01813	pathogenic	-0.62	TOLERATED	0.648859	damaging
X	49088170	C	T	CACNA1F	ENSP00000365441	p.R82Q	pathogenic	0.926945	deleterious	0.911647	deleterious	0	damaging	1	probably damaging	0.992	probably damaging	3.235	pathogenic	NA	NA	6.56569	pathogenic	-1.04	TOLERATED	0.714247	damaging
X	49069216	G	A	CACNA1F	ENSP00000365441	p.R1296C	pathogenic	0.953397	deleterious	0.938259	deleterious	0	damaging	1	probably damaging	0.999	probably damaging	4.425	pathogenic	NA	NA	7.20231	pathogenic	-5.03	DAMAGING	0.757088	damaging
X	49082500	G	A	CACNA1F	ENSP00000365441	p.R519W	pathogenic	0.51892	neutral	0.750579	deleterious	0	damaging	1	probably damaging	0.985	probably damaging	2.935	pathogenic	NA	NA	6.42412	pathogenic	-4.49	DAMAGING	0.643179	damaging
X	49070665	A	C	CACNA1F	ENSP00000365441	p.L1232R	pathogenic	0.948476	deleterious	0.944311	deleterious	0	damaging	1	probably damaging	0.999	probably damaging	3.02	pathogenic	NA	NA	5.93747	pathogenic	-5.08	DAMAGING	0.655893	damaging
X	49087746	A	G	CACNA1F	ENSP00000365441	p.L100P	pathogenic	0.710363	deleterious	0.731277	deleterious	0	damaging	0.989	probably damaging	0.768	possibly damaging	2.65	pathogenic	NA	NA	5.61646	pathogenic	-1.01	TOLERATED	0.625619	damaging
X	49087746	A	C	CACNA1F	ENSP00000365441	p.L100R	pathogenic	0.788388	deleterious	0.771264	deleterious	0	damaging	0.966	probably damaging	0.618	possibly damaging	2.65	pathogenic	NA	NA	5.42462	pathogenic	-1.01	TOLERATED	0.625452	damaging
X	49086946	A	C	CACNA1F	ENSP00000365441	p.L216R	pathogenic	0.886567	deleterious	0.839501	deleterious	0	damaging	0.999	probably damaging	0.999	probably damaging	3.835	pathogenic	NA	NA	5.36888	pathogenic	-5.38	DAMAGING	0.716672	damaging
X	49082903	C	A	CACNA1F	ENSP00000365441	p.E488D	pathogenic	0.432891	neutral	0.5	neutral	0.41	benign	0.788	possibly damaging	0.225	benign	1.07	benign	NA	NA	0.939178	benign	-3.92	DAMAGING	0.549644	damaging
X	49071685	G	T	CACNA1F	ENSP00000365441	p.A1164D	pathogenic	0.932769	deleterious	0.928875	deleterious	0.04	damaging	1	probably damaging	0.996	probably damaging	3.265	pathogenic	NA	NA	5.51614	pathogenic	-4.15	DAMAGING	0.665546	damaging
X	49067088	C	T	CACNA1F	ENSP00000365441	p.G1494R	pathogenic	0.976738	deleterious	0.982399	deleterious	0	damaging	1	probably damaging	1	probably damaging	3.215	pathogenic	NA	NA	7.03818	pathogenic	-2.57	DAMAGING	0.675277	damaging
X	49068442	C	A	CACNA1F	ENSP00000365441	p.G1350V	pathogenic	0.939078	deleterious	0.904687	deleterious	0	damaging	1	probably damaging	1	probably damaging	4.565	pathogenic	NA	NA	6.1537	pathogenic	-4.6	DAMAGING	0.766526	damaging
X	49067816	T	C	CACNA1F	ENSP00000365441	p.Y1420C	pathogenic	0.9091	deleterious	0.926562	deleterious	0	damaging	0.995	probably damaging	0.989	probably damaging	3.5	pathogenic	NA	NA	5.3475	pathogenic	-5.28	DAMAGING	0.691292	damaging
X	49067449	C	A	CACNA1F	ENSP00000365441	p.W1466L	pathogenic	0.981824	deleterious	0.966374	deleterious	0	damaging	1	probably damaging	1	probably damaging	3.285	pathogenic	NA	NA	4.79167	pathogenic	-2.6	DAMAGING	0.681245	damaging
16	1262024	A	G	CACNA1H	ENSP00000334198	p.M1549V	pathogenic	0.490773	neutral	0.546592	deleterious	0	damaging	0.359	benign	0.423	benign	1.585	benign	0.999607	disease_causing	4.89189	pathogenic	-5	DAMAGING	0.587381	damaging
1	201022587	C	A	CACNA1S	ENSP00000355192	p.Q1265H	pathogenic	0.466145	neutral	0.142817	neutral	0	damaging	0.987	probably damaging	0.967	probably damaging	3.475	pathogenic	1	disease_causing	6.93515	pathogenic	-4.39	DAMAGING	0.682269	damaging
1	201047044	G	A	CACNA1S	ENSP00000355192	p.R528C	pathogenic	0.88335	deleterious	0.647069	deleterious	0	damaging	1	probably damaging	1	probably damaging	4.305	pathogenic	1	disease_causing	7.59671	pathogenic	-5.03	DAMAGING	0.748737	damaging
2	27464966	G	A	CAD	ENSP00000264705	p.R2024Q	pathogenic	0.940433	deleterious	0.773704	deleterious	0	damaging	0.998	probably damaging	0.992	probably damaging	4.795	pathogenic	1	disease_causing	7.92631	pathogenic	-9.32	DAMAGING	0.837784	damaging
14	90871033	A	G	CALM1	ENSP00000349467	p.E141G	pathogenic	0.947053	deleterious	0.946606	deleterious	0	damaging	1	probably damaging	0.994	probably damaging	NA	NA	1	disease_causing	5.9816	pathogenic	-2.17	DAMAGING	0.47041	neutral
19	47112206	A	G	CALM3	ENSP00000291295	p.D130G	pathogenic	0.941443	deleterious	0.944414	deleterious	0.01	damaging	0.994	probably damaging	0.983	probably damaging	2.105	pathogenic	1	disease_causing	6.90868	pathogenic	-2.82	DAMAGING	0.56776	damaging
17	76993238	G	A	CANT1	ENSP00000307674	p.S156F	pathogenic	0.86887	deleterious	0.764297	deleterious	0	damaging	1	probably damaging	0.992	probably damaging	3.165	pathogenic	1	disease_causing	5.91934	pathogenic	-2.39	DAMAGING	0.674615	damaging
15	42694001	T	C	CAPN3	ENSP00000380349	p.I506T	pathogenic	0.846667	deleterious	0.735522	deleterious	0	damaging	1	probably damaging	1	probably damaging	3.49	pathogenic	1	disease_causing	5.28755	pathogenic	-2.52	DAMAGING	0.703405	damaging
11	76826491	G	T	CAPN5	ENSP00000278559	p.K250N	pathogenic	0.592431	deleterious	0.378299	neutral	0.01	damaging	0.995	probably damaging	0.955	probably damaging	2.415	pathogenic	1	disease_causing	5.23711	pathogenic	-2.43	DAMAGING	0.599164	damaging
7	2987283	C	T	CARD11	ENSP00000380150	p.C49Y	pathogenic	0.89597	deleterious	0.712512	deleterious	0	damaging	0.995	probably damaging	0.965	probably damaging	2.485	pathogenic	1	disease_causing	6.49621	pathogenic	2.03	TOLERATED	0.455967	neutral
17	78157774	G	A	CARD14	ENSP00000344549	p.E138K	pathogenic	0.78727	deleterious	0.888337	deleterious	0.06	benign	0.993	probably damaging	0.978	probably damaging	1.905	pathogenic	0.999995	disease_causing	5.99556	pathogenic	1.71	TOLERATED	0.393547	neutral
9	139265797	G	T	CARD9	ENSP00000360797	p.R101S	pathogenic	0.747672	deleterious	0.455669	neutral	0	damaging	1	probably damaging	0.98	probably damaging	2.25	pathogenic	0.000133	polymorphism	3.90119	benign	1.77	TOLERATED	0.444154	neutral
9	139265796	C	A	CARD9	ENSP00000360797	p.R101L	pathogenic	0.806695	deleterious	0.609858	deleterious	0	damaging	1	probably damaging	0.98	probably damaging	2.25	pathogenic	0.000901	polymorphism	4.85849	pathogenic	1.86	TOLERATED	0.440342	neutral
9	139266427	C	T	CARD9	ENSP00000360797	p.R35Q	pathogenic	0.702167	deleterious	0.580176	deleterious	0	damaging	1	probably damaging	0.999	probably damaging	2.295	pathogenic	0.999175	disease_causing	6.83567	pathogenic	1.86	TOLERATED	0.445487	neutral
9	139265890	G	A	CARD9	ENSP00000360797	p.R70W	pathogenic	0.476731	neutral	0.420178	neutral	0.01	damaging	1	probably damaging	1	probably damaging	2.075	pathogenic	0.999948	disease_causing	5.07407	pathogenic	1.88	TOLERATED	0.420551	neutral
13	111329354	G	A	CARS2	ENSP00000257347	p.P251L	pathogenic	0.749963	deleterious	0.744129	deleterious	0	damaging	1	probably damaging	1	probably damaging	4.66	pathogenic	1	disease_causing	6.15863	pathogenic	-2.18	DAMAGING	0.825549	damaging
3	121975984	T	A	CASR	ENSP00000418685	p.I81K	pathogenic	0.926278	deleterious	0.839778	deleterious	0	damaging	1	probably damaging	0.999	probably damaging	3.465	pathogenic	1	disease_causing	6.15284	pathogenic	-1.44	TOLERATED	0.727946	damaging
3	122003320	C	T	CASR	ENSP00000418685	p.A840V	pathogenic	0.873918	deleterious	0.745946	deleterious	0	damaging	1	probably damaging	0.998	probably damaging	2.905	pathogenic	1	disease_causing	6.11694	pathogenic	-2.6	DAMAGING	0.644519	damaging
3	122003287	A	G	CASR	ENSP00000418685	p.Y829C	pathogenic	0.699446	deleterious	0.855049	deleterious	0.03	damaging	1	probably damaging	0.983	probably damaging	1.15	benign	0.999998	disease_causing	3.79863	benign	-2.31	DAMAGING	0.529377	damaging
3	121976110	T	C	CASR	ENSP00000418685	p.L123S	pathogenic	0.692619	deleterious	0.808607	deleterious	0.24	benign	0.99	probably damaging	0.903	possibly damaging	0.65	benign	1	disease_causing	3.66409	benign	-2.12	DAMAGING	0.505193	neutral
3	8775599	A	T	CAV3	ENSP00000341940	p.I13F	pathogenic	0.289577	neutral	0.320882	neutral	0.19	benign	0.003	benign	0.012	benign	1.1	benign	1	disease_causing	1.64621	benign	-3.1	DAMAGING	0.534538	damaging
4	15601238	G	A	CC2D2A	ENSP00000421809	p.R1528H	pathogenic	0.881311	deleterious	0.987358	deleterious	0	damaging	1	probably damaging	0.995	probably damaging	2.63	pathogenic	0.999998	disease_causing	6.52625	pathogenic	-0.6	TOLERATED	0.625495	damaging
18	57136811	A	C	CCBE1	ENSP00000404464	p.C98W	pathogenic	0.226488	neutral	0.243434	neutral	0	damaging	0.997	probably damaging	0.817	possibly damaging	0.975	benign	1	disease_causing	4.98008	pathogenic	-2.86	DAMAGING	0.526802	damaging
X	49106004	A	G	CCDC22	ENSP00000365401	p.Y557C	pathogenic	0.796417	deleterious	0.863885	deleterious	0	damaging	1	probably damaging	1	probably damaging	2.645	pathogenic	NA	NA	5.70048	pathogenic	NA	NA	0.72123	damaging
17	78061565	G	A	CCDC40	ENSP00000380679	p.R870H	pathogenic	0.263439	neutral	0.221701	neutral	0.02	damaging	0.938	possibly damaging	0.435	benign	2.47	pathogenic	0.861102	disease_causing	2.70304	benign	0.75	TOLERATED	0.536355	damaging
3	191075901	G	A	CCDC50	ENSP00000376250	p.R76H	pathogenic	0.43574	neutral	0.447426	neutral	0.12	benign	0.868	possibly damaging	0.382	benign	1.89	benign	0.986871	disease_causing	4.43679	pathogenic	0.87	TOLERATED	0.442176	neutral
7	45109453	T	C	CCM2	ENSP00000258781	p.L213P	pathogenic	0.669493	deleterious	0.631896	deleterious	0.02	damaging	0.993	probably damaging	0.9	possibly damaging	2.24	pathogenic	1	disease_causing	5.72892	pathogenic	0.36	TOLERATED	0.528659	damaging
7	45104237	T	C	CCM2	ENSP00000258781	p.L155P	pathogenic	0.863914	deleterious	0.843644	deleterious	0	damaging	0.996	probably damaging	0.919	probably damaging	2.42	pathogenic	1	disease_causing	6.00244	pathogenic	-0.04	TOLERATED	0.570463	damaging
7	45104117	T	G	CCM2	ENSP00000258781	p.L115R	pathogenic	0.874976	deleterious	0.884348	deleterious	0	damaging	1	probably damaging	0.97	probably damaging	2.51	pathogenic	0.999998	disease_causing	6.35934	pathogenic	0.47	TOLERATED	0.557057	damaging
1	207940460	G	T	CD46	ENSP00000350893	p.G259V	pathogenic	0.847707	deleterious	0.657321	deleterious	0	damaging	1	probably damaging	0.997	probably damaging	4.685	pathogenic	0.098112	polymorphism	4.04084	benign	-1.09	TOLERATED	0.860114	damaging
11	33738939	T	A	CD59	ENSP00000434617	p.D49V	pathogenic	0.890144	deleterious	0.847778	deleterious	0	damaging	1	probably damaging	0.998	probably damaging	2.605	pathogenic	0.003342	polymorphism	4.38384	pathogenic	1.36	TOLERATED	0.509646	neutral
1	193094274	A	C	CDC73	ENSP00000356405	p.Y55S	pathogenic	0.863303	deleterious	0.819423	deleterious	0	damaging	1	probably damaging	0.999	probably damaging	2.915	pathogenic	1	disease_causing	6.006	pathogenic	-3.31	DAMAGING	0.637314	damaging
2	174231033	G	A	CDCA7	ENSP00000306968	p.R353H	pathogenic	0.885958	deleterious	0.826501	deleterious	0	damaging	1	probably damaging	0.998	probably damaging	3.385	pathogenic	1	disease_causing	7.56144	pathogenic	-0.23	TOLERATED	0.691812	damaging
2	174231123	G	A	CDCA7	ENSP00000306968	p.R383H	pathogenic	0.665164	deleterious	0.646935	deleterious	0	damaging	0.96	probably damaging	0.566	possibly damaging	2.49	pathogenic	1	disease_causing	7.64117	pathogenic	-0.37	TOLERATED	0.597441	damaging
2	174231032	C	T	CDCA7	ENSP00000306968	p.R353C	pathogenic	0.84118	deleterious	0.778732	deleterious	0	damaging	0.994	probably damaging	0.742	possibly damaging	2	pathogenic	1	disease_causing	8.03361	pathogenic	-0.23	TOLERATED	0.531405	damaging
2	174231093	G	T	CDCA7	ENSP00000306968	p.G373V	pathogenic	0.773539	deleterious	0.78116	deleterious	0	damaging	1	probably damaging	0.999	probably damaging	1.985	pathogenic	1	disease_causing	6.91059	pathogenic	0.54	TOLERATED	0.489747	neutral
16	68771366	G	C	CDH1	ENSP00000261769	p.Q16H	pathogenic	0.94931	deleterious	0.901835	deleterious	0	damaging	0.995	probably damaging	0.99	probably damaging	2.215	pathogenic	0.998899	disease_causing	3.53105	benign	0.47	TOLERATED	0.521558	neutral
16	68856093	C	T	CDH1	ENSP00000261769	p.A634V	pathogenic	0.669387	deleterious	0.684413	deleterious	0.02	damaging	0.051	benign	0.007	benign	1.545	benign	0.17537	polymorphism	2.76934	benign	0.12	TOLERATED	0.493082	neutral
10	73270959	G	A	CDH23	ENSP00000224721	p.R140H	pathogenic	0.915897	deleterious	0.939961	deleterious	0.02	damaging	0.393	benign	0.084	benign	1.275	benign	0.999165	disease_causing	5.06552	pathogenic	NA	NA	0.306646	neutral
10	73442277	A	G	CDH23	ENSP00000224721	p.D645G	pathogenic	0.952157	deleterious	0.914073	deleterious	0	damaging	1	probably damaging	0.999	probably damaging	4.035	pathogenic	1	disease_causing	6.35629	pathogenic	NA	NA	0.859127	damaging
10	73537579	A	T	CDH23	ENSP00000224721	p.D1663V	pathogenic	0.967378	deleterious	0.954132	deleterious	0	damaging	1	probably damaging	1	probably damaging	4.37	pathogenic	1	disease_causing	5.40066	pathogenic	NA	NA	0.892361	damaging
10	73437314	G	A	CDH23	ENSP00000224721	p.G539G	pathogenic	0.949448	deleterious	0.971747	deleterious	0	damaging	0.065	benign	0.092	benign	1.985	pathogenic	1	disease_causing	6.21628	pathogenic	NA	NA	0.655754	damaging
10	73326553	G	A	CDH23	ENSP00000224721	p.G162R	pathogenic	0.964557	deleterious	0.969875	deleterious	0	damaging	1	probably damaging	1	probably damaging	3.395	pathogenic	1	disease_causing	5.98665	pathogenic	NA	NA	0.691816	damaging
10	73569732	G	A	CDH23	ENSP00000224721	p.V2960I	pathogenic	0.701725	deleterious	0.805683	deleterious	0.11	benign	0.015	benign	0.003	benign	1.1	benign	0.994908	disease_causing	3.05575	benign	NA	NA	0.485663	neutral
X	18622984	C	T	CDKL5	ENSP00000369332	p.P647L	pathogenic	0.760485	deleterious	0.702614	deleterious	0	damaging	1	probably damaging	0.997	probably damaging	1.1	benign	NA	NA	6.16393	pathogenic	-1.12	TOLERATED	0.528352	damaging
X	18528948	G	A	CDKL5	ENSP00000369332	p.G25R	pathogenic	0.700535	deleterious	0.690735	deleterious	0	damaging	1	probably damaging	1	probably damaging	4.275	pathogenic	NA	NA	6.56991	pathogenic	-0.27	TOLERATED	0.787216	damaging
12	12870968	G	T	CDKN1B	ENSP00000228872	p.Q65H	pathogenic	0.277558	neutral	0.301854	neutral	0.04	damaging	0.53	possibly damaging	0.44	benign	0.97	benign	0.695116	disease_causing	1.78188	benign	-1.82	DAMAGING	0.520136	neutral
12	12871151	G	C	CDKN1B	ENSP00000228872	p.E126D	pathogenic	0.648451	deleterious	0.626613	deleterious	0.08	benign	0.996	probably damaging	0.77	possibly damaging	1.905	pathogenic	0.748846	disease_causing	3.21113	benign	-0.3	TOLERATED	0.505452	neutral
11	2906686	T	G	CDKN1C	ENSP00000413720	p.M12L	pathogenic	0.119716	neutral	0.0825189	neutral	0.21	benign	0.006	benign	0.002	benign	0.55	benign	0.001829	polymorphism	1.17317	benign	-1.87	DAMAGING	0.500227	neutral
11	2906248	G	C	CDKN1C	ENSP00000413720	p.P158A	pathogenic	0.0740808	neutral	0.160353	neutral	0.23	benign	0.237	benign	0.019	benign	1.495	benign	0	polymorphism	-0.343416	benign	-0.47	TOLERATED	0.520441	neutral
11	2906562	A	G	CDKN1C	ENSP00000413720	p.L53P	pathogenic	0.667827	deleterious	0.460483	neutral	0	damaging	0.998	probably damaging	0.981	probably damaging	1.445	benign	0.999945	disease_causing	6.26184	pathogenic	-1.91	DAMAGING	0.538244	damaging
9	21974711	T	C	CDKN2A	ENSP00000307101	p.N39S	pathogenic	0.733681	deleterious	0.541197	neutral	0	damaging	0.864	possibly damaging	0.2	benign	2.79	pathogenic	0.001284	polymorphism	4.30297	pathogenic	-0.65	TOLERATED	0.646782	damaging
9	21970946	T	C	CDKN2A	ENSP00000307101	p.R138G	pathogenic	0.0569115	neutral	0.0247603	neutral	0.2	benign	0	benign	0	benign	-0.345	benign	0	polymorphism	0.059323	benign	-0.89	TOLERATED	0.42476	neutral
9	21971117	G	A	CDKN2A	ENSP00000307101	p.P81S	pathogenic	0.51131	neutral	0.761817	deleterious	0.01	damaging	1	probably damaging	0.997	probably damaging	NA	NA	0.999999	disease_causing	6.30224	pathogenic	-0.6	TOLERATED	0.505206	neutral
9	21974796	G	T	CDKN2A	ENSP00000307101	p.P11T	pathogenic	0.164091	neutral	0.0978471	neutral	0.03	damaging	0	benign	0	benign	0.5	benign	0	polymorphism	-0.751827	benign	-0.82	TOLERATED	0.492137	neutral
9	21971062	C	T	CDKN2A	ENSP00000307101	p.R99Q	pathogenic	0.0207378	neutral	0.0432757	neutral	0.29	benign	0.169	benign	0.011	benign	NA	NA	0	polymorphism	1.71005	benign	0.02	TOLERATED	0.387329	neutral
9	21971023	C	G	CDKN2A	ENSP00000307101	p.R112P	pathogenic	0.5	neutral	0.731582	deleterious	0.04	damaging	1	probably damaging	0.997	probably damaging	NA	NA	0.986326	disease_causing	6.72432	pathogenic	-0.23	TOLERATED	0.396813	neutral
9	21970901	C	T	CDKN2A	ENSP00000307101	p.D153N	pathogenic	0.126278	neutral	0.342855	neutral	0.42	benign	0.008	benign	0.007	benign	1.24	benign	0.04396	polymorphism	2.58393	benign	-1.15	TOLERATED	0.5349	damaging
9	21970931	C	T	CDKN2A	ENSP00000307101	p.A143T	pathogenic	0.0797913	neutral	0.109367	neutral	0.24	benign	0	benign	0.001	benign	0.895	benign	0	polymorphism	0.331221	benign	-0.88	TOLERATED	0.517851	neutral
9	21974720	G	A	CDKN2A	ENSP00000307101	p.A36V	pathogenic	0.0770211	neutral	0.0820934	neutral	0.15	benign	0.792	possibly damaging	0.049	benign	1.305	benign	3e-06	polymorphism	1.97008	benign	-1.4	TOLERATED	0.535626	damaging
9	21971053	G	A	CDKN2A	ENSP00000307101	p.A102V	pathogenic	0.474696	neutral	0.732786	deleterious	0	damaging	1	probably damaging	0.865	possibly damaging	NA	NA	0.999995	disease_causing	6.85751	pathogenic	-0.55	TOLERATED	0.408953	neutral
9	21971194	C	A	CDKN2A	ENSP00000307101	p.G55V	pathogenic	0.5	neutral	0.781427	deleterious	0	damaging	1	probably damaging	0.978	probably damaging	NA	NA	1	disease_causing	6.64263	pathogenic	-0.73	TOLERATED	0.415781	neutral
9	21974724	C	T	CDKN2A	ENSP00000307101	p.G35R	pathogenic	0.855565	deleterious	0.774499	deleterious	0.01	damaging	1	probably damaging	1	probably damaging	3.555	pathogenic	0.999991	disease_causing	6.66738	pathogenic	-1.52	DAMAGING	0.736111	damaging
9	21971057	C	T	CDKN2A	ENSP00000307101	p.G101R	pathogenic	0.52797	neutral	0.87499	deleterious	0.01	damaging	1	probably damaging	1	probably damaging	NA	NA	0.997096	disease_causing	5.59899	pathogenic	-3.67	DAMAGING	0.539406	damaging
9	22008835	G	T	CDKN2B	ENSP00000276925	p.P40T	pathogenic	0.72698	deleterious	0.739709	deleterious	0	damaging	0.993	probably damaging	0.923	probably damaging	1.565	benign	0.713388	disease_causing	4.67296	pathogenic	-1.41	TOLERATED	0.54347	damaging
9	22008885	G	T	CDKN2B	ENSP00000276925	p.A23E	pathogenic	0.697286	deleterious	0.842836	deleterious	0	damaging	1	probably damaging	0.999	probably damaging	0.68	benign	0.999991	disease_causing	5.6084	pathogenic	-1.23	TOLERATED	0.503562	neutral
19	45207410	G	A	CEACAM16	ENSP00000466561	p.G169R	pathogenic	0.060166	neutral	0.112691	neutral	0.03	damaging	0.642	possibly damaging	0.091	benign	0.22	benign	0	polymorphism	2.01276	benign	2.72	TOLERATED	0.371863	neutral
5	122734847	C	G	CEP120	ENSP00000327504	p.A199P	pathogenic	0.797451	deleterious	0.796526	deleterious	0	damaging	1	probably damaging	1	probably damaging	2.36	pathogenic	1	disease_causing	6.81337	pathogenic	1.52	TOLERATED	0.550431	damaging
12	88462422	C	G	CEP290	ENSP00000448012	p.R2004S	pathogenic	0.190865	neutral	0.5	neutral	0.01	damaging	0.804	possibly damaging	0.173	benign	2.075	pathogenic	0.892533	disease_causing	3.85077	benign	-0.31	TOLERATED	0.545328	damaging
12	88535083	A	C	CEP290	ENSP00000448012	p.M1R	pathogenic	0.849997	deleterious	0.678834	deleterious	0	damaging	0.999	probably damaging	0.994	probably damaging	NA	NA	NA	NA	5.91248	pathogenic	-0.46	TOLERATED	0.482549	neutral
12	88474104	A	G	CEP290	ENSP00000448012	p.L1694P	pathogenic	0.812572	deleterious	0.883105	deleterious	0	damaging	0.998	probably damaging	0.942	probably damaging	0.975	benign	1	disease_causing	5.86655	pathogenic	-3.04	DAMAGING	0.529209	damaging
12	88508270	T	A	CEP290	ENSP00000448012	p.E660V	pathogenic	0.93707	deleterious	0.932173	deleterious	0.02	damaging	0.007	benign	0.011	benign	1.1	benign	0.99575	disease_causing	5.13745	pathogenic	-1.49	TOLERATED	0.526362	damaging
2	182468594	A	C	CERKL	ENSP00000341159	p.W151G	pathogenic	0.631499	deleterious	0.662413	deleterious	0	damaging	1	probably damaging	0.999	probably damaging	0.975	benign	0.999762	disease_causing	5.76566	pathogenic	1.63	TOLERATED	0.479647	neutral
6	31916669	A	C	CFB	ENSP00000364604	p.S367R	pathogenic	0.686844	deleterious	0.791033	deleterious	0.04	damaging	0.199	benign	0.04	benign	1.825	benign	0.975914	disease_causing	2.0182	benign	-1.12	TOLERATED	0.547345	damaging
1	196642150	C	G	CFH	ENSP00000356399	p.T34R	pathogenic	0.713992	deleterious	0.664513	deleterious	0	damaging	0.93	possibly damaging	0.684	possibly damaging	1.245	benign	0	polymorphism	2.57852	benign	-0.06	TOLERATED	0.498087	neutral
1	196646702	G	A	CFH	ENSP00000356399	p.R175Q	pathogenic	0.520251	neutral	0.526901	neutral	0.4	benign	0	benign	0.001	benign	0.23	benign	0	polymorphism	-1.0094	benign	-0.13	TOLERATED	0.456485	neutral
1	196621254	C	G	CFH	ENSP00000356399	p.L3V	pathogenic	0.729837	deleterious	0.605906	neutral	0.07	benign	0.919	possibly damaging	0.324	benign	1.39	benign	0	polymorphism	1.67105	benign	1.56	TOLERATED	0.426679	neutral
1	196646696	C	G	CFH	ENSP00000356399	p.A173G	pathogenic	0.717219	deleterious	0.30225	neutral	0.01	damaging	0.202	benign	0.09	benign	1.02	benign	0.000277	polymorphism	-0.013982	benign	-0.13	TOLERATED	0.495683	neutral
1	196658649	A	G	CFH	ENSP00000356399	p.Y355C	pathogenic	0.740437	deleterious	0.721782	deleterious	0	damaging	1	probably damaging	0.996	probably damaging	3.085	pathogenic	0.000107	polymorphism	3.72427	benign	-0.61	TOLERATED	0.677205	damaging
1	196646756	C	T	CFH	ENSP00000356399	p.S193L	pathogenic	0.712803	deleterious	0.802997	deleterious	0	damaging	0.999	probably damaging	0.976	probably damaging	0.83	benign	0.709639	disease_causing	3.84982	benign	-0.02	TOLERATED	0.484588	neutral
1	196658720	T	C	CFH	ENSP00000356399	p.W379R	pathogenic	0.772851	deleterious	0.951019	deleterious	0	damaging	1	probably damaging	1	probably damaging	3.195	pathogenic	0.958543	disease_causing	4.97029	pathogenic	-3.86	DAMAGING	0.658849	damaging
4	110687876	G	C	CFI	ENSP00000378130	p.C54W	pathogenic	0.822567	deleterious	0.828454	deleterious	0	damaging	1	probably damaging	1	probably damaging	2.765	pathogenic	1	disease_causing	4.49479	pathogenic	-0.29	TOLERATED	0.625799	damaging
7	117307152	C	G	CFTR	ENSP00000003084	p.T1478R	pathogenic	0.843464	deleterious	0.752696	deleterious	0	damaging	1	probably damaging	0.999	probably damaging	2.71	pathogenic	1	disease_causing	5.9488	pathogenic	-3.04	DAMAGING	0.620944	damaging
7	117250652	T	G	CFTR	ENSP00000003084	p.I1023R	pathogenic	0.841257	deleterious	0.808794	deleterious	0.01	damaging	0.767	possibly damaging	0.74	possibly damaging	2.22	pathogenic	0.999999	disease_causing	2.99264	benign	-2.63	DAMAGING	0.577908	damaging
7	117149090	A	G	CFTR	ENSP00000003084	p.E56G	pathogenic	0.856279	deleterious	0.767412	deleterious	0.01	damaging	1	probably damaging	0.987	probably damaging	2.655	pathogenic	1	disease_causing	4.58813	pathogenic	-2.2	DAMAGING	0.627438	damaging
7	117250715	A	G	CFTR	ENSP00000003084	p.E1044G	pathogenic	0.919939	deleterious	0.831289	deleterious	0	damaging	1	probably damaging	1	probably damaging	3.635	pathogenic	1	disease_causing	7.19678	pathogenic	-2.79	DAMAGING	0.71163	damaging
7	117227793	G	A	CFTR	ENSP00000003084	p.D529N	pathogenic	0.75721	deleterious	0.697397	deleterious	0	damaging	0.952	possibly damaging	0.87	possibly damaging	2.295	pathogenic	1	disease_causing	4.86463	pathogenic	-3.25	DAMAGING	0.585164	damaging
7	117254759	G	T	CFTR	ENSP00000003084	p.D1154Y	pathogenic	0.854454	deleterious	0.870145	deleterious	0	damaging	1	probably damaging	0.999	probably damaging	2.34	pathogenic	1	disease_causing	7.04404	pathogenic	-3.38	DAMAGING	0.588828	damaging
7	117254706	C	T	CFTR	ENSP00000003084	p.A1136V	pathogenic	0.849005	deleterious	0.784716	deleterious	0	damaging	1	probably damaging	0.999	probably damaging	2.37	pathogenic	1	disease_causing	5.79621	pathogenic	-2.48	DAMAGING	0.594374	damaging
7	117282567	G	A	CFTR	ENSP00000003084	p.G1265R	pathogenic	0.938411	deleterious	0.844928	deleterious	0	damaging	1	probably damaging	1	probably damaging	4.725	pathogenic	1	disease_causing	7.22956	pathogenic	-5.1	DAMAGING	0.777098	damaging
7	117170987	G	A	CFTR	ENSP00000003084	p.G103E	pathogenic	0.850974	deleterious	0.882242	deleterious	0	damaging	1	probably damaging	1	probably damaging	2.61	pathogenic	1	disease_causing	5.51295	pathogenic	-2.81	DAMAGING	0.686299	damaging
21	37769727	A	G	CHAF1B	ENSP00000315700	p.I166V	pathogenic	0.425061	neutral	0.448412	neutral	0.03	damaging	0.95	possibly damaging	0.842	possibly damaging	0.905	benign	1	disease_causing	5.33266	pathogenic	0.32	TOLERATED	0.475944	neutral
10	50828581	G	A	CHAT	ENSP00000337103	p.R207H	pathogenic	0.840312	deleterious	0.603881	deleterious	0.01	damaging	1	probably damaging	0.99	probably damaging	3.285	pathogenic	1	disease_causing	7.28207	pathogenic	-1.92	DAMAGING	0.697498	damaging
10	50863202	C	T	CHAT	ENSP00000337103	p.R566C	pathogenic	0.60699	deleterious	0.608981	deleterious	0	damaging	1	probably damaging	1	probably damaging	4.015	pathogenic	1	disease_causing	7.71084	pathogenic	-4.47	DAMAGING	0.726029	damaging
10	50827939	C	T	CHAT	ENSP00000337103	p.R186W	pathogenic	0.0274008	neutral	0.0305019	neutral	0	damaging	1	probably damaging	0.995	probably damaging	2.56	pathogenic	0.998985	disease_causing	6.89249	pathogenic	-1.49	TOLERATED	0.62945	damaging
22	24109722	G	A	CHCHD10	ENSP00000418428	p.P34S	pathogenic	0.0883154	neutral	0.139501	neutral	0.46	benign	0.056	benign	0.02	benign	1.02	benign	0.999722	disease_causing	0.521199	benign	0.66	TOLERATED	0.468148	neutral
22	24109583	G	A	CHCHD10	ENSP00000418428	p.P80L	pathogenic	0.325451	neutral	0.288917	neutral	0	damaging	0.006	benign	0.003	benign	1.605	benign	1	disease_causing	4.26955	pathogenic	0.76	TOLERATED	0.460882	neutral
22	24109755	G	T	CHCHD10	ENSP00000418428	p.P23T	pathogenic	0.21254	neutral	0.182796	neutral	0.03	damaging	0.039	benign	0.034	benign	1.7	benign	0	polymorphism	1.192	benign	0.83	TOLERATED	0.454194	neutral
22	24109778	C	A	CHCHD10	ENSP00000418428	p.R15L	pathogenic	0.79162	deleterious	0.588529	deleterious	0.04	damaging	0.993	probably damaging	0.972	probably damaging	1.895	benign	0.962789	disease_causing	3.6507	benign	0.75	TOLERATED	0.449337	neutral
22	24109718	G	T	CHCHD10	ENSP00000418428	p.A35D	pathogenic	0.263637	neutral	0.360106	neutral	0.04	damaging	0.7	possibly damaging	0.383	benign	2.11	pathogenic	0.998193	disease_causing	2.89972	benign	0.68	TOLERATED	0.495576	neutral
22	24109625	C	A	CHCHD10	ENSP00000418428	p.G66V	pathogenic	0.76246	deleterious	0.642807	deleterious	0	damaging	1	probably damaging	0.999	probably damaging	2.725	pathogenic	1	disease_causing	7.09624	pathogenic	0.6	TOLERATED	0.576884	damaging
7	56172037	G	A	CHCHD2	ENSP00000378812	p.T61I	pathogenic	0.812819	deleterious	0.719187	deleterious	0	damaging	0.999	probably damaging	0.98	probably damaging	2.93	pathogenic	0.999851	disease_causing	6.06271	pathogenic	0.84	TOLERATED	0.583539	damaging
15	93541780	C	G	CHD2	ENSP00000377747	p.R1313G	pathogenic	0.802054	deleterious	0.799023	deleterious	0	damaging	0.993	probably damaging	0.982	probably damaging	2.36	pathogenic	1	disease_causing	5.83098	pathogenic	-2.97	DAMAGING	0.590073	damaging
15	93543767	G	A	CHD2	ENSP00000377747	p.R1345Q	pathogenic	0.69782	deleterious	0.599637	deleterious	0.01	damaging	0.982	probably damaging	0.434	benign	1.865	benign	0.999997	disease_causing	7.55886	pathogenic	-2.65	DAMAGING	0.54056	damaging
15	93515610	T	C	CHD2	ENSP00000377747	p.L823P	pathogenic	0.947083	deleterious	0.8846	deleterious	0	damaging	0.999	probably damaging	0.993	probably damaging	4.245	pathogenic	1	disease_causing	6.40368	pathogenic	-1.56	DAMAGING	0.804439	damaging
15	93552396	G	A	CHD2	ENSP00000377747	p.V1479M	pathogenic	0.833275	deleterious	0.727054	deleterious	0	damaging	1	probably damaging	0.998	probably damaging	2.465	pathogenic	1	disease_causing	6.92236	pathogenic	-3.02	DAMAGING	0.59981	damaging
8	61769434	C	T	CHD7	ENSP00000392028	p.T2532M	pathogenic	0.18242	neutral	0.7182	deleterious	0.13	benign	0.776	possibly damaging	0.253	benign	0.345	benign	0.999598	disease_causing	5.38424	pathogenic	-1.53	DAMAGING	0.481526	neutral
8	61732567	T	C	CHD7	ENSP00000392028	p.I872T	pathogenic	0.510647	neutral	0.510198	neutral	0.28	benign	0.016	benign	0.053	benign	1.1	benign	0.999998	disease_causing	1.3994	benign	-1.46	TOLERATED	0.526292	damaging
8	61765978	A	G	CHD7	ENSP00000392028	p.I2232V	pathogenic	0.0153541	neutral	0.00649874	neutral	0.73	benign	0	benign	0	benign	1.1	benign	2.2e-05	polymorphism	-2.04888	benign	-0.58	TOLERATED	0.513679	neutral
8	61654111	A	C	CHD7	ENSP00000392028	p.Q40H	pathogenic	0.110952	neutral	0.0125668	neutral	0	damaging	0.99	probably damaging	0.969	probably damaging	1.245	benign	0.701512	disease_causing	0.813934	benign	0.68	TOLERATED	0.468143	neutral
8	61774785	C	G	CHD7	ENSP00000392028	p.Q2621E	pathogenic	0.101624	neutral	0.395751	neutral	0.88	benign	0.252	benign	0.053	benign	0.345	benign	0.973106	disease_causing	1.0064	benign	-1.39	TOLERATED	0.480911	neutral
8	61734470	C	T	CHD7	ENSP00000392028	p.P940L	pathogenic	0.806977	deleterious	0.705258	deleterious	0	damaging	0.446	benign	0.265	benign	3.005	pathogenic	1	disease_causing	7.09618	pathogenic	-3.05	DAMAGING	0.648139	damaging
8	61732642	G	C	CHD7	ENSP00000392028	p.R897P	pathogenic	0.326242	neutral	0.381732	neutral	0.02	damaging	0.515	possibly damaging	0.167	benign	0.345	benign	0.851411	disease_causing	5.92856	pathogenic	-0.66	TOLERATED	0.474067	neutral
8	61764601	G	A	CHD7	ENSP00000392028	p.E1897K	pathogenic	0.516081	neutral	0.52196	neutral	0.22	benign	0.133	benign	0.119	benign	1.75	benign	0.999961	disease_causing	3.03616	benign	-2.48	DAMAGING	0.541642	damaging
8	61777903	G	A	CHD7	ENSP00000392028	p.G2802E	pathogenic	0.747412	deleterious	0.761353	deleterious	0	damaging	1	probably damaging	0.998	probably damaging	1.975	pathogenic	1	disease_causing	5.73828	pathogenic	-1.91	DAMAGING	0.559285	damaging
8	61763180	G	A	CHD7	ENSP00000392028	p.G1845R	pathogenic	0.474633	neutral	0.629056	deleterious	0.5	benign	0.998	probably damaging	0.633	possibly damaging	1.25	benign	1	disease_causing	5.52682	pathogenic	-1.5	DAMAGING	0.532991	damaging
8	61765606	G	T	CHD7	ENSP00000392028	p.G2108W	pathogenic	0.826021	deleterious	0.935236	deleterious	0	damaging	1	probably damaging	1	probably damaging	2.43	pathogenic	1	disease_causing	7.34618	pathogenic	-3.01	DAMAGING	0.59691	damaging
8	61735166	T	G	CHD7	ENSP00000392028	p.V1021G	pathogenic	0.955154	deleterious	0.845243	deleterious	0	damaging	0.999	probably damaging	0.979	probably damaging	4.035	pathogenic	1	disease_causing	5.49383	pathogenic	-3.64	DAMAGING	0.73233	damaging
8	61735160	T	G	CHD7	ENSP00000392028	p.F1019C	pathogenic	0.861073	deleterious	0.920103	deleterious	0	damaging	1	probably damaging	0.998	probably damaging	1.875	benign	1	disease_causing	5.60371	pathogenic	-3.25	DAMAGING	0.548106	damaging
22	29121051	A	G	CHEK2	ENSP00000329178	p.F169S	pathogenic	0.834729	deleterious	0.70579	deleterious	0	damaging	1	probably damaging	0.991	probably damaging	2.71	pathogenic	0.999983	disease_causing	6.20011	pathogenic	-2.5	DAMAGING	0.626445	damaging
8	27321071	T	A	CHRNA2	ENSP00000385026	p.I297F	pathogenic	0.92205	deleterious	0.796213	deleterious	0	damaging	0.986	probably damaging	0.968	probably damaging	3.6	pathogenic	0.999999	disease_causing	4.54181	pathogenic	-2.22	DAMAGING	0.723736	damaging
8	27320834	G	A	CHRNA2	ENSP00000385026	p.R376W	pathogenic	0.95694	deleterious	0.86034	deleterious	0	damaging	1	probably damaging	0.987	probably damaging	2.185	pathogenic	0.999961	disease_causing	6.01251	pathogenic	-2.18	DAMAGING	0.579332	damaging
17	4804094	A	C	CHRNE	ENSP00000293780	p.L304R	pathogenic	0.793203	deleterious	0.764768	deleterious	NA	NA	1	probably damaging	0.993	probably damaging	2.925	pathogenic	0.850387	disease_causing	6.11595	pathogenic	-2.34	DAMAGING	0.652283	damaging
2	233406161	C	G	CHRNG	ENSP00000374145	p.P143R	pathogenic	0.925124	deleterious	0.911029	deleterious	0	damaging	1	probably damaging	1	probably damaging	3.665	pathogenic	1	disease_causing	5.91685	pathogenic	-1.2	TOLERATED	0.755473	damaging
2	233407781	T	G	CHRNG	ENSP00000374145	p.L265R	pathogenic	0.937986	deleterious	0.880259	deleterious	0	damaging	1	probably damaging	1	probably damaging	3.815	pathogenic	0.999999	disease_causing	6.3933	pathogenic	-3.12	DAMAGING	0.723037	damaging
15	40764250	A	T	CHST14	ENSP00000307297	p.M280L	pathogenic	0.214133	neutral	0.256774	neutral	0.05	benign	0.951	possibly damaging	0.675	possibly damaging	1.7	benign	0.999983	disease_causing	3.82383	benign	-0.75	TOLERATED	0.532715	damaging
15	40764064	C	A	CHST14	ENSP00000307297	p.R218S	pathogenic	0.938749	deleterious	0.897133	deleterious	0	damaging	1	probably damaging	1	probably damaging	3.14	pathogenic	1	disease_causing	7.28627	pathogenic	-5.29	DAMAGING	0.666658	damaging
16	75513714	G	A	CHST6	ENSP00000328983	p.R5C	pathogenic	0.581019	deleterious	0.903029	deleterious	0	damaging	1	probably damaging	0.893	possibly damaging	1.04	benign	0.248639	polymorphism	4.93948	pathogenic	-4.28	DAMAGING	0.554762	damaging
16	75513438	G	A	CHST6	ENSP00000328983	p.R97C	pathogenic	0.965731	deleterious	0.971358	deleterious	0	damaging	1	probably damaging	1	probably damaging	2.955	pathogenic	1	disease_causing	6.68905	pathogenic	-1.71	DAMAGING	0.667148	damaging
2	113522174	A	G	CKAP2L	ENSP00000305204	p.M1T	pathogenic	0.2564	neutral	0.52044	neutral	0	damaging	0.944	possibly damaging	0.714	possibly damaging	NA	NA	NA	NA	5.04492	pathogenic	3	TOLERATED	0.274279	neutral
X	10174503	C	G	CLCN4	ENSP00000370213	p.L221V	pathogenic	0.6608	deleterious	0.782202	deleterious	0	damaging	0.967	probably damaging	0.776	possibly damaging	0.955	benign	NA	NA	4.78341	pathogenic	-3.1	DAMAGING	0.529326	damaging
X	10155642	G	A	CLCN4	ENSP00000370213	p.G78S	pathogenic	0.82244	deleterious	0.852311	deleterious	0	damaging	0.986	probably damaging	0.817	possibly damaging	3.015	pathogenic	NA	NA	6.63717	pathogenic	-5.46	DAMAGING	0.661413	damaging
X	10188916	G	A	CLCN4	ENSP00000370213	p.G731R	pathogenic	0.869994	deleterious	0.86196	deleterious	0	damaging	0.993	probably damaging	0.837	possibly damaging	2.57	pathogenic	NA	NA	6.0815	pathogenic	-2.91	DAMAGING	0.608796	damaging
X	10181750	G	A	CLCN4	ENSP00000370213	p.V536M	pathogenic	0.987925	deleterious	0.977788	deleterious	0	damaging	1	probably damaging	0.997	probably damaging	4.105	pathogenic	NA	NA	6.0054	pathogenic	-3.5	DAMAGING	0.740395	damaging
X	49846473	A	T	CLCN5	ENSP00000365276	p.K231I	pathogenic	0.900974	deleterious	0.859683	deleterious	0	damaging	0.999	probably damaging	0.996	probably damaging	3.02	pathogenic	NA	NA	6.46796	pathogenic	-3.23	DAMAGING	0.647638	damaging
X	49854790	A	G	CLCN5	ENSP00000365276	p.T518A	pathogenic	0.983154	deleterious	0.98635	deleterious	0	damaging	0.99	probably damaging	0.98	probably damaging	3.15	pathogenic	NA	NA	5.62318	pathogenic	-3.22	DAMAGING	0.659423	damaging
X	49840543	A	G	CLCN5	ENSP00000365276	p.H100R	pathogenic	0.313913	neutral	0.506414	neutral	0.05	benign	0.131	benign	0.04	benign	1.4	benign	NA	NA	1.65813	benign	-2.44	DAMAGING	0.537504	damaging
X	49846497	G	C	CLCN5	ENSP00000365276	p.R239P	pathogenic	0.842588	deleterious	0.816576	deleterious	0	damaging	0.057	benign	0.028	benign	3.4	pathogenic	NA	NA	4.96299	pathogenic	-3.79	DAMAGING	0.676633	damaging
X	49850712	G	A	CLCN5	ENSP00000365276	p.E267K	pathogenic	0.947571	deleterious	0.923138	deleterious	0	damaging	0.996	probably damaging	0.987	probably damaging	4.06	pathogenic	NA	NA	6.77786	pathogenic	-5.71	DAMAGING	0.735712	damaging
X	49850714	A	C	CLCN5	ENSP00000365276	p.E267D	pathogenic	0.964516	deleterious	0.938538	deleterious	0	damaging	0.99	probably damaging	0.98	probably damaging	4.61	pathogenic	NA	NA	5.1515	pathogenic	-5.67	DAMAGING	0.771694	damaging
X	49840633	A	G	CLCN5	ENSP00000365276	p.D130G	pathogenic	0.196532	neutral	0.433969	neutral	0.27	benign	0	benign	0	benign	-0.525	benign	NA	NA	1.41899	benign	-3.06	DAMAGING	0.439817	neutral
X	49853415	G	A	CLCN5	ENSP00000365276	p.G470R	pathogenic	0.932048	deleterious	0.81197	deleterious	0	damaging	1	probably damaging	1	probably damaging	4.5	pathogenic	NA	NA	6.34209	pathogenic	-3.92	DAMAGING	0.7663	damaging
X	49854826	G	A	CLCN5	ENSP00000365276	p.G530S	pathogenic	0.834921	deleterious	0.736685	deleterious	0	damaging	1	probably damaging	0.999	probably damaging	2.79	pathogenic	NA	NA	6.2851	pathogenic	-3.52	DAMAGING	0.625781	damaging
X	49850661	G	C	CLCN5	ENSP00000365276	p.G250R	pathogenic	0.937393	deleterious	0.897711	deleterious	0.03	damaging	1	probably damaging	1	probably damaging	3.915	pathogenic	NA	NA	6.01612	pathogenic	-5.44	DAMAGING	0.723187	damaging
16	1506192	G	A	CLCN7	ENSP00000372193	p.R280C	pathogenic	0.784436	deleterious	0.818166	deleterious	0	damaging	1	probably damaging	0.999	probably damaging	3.365	pathogenic	1	disease_causing	8.20621	pathogenic	-3.27	DAMAGING	0.677598	damaging
3	190126244	G	A	CLDN16	ENSP00000264734	p.G245D	pathogenic	0.918916	deleterious	0.942125	deleterious	0.15	benign	1	probably damaging	0.985	probably damaging	1.95	pathogenic	0.999968	disease_causing	4.98093	pathogenic	-2.4	DAMAGING	0.537013	damaging
3	190126212	G	T	CLDN16	ENSP00000264734	p.W234C	pathogenic	0.913965	deleterious	0.747495	deleterious	0.09	benign	1	probably damaging	0.987	probably damaging	2.08	pathogenic	1	disease_causing	5.52273	pathogenic	-2.51	DAMAGING	0.566373	damaging
1	43204239	G	A	CLDN19	ENSP00000296387	p.R81W	pathogenic	0.0293335	neutral	0.940144	deleterious	0	damaging	1	probably damaging	1	probably damaging	3.925	pathogenic	0.999998	disease_causing	6.04006	pathogenic	-2.6	DAMAGING	0.743932	damaging
13	77574815	G	A	CLN5	ENSP00000366673	p.S312N	pathogenic	0.820388	deleterious	0.718669	deleterious	0.01	damaging	1	probably damaging	0.982	probably damaging	2.36	pathogenic	1	disease_causing	6.07645	pathogenic	-2.7	DAMAGING	0.590362	damaging
15	68502080	A	G	CLN6	ENSP00000249806	p.L187P	pathogenic	0.723641	deleterious	0.779464	deleterious	0	damaging	1	probably damaging	0.991	probably damaging	1.955	pathogenic	1	disease_causing	6.69384	pathogenic	-4.06	DAMAGING	0.57328	damaging
15	68504056	A	T	CLN6	ENSP00000249806	p.V148D	pathogenic	0.708129	deleterious	0.70654	deleterious	0	damaging	0.988	probably damaging	0.735	possibly damaging	1.845	benign	1	disease_causing	6.07959	pathogenic	-3.79	DAMAGING	0.558664	damaging
15	68503634	T	C	CLN6	ENSP00000249806	p.Y170C	pathogenic	0.610442	deleterious	0.603539	deleterious	0	damaging	0.999	probably damaging	0.935	probably damaging	1.955	pathogenic	0.999601	disease_causing	5.01743	pathogenic	-3.61	DAMAGING	0.564769	damaging
11	72069986	G	A	CLPB	ENSP00000294053	p.T268M	pathogenic	0.788794	deleterious	0.725376	deleterious	0	damaging	1	probably damaging	0.998	probably damaging	3.14	pathogenic	0.997066	disease_causing	6.71319	pathogenic	-2	DAMAGING	0.68097	damaging
11	72013383	T	C	CLPB	ENSP00000294053	p.R408G	pathogenic	0.577772	deleterious	0.140767	neutral	0	damaging	0.994	probably damaging	0.948	probably damaging	4.105	pathogenic	0.99713	disease_causing	5.83906	pathogenic	0.76	TOLERATED	0.716431	damaging
11	72004490	A	T	CLPB	ENSP00000294053	p.I682N	pathogenic	0.417179	neutral	0.597808	deleterious	0	damaging	0.971	probably damaging	0.629	possibly damaging	0.805	benign	0.949139	disease_causing	4.83465	pathogenic	1.83	TOLERATED	0.490848	neutral
11	72013372	C	T	CLPB	ENSP00000294053	p.M411I	pathogenic	0.862856	deleterious	0.508383	deleterious	0	damaging	0.948	possibly damaging	0.718	possibly damaging	4.15	pathogenic	0.999994	disease_causing	7.2513	pathogenic	0.64	TOLERATED	0.72847	damaging
11	72004653	G	A	CLPB	ENSP00000294053	p.R628C	pathogenic	0.856871	deleterious	0.904354	deleterious	0	damaging	1	probably damaging	1	probably damaging	2.7	pathogenic	1	disease_causing	7.55976	pathogenic	1.39	TOLERATED	0.517842	neutral
11	72006611	C	T	CLPB	ENSP00000294053	p.E501K	pathogenic	0.303769	neutral	0.204377	neutral	0.07	benign	1	probably damaging	0.99	probably damaging	1.32	benign	0.999972	disease_causing	5.78832	pathogenic	1.09	TOLERATED	0.445813	neutral
11	72004620	C	T	CLPB	ENSP00000294053	p.E639K	pathogenic	0.64054	deleterious	0.39042	neutral	0.12	benign	1	probably damaging	0.999	probably damaging	2.665	pathogenic	0.999997	disease_causing	5.57881	pathogenic	1.54	TOLERATED	0.504397	neutral
11	72005169	G	A	CLPB	ENSP00000294053	p.A591V	pathogenic	0.656899	deleterious	0.421097	neutral	0.3	benign	0.984	probably damaging	0.93	probably damaging	2.695	pathogenic	0.999999	disease_causing	5.58479	pathogenic	1.58	TOLERATED	0.504438	neutral
11	72004598	C	A	CLPB	ENSP00000294053	p.G646V	pathogenic	0.801661	deleterious	0.803461	deleterious	0	damaging	1	probably damaging	1	probably damaging	2.67	pathogenic	1	disease_causing	6.58612	pathogenic	1.67	TOLERATED	0.495569	neutral
11	72005439	T	C	CLPB	ENSP00000294053	p.Y567C	pathogenic	0.821519	deleterious	0.891889	deleterious	0.01	damaging	1	probably damaging	0.999	probably damaging	2.83	pathogenic	1	disease_causing	5.7378	pathogenic	1.5	TOLERATED	0.525506	damaging
11	72069974	T	C	CLPB	ENSP00000294053	p.Y272C	pathogenic	0.63247	deleterious	0.846181	deleterious	0	damaging	1	probably damaging	1	probably damaging	1.77	benign	0.999215	disease_causing	5.79659	pathogenic	-0.22	TOLERATED	0.506143	neutral
11	72005091	T	C	CLPB	ENSP00000294053	p.Y617C	pathogenic	0.801914	deleterious	0.871151	deleterious	0	damaging	1	probably damaging	1	probably damaging	2.87	pathogenic	0.999984	disease_causing	5.97243	pathogenic	1.46	TOLERATED	0.533947	damaging
11	72006656	A	G	CLPB	ENSP00000294053	p.C486R	pathogenic	0.836169	deleterious	0.866289	deleterious	0.01	damaging	1	probably damaging	1	probably damaging	2.83	pathogenic	1	disease_causing	6.25106	pathogenic	0.97	TOLERATED	0.561071	damaging
19	6368572	T	G	CLPP	ENSP00000245816	p.Y229D	pathogenic	0.927204	deleterious	0.823928	deleterious	0	damaging	1	probably damaging	0.993	probably damaging	3.23	pathogenic	1	disease_causing	6.50942	pathogenic	NA	NA	0.779266	damaging
3	150645816	A	C	CLRN1	ENSP00000322280	p.N202K	pathogenic	0.385924	neutral	0.097757	neutral	0	damaging	1	probably damaging	0.998	probably damaging	2.255	pathogenic	0.999994	disease_causing	5.26063	pathogenic	-2.08	DAMAGING	0.586921	damaging
3	150690306	C	T	CLRN1	ENSP00000322280	p.G64R	pathogenic	0.807726	deleterious	0.864509	deleterious	0	damaging	1	probably damaging	1	probably damaging	2.215	pathogenic	1	disease_causing	7.43604	pathogenic	-0.76	TOLERATED	0.583279	damaging
4	47939420	C	T	CNGA1	ENSP00000389881	p.G364D	pathogenic	0.999709	deleterious	0.998053	deleterious	0	damaging	1	probably damaging	0.999	probably damaging	4.115	pathogenic	1	disease_causing	4.67651	pathogenic	-7.52	DAMAGING	0.765387	damaging
2	99012537	A	G	CNGA3	ENSP00000377140	p.R302G	pathogenic	0.995641	deleterious	0.963815	deleterious	0	damaging	0.995	probably damaging	0.972	probably damaging	3.335	pathogenic	1	disease_causing	4.63884	pathogenic	-4.31	DAMAGING	0.671069	damaging
2	99012691	T	C	CNGA3	ENSP00000377140	p.I353T	pathogenic	0.906452	deleterious	0.850352	deleterious	0	damaging	0.912	possibly damaging	0.702	possibly damaging	2.38	pathogenic	0.999993	disease_causing	2.43558	benign	-5.1	DAMAGING	0.617635	damaging
2	99012444	C	G	CNGA3	ENSP00000377140	p.P271A	pathogenic	0.753612	deleterious	0.896933	deleterious	0.04	damaging	0.576	possibly damaging	0.515	possibly damaging	2.635	pathogenic	1	disease_causing	3.26266	benign	-4.32	DAMAGING	0.61975	damaging
2	99008393	T	A	CNGA3	ENSP00000377140	p.D211E	pathogenic	0.897971	deleterious	0.71925	deleterious	0	damaging	1	probably damaging	0.996	probably damaging	3.235	pathogenic	0.907058	disease_causing	4.09218	benign	-5.03	DAMAGING	0.669857	damaging
2	99012624	G	C	CNGA3	ENSP00000377140	p.G331R	pathogenic	0.999187	deleterious	0.997493	deleterious	0	damaging	1	probably damaging	0.999	probably damaging	3.245	pathogenic	1	disease_causing	5.41566	pathogenic	-4.49	DAMAGING	0.665577	damaging
2	99006207	T	A	CNGA3	ENSP00000377140	p.V179D	pathogenic	0.944785	deleterious	0.777632	deleterious	0	damaging	0.994	probably damaging	0.919	probably damaging	2.845	pathogenic	1	disease_causing	5.78531	pathogenic	-4.59	DAMAGING	0.637524	damaging
2	99012639	G	T	CNGA3	ENSP00000377140	p.V336F	pathogenic	0.934222	deleterious	0.982781	deleterious	0	damaging	1	probably damaging	0.999	probably damaging	2.995	pathogenic	1	disease_causing	5.64786	pathogenic	-4.6	DAMAGING	0.648244	damaging
2	99012588	T	C	CNGA3	ENSP00000377140	p.C319R	pathogenic	0.998996	deleterious	0.995961	deleterious	0	damaging	1	probably damaging	0.999	probably damaging	4.065	pathogenic	1	disease_causing	4.6716	pathogenic	-5.08	DAMAGING	0.731668	damaging
2	99013273	T	G	CNGA3	ENSP00000377140	p.F547C	pathogenic	0.999315	deleterious	0.998385	deleterious	0	damaging	1	probably damaging	1	probably damaging	4.695	pathogenic	1	disease_causing	4.93602	pathogenic	-4.94	DAMAGING	0.775563	damaging
8	87641230	A	T	CNGB3	ENSP00000316605	p.M466K	pathogenic	0.809614	deleterious	0.694108	deleterious	0	damaging	0.991	probably damaging	0.937	probably damaging	3.245	pathogenic	1	disease_causing	6.46399	pathogenic	-4.42	DAMAGING	0.664876	damaging
14	31355156	T	C	COCH	ENSP00000379862	p.I372T	pathogenic	0.870818	deleterious	0.738678	deleterious	0	damaging	0.978	probably damaging	0.739	possibly damaging	2.835	pathogenic	0.999997	disease_causing	5.48464	pathogenic	-1.56	DAMAGING	0.65768	damaging
14	31355500	G	C	COCH	ENSP00000379862	p.A487P	pathogenic	0.505787	neutral	0.578166	deleterious	0.02	damaging	0.918	possibly damaging	0.601	possibly damaging	1.065	benign	0	polymorphism	3.70737	benign	-1.18	TOLERATED	0.526268	damaging
14	31358968	T	C	COCH	ENSP00000379862	p.C542R	pathogenic	0.837281	deleterious	0.783458	deleterious	0	damaging	0.392	benign	0.248	benign	2.16	pathogenic	1	disease_causing	5.81726	pathogenic	-1.53	DAMAGING	0.582601	damaging
1	230825865	T	G	COG2	ENSP00000355629	p.W634G	pathogenic	0.623857	deleterious	0.626935	deleterious	0	damaging	0.372	benign	0.29	benign	2.695	pathogenic	1	disease_causing	5.87869	pathogenic	0.91	TOLERATED	0.549002	damaging
6	116441616	T	G	COL10A1	ENSP00000243222	p.T555P	pathogenic	0.704694	deleterious	0.43726	neutral	0	damaging	0.991	probably damaging	0.874	possibly damaging	3.32	pathogenic	0.999994	disease_causing	4.64689	pathogenic	-1.04	TOLERATED	0.723416	damaging
6	116442417	C	G	COL10A1	ENSP00000243222	p.G288R	pathogenic	0.920168	deleterious	0.89079	deleterious	0	damaging	1	probably damaging	0.999	probably damaging	3.655	pathogenic	1	disease_causing	4.30184	pathogenic	-6.29	DAMAGING	0.714492	damaging
6	116441249	A	T	COL10A1	ENSP00000243222	p.V677E	pathogenic	0.557449	deleterious	0.61347	deleterious	0	damaging	0.468	possibly damaging	0.279	benign	2.455	pathogenic	0.999595	disease_causing	5.63382	pathogenic	-2.28	DAMAGING	0.605174	damaging
6	33141299	G	T	COL11A2	ENSP00000404513	p.P888T	pathogenic	0.727745	deleterious	0.727745	deleterious	0.03	damaging	1	probably damaging	0.992	probably damaging	1.64	benign	1	disease_causing	4.31682	pathogenic	NA	NA	0.470648	neutral
6	33157220	C	A	COL11A2	ENSP00000404513	p.A37S	pathogenic	0.683428	deleterious	0.683428	deleterious	0	damaging	0.61	possibly damaging	0.262	benign	1.795	benign	7e-06	polymorphism	4.2698	pathogenic	NA	NA	0.291763	neutral
10	105799371	G	A	COL17A1	ENSP00000340937	p.T939I	pathogenic	0.514547	deleterious	0.520569	deleterious	0.04	damaging	0	benign	0	benign	-0.06	benign	0	polymorphism	1.70729	benign	-1.66	DAMAGING	0.452484	neutral
17	48262966	G	A	COL1A1	ENSP00000225964	p.T1431I	pathogenic	0.952677	deleterious	0.693321	deleterious	0	damaging	0.999	probably damaging	0.997	probably damaging	4.44	pathogenic	1	disease_causing	4.01824	benign	-1.36	TOLERATED	0.828132	damaging
17	48262942	A	G	COL1A1	ENSP00000225964	p.I1439T	pathogenic	0.928187	deleterious	0.617659	deleterious	0	damaging	0.983	probably damaging	0.833	possibly damaging	4.345	pathogenic	0.999997	disease_causing	3.60168	benign	-1.3	TOLERATED	0.82111	damaging
17	48278873	A	C	COL1A1	ENSP00000225964	p.M1R	pathogenic	0.703993	deleterious	0.522065	neutral	0	damaging	0.932	possibly damaging	0.917	probably damaging	NA	NA	NA	NA	4.45013	pathogenic	-2.74	DAMAGING	0.492033	neutral
17	48264030	A	C	COL1A1	ENSP00000225964	p.L1262R	pathogenic	0.961075	deleterious	0.793355	deleterious	0	damaging	0.999	probably damaging	0.998	probably damaging	4.525	pathogenic	1	disease_causing	4.36529	pathogenic	-1.6	DAMAGING	0.829881	damaging
17	48262948	A	T	COL1A1	ENSP00000225964	p.L1437Q	pathogenic	0.952086	deleterious	0.777868	deleterious	0	damaging	0.999	probably damaging	0.999	probably damaging	4.52	pathogenic	1	disease_causing	3.79228	benign	-1.68	DAMAGING	0.826581	damaging
17	48263306	C	T	COL1A1	ENSP00000225964	p.E1361K	pathogenic	0.479797	neutral	0.529178	neutral	0.02	damaging	0.944	possibly damaging	0.31	benign	2.52	pathogenic	0.999945	disease_causing	3.69601	benign	-0.7	TOLERATED	0.617587	damaging
17	48263148	A	T	COL1A1	ENSP00000225964	p.D1413E	pathogenic	0.342538	neutral	0.00285518	neutral	0	damaging	0.992	probably damaging	0.987	probably damaging	4.58	pathogenic	0.984779	disease_causing	1.05922	benign	-1.39	TOLERATED	0.840157	damaging
17	48263826	G	T	COL1A1	ENSP00000225964	p.A1286D	pathogenic	0.943531	deleterious	0.69965	deleterious	0	damaging	0.999	probably damaging	0.998	probably damaging	4.42	pathogenic	1	disease_causing	4.97288	pathogenic	-0.99	TOLERATED	0.837569	damaging
17	48273551	C	T	COL1A1	ENSP00000225964	p.G323R	pathogenic	0.923246	deleterious	0.779195	deleterious	0	damaging	1	probably damaging	1	probably damaging	4.445	pathogenic	1	disease_causing	5.62957	pathogenic	-6.29	DAMAGING	0.76541	damaging
17	48263868	C	A	COL1A1	ENSP00000225964	p.G1272V	pathogenic	0.940959	deleterious	0.727963	deleterious	0	damaging	0.992	probably damaging	0.929	probably damaging	4.645	pathogenic	1	disease_causing	4.86384	pathogenic	-1.48	TOLERATED	0.844302	damaging
17	48263369	C	T	COL1A1	ENSP00000225964	p.G1340S	pathogenic	0.0461982	neutral	0.202657	neutral	0.9	benign	0.001	benign	0.002	benign	-0.635	benign	0.00659	polymorphism	1.23108	benign	-0.64	TOLERATED	0.398833	neutral
17	48268204	C	A	COL1A1	ENSP00000225964	p.G773C	pathogenic	0.897167	deleterious	0.788512	deleterious	0	damaging	1	probably damaging	1	probably damaging	4.675	pathogenic	1	disease_causing	7.23614	pathogenic	-6.29	DAMAGING	0.779432	damaging
17	48272691	C	T	COL1A1	ENSP00000225964	p.G401S	pathogenic	0.891538	deleterious	0.723861	deleterious	0	damaging	0.999	probably damaging	1	probably damaging	3.57	pathogenic	1	disease_causing	5.6793	pathogenic	-6.27	DAMAGING	0.708788	damaging
17	48274423	C	T	COL1A1	ENSP00000225964	p.G251D	pathogenic	0.931925	deleterious	0.767144	deleterious	0	damaging	0.999	probably damaging	1	probably damaging	4.395	pathogenic	1	disease_causing	5.36647	pathogenic	-5.77	DAMAGING	0.757785	damaging
17	48262915	C	T	COL1A1	ENSP00000225964	p.G1448D	pathogenic	0.935001	deleterious	0.772008	deleterious	0	damaging	1	probably damaging	1	probably damaging	3.885	pathogenic	1	disease_causing	4.3164	pathogenic	-1.15	TOLERATED	0.780364	damaging
17	48269201	C	G	COL1A1	ENSP00000225964	p.G692A	pathogenic	0.883984	deleterious	0.635197	deleterious	0	damaging	0.999	probably damaging	0.997	probably damaging	3.825	pathogenic	1	disease_causing	6.36751	pathogenic	-6.08	DAMAGING	0.723218	damaging
17	48268787	C	G	COL1A1	ENSP00000225964	p.G731A	pathogenic	0.903387	deleterious	0.666183	deleterious	0	damaging	0.999	probably damaging	0.997	probably damaging	4.01	pathogenic	1	disease_causing	6.49437	pathogenic	-5.5	DAMAGING	0.730584	damaging
17	48262915	C	A	COL1A1	ENSP00000225964	p.G1448V	pathogenic	0.936088	deleterious	0.774816	deleterious	0	damaging	1	probably damaging	1	probably damaging	4.085	pathogenic	1	disease_causing	4.45573	pathogenic	-1.14	TOLERATED	0.800368	damaging
17	48263860	A	T	COL1A1	ENSP00000225964	p.W1275R	pathogenic	0.950094	deleterious	0.734581	deleterious	0	damaging	0.999	probably damaging	0.998	probably damaging	4.61	pathogenic	1	disease_causing	4.35994	pathogenic	-1.33	TOLERATED	0.845195	damaging
17	48262871	A	G	COL1A1	ENSP00000225964	p.F1463L	pathogenic	0.938068	deleterious	0.555034	deleterious	0	damaging	0.979	probably damaging	0.982	probably damaging	4.105	pathogenic	1	disease_causing	4.3701	pathogenic	-1.89	DAMAGING	0.781808	damaging
7	94059598	A	G	COL1A2	ENSP00000297268	p.K1332E	pathogenic	0.619944	deleterious	0.524342	neutral	0	damaging	0.334	benign	0.197	benign	0.55	benign	0.282505	polymorphism	2.31254	benign	-0.7	TOLERATED	0.488661	neutral
7	94058573	A	G	COL1A2	ENSP00000297268	p.N1262S	pathogenic	0.635567	deleterious	0.636409	deleterious	NA	NA	0.998	probably damaging	0.949	probably damaging	0.315	benign	0.999993	disease_causing	1.99236	benign	-0.66	TOLERATED	0.472449	neutral
7	94058593	A	C	COL1A2	ENSP00000297268	p.T1269P	pathogenic	0.922245	deleterious	0.7401	deleterious	NA	NA	1	probably damaging	0.999	probably damaging	3.685	pathogenic	1	disease_causing	4.25467	pathogenic	-1.44	TOLERATED	0.751181	damaging
7	94059682	A	G	COL1A2	ENSP00000297268	p.I1360V	pathogenic	0.0126556	neutral	5.60388e-06	neutral	0.37	benign	0	benign	0.005	benign	0.225	benign	0.971094	disease_causing	-1.07323	benign	-0.64	TOLERATED	0.465578	neutral
7	94057623	C	G	COL1A2	ENSP00000297268	p.P1182R	pathogenic	0.945388	deleterious	0.846139	deleterious	NA	NA	1	probably damaging	1	probably damaging	3.84	pathogenic	1	disease_causing	5.30718	pathogenic	-1.45	TOLERATED	0.766714	damaging
7	94059620	T	G	COL1A2	ENSP00000297268	p.L1339R	pathogenic	0.957051	deleterious	0.89592	deleterious	0	damaging	1	probably damaging	1	probably damaging	3.655	pathogenic	1	disease_causing	4.36221	pathogenic	-1.68	DAMAGING	0.741819	damaging
7	94057166	C	G	COL1A2	ENSP00000297268	p.D1165E	pathogenic	0.542335	deleterious	0.376488	neutral	NA	NA	1	probably damaging	0.998	probably damaging	1.415	benign	0.999985	disease_causing	3.63552	benign	-1.16	TOLERATED	0.541658	damaging
7	94058732	A	T	COL1A2	ENSP00000297268	p.D1315V	pathogenic	0.939748	deleterious	0.824088	deleterious	0	damaging	1	probably damaging	0.999	probably damaging	3.72	pathogenic	1	disease_causing	4.7574	pathogenic	-1.53	DAMAGING	0.752437	damaging
7	94039777	G	A	COL1A2	ENSP00000297268	p.G379R	pathogenic	0.906495	deleterious	0.831188	deleterious	NA	NA	1	probably damaging	0.999	probably damaging	3.765	pathogenic	1	disease_causing	6.94748	pathogenic	-6.29	DAMAGING	0.72171	damaging
7	94039804	G	C	COL1A2	ENSP00000297268	p.G388R	pathogenic	0.930762	deleterious	0.889172	deleterious	NA	NA	1	probably damaging	0.999	probably damaging	3.73	pathogenic	1	disease_causing	6.29798	pathogenic	-4.22	DAMAGING	0.703357	damaging
7	94037187	G	A	COL1A2	ENSP00000297268	p.G208E	pathogenic	0.940685	deleterious	0.947206	deleterious	NA	NA	1	probably damaging	1	probably damaging	3.335	pathogenic	1	disease_causing	4.95941	pathogenic	-4.61	DAMAGING	0.672876	damaging
7	94038715	G	A	COL1A2	ENSP00000297268	p.G292S	pathogenic	0.907891	deleterious	0.797376	deleterious	NA	NA	1	probably damaging	0.999	probably damaging	3.485	pathogenic	1	disease_causing	6.0857	pathogenic	-6.09	DAMAGING	0.70068	damaging
7	94049934	G	A	COL1A2	ENSP00000297268	p.G757S	pathogenic	0.912739	deleterious	0.749203	deleterious	NA	NA	1	probably damaging	0.999	probably damaging	3.93	pathogenic	1	disease_causing	3.44467	benign	-6.27	DAMAGING	0.732721	damaging
7	94037658	G	A	COL1A2	ENSP00000297268	p.G235D	pathogenic	0.935225	deleterious	0.832749	deleterious	NA	NA	1	probably damaging	0.999	probably damaging	4.09	pathogenic	1	disease_causing	5.03448	pathogenic	-5.77	DAMAGING	0.737687	damaging
7	94059686	G	T	COL1A2	ENSP00000297268	p.G1361V	pathogenic	0.936531	deleterious	0.851521	deleterious	0	damaging	1	probably damaging	1	probably damaging	3.62	pathogenic	1	disease_causing	4.24055	pathogenic	-2.61	DAMAGING	0.714479	damaging
7	94039044	G	T	COL1A2	ENSP00000297268	p.G316C	pathogenic	0.906108	deleterious	0.888509	deleterious	NA	NA	1	probably damaging	1	probably damaging	4.025	pathogenic	1	disease_causing	5.40584	pathogenic	-6.29	DAMAGING	0.738841	damaging
7	94038697	G	A	COL1A2	ENSP00000297268	p.G286S	pathogenic	0.918267	deleterious	0.755073	deleterious	NA	NA	1	probably damaging	0.999	probably damaging	4.015	pathogenic	1	disease_causing	5.37548	pathogenic	-5.51	DAMAGING	0.731023	damaging
7	94052332	G	A	COL1A2	ENSP00000297268	p.G823S	pathogenic	0.912746	deleterious	0.693732	deleterious	NA	NA	1	probably damaging	0.999	probably damaging	4.25	pathogenic	1	disease_causing	5.36648	pathogenic	-6.09	DAMAGING	0.751516	damaging
7	94059652	G	A	COL1A2	ENSP00000297268	p.G1350S	pathogenic	0.889257	deleterious	0.824808	deleterious	0	damaging	1	probably damaging	1	probably damaging	2.39	pathogenic	1	disease_causing	4.20057	pathogenic	-1.11	TOLERATED	0.618444	damaging
7	94038634	G	C	COL1A2	ENSP00000297268	p.G265R	pathogenic	0.949479	deleterious	0.895178	deleterious	NA	NA	1	probably damaging	0.999	probably damaging	4.315	pathogenic	1	disease_causing	3.98453	benign	-6.29	DAMAGING	0.757229	damaging
7	94055826	G	C	COL1A2	ENSP00000297268	p.G1030A	pathogenic	0.899293	deleterious	0.710489	deleterious	NA	NA	0.999	probably damaging	0.998	probably damaging	3.78	pathogenic	1	disease_causing	3.37673	benign	-6.27	DAMAGING	0.722761	damaging
7	94057605	G	T	COL1A2	ENSP00000297268	p.G1176V	pathogenic	0.895005	deleterious	0.754129	deleterious	NA	NA	0.994	probably damaging	0.925	probably damaging	3.775	pathogenic	1	disease_causing	4.81215	pathogenic	-1.48	TOLERATED	0.760105	damaging
7	94056975	G	T	COL1A2	ENSP00000297268	p.G1102C	pathogenic	0.865223	deleterious	0.877054	deleterious	NA	NA	1	probably damaging	1	probably damaging	3.465	pathogenic	1	disease_causing	3.96097	benign	-6.29	DAMAGING	0.702344	damaging
7	94058576	A	G	COL1A2	ENSP00000297268	p.Y1263C	pathogenic	0.195362	neutral	0.155021	neutral	NA	NA	0.427	benign	0.333	benign	0.55	benign	0.003869	polymorphism	3.56481	benign	-0.71	TOLERATED	0.488756	neutral
7	94057158	T	C	COL1A2	ENSP00000297268	p.C1163R	pathogenic	0.959296	deleterious	0.879032	deleterious	NA	NA	1	probably damaging	0.999	probably damaging	3.835	pathogenic	1	disease_causing	4.19407	pathogenic	-2.33	DAMAGING	0.743715	damaging
4	109784483	C	T	COL25A1	ENSP00000382083	p.G382R	pathogenic	0.933421	deleterious	0.843187	deleterious	0	damaging	1	probably damaging	1	probably damaging	4.21	pathogenic	0.999917	disease_causing	6.11518	pathogenic	-5.77	DAMAGING	0.750514	damaging
9	116958257	G	C	COL27A1	ENSP00000348385	p.G697R	pathogenic	0.830027	deleterious	0.749527	deleterious	0	damaging	1	probably damaging	1	probably damaging	3.34	pathogenic	0.999999	disease_causing	5.00099	pathogenic	-5.77	DAMAGING	0.694652	damaging
12	48380917	G	A	COL2A1	ENSP00000369889	p.R437W	pathogenic	0.86416	deleterious	0.800368	deleterious	0	damaging	1	probably damaging	0.998	probably damaging	2.905	pathogenic	1	disease_causing	6.04445	pathogenic	-3.32	DAMAGING	0.636605	damaging
12	48387611	G	A	COL2A1	ENSP00000369889	p.A302V	pathogenic	0.228718	neutral	0.422027	neutral	0.23	benign	0.278	benign	0.131	benign	0.62	benign	0.988351	disease_causing	3.66993	benign	-3.1	DAMAGING	0.513783	neutral
12	48383019	C	T	COL2A1	ENSP00000369889	p.G372R	pathogenic	0.879362	deleterious	0.61087	deleterious	0	damaging	0.999	probably damaging	0.999	probably damaging	3.945	pathogenic	1	disease_causing	5.3137	pathogenic	-5.53	DAMAGING	0.725662	damaging
12	48381087	C	T	COL2A1	ENSP00000369889	p.G411R	pathogenic	0.909744	deleterious	0.741965	deleterious	0	damaging	1	probably damaging	1	probably damaging	4.165	pathogenic	1	disease_causing	5.51288	pathogenic	-6.29	DAMAGING	0.747838	damaging
12	48376902	C	T	COL2A1	ENSP00000369889	p.G690R	pathogenic	0.913099	deleterious	0.817642	deleterious	0	damaging	1	probably damaging	0.999	probably damaging	3.925	pathogenic	1	disease_causing	7.37923	pathogenic	-6.29	DAMAGING	0.73208	damaging
12	48389692	C	T	COL2A1	ENSP00000369889	p.G207E	pathogenic	0.926214	deleterious	0.733347	deleterious	0	damaging	0.999	probably damaging	1	probably damaging	4.435	pathogenic	1	disease_causing	4.92234	pathogenic	-5.77	DAMAGING	0.760475	damaging
12	48376356	C	T	COL2A1	ENSP00000369889	p.G744S	pathogenic	0.764885	deleterious	0.475395	neutral	0	damaging	0.157	benign	0.263	benign	4.625	pathogenic	1	disease_causing	6.95444	pathogenic	-6.27	DAMAGING	0.776779	damaging
12	48374345	C	T	COL2A1	ENSP00000369889	p.G873R	pathogenic	0.938424	deleterious	0.783404	deleterious	0	damaging	1	probably damaging	1	probably damaging	4.825	pathogenic	1	disease_causing	5.47697	pathogenic	-5.77	DAMAGING	0.784651	damaging
12	48389082	C	A	COL2A1	ENSP00000369889	p.G240C	pathogenic	0.886827	deleterious	0.772519	deleterious	0	damaging	1	probably damaging	1	probably damaging	4.25	pathogenic	1	disease_causing	5.90247	pathogenic	-6.01	DAMAGING	0.750518	damaging
2	189876418	C	T	COL3A1	ENSP00000304408	p.P1440L	pathogenic	0.933956	deleterious	0.84859	deleterious	0	damaging	1	probably damaging	0.999	probably damaging	3.46	pathogenic	1	disease_causing	5.2772	pathogenic	-2.53	DAMAGING	0.699804	damaging
2	189876394	G	T	COL3A1	ENSP00000304408	p.R1432L	pathogenic	0.5824	deleterious	0.528728	neutral	0	damaging	0.722	possibly damaging	0.327	benign	3.135	pathogenic	0.730432	disease_causing	4.43673	pathogenic	-0.8	TOLERATED	0.691293	damaging
2	189874943	A	T	COL3A1	ENSP00000304408	p.D1288V	pathogenic	0.948375	deleterious	0.884348	deleterious	0	damaging	1	probably damaging	1	probably damaging	3.87	pathogenic	1	disease_causing	4.9674	pathogenic	-2.1	DAMAGING	0.754169	damaging
2	189853325	G	A	COL3A1	ENSP00000304408	p.G198R	pathogenic	0.903377	deleterious	0.785543	deleterious	0	damaging	1	probably damaging	1	probably damaging	4	pathogenic	1	disease_causing	5.34282	pathogenic	-5.77	DAMAGING	0.731475	damaging
2	189855775	G	A	COL3A1	ENSP00000304408	p.G282R	pathogenic	0.917678	deleterious	0.854329	deleterious	0	damaging	1	probably damaging	0.999	probably damaging	3.89	pathogenic	1	disease_causing	5.51823	pathogenic	-6.29	DAMAGING	0.729912	damaging
2	189858132	G	A	COL3A1	ENSP00000304408	p.G366R	pathogenic	0.910841	deleterious	0.867498	deleterious	0	damaging	1	probably damaging	1	probably damaging	3.745	pathogenic	1	disease_causing	5.10687	pathogenic	-5.77	DAMAGING	0.720467	damaging
2	189862471	G	A	COL3A1	ENSP00000304408	p.G639R	pathogenic	0.941273	deleterious	0.840558	deleterious	0	damaging	0.999	probably damaging	0.992	probably damaging	4.375	pathogenic	0.999999	disease_causing	4.55755	pathogenic	-5.15	DAMAGING	0.756547	damaging
2	189864101	G	A	COL3A1	ENSP00000304408	p.G705R	pathogenic	0.881505	deleterious	0.798568	deleterious	0	damaging	1	probably damaging	0.999	probably damaging	3.705	pathogenic	1	disease_causing	5.56097	pathogenic	-4.22	DAMAGING	0.701143	damaging
2	189864259	G	A	COL3A1	ENSP00000304408	p.G729R	pathogenic	0.901041	deleterious	0.825888	deleterious	0	damaging	1	probably damaging	0.999	probably damaging	3.855	pathogenic	1	disease_causing	5.59314	pathogenic	-4.22	DAMAGING	0.721374	damaging
2	189864277	G	A	COL3A1	ENSP00000304408	p.G735R	pathogenic	0.927029	deleterious	0.825888	deleterious	0	damaging	1	probably damaging	0.999	probably damaging	4.435	pathogenic	1	disease_causing	5.59026	pathogenic	-4.22	DAMAGING	0.760475	damaging
2	189868983	G	A	COL3A1	ENSP00000304408	p.G942R	pathogenic	0.907386	deleterious	0.811114	deleterious	0	damaging	1	probably damaging	0.999	probably damaging	4.04	pathogenic	1	disease_causing	7.02459	pathogenic	-6.29	DAMAGING	0.739813	damaging
2	189869019	G	A	COL3A1	ENSP00000304408	p.G954R	pathogenic	0.894327	deleterious	0.811114	deleterious	0	damaging	1	probably damaging	1	probably damaging	3.78	pathogenic	1	disease_causing	7.24531	pathogenic	-5.53	DAMAGING	0.714154	damaging
2	189869064	G	A	COL3A1	ENSP00000304408	p.G969R	pathogenic	0.913186	deleterious	0.78838	deleterious	0	damaging	1	probably damaging	1	probably damaging	4.19	pathogenic	1	disease_causing	7.30527	pathogenic	-5.77	DAMAGING	0.744139	damaging
2	189870094	G	A	COL3A1	ENSP00000304408	p.G984R	pathogenic	0.927414	deleterious	0.818806	deleterious	0	damaging	1	probably damaging	1	probably damaging	4.28	pathogenic	1	disease_causing	7.42584	pathogenic	-6	DAMAGING	0.752242	damaging
2	189871170	G	A	COL3A1	ENSP00000304408	p.G1065R	pathogenic	0.9445	deleterious	0.740675	deleterious	0	damaging	0.999	probably damaging	0.995	probably damaging	4.51	pathogenic	1	disease_causing	7.41538	pathogenic	-6	DAMAGING	0.767243	damaging
2	189872271	G	A	COL3A1	ENSP00000304408	p.G1101R	pathogenic	0.932439	deleterious	0.798729	deleterious	0	damaging	1	probably damaging	1	probably damaging	4.565	pathogenic	1	disease_causing	6.19749	pathogenic	-6.11	DAMAGING	0.77161	damaging
2	189872289	G	A	COL3A1	ENSP00000304408	p.G1107R	pathogenic	0.935651	deleterious	0.808662	deleterious	0	damaging	1	probably damaging	1	probably damaging	4.575	pathogenic	1	disease_causing	7.06485	pathogenic	-6.29	DAMAGING	0.773494	damaging
2	189853316	G	C	COL3A1	ENSP00000304408	p.G195R	pathogenic	0.938918	deleterious	0.865057	deleterious	0	damaging	1	probably damaging	1	probably damaging	4.26	pathogenic	1	disease_causing	5.06131	pathogenic	-5.53	DAMAGING	0.747719	damaging
2	189854167	G	C	COL3A1	ENSP00000304408	p.G228R	pathogenic	0.94364	deleterious	0.892135	deleterious	0	damaging	1	probably damaging	1	probably damaging	4.16	pathogenic	1	disease_causing	5.41403	pathogenic	-6.29	DAMAGING	0.7474	damaging
2	189858996	G	C	COL3A1	ENSP00000304408	p.G411R	pathogenic	0.924957	deleterious	0.888177	deleterious	0	damaging	1	probably damaging	1	probably damaging	3.6	pathogenic	1	disease_causing	5.1247	pathogenic	-6.29	DAMAGING	0.710739	damaging
2	189864047	G	C	COL3A1	ENSP00000304408	p.G687R	pathogenic	0.905913	deleterious	0.86595	deleterious	0	damaging	1	probably damaging	0.999	probably damaging	3.55	pathogenic	1	disease_causing	5.31713	pathogenic	-6.29	DAMAGING	0.707605	damaging
2	189853326	G	A	COL3A1	ENSP00000304408	p.G198E	pathogenic	0.89535	deleterious	0.76768	deleterious	0	damaging	1	probably damaging	1	probably damaging	3.8	pathogenic	1	disease_causing	5.18356	pathogenic	-5.77	DAMAGING	0.717514	damaging
2	189854132	G	A	COL3A1	ENSP00000304408	p.G216E	pathogenic	0.932392	deleterious	0.820756	deleterious	0	damaging	1	probably damaging	1	probably damaging	4.305	pathogenic	1	disease_causing	5.35823	pathogenic	-5.77	DAMAGING	0.751946	damaging
2	189854859	G	A	COL3A1	ENSP00000304408	p.G243E	pathogenic	0.944053	deleterious	0.821574	deleterious	0	damaging	1	probably damaging	1	probably damaging	4.725	pathogenic	0.999978	disease_causing	5.27333	pathogenic	-5.77	DAMAGING	0.778572	damaging
2	189855079	G	A	COL3A1	ENSP00000304408	p.G264E	pathogenic	0.935264	deleterious	0.851328	deleterious	0	damaging	1	probably damaging	1	probably damaging	4.34	pathogenic	1	disease_causing	5.26661	pathogenic	-5.52	DAMAGING	0.758676	damaging
2	189855740	G	A	COL3A1	ENSP00000304408	p.G270E	pathogenic	0.935056	deleterious	0.841035	deleterious	0	damaging	1	probably damaging	1	probably damaging	4.285	pathogenic	1	disease_causing	5.17768	pathogenic	-5.77	DAMAGING	0.7551	damaging
2	189856423	G	A	COL3A1	ENSP00000304408	p.G309E	pathogenic	0.939132	deleterious	0.830393	deleterious	0	damaging	1	probably damaging	1	probably damaging	4.495	pathogenic	1	disease_causing	5.0463	pathogenic	-5.77	DAMAGING	0.765106	damaging
2	189858160	G	A	COL3A1	ENSP00000304408	p.G375E	pathogenic	0.902906	deleterious	0.863233	deleterious	0	damaging	1	probably damaging	1	probably damaging	3.46	pathogenic	1	disease_causing	5.24171	pathogenic	-5.77	DAMAGING	0.694002	damaging
2	189859791	G	A	COL3A1	ENSP00000304408	p.G492E	pathogenic	0.90121	deleterious	0.787793	deleterious	0	damaging	1	probably damaging	1	probably damaging	3.825	pathogenic	1	disease_causing	5.43461	pathogenic	-5.77	DAMAGING	0.719341	damaging
2	189862454	G	A	COL3A1	ENSP00000304408	p.G633E	pathogenic	0.939688	deleterious	0.851564	deleterious	0	damaging	1	probably damaging	1	probably damaging	4.405	pathogenic	1	disease_causing	5.53828	pathogenic	-3.29	DAMAGING	0.75852	damaging
2	189862472	G	A	COL3A1	ENSP00000304408	p.G639E	pathogenic	0.93781	deleterious	0.829154	deleterious	0	damaging	0.999	probably damaging	0.99	probably damaging	4.17	pathogenic	1	disease_causing	4.57231	pathogenic	-5.14	DAMAGING	0.742902	damaging
2	189863029	G	A	COL3A1	ENSP00000304408	p.G654E	pathogenic	0.874741	deleterious	0.776813	deleterious	0	damaging	0.992	probably damaging	0.897	possibly damaging	3.425	pathogenic	1	disease_causing	5.69574	pathogenic	-5.52	DAMAGING	0.691865	damaging
2	189864102	G	A	COL3A1	ENSP00000304408	p.G705E	pathogenic	0.912605	deleterious	0.781488	deleterious	0	damaging	1	probably damaging	0.999	probably damaging	4.25	pathogenic	1	disease_causing	5.25476	pathogenic	-4.2	DAMAGING	0.744802	damaging
2	189864251	G	A	COL3A1	ENSP00000304408	p.G726E	pathogenic	0.926853	deleterious	0.810574	deleterious	0	damaging	1	probably damaging	0.999	probably damaging	4.385	pathogenic	1	disease_causing	5.29671	pathogenic	-4.2	DAMAGING	0.755203	damaging
2	189864260	G	A	COL3A1	ENSP00000304408	p.G729E	pathogenic	0.927628	deleterious	0.810574	deleterious	0	damaging	1	probably damaging	0.999	probably damaging	4.405	pathogenic	1	disease_causing	5.26237	pathogenic	-4.2	DAMAGING	0.75852	damaging
2	189869020	G	A	COL3A1	ENSP00000304408	p.G954E	pathogenic	0.89677	deleterious	0.794824	deleterious	0	damaging	1	probably damaging	1	probably damaging	3.78	pathogenic	1	disease_causing	6.9802	pathogenic	-5.52	DAMAGING	0.714123	damaging
2	189872762	G	A	COL3A1	ENSP00000304408	p.G1140E	pathogenic	0.877525	deleterious	0.82196	deleterious	0	damaging	1	probably damaging	1	probably damaging	3.37	pathogenic	1	disease_causing	5.10756	pathogenic	-5.77	DAMAGING	0.68845	damaging
2	189872780	G	A	COL3A1	ENSP00000304408	p.G1146E	pathogenic	0.924772	deleterious	0.82196	deleterious	0	damaging	1	probably damaging	1	probably damaging	4.31	pathogenic	1	disease_causing	4.15249	benign	-5.77	DAMAGING	0.752204	damaging
2	189872825	G	A	COL3A1	ENSP00000304408	p.G1161E	pathogenic	0.92848	deleterious	0.82196	deleterious	0	damaging	1	probably damaging	1	probably damaging	4.405	pathogenic	1	disease_causing	5.36733	pathogenic	-6.1	DAMAGING	0.761503	damaging
2	189874931	G	A	COL3A1	ENSP00000304408	p.G1284E	pathogenic	0.944063	deleterious	0.889015	deleterious	0	damaging	1	probably damaging	1	probably damaging	3.87	pathogenic	1	disease_causing	5.36792	pathogenic	-2.6	DAMAGING	0.73898	damaging
2	189854850	G	C	COL3A1	ENSP00000304408	p.G240A	pathogenic	0.907079	deleterious	0.693669	deleterious	0	damaging	0.999	probably damaging	0.999	probably damaging	4.03	pathogenic	1	disease_causing	4.40164	pathogenic	-5.75	DAMAGING	0.733882	damaging
2	189864066	G	C	COL3A1	ENSP00000304408	p.G693A	pathogenic	0.832921	deleterious	0.634025	deleterious	0	damaging	1	probably damaging	0.999	probably damaging	3.3	pathogenic	1	disease_causing	3.98012	benign	-6.27	DAMAGING	0.692106	damaging
2	189854850	G	T	COL3A1	ENSP00000304408	p.G240V	pathogenic	0.936094	deleterious	0.824161	deleterious	0	damaging	1	probably damaging	1	probably damaging	4.375	pathogenic	1	disease_causing	5.05301	pathogenic	-5.77	DAMAGING	0.756547	damaging
2	189858151	G	T	COL3A1	ENSP00000304408	p.G372V	pathogenic	0.90345	deleterious	0.864389	deleterious	0	damaging	1	probably damaging	1	probably damaging	3.45	pathogenic	1	disease_causing	5.16156	pathogenic	-5.77	DAMAGING	0.693559	damaging
2	189859791	G	T	COL3A1	ENSP00000304408	p.G492V	pathogenic	0.918618	deleterious	0.78943	deleterious	0	damaging	1	probably damaging	1	probably damaging	4.175	pathogenic	1	disease_causing	5.29756	pathogenic	-5.77	DAMAGING	0.743156	damaging
2	189864039	G	T	COL3A1	ENSP00000304408	p.G684V	pathogenic	0.859289	deleterious	0.783161	deleterious	0	damaging	1	probably damaging	0.999	probably damaging	3.295	pathogenic	1	disease_causing	5.12979	pathogenic	-6.29	DAMAGING	0.692	damaging
2	189866281	G	T	COL3A1	ENSP00000304408	p.G786V	pathogenic	0.924149	deleterious	0.806608	deleterious	0	damaging	1	probably damaging	0.999	probably damaging	4.33	pathogenic	1	disease_causing	4.59702	pathogenic	-5.77	DAMAGING	0.753453	damaging
2	189871153	G	T	COL3A1	ENSP00000304408	p.G1059V	pathogenic	0.955696	deleterious	0.736382	deleterious	0	damaging	0.999	probably damaging	0.996	probably damaging	4.9	pathogenic	1	disease_causing	6.91804	pathogenic	-6.29	DAMAGING	0.7924	damaging
2	189872861	G	T	COL3A1	ENSP00000304408	p.G1173V	pathogenic	0.913967	deleterious	0.823393	deleterious	0	damaging	1	probably damaging	1	probably damaging	4.035	pathogenic	1	disease_causing	5.44521	pathogenic	-6	DAMAGING	0.736106	damaging
2	189854122	G	A	COL3A1	ENSP00000304408	p.G213S	pathogenic	0.927695	deleterious	0.748357	deleterious	0	damaging	1	probably damaging	1	probably damaging	4.29	pathogenic	1	disease_causing	5.42307	pathogenic	-6.27	DAMAGING	0.755998	damaging
2	189855730	G	A	COL3A1	ENSP00000304408	p.G267S	pathogenic	0.910872	deleterious	0.766723	deleterious	0	damaging	1	probably damaging	1	probably damaging	3.85	pathogenic	1	disease_causing	5.14242	pathogenic	-5.51	DAMAGING	0.727172	damaging
2	189859486	G	A	COL3A1	ENSP00000304408	p.G462S	pathogenic	0.917398	deleterious	0.779845	deleterious	0	damaging	1	probably damaging	0.999	probably damaging	3.92	pathogenic	1	disease_causing	5.17175	pathogenic	-6.27	DAMAGING	0.731944	damaging
2	189868861	G	A	COL3A1	ENSP00000304408	p.G939S	pathogenic	0.792687	deleterious	0.622368	deleterious	0	damaging	0.949	possibly damaging	0.579	possibly damaging	3.865	pathogenic	0.999999	disease_causing	5.94008	pathogenic	-6.27	DAMAGING	0.728141	damaging
2	189868992	G	A	COL3A1	ENSP00000304408	p.G945S	pathogenic	0.901669	deleterious	0.715581	deleterious	0	damaging	1	probably damaging	0.999	probably damaging	3.99	pathogenic	1	disease_causing	7.29982	pathogenic	-6.27	DAMAGING	0.736432	damaging
2	189869073	G	A	COL3A1	ENSP00000304408	p.G972S	pathogenic	0.900838	deleterious	0.685803	deleterious	0	damaging	1	probably damaging	1	probably damaging	4	pathogenic	1	disease_causing	7.52772	pathogenic	-6.09	DAMAGING	0.735196	damaging
2	189872638	G	A	COL3A1	ENSP00000304408	p.G1131S	pathogenic	0.924291	deleterious	0.791457	deleterious	0	damaging	1	probably damaging	1	probably damaging	4.115	pathogenic	1	disease_causing	5.14722	pathogenic	-6.27	DAMAGING	0.744683	damaging
2	189869046	G	C	COL3A1	ENSP00000304408	p.G963R	pathogenic	0.945353	deleterious	0.874956	deleterious	0	damaging	1	probably damaging	1	probably damaging	4.495	pathogenic	1	disease_causing	7.12822	pathogenic	-5.77	DAMAGING	0.764517	damaging
2	189857614	G	A	COL3A1	ENSP00000304408	p.G333D	pathogenic	0.945038	deleterious	0.830153	deleterious	0	damaging	1	probably damaging	1	probably damaging	4.565	pathogenic	1	disease_causing	4.90842	pathogenic	-6.28	DAMAGING	0.772672	damaging
2	189864614	G	A	COL3A1	ENSP00000304408	p.G759D	pathogenic	0.890671	deleterious	0.809009	deleterious	0	damaging	1	probably damaging	0.999	probably damaging	3.43	pathogenic	1	disease_causing	4.67319	pathogenic	-4.21	DAMAGING	0.692334	damaging
2	189867745	G	A	COL3A1	ENSP00000304408	p.G837D	pathogenic	0.90151	deleterious	0.76388	deleterious	0	damaging	0.999	probably damaging	0.975	probably damaging	3.57	pathogenic	1	disease_causing	5.16663	pathogenic	-4.61	DAMAGING	0.701455	damaging
2	189868826	G	A	COL3A1	ENSP00000304408	p.G927D	pathogenic	0.913256	deleterious	0.820388	deleterious	0	damaging	1	probably damaging	0.999	probably damaging	3.86	pathogenic	1	disease_causing	6.83718	pathogenic	-6.28	DAMAGING	0.727624	damaging
2	189869047	G	A	COL3A1	ENSP00000304408	p.G963D	pathogenic	0.92295	deleterious	0.793811	deleterious	0	damaging	1	probably damaging	1	probably damaging	4.15	pathogenic	1	disease_causing	7.13215	pathogenic	-5.77	DAMAGING	0.74168	damaging
2	189869074	G	A	COL3A1	ENSP00000304408	p.G972D	pathogenic	0.936721	deleterious	0.769586	deleterious	0	damaging	1	probably damaging	1	probably damaging	4.55	pathogenic	1	disease_causing	7.21184	pathogenic	-6.1	DAMAGING	0.770558	damaging
2	189872657	G	A	COL3A1	ENSP00000304408	p.G1137D	pathogenic	0.867047	deleterious	0.819804	deleterious	0	damaging	1	probably damaging	1	probably damaging	3.025	pathogenic	1	disease_causing	5.64884	pathogenic	-5.77	DAMAGING	0.6669	damaging
2	189861937	G	T	COL3A1	ENSP00000304408	p.G603V	pathogenic	0.924582	deleterious	0.855372	deleterious	0	damaging	1	probably damaging	1	probably damaging	4.005	pathogenic	1	disease_causing	5.1014	pathogenic	-3.36	DAMAGING	0.734183	damaging
2	189862993	G	T	COL3A1	ENSP00000304408	p.G642V	pathogenic	0.939211	deleterious	0.7424	deleterious	0	damaging	0.999	probably damaging	0.969	probably damaging	4.375	pathogenic	1	disease_causing	5.12289	pathogenic	-5.53	DAMAGING	0.756547	damaging
2	189871664	G	T	COL3A1	ENSP00000304408	p.G1068V	pathogenic	0.931513	deleterious	0.580261	deleterious	0	damaging	0.881	possibly damaging	0.886	possibly damaging	4.24	pathogenic	1	disease_causing	6.12137	pathogenic	-6.29	DAMAGING	0.752382	damaging
2	189873660	G	T	COL3A1	ENSP00000304408	p.G1179V	pathogenic	0.929933	deleterious	0.813047	deleterious	0	damaging	1	probably damaging	1	probably damaging	4.365	pathogenic	1	disease_causing	5.47674	pathogenic	-6.29	DAMAGING	0.760367	damaging
2	189868861	G	T	COL3A1	ENSP00000304408	p.G939C	pathogenic	0.915352	deleterious	0.834394	deleterious	0	damaging	1	probably damaging	0.991	probably damaging	4.415	pathogenic	1	disease_causing	5.82325	pathogenic	-6.29	DAMAGING	0.76372	damaging
2	189869046	G	T	COL3A1	ENSP00000304408	p.G963C	pathogenic	0.883558	deleterious	0.846014	deleterious	0	damaging	1	probably damaging	1	probably damaging	4.15	pathogenic	1	disease_causing	7.31232	pathogenic	-5.78	DAMAGING	0.741697	damaging
2	189864056	G	A	COL3A1	ENSP00000304408	p.G690R	pathogenic	0.84808	deleterious	0.798568	deleterious	0	damaging	1	probably damaging	0.999	probably damaging	3.205	pathogenic	1	disease_causing	4.85219	pathogenic	-6.29	DAMAGING	0.686593	damaging
2	189864214	G	A	COL3A1	ENSP00000304408	p.G714R	pathogenic	0.897133	deleterious	0.825888	deleterious	0	damaging	1	probably damaging	0.999	probably damaging	3.78	pathogenic	1	disease_causing	5.7868	pathogenic	-4.22	DAMAGING	0.707569	damaging
2	189869001	G	A	COL3A1	ENSP00000304408	p.G948R	pathogenic	0.902698	deleterious	0.811114	deleterious	0	damaging	1	probably damaging	0.999	probably damaging	3.945	pathogenic	1	disease_causing	7.13307	pathogenic	-6.29	DAMAGING	0.733328	damaging
2	189870085	G	A	COL3A1	ENSP00000304408	p.G981R	pathogenic	0.927414	deleterious	0.818806	deleterious	0	damaging	1	probably damaging	1	probably damaging	4.28	pathogenic	1	disease_causing	7.27974	pathogenic	-6.29	DAMAGING	0.755042	damaging
2	189873668	G	A	COL3A1	ENSP00000304408	p.G1182R	pathogenic	0.926546	deleterious	0.825663	deleterious	0	damaging	1	probably damaging	1	probably damaging	4.35	pathogenic	0.999988	disease_causing	5.76214	pathogenic	-6.29	DAMAGING	0.759363	damaging
2	189862107	G	C	COL3A1	ENSP00000304408	p.G621R	pathogenic	0.955622	deleterious	0.918729	deleterious	0	damaging	1	probably damaging	1	probably damaging	4.435	pathogenic	1	disease_causing	5.66439	pathogenic	-3.26	DAMAGING	0.773562	damaging
2	189870085	G	C	COL3A1	ENSP00000304408	p.G981R	pathogenic	0.945422	deleterious	0.880431	deleterious	0	damaging	1	probably damaging	1	probably damaging	4.28	pathogenic	1	disease_causing	7.07705	pathogenic	-6.29	DAMAGING	0.755042	damaging
2	189855052	G	A	COL3A1	ENSP00000304408	p.G255E	pathogenic	0.928907	deleterious	0.851328	deleterious	0	damaging	1	probably damaging	1	probably damaging	4.165	pathogenic	1	disease_causing	5.364	pathogenic	-5.52	DAMAGING	0.747646	damaging
2	189864215	G	A	COL3A1	ENSP00000304408	p.G714E	pathogenic	0.924482	deleterious	0.810574	deleterious	0	damaging	1	probably damaging	0.999	probably damaging	4.325	pathogenic	1	disease_causing	5.47705	pathogenic	-4.2	DAMAGING	0.750086	damaging
2	189856441	G	C	COL3A1	ENSP00000304408	p.G315A	pathogenic	0.903159	deleterious	0.795599	deleterious	0	damaging	0.999	probably damaging	0.999	probably damaging	3.355	pathogenic	1	disease_causing	3.33045	benign	-6.08	DAMAGING	0.692323	damaging
2	189853353	G	T	COL3A1	ENSP00000304408	p.G207V	pathogenic	0.904287	deleterious	0.743868	deleterious	0	damaging	1	probably damaging	1	probably damaging	4.04	pathogenic	1	disease_causing	4.99001	pathogenic	-6.29	DAMAGING	0.739813	damaging
2	189862108	G	T	COL3A1	ENSP00000304408	p.G621V	pathogenic	0.939992	deleterious	0.863394	deleterious	0	damaging	1	probably damaging	1	probably damaging	4.435	pathogenic	1	disease_causing	5.44969	pathogenic	-3.36	DAMAGING	0.770369	damaging
2	189864057	G	T	COL3A1	ENSP00000304408	p.G690V	pathogenic	0.9131	deleterious	0.783161	deleterious	0	damaging	1	probably damaging	0.999	probably damaging	4.24	pathogenic	1	disease_causing	4.41961	pathogenic	-6.29	DAMAGING	0.752382	damaging
2	189872834	G	T	COL3A1	ENSP00000304408	p.G1164V	pathogenic	0.915089	deleterious	0.823393	deleterious	0	damaging	1	probably damaging	1	probably damaging	4.06	pathogenic	1	disease_causing	5.27265	pathogenic	-6.29	DAMAGING	0.741077	damaging
2	189873669	G	T	COL3A1	ENSP00000304408	p.G1182V	pathogenic	0.929096	deleterious	0.811839	deleterious	0	damaging	1	probably damaging	1	probably damaging	4.35	pathogenic	1	disease_causing	5.38222	pathogenic	-6.29	DAMAGING	0.759363	damaging
2	189862107	G	T	COL3A1	ENSP00000304408	p.G621W	pathogenic	0.93327	deleterious	0.891977	deleterious	0	damaging	1	probably damaging	1	probably damaging	4.785	pathogenic	1	disease_causing	6.10417	pathogenic	-3.4	DAMAGING	0.796278	damaging
2	189872833	G	T	COL3A1	ENSP00000304408	p.G1164W	pathogenic	0.901636	deleterious	0.858978	deleterious	0	damaging	1	probably damaging	1	probably damaging	4.405	pathogenic	1	disease_causing	5.91827	pathogenic	-6.29	DAMAGING	0.763031	damaging
2	189852834	G	A	COL3A1	ENSP00000304408	p.G186S	pathogenic	0.907456	deleterious	0.725338	deleterious	0	damaging	1	probably damaging	1	probably damaging	3.9	pathogenic	1	disease_causing	5.41485	pathogenic	-5.75	DAMAGING	0.724948	damaging
2	189858123	G	A	COL3A1	ENSP00000304408	p.G363S	pathogenic	0.905315	deleterious	0.793212	deleterious	0	damaging	1	probably damaging	1	probably damaging	3.695	pathogenic	1	disease_causing	4.33864	pathogenic	-5.75	DAMAGING	0.716959	damaging
2	189859032	G	A	COL3A1	ENSP00000304408	p.G423S	pathogenic	0.899639	deleterious	0.740657	deleterious	0	damaging	1	probably damaging	0.999	probably damaging	3.72	pathogenic	1	disease_causing	5.38709	pathogenic	-5.51	DAMAGING	0.712236	damaging
2	189864205	G	A	COL3A1	ENSP00000304408	p.G711S	pathogenic	0.818785	deleterious	0.647444	deleterious	0	damaging	1	probably damaging	0.999	probably damaging	3.565	pathogenic	0.999996	disease_causing	5.07099	pathogenic	-4.17	DAMAGING	0.689392	damaging
2	189866132	G	A	COL3A1	ENSP00000304408	p.G765S	pathogenic	0.897881	deleterious	0.738007	deleterious	0	damaging	1	probably damaging	0.999	probably damaging	3.835	pathogenic	1	disease_causing	5.66562	pathogenic	-5.12	DAMAGING	0.720164	damaging
2	189868816	G	A	COL3A1	ENSP00000304408	p.G924S	pathogenic	0.901819	deleterious	0.734667	deleterious	0	damaging	1	probably damaging	0.999	probably damaging	3.87	pathogenic	1	disease_causing	7.1744	pathogenic	-6.27	DAMAGING	0.728784	damaging
2	189870103	G	A	COL3A1	ENSP00000304408	p.G987S	pathogenic	0.928209	deleterious	0.77237	deleterious	0.01	damaging	1	probably damaging	1	probably damaging	4.075	pathogenic	1	disease_causing	7.32004	pathogenic	-6.27	DAMAGING	0.742247	damaging
2	189871681	G	A	COL3A1	ENSP00000304408	p.G1074S	pathogenic	0.904158	deleterious	0.627958	deleterious	0	damaging	0.999	probably damaging	0.995	probably damaging	3.865	pathogenic	0.999998	disease_causing	6.66847	pathogenic	-6.27	DAMAGING	0.728141	damaging
2	189852825	G	C	COL3A1	ENSP00000304408	p.G183R	pathogenic	0.951482	deleterious	0.910935	deleterious	0	damaging	1	probably damaging	1	probably damaging	4.245	pathogenic	1	disease_causing	5.95169	pathogenic	-5.77	DAMAGING	0.747976	damaging
2	189852843	G	C	COL3A1	ENSP00000304408	p.G189R	pathogenic	0.93396	deleterious	0.889041	deleterious	0	damaging	1	probably damaging	1	probably damaging	3.91	pathogenic	1	disease_causing	5.53587	pathogenic	-5.77	DAMAGING	0.72507	damaging
2	189856395	G	C	COL3A1	ENSP00000304408	p.G300R	pathogenic	0.945069	deleterious	0.876894	deleterious	0	damaging	0.996	probably damaging	0.984	probably damaging	4.1	pathogenic	1	disease_causing	4.80331	pathogenic	-6.29	DAMAGING	0.743584	damaging
2	189861205	G	C	COL3A1	ENSP00000304408	p.G582R	pathogenic	0.953188	deleterious	0.92219	deleterious	0	damaging	1	probably damaging	1	probably damaging	4.27	pathogenic	1	disease_causing	6.0261	pathogenic	-6.29	DAMAGING	0.754332	damaging
2	189862062	G	C	COL3A1	ENSP00000304408	p.G606R	pathogenic	0.94619	deleterious	0.913944	deleterious	0	damaging	1	probably damaging	1	probably damaging	4.165	pathogenic	1	disease_causing	4.80098	pathogenic	-3.32	DAMAGING	0.749085	damaging
2	189863409	G	C	COL3A1	ENSP00000304408	p.G663R	pathogenic	0.913569	deleterious	0.90263	deleterious	0	damaging	1	probably damaging	0.999	probably damaging	3.23	pathogenic	1	disease_causing	5.18786	pathogenic	-6.11	DAMAGING	0.685079	damaging
2	189871134	G	C	COL3A1	ENSP00000304408	p.G1053R	pathogenic	0.968476	deleterious	0.829374	deleterious	0	damaging	0.999	probably damaging	0.998	probably damaging	4.93	pathogenic	1	disease_causing	7.18426	pathogenic	-6.11	DAMAGING	0.79309	damaging
2	189872815	G	C	COL3A1	ENSP00000304408	p.G1158R	pathogenic	0.943789	deleterious	0.892921	deleterious	0	damaging	1	probably damaging	1	probably damaging	4.37	pathogenic	1	disease_causing	5.45303	pathogenic	-5.77	DAMAGING	0.756288	damaging
2	189854141	G	A	COL3A1	ENSP00000304408	p.G219D	pathogenic	0.932373	deleterious	0.819842	deleterious	0	damaging	1	probably damaging	1	probably damaging	4.115	pathogenic	1	disease_causing	5.47067	pathogenic	-6	DAMAGING	0.741456	damaging
2	189854150	G	A	COL3A1	ENSP00000304408	p.G222D	pathogenic	0.927896	deleterious	0.819842	deleterious	0	damaging	1	probably damaging	1	probably damaging	3.995	pathogenic	1	disease_causing	5.32954	pathogenic	-6.28	DAMAGING	0.736748	damaging
2	189854832	G	A	COL3A1	ENSP00000304408	p.G234D	pathogenic	0.938889	deleterious	0.821826	deleterious	0	damaging	1	probably damaging	1	probably damaging	4.37	pathogenic	1	disease_causing	5.49302	pathogenic	-6.28	DAMAGING	0.760701	damaging
2	189855070	G	A	COL3A1	ENSP00000304408	p.G261D	pathogenic	0.939459	deleterious	0.850542	deleterious	0	damaging	1	probably damaging	1	probably damaging	4.355	pathogenic	1	disease_causing	5.43809	pathogenic	-5.52	DAMAGING	0.757187	damaging
2	189855758	G	A	COL3A1	ENSP00000304408	p.G276D	pathogenic	0.94747	deleterious	0.840205	deleterious	0	damaging	1	probably damaging	1	probably damaging	4.56	pathogenic	1	disease_causing	4.77527	pathogenic	-6.28	DAMAGING	0.772418	damaging
2	189856396	G	A	COL3A1	ENSP00000304408	p.G300D	pathogenic	0.933455	deleterious	0.796714	deleterious	0	damaging	0.996	probably damaging	0.972	probably damaging	4.1	pathogenic	1	disease_causing	5.02026	pathogenic	-6.28	DAMAGING	0.74339	damaging
2	189856920	G	A	COL3A1	ENSP00000304408	p.G321D	pathogenic	0.911417	deleterious	0.747887	deleterious	0	damaging	1	probably damaging	0.995	probably damaging	4.205	pathogenic	0.999975	disease_causing	4.39354	pathogenic	-6.28	DAMAGING	0.750077	damaging
2	189858178	G	A	COL3A1	ENSP00000304408	p.G381D	pathogenic	0.926349	deleterious	0.862029	deleterious	0	damaging	1	probably damaging	1	probably damaging	3.8	pathogenic	1	disease_causing	5.45346	pathogenic	-5.77	DAMAGING	0.717514	damaging
2	189859033	G	A	COL3A1	ENSP00000304408	p.G423D	pathogenic	0.935926	deleterious	0.813785	deleterious	0	damaging	1	probably damaging	0.999	probably damaging	4.27	pathogenic	1	disease_causing	5.04227	pathogenic	-5.52	DAMAGING	0.749434	damaging
2	189864075	G	A	COL3A1	ENSP00000304408	p.G696D	pathogenic	0.919425	deleterious	0.780427	deleterious	0	damaging	1	probably damaging	0.999	probably damaging	4.215	pathogenic	1	disease_causing	5.33833	pathogenic	-5.89	DAMAGING	0.74668	damaging
2	189864084	G	A	COL3A1	ENSP00000304408	p.G699D	pathogenic	0.914395	deleterious	0.780427	deleterious	0	damaging	1	probably damaging	0.999	probably damaging	4.1	pathogenic	1	disease_causing	5.32417	pathogenic	-4.21	DAMAGING	0.73819	damaging
2	189864093	G	A	COL3A1	ENSP00000304408	p.G702D	pathogenic	0.901707	deleterious	0.780427	deleterious	0	damaging	1	probably damaging	0.999	probably damaging	3.835	pathogenic	1	disease_causing	5.48524	pathogenic	-4.21	DAMAGING	0.712041	damaging
2	189864242	G	A	COL3A1	ENSP00000304408	p.G723D	pathogenic	0.933896	deleterious	0.809621	deleterious	0	damaging	1	probably damaging	0.999	probably damaging	4.385	pathogenic	1	disease_causing	5.36904	pathogenic	-4.21	DAMAGING	0.755355	damaging
2	189864296	G	A	COL3A1	ENSP00000304408	p.G741D	pathogenic	0.922636	deleterious	0.809621	deleterious	0	damaging	1	probably damaging	0.999	probably damaging	4.09	pathogenic	1	disease_causing	5.32521	pathogenic	-4.21	DAMAGING	0.737687	damaging
2	189867034	G	A	COL3A1	ENSP00000304408	p.G801D	pathogenic	0.938378	deleterious	0.827677	deleterious	0	damaging	1	probably damaging	0.999	probably damaging	4.305	pathogenic	1	disease_causing	5.55435	pathogenic	-6	DAMAGING	0.753975	damaging
2	189867736	G	A	COL3A1	ENSP00000304408	p.G834D	pathogenic	0.904279	deleterious	0.76388	deleterious	0	damaging	0.999	probably damaging	0.975	probably damaging	3.625	pathogenic	1	disease_causing	5.35215	pathogenic	-4.61	DAMAGING	0.705513	damaging
2	189868138	G	A	COL3A1	ENSP00000304408	p.G852D	pathogenic	0.899885	deleterious	0.827564	deleterious	0	damaging	1	probably damaging	0.999	probably damaging	3.525	pathogenic	1	disease_causing	5.23456	pathogenic	-5.14	DAMAGING	0.691867	damaging
2	189868147	G	A	COL3A1	ENSP00000304408	p.G855D	pathogenic	0.904446	deleterious	0.827564	deleterious	0	damaging	1	probably damaging	0.999	probably damaging	3.615	pathogenic	1	disease_causing	5.4148	pathogenic	-5.14	DAMAGING	0.698138	damaging
2	189868183	G	A	COL3A1	ENSP00000304408	p.G867D	pathogenic	0.918548	deleterious	0.827564	deleterious	0	damaging	1	probably damaging	0.999	probably damaging	3.92	pathogenic	1	disease_causing	5.41114	pathogenic	-5.52	DAMAGING	0.72405	damaging
2	189868817	G	A	COL3A1	ENSP00000304408	p.G924D	pathogenic	0.924483	deleterious	0.809049	deleterious	0	damaging	1	probably damaging	0.999	probably damaging	4.07	pathogenic	1	disease_causing	7.00486	pathogenic	-6.28	DAMAGING	0.741365	damaging
2	189870077	G	A	COL3A1	ENSP00000304408	p.G978D	pathogenic	0.934648	deleterious	0.801406	deleterious	0	damaging	1	probably damaging	1	probably damaging	4.245	pathogenic	1	disease_causing	7.01739	pathogenic	-6.28	DAMAGING	0.752741	damaging
2	189870122	G	A	COL3A1	ENSP00000304408	p.G993D	pathogenic	0.936627	deleterious	0.802664	deleterious	0	damaging	1	probably damaging	1	probably damaging	4.295	pathogenic	1	disease_causing	7.06863	pathogenic	-6.28	DAMAGING	0.755855	damaging
2	189870167	G	A	COL3A1	ENSP00000304408	p.G1008D	pathogenic	0.935769	deleterious	0.802664	deleterious	0	damaging	1	probably damaging	1	probably damaging	4.27	pathogenic	1	disease_causing	7.39677	pathogenic	-6.28	DAMAGING	0.754142	damaging
2	189871117	G	A	COL3A1	ENSP00000304408	p.G1047D	pathogenic	0.949568	deleterious	0.748664	deleterious	0	damaging	0.999	probably damaging	0.996	probably damaging	4.56	pathogenic	1	disease_causing	7.14932	pathogenic	-5.52	DAMAGING	0.767774	damaging
2	189871144	G	A	COL3A1	ENSP00000304408	p.G1056D	pathogenic	0.9582	deleterious	0.757542	deleterious	0	damaging	0.999	probably damaging	0.998	probably damaging	4.915	pathogenic	1	disease_causing	7.13471	pathogenic	-6.28	DAMAGING	0.793038	damaging
2	189871700	G	A	COL3A1	ENSP00000304408	p.G1080D	pathogenic	0.931405	deleterious	0.762367	deleterious	0	damaging	1	probably damaging	1	probably damaging	4.35	pathogenic	0.999999	disease_causing	6.94647	pathogenic	-6.28	DAMAGING	0.759175	damaging
2	189872254	G	A	COL3A1	ENSP00000304408	p.G1095D	pathogenic	0.940091	deleterious	0.781276	deleterious	0	damaging	1	probably damaging	1	probably damaging	4.55	pathogenic	1	disease_causing	6.94886	pathogenic	-5.77	DAMAGING	0.767797	damaging
2	189872326	G	A	COL3A1	ENSP00000304408	p.G1119D	pathogenic	0.939566	deleterious	0.769532	deleterious	0	damaging	1	probably damaging	0.987	probably damaging	4.555	pathogenic	1	disease_causing	4.63747	pathogenic	-6.28	DAMAGING	0.772164	damaging
2	189872816	G	A	COL3A1	ENSP00000304408	p.G1158D	pathogenic	0.911849	deleterious	0.82105	deleterious	0	damaging	1	probably damaging	1	probably damaging	3.82	pathogenic	1	disease_causing	5.54634	pathogenic	-5.77	DAMAGING	0.718818	damaging
2	189873696	G	A	COL3A1	ENSP00000304408	p.G1191D	pathogenic	0.927392	deleterious	0.823024	deleterious	0	damaging	1	probably damaging	1	probably damaging	4.175	pathogenic	0.999999	disease_causing	5.50373	pathogenic	-6.28	DAMAGING	0.748135	damaging
2	189854141	G	C	COL3A1	ENSP00000304408	p.G219A	pathogenic	0.90343	deleterious	0.690794	deleterious	0	damaging	0.999	probably damaging	0.999	probably damaging	3.97	pathogenic	1	disease_causing	4.79132	pathogenic	-5.98	DAMAGING	0.731587	damaging
2	189854159	G	C	COL3A1	ENSP00000304408	p.G225A	pathogenic	0.905416	deleterious	0.690794	deleterious	0	damaging	0.999	probably damaging	0.999	probably damaging	4.01	pathogenic	1	disease_causing	4.81452	pathogenic	-6.27	DAMAGING	0.738028	damaging
2	189868727	G	C	COL3A1	ENSP00000304408	p.G894A	pathogenic	0.884341	deleterious	0.691585	deleterious	0	damaging	1	probably damaging	0.999	probably damaging	3.83	pathogenic	1	disease_causing	4.74192	pathogenic	-5.98	DAMAGING	0.722091	damaging
2	189853362	G	T	COL3A1	ENSP00000304408	p.G210V	pathogenic	0.914902	deleterious	0.743868	deleterious	0	damaging	1	probably damaging	1	probably damaging	4.265	pathogenic	1	disease_causing	5.07861	pathogenic	-6.29	DAMAGING	0.754084	damaging
2	189856396	G	T	COL3A1	ENSP00000304408	p.G300V	pathogenic	0.938132	deleterious	0.799297	deleterious	0	damaging	0.996	probably damaging	0.979	probably damaging	4.45	pathogenic	1	disease_causing	5.10696	pathogenic	-6.29	DAMAGING	0.765854	damaging
2	189858088	G	T	COL3A1	ENSP00000304408	p.G351V	pathogenic	0.930142	deleterious	0.856415	deleterious	0	damaging	1	probably damaging	1	probably damaging	4.14	pathogenic	1	disease_causing	5.29095	pathogenic	-4.21	DAMAGING	0.746199	damaging
2	189860419	G	T	COL3A1	ENSP00000304408	p.G504V	pathogenic	0.909796	deleterious	0.813447	deleterious	0	damaging	1	probably damaging	1	probably damaging	3.95	pathogenic	1	disease_causing	4.32745	pathogenic	-5.77	DAMAGING	0.727961	damaging
2	189863410	G	T	COL3A1	ENSP00000304408	p.G663V	pathogenic	0.913892	deleterious	0.838263	deleterious	0	damaging	1	probably damaging	0.999	probably damaging	3.775	pathogenic	1	disease_causing	5.3677	pathogenic	-6.1	DAMAGING	0.72017	damaging
2	189864012	G	T	COL3A1	ENSP00000304408	p.G675V	pathogenic	0.891125	deleterious	0.783161	deleterious	0	damaging	1	probably damaging	0.999	probably damaging	3.805	pathogenic	1	disease_causing	5.15015	pathogenic	-6	DAMAGING	0.720831	damaging
2	189864093	G	T	COL3A1	ENSP00000304408	p.G702V	pathogenic	0.872292	deleterious	0.783161	deleterious	0	damaging	1	probably damaging	0.999	probably damaging	3.49	pathogenic	1	disease_causing	5.49409	pathogenic	-4.21	DAMAGING	0.684732	damaging
2	189866124	G	T	COL3A1	ENSP00000304408	p.G762V	pathogenic	0.90621	deleterious	0.802489	deleterious	0	damaging	1	probably damaging	0.999	probably damaging	3.815	pathogenic	1	disease_causing	5.19501	pathogenic	-5.15	DAMAGING	0.718578	damaging
2	189866133	G	T	COL3A1	ENSP00000304408	p.G765V	pathogenic	0.928597	deleterious	0.814129	deleterious	0	damaging	1	probably damaging	0.999	probably damaging	4.385	pathogenic	1	disease_causing	5.50041	pathogenic	-5.15	DAMAGING	0.757265	damaging
2	189868156	G	T	COL3A1	ENSP00000304408	p.G858V	pathogenic	0.930409	deleterious	0.829839	deleterious	0	damaging	1	probably damaging	0.999	probably damaging	4.385	pathogenic	1	disease_causing	5.56891	pathogenic	-5.53	DAMAGING	0.756259	damaging
2	189868817	G	T	COL3A1	ENSP00000304408	p.G924V	pathogenic	0.901137	deleterious	0.811512	deleterious	0	damaging	1	probably damaging	0.999	probably damaging	3.725	pathogenic	1	disease_causing	6.94055	pathogenic	-6.29	DAMAGING	0.718895	damaging
2	189869029	G	T	COL3A1	ENSP00000304408	p.G957V	pathogenic	0.9096	deleterious	0.796422	deleterious	0	damaging	1	probably damaging	1	probably damaging	4.015	pathogenic	1	disease_causing	7.23648	pathogenic	-5.53	DAMAGING	0.73087	damaging
2	189869083	G	T	COL3A1	ENSP00000304408	p.G975V	pathogenic	0.936719	deleterious	0.708273	deleterious	0	damaging	0.991	probably damaging	0.974	probably damaging	4.59	pathogenic	1	disease_causing	6.68424	pathogenic	-6.29	DAMAGING	0.774372	damaging
2	189871081	G	T	COL3A1	ENSP00000304408	p.G1035V	pathogenic	0.934128	deleterious	0.795035	deleterious	0	damaging	1	probably damaging	0.999	probably damaging	4.345	pathogenic	1	disease_causing	7.22972	pathogenic	-5.53	DAMAGING	0.753356	damaging
2	189871099	G	T	COL3A1	ENSP00000304408	p.G1041V	pathogenic	0.954419	deleterious	0.752667	deleterious	0	damaging	0.999	probably damaging	0.998	probably damaging	4.9	pathogenic	1	disease_causing	7.14336	pathogenic	-5.53	DAMAGING	0.788726	damaging
2	189872245	G	T	COL3A1	ENSP00000304408	p.G1092V	pathogenic	0.919898	deleterious	0.784002	deleterious	0	damaging	1	probably damaging	1	probably damaging	4.175	pathogenic	1	disease_causing	7.31605	pathogenic	-5.77	DAMAGING	0.743156	damaging
2	189872317	G	T	COL3A1	ENSP00000304408	p.G1116V	pathogenic	0.932015	deleterious	0.812764	deleterious	0	damaging	1	probably damaging	1	probably damaging	4.555	pathogenic	1	disease_causing	5.19245	pathogenic	-6.29	DAMAGING	0.772348	damaging
2	189859005	G	T	COL3A1	ENSP00000304408	p.G414C	pathogenic	0.849919	deleterious	0.861811	deleterious	0	damaging	1	probably damaging	1	probably damaging	3.41	pathogenic	1	disease_causing	5.44789	pathogenic	-6.29	DAMAGING	0.698859	damaging
2	189864286	G	T	COL3A1	ENSP00000304408	p.G738C	pathogenic	0.883404	deleterious	0.858534	deleterious	0	damaging	1	probably damaging	1	probably damaging	4.09	pathogenic	1	disease_causing	5.78104	pathogenic	-4.24	DAMAGING	0.737709	damaging
2	189864295	G	T	COL3A1	ENSP00000304408	p.G741C	pathogenic	0.902313	deleterious	0.858534	deleterious	0	damaging	1	probably damaging	1	probably damaging	4.435	pathogenic	1	disease_causing	5.51212	pathogenic	-4.24	DAMAGING	0.760469	damaging
2	189869028	G	T	COL3A1	ENSP00000304408	p.G957C	pathogenic	0.875342	deleterious	0.846014	deleterious	0	damaging	1	probably damaging	1	probably damaging	4.015	pathogenic	1	disease_causing	7.41242	pathogenic	-5.53	DAMAGING	0.73087	damaging
2	189869055	G	T	COL3A1	ENSP00000304408	p.G966C	pathogenic	0.871035	deleterious	0.827149	deleterious	0	damaging	1	probably damaging	1	probably damaging	3.975	pathogenic	1	disease_causing	7.28514	pathogenic	-5.78	DAMAGING	0.729554	damaging
2	189870121	G	T	COL3A1	ENSP00000304408	p.G993C	pathogenic	0.892716	deleterious	0.853091	deleterious	0	damaging	1	probably damaging	1	probably damaging	4.09	pathogenic	1	disease_causing	7.35197	pathogenic	-6.29	DAMAGING	0.743099	damaging
13	110822921	C	T	COL4A1	ENSP00000364979	p.G1239R	pathogenic	0.930547	deleterious	0.820402	deleterious	0	damaging	1	probably damaging	0.997	probably damaging	4.145	pathogenic	1	disease_causing	7.52814	pathogenic	-6.29	DAMAGING	0.746443	damaging
13	110828860	C	A	COL4A1	ENSP00000364979	p.G990V	pathogenic	0.949094	deleterious	0.889029	deleterious	0	damaging	1	probably damaging	1	probably damaging	4.405	pathogenic	1	disease_causing	5.99421	pathogenic	-6.29	DAMAGING	0.763031	damaging
13	110830243	C	G	COL4A1	ENSP00000364979	p.G888R	pathogenic	0.950617	deleterious	0.918665	deleterious	0	damaging	1	probably damaging	1	probably damaging	4.135	pathogenic	1	disease_causing	7.21758	pathogenic	-6.29	DAMAGING	0.745955	damaging
13	110850850	C	G	COL4A1	ENSP00000364979	p.G417R	pathogenic	0.695373	deleterious	0.613232	deleterious	0	damaging	0.107	benign	0.137	benign	3.905	pathogenic	0.999997	disease_causing	2.7197	benign	-5.77	DAMAGING	0.724826	damaging
2	228029444	T	G	COL4A3	ENSP00000379823	p.M1R	pathogenic	0.133002	neutral	0.425199	neutral	0	damaging	0.145	benign	0.058	benign	NA	NA	NA	NA	3.07897	benign	-2.69	DAMAGING	0.490137	neutral
2	228173654	C	A	COL4A3	ENSP00000379823	p.P1501Q	pathogenic	0.910442	deleterious	0.773036	deleterious	0	damaging	1	probably damaging	1	probably damaging	4.235	pathogenic	1	disease_causing	5.30873	pathogenic	-3.59	DAMAGING	0.749887	damaging
2	228144593	T	A	COL4A3	ENSP00000379823	p.L737H	pathogenic	0.172687	neutral	0.146428	neutral	0.02	damaging	0.612	possibly damaging	0.423	benign	2.605	pathogenic	0	polymorphism	-0.68551	benign	-3.2	DAMAGING	0.611042	damaging
2	228110697	G	A	COL4A3	ENSP00000379823	p.G118R	pathogenic	0.931574	deleterious	0.829809	deleterious	0	damaging	1	probably damaging	1	probably damaging	4.01	pathogenic	0.994885	disease_causing	5.23364	pathogenic	-5.77	DAMAGING	0.732232	damaging
2	228120751	G	A	COL4A3	ENSP00000379823	p.G300R	pathogenic	0.927663	deleterious	0.873921	deleterious	0	damaging	1	probably damaging	1	probably damaging	3.92	pathogenic	0.999998	disease_causing	6.14211	pathogenic	-5.77	DAMAGING	0.725855	damaging
2	228144580	G	A	COL4A3	ENSP00000379823	p.G733R	pathogenic	0.914582	deleterious	0.853936	deleterious	0	damaging	1	probably damaging	1	probably damaging	3.955	pathogenic	0.999999	disease_causing	4.00674	benign	-5.77	DAMAGING	0.728207	damaging
2	228145635	G	A	COL4A3	ENSP00000379823	p.G801R	pathogenic	0.894421	deleterious	0.832784	deleterious	0	damaging	1	probably damaging	1	probably damaging	3.73	pathogenic	1	disease_causing	5.05464	pathogenic	-5.77	DAMAGING	0.712728	damaging
2	228157934	G	A	COL4A3	ENSP00000379823	p.G1080R	pathogenic	0.924738	deleterious	0.84656	deleterious	0	damaging	1	probably damaging	1	probably damaging	4.185	pathogenic	0.999999	disease_causing	4.99929	pathogenic	-5.77	DAMAGING	0.743885	damaging
2	228121059	G	C	COL4A3	ENSP00000379823	p.G312R	pathogenic	0.941038	deleterious	0.903043	deleterious	0	damaging	1	probably damaging	1	probably damaging	3.945	pathogenic	1	disease_causing	6.39169	pathogenic	-6.29	DAMAGING	0.733328	damaging
2	228155507	G	C	COL4A3	ENSP00000379823	p.G1039R	pathogenic	0.944217	deleterious	0.897344	deleterious	0	damaging	1	probably damaging	1	probably damaging	4.195	pathogenic	1	disease_causing	4.5918	pathogenic	-6.29	DAMAGING	0.749512	damaging
2	228154724	G	A	COL4A3	ENSP00000379823	p.G997E	pathogenic	0.878567	deleterious	0.843604	deleterious	0	damaging	1	probably damaging	1	probably damaging	3.195	pathogenic	1	disease_causing	4.73887	pathogenic	-6.28	DAMAGING	0.68568	damaging
2	228128564	G	T	COL4A3	ENSP00000379823	p.G407C	pathogenic	0.896572	deleterious	0.886268	deleterious	0	damaging	1	probably damaging	1	probably damaging	3.965	pathogenic	1	disease_causing	5.4242	pathogenic	-5.78	DAMAGING	0.729061	damaging
2	228131180	G	T	COL4A3	ENSP00000379823	p.G455C	pathogenic	0.897859	deleterious	0.868176	deleterious	0	damaging	1	probably damaging	1	probably damaging	4.185	pathogenic	1	disease_causing	5.78562	pathogenic	-6.29	DAMAGING	0.749022	damaging
2	228131750	G	A	COL4A3	ENSP00000379823	p.G484R	pathogenic	0.908265	deleterious	0.81609	deleterious	0	damaging	1	probably damaging	1	probably damaging	4.005	pathogenic	0.999996	disease_causing	5.25036	pathogenic	-5.77	DAMAGING	0.731724	damaging
2	228142209	G	A	COL4A3	ENSP00000379823	p.G689R	pathogenic	0.924818	deleterious	0.85782	deleterious	0	damaging	1	probably damaging	1	probably damaging	4.16	pathogenic	1	disease_causing	4.5963	pathogenic	-6.29	DAMAGING	0.7474	damaging
2	228148563	G	A	COL4A3	ENSP00000379823	p.G913R	pathogenic	0.910908	deleterious	0.832007	deleterious	0	damaging	1	probably damaging	1	probably damaging	3.99	pathogenic	1	disease_causing	3.47132	benign	-5.77	DAMAGING	0.730552	damaging
2	228104859	G	C	COL4A3	ENSP00000379823	p.G49R	pathogenic	0.94045	deleterious	0.904292	deleterious	0	damaging	1	probably damaging	1	probably damaging	3.89	pathogenic	1	disease_causing	5.26063	pathogenic	-5.77	DAMAGING	0.723821	damaging
2	228162498	G	T	COL4A3	ENSP00000379823	p.G1225V	pathogenic	0.889025	deleterious	0.821892	deleterious	0	damaging	1	probably damaging	1	probably damaging	3.545	pathogenic	1	disease_causing	3.65278	benign	-5.77	DAMAGING	0.699963	damaging
2	228104886	G	A	COL4A3	ENSP00000379823	p.G58S	pathogenic	0.912642	deleterious	0.805504	deleterious	0	damaging	1	probably damaging	1	probably damaging	3.595	pathogenic	1	disease_causing	6.85044	pathogenic	-5.75	DAMAGING	0.703536	damaging
2	228134679	G	C	COL4A3	ENSP00000379823	p.G520R	pathogenic	0.95055	deleterious	0.893048	deleterious	0	damaging	1	probably damaging	1	probably damaging	4.46	pathogenic	0.999985	disease_causing	5.3648	pathogenic	-6.29	DAMAGING	0.766358	damaging
2	228159715	G	C	COL4A3	ENSP00000379823	p.G1152R	pathogenic	0.93767	deleterious	0.889358	deleterious	0	damaging	1	probably damaging	1	probably damaging	4.06	pathogenic	0.999999	disease_causing	4.80291	pathogenic	-6.29	DAMAGING	0.741077	damaging
2	228157926	G	A	COL4A3	ENSP00000379823	p.G1077D	pathogenic	0.918718	deleterious	0.815589	deleterious	0	damaging	1	probably damaging	1	probably damaging	3.93	pathogenic	0.999999	disease_causing	4.88432	pathogenic	-5.77	DAMAGING	0.726674	damaging
2	228112275	G	T	COL4A3	ENSP00000379823	p.G148V	pathogenic	0.895524	deleterious	0.778809	deleterious	0	damaging	1	probably damaging	1	probably damaging	3.78	pathogenic	1	disease_causing	6.36797	pathogenic	-6.29	DAMAGING	0.722703	damaging
2	228175583	G	A	COL4A3	ENSP00000379823	p.C1616Y	pathogenic	0.979503	deleterious	0.953018	deleterious	NA	NA	1	probably damaging	1	probably damaging	3.96	pathogenic	1	disease_causing	5.06907	pathogenic	-6.55	DAMAGING	0.738442	damaging
2	228173656	T	C	COL4A3	ENSP00000379823	p.F1502L	pathogenic	0.84715	deleterious	0.719803	deleterious	1	benign	1	probably damaging	0.998	probably damaging	4.15	pathogenic	1	disease_causing	5.16082	pathogenic	-3.67	DAMAGING	0.741639	damaging
2	228174022	T	G	COL4A3	ENSP00000379823	p.F1581L	pathogenic	0.344899	neutral	0.448095	neutral	0.04	damaging	0.919	possibly damaging	0.492	possibly damaging	2.455	pathogenic	0.999574	disease_causing	4.80248	pathogenic	-3.6	DAMAGING	0.599129	damaging
2	227876963	G	A	COL4A4	ENSP00000379866	p.P1423S	pathogenic	0.750468	deleterious	0.349697	neutral	0.08	benign	0.989	probably damaging	0.854	possibly damaging	2.11	pathogenic	1	disease_causing	1.98927	benign	-3.52	DAMAGING	0.572854	damaging
2	227872850	G	A	COL4A4	ENSP00000379866	p.R1565C	pathogenic	0.979471	deleterious	0.978224	deleterious	0	damaging	1	probably damaging	0.999	probably damaging	4.04	pathogenic	1	disease_causing	4.83574	pathogenic	-4.37	DAMAGING	0.728484	damaging
2	227979394	C	T	COL4A4	ENSP00000379866	p.G170R	pathogenic	0.981885	deleterious	0.995939	deleterious	0	damaging	1	probably damaging	1	probably damaging	4.155	pathogenic	0.999997	disease_causing	7.37429	pathogenic	-6.29	DAMAGING	0.747156	damaging
2	227907838	C	T	COL4A4	ENSP00000379866	p.G1118R	pathogenic	0.981668	deleterious	0.995565	deleterious	0	damaging	1	probably damaging	1	probably damaging	4.205	pathogenic	1	disease_causing	4.62779	pathogenic	-6.29	DAMAGING	0.750268	damaging
2	227983395	C	T	COL4A4	ENSP00000379866	p.G152E	pathogenic	0.973883	deleterious	0.969375	deleterious	0	damaging	1	probably damaging	1	probably damaging	4.645	pathogenic	1	disease_causing	6.84398	pathogenic	-6.28	DAMAGING	0.777494	damaging
2	227953532	C	A	COL4A4	ENSP00000379866	p.G487V	pathogenic	0.944049	deleterious	0.957975	deleterious	0	damaging	1	probably damaging	0.999	probably damaging	3.29	pathogenic	1	disease_causing	5.76451	pathogenic	-3	DAMAGING	0.674176	damaging
2	227958859	C	T	COL4A4	ENSP00000379866	p.G451S	pathogenic	0.928449	deleterious	0.934553	deleterious	0	damaging	1	probably damaging	1	probably damaging	3.645	pathogenic	0.999979	disease_causing	5.24649	pathogenic	-5.75	DAMAGING	0.706976	damaging
2	227983422	C	A	COL4A4	ENSP00000379866	p.G143V	pathogenic	0.965456	deleterious	0.962154	deleterious	0	damaging	1	probably damaging	1	probably damaging	4.65	pathogenic	1	disease_causing	6.84642	pathogenic	-6.1	DAMAGING	0.77672	damaging
2	227963496	C	T	COL4A4	ENSP00000379866	p.G373E	pathogenic	0.970914	deleterious	0.970341	deleterious	0	damaging	1	probably damaging	1	probably damaging	4.315	pathogenic	0.999999	disease_causing	6.04902	pathogenic	-5.77	DAMAGING	0.752462	damaging
2	227953439	C	T	COL4A4	ENSP00000379866	p.G518E	pathogenic	0.96532	deleterious	0.960466	deleterious	0	damaging	1	probably damaging	1	probably damaging	4.065	pathogenic	0.999968	disease_causing	5.93712	pathogenic	-5.77	DAMAGING	0.735814	damaging
2	227920741	C	T	COL4A4	ENSP00000379866	p.G879E	pathogenic	0.970193	deleterious	0.972973	deleterious	0	damaging	1	probably damaging	1	probably damaging	4.05	pathogenic	1	disease_causing	3.88603	benign	-5.77	DAMAGING	0.734738	damaging
2	227906917	C	G	COL4A4	ENSP00000379866	p.G1151A	pathogenic	0.92034	deleterious	0.934128	deleterious	0	damaging	1	probably damaging	1	probably damaging	3.575	pathogenic	1	disease_causing	4.56778	pathogenic	-6.27	DAMAGING	0.709324	damaging
2	227924852	C	T	COL4A4	ENSP00000379866	p.G722S	pathogenic	0.940249	deleterious	0.948218	deleterious	0	damaging	1	probably damaging	1	probably damaging	3.83	pathogenic	1	disease_causing	6.26798	pathogenic	-5.99	DAMAGING	0.722135	damaging
2	227983440	C	T	COL4A4	ENSP00000379866	p.G137D	pathogenic	0.962528	deleterious	0.983464	deleterious	0	damaging	1	probably damaging	1	probably damaging	4.295	pathogenic	1	disease_causing	5.83899	pathogenic	-5.77	DAMAGING	0.751227	damaging
2	227973974	C	T	COL4A4	ENSP00000379866	p.G208D	pathogenic	0.967169	deleterious	0.984857	deleterious	0	damaging	1	probably damaging	1	probably damaging	4.355	pathogenic	0.999971	disease_causing	5.1951	pathogenic	-6.28	DAMAGING	0.759679	damaging
2	227924941	C	A	COL4A4	ENSP00000379866	p.G692V	pathogenic	0.962918	deleterious	0.9688	deleterious	0	damaging	1	probably damaging	1	probably damaging	4.15	pathogenic	1	disease_causing	6.37709	pathogenic	-5.77	DAMAGING	0.74168	damaging
X	107840788	A	C	COL4A5	ENSP00000354505	p.K590T	pathogenic	0.745296	deleterious	0.706322	deleterious	0	damaging	0.999	probably damaging	0.979	probably damaging	1.805	benign	NA	NA	4.01308	benign	-3.23	DAMAGING	0.548253	damaging
X	107863498	G	A	COL4A5	ENSP00000354505	p.G840E	pathogenic	0.924343	deleterious	0.832361	deleterious	0	damaging	1	probably damaging	0.992	probably damaging	3.95	pathogenic	NA	NA	4.92962	pathogenic	-5.77	DAMAGING	0.727961	damaging
X	107868989	G	A	COL4A5	ENSP00000354505	p.G1024E	pathogenic	0.718537	deleterious	0.528184	neutral	0	damaging	0.943	possibly damaging	0.574	possibly damaging	3.835	pathogenic	NA	NA	4.39072	pathogenic	-5.77	DAMAGING	0.719823	damaging
X	107821183	G	A	COL4A5	ENSP00000354505	p.G204D	pathogenic	0.913012	deleterious	0.760559	deleterious	0	damaging	1	probably damaging	1	probably damaging	4.255	pathogenic	NA	NA	4.52468	pathogenic	-5.77	DAMAGING	0.748489	damaging
X	107824241	G	A	COL4A5	ENSP00000354505	p.G307D	pathogenic	0.92117	deleterious	0.805969	deleterious	0	damaging	1	probably damaging	1	probably damaging	4.145	pathogenic	NA	NA	4.66401	pathogenic	-6.1	DAMAGING	0.744622	damaging
X	107842083	G	A	COL4A5	ENSP00000354505	p.G644D	pathogenic	0.939562	deleterious	0.822796	deleterious	0	damaging	1	probably damaging	1	probably damaging	4.515	pathogenic	NA	NA	5.0237	pathogenic	-6.28	DAMAGING	0.769757	damaging
X	107863620	G	A	COL4A5	ENSP00000354505	p.G881R	pathogenic	0.913448	deleterious	0.874077	deleterious	0	damaging	1	probably damaging	1	probably damaging	3.885	pathogenic	NA	NA	5.11622	pathogenic	-6.29	DAMAGING	0.729677	damaging
X	107924159	G	A	COL4A5	ENSP00000354505	p.G1348R	pathogenic	0.92971	deleterious	0.815977	deleterious	0	damaging	1	probably damaging	0.999	probably damaging	4.64	pathogenic	NA	NA	6.22351	pathogenic	-6.29	DAMAGING	0.777422	damaging
X	107840255	G	A	COL4A5	ENSP00000354505	p.G515E	pathogenic	0.897767	deleterious	0.764601	deleterious	0	damaging	1	probably damaging	1	probably damaging	4.26	pathogenic	NA	NA	4.63813	pathogenic	-6.28	DAMAGING	0.753647	damaging
X	107819194	G	C	COL4A5	ENSP00000354505	p.G201R	pathogenic	0.938794	deleterious	0.879856	deleterious	0	damaging	1	probably damaging	1	probably damaging	4.21	pathogenic	NA	NA	4.85318	pathogenic	-5.77	DAMAGING	0.745443	damaging
X	107842046	G	C	COL4A5	ENSP00000354505	p.G632R	pathogenic	0.951217	deleterious	0.908709	deleterious	0	damaging	1	probably damaging	1	probably damaging	4.56	pathogenic	NA	NA	4.75302	pathogenic	-6.29	DAMAGING	0.772603	damaging
X	107826124	G	A	COL4A5	ENSP00000354505	p.G316D	pathogenic	0.88982	deleterious	0.8084	deleterious	0	damaging	1	probably damaging	1	probably damaging	3.33	pathogenic	NA	NA	4.94987	pathogenic	-6.28	DAMAGING	0.693729	damaging
X	107841978	G	A	COL4A5	ENSP00000354505	p.G609D	pathogenic	0.939509	deleterious	0.845602	deleterious	0	damaging	1	probably damaging	1	probably damaging	4.465	pathogenic	NA	NA	4.93246	pathogenic	-5.77	DAMAGING	0.762463	damaging
X	107867466	G	A	COL4A5	ENSP00000354505	p.G973D	pathogenic	0.926904	deleterious	0.815669	deleterious	0	damaging	1	probably damaging	1	probably damaging	4.355	pathogenic	NA	NA	3.91171	benign	-5.77	DAMAGING	0.755219	damaging
X	107930766	G	A	COL4A5	ENSP00000354505	p.G1451D	pathogenic	0.92581	deleterious	0.847288	deleterious	0	damaging	1	probably damaging	1	probably damaging	4.1	pathogenic	NA	NA	6.60455	pathogenic	-6.28	DAMAGING	0.74339	damaging
X	107826115	G	T	COL4A5	ENSP00000354505	p.G313V	pathogenic	0.921298	deleterious	0.81087	deleterious	0	damaging	1	probably damaging	1	probably damaging	4.145	pathogenic	NA	NA	4.87851	pathogenic	-6.29	DAMAGING	0.746443	damaging
X	107911629	G	T	COL4A5	ENSP00000354505	p.G1229C	pathogenic	0.913584	deleterious	0.90371	deleterious	0	damaging	1	probably damaging	1	probably damaging	4.225	pathogenic	NA	NA	5.40113	pathogenic	-6.29	DAMAGING	0.751423	damaging
X	107938138	A	G	COL4A5	ENSP00000354505	p.Y1597C	pathogenic	0.914327	deleterious	0.91163	deleterious	0	damaging	1	probably damaging	1	probably damaging	3.38	pathogenic	NA	NA	6.57933	pathogenic	-4.13	DAMAGING	0.674327	damaging
X	107939592	G	A	COL4A5	ENSP00000354505	p.C1681Y	pathogenic	0.982484	deleterious	0.976498	deleterious	0	damaging	1	probably damaging	1	probably damaging	3.93	pathogenic	NA	NA	5.98248	pathogenic	-6.39	DAMAGING	0.734141	damaging
X	107939582	T	C	COL4A5	ENSP00000354505	p.C1678R	pathogenic	0.984151	deleterious	0.982231	deleterious	0	damaging	1	probably damaging	1	probably damaging	3.935	pathogenic	NA	NA	5.80186	pathogenic	-6.48	DAMAGING	0.735896	damaging
X	107939583	G	A	COL4A5	ENSP00000354505	p.C1678Y	pathogenic	0.98257	deleterious	0.97659	deleterious	0	damaging	1	probably damaging	1	probably damaging	3.935	pathogenic	NA	NA	6.22322	pathogenic	-6.48	DAMAGING	0.735896	damaging
9	137687127	G	A	COL5A1	ENSP00000360882	p.G922D	pathogenic	0.946152	deleterious	0.965776	deleterious	0	damaging	1	probably damaging	1	probably damaging	3.78	pathogenic	1	disease_causing	5.02354	pathogenic	-3.36	DAMAGING	0.714201	damaging
9	137714845	G	T	COL5A1	ENSP00000360882	p.G1537V	pathogenic	0.946152	deleterious	0.985704	deleterious	0	damaging	1	probably damaging	1	probably damaging	3.795	pathogenic	1	disease_causing	4.31341	pathogenic	-6.29	DAMAGING	0.723706	damaging
21	47532180	G	A	COL6A2	ENSP00000300527	p.D135N	pathogenic	0.837288	deleterious	0.814789	deleterious	0	damaging	1	probably damaging	0.988	probably damaging	1.63	benign	1	disease_causing	6.52138	pathogenic	-1.64	DAMAGING	0.541891	damaging
21	47545845	G	A	COL6A2	ENSP00000300527	p.A706T	pathogenic	0.82716	deleterious	0.779932	deleterious	0.11	benign	1	probably damaging	0.999	probably damaging	3.65	pathogenic	1	disease_causing	6.19178	pathogenic	-2.56	DAMAGING	0.718429	damaging
21	47535786	G	A	COL6A2	ENSP00000300527	p.G268S	pathogenic	0.886934	deleterious	0.849755	deleterious	0	damaging	1	probably damaging	1	probably damaging	3.695	pathogenic	1	disease_causing	6.1582	pathogenic	-5.75	DAMAGING	0.710376	damaging
21	47552455	T	C	COL6A2	ENSP00000300527	p.W1017R	pathogenic	0.779228	deleterious	0.771266	deleterious	NA	NA	0.999	probably damaging	0.997	probably damaging	1.735	benign	1	disease_causing	4.15273	benign	-1.04	TOLERATED	0.548676	damaging
2	238275656	T	G	COL6A3	ENSP00000295550	p.H1725P	pathogenic	0.658912	deleterious	0.583202	deleterious	0.01	damaging	0.999	probably damaging	0.985	probably damaging	2.82	pathogenic	0.999977	disease_causing	2.73303	benign	-1.76	DAMAGING	0.651752	damaging
2	238242176	G	C	COL6A3	ENSP00000295550	p.P3082R	pathogenic	0.453906	neutral	0.382233	neutral	NA	NA	0.578	possibly damaging	0.11	benign	1.59	benign	1e-06	polymorphism	1.40506	benign	1.6	TOLERATED	0.414393	neutral
2	238243370	C	T	COL6A3	ENSP00000295550	p.R3043H	pathogenic	0.403417	neutral	0.540495	neutral	NA	NA	0.01	benign	0.001	benign	1.935	pathogenic	2e-06	polymorphism	1.47114	benign	1.63	TOLERATED	0.393882	neutral
2	238273002	G	A	COL6A3	ENSP00000295550	p.R1970C	pathogenic	0.703624	deleterious	0.672128	deleterious	NA	NA	0.999	probably damaging	0.791	possibly damaging	2.475	pathogenic	0.210819	polymorphism	4.28637	pathogenic	0.91	TOLERATED	0.523647	damaging
2	238253159	C	T	COL6A3	ENSP00000295550	p.R2501H	pathogenic	0.796744	deleterious	0.726534	deleterious	NA	NA	1	probably damaging	0.999	probably damaging	2.58	pathogenic	0.999999	disease_causing	2.91094	benign	-1.77	DAMAGING	0.625371	damaging
2	238283387	A	G	COL6A3	ENSP00000295550	p.L1116P	pathogenic	0.571749	neutral	0.46753	neutral	0	damaging	0.996	probably damaging	0.767	possibly damaging	2.93	pathogenic	0.999953	disease_causing	4.02139	benign	-1.93	DAMAGING	0.660871	damaging
2	238249550	G	A	COL6A3	ENSP00000295550	p.A2670V	pathogenic	0.736123	deleterious	0.743107	deleterious	NA	NA	1	probably damaging	0.976	probably damaging	2.475	pathogenic	0.99877	disease_causing	1.4529	benign	2.46	TOLERATED	0.433843	neutral
2	238253001	C	T	COL6A3	ENSP00000295550	p.A2554T	pathogenic	0.7813	deleterious	0.703007	deleterious	NA	NA	1	probably damaging	0.999	probably damaging	2.175	pathogenic	1	disease_causing	3.94561	benign	-1.67	DAMAGING	0.582036	damaging
2	238277769	C	T	COL6A3	ENSP00000295550	p.G1446E	pathogenic	0.455702	neutral	0.424361	neutral	0.06	benign	0.096	benign	0.089	benign	0.895	benign	0	polymorphism	1.94275	benign	-1.68	DAMAGING	0.515996	neutral
2	238274654	C	T	COL6A3	ENSP00000295550	p.G1842E	pathogenic	0.756982	deleterious	0.698546	deleterious	NA	NA	1	probably damaging	0.999	probably damaging	2.485	pathogenic	1	disease_causing	5.31438	pathogenic	1.16	TOLERATED	0.506231	neutral
3	130279213	T	A	COL6A6	ENSP00000351310	p.M2K	pathogenic	0.834211	deleterious	0.611959	deleterious	0.43	benign	0.967	probably damaging	0.916	probably damaging	1.79	benign	0.283853	polymorphism	2.99116	benign	-2.51	DAMAGING	0.539989	damaging
3	130361834	T	C	COL6A6	ENSP00000351310	p.C1732R	pathogenic	0.864177	deleterious	0.856205	deleterious	0.01	damaging	1	probably damaging	0.997	probably damaging	2.485	pathogenic	1	disease_causing	5.99306	pathogenic	-2.81	DAMAGING	0.601653	damaging
3	48610350	G	A	COL7A1	ENSP00000332371	p.P2259L	pathogenic	0.862061	deleterious	0.613457	deleterious	0.29	benign	0.997	probably damaging	0.938	probably damaging	3.165	pathogenic	0.99815	disease_causing	6.29537	pathogenic	-4.09	DAMAGING	0.657497	damaging
3	48610635	G	A	COL7A1	ENSP00000332371	p.P2229L	pathogenic	0.784516	deleterious	0.667809	deleterious	0.15	benign	0.999	probably damaging	0.96	probably damaging	2.365	pathogenic	0.999998	disease_causing	6.36717	pathogenic	-4.09	DAMAGING	0.597951	damaging
3	48612816	C	T	COL7A1	ENSP00000332371	p.G2046S	pathogenic	0.892646	deleterious	0.677238	deleterious	0	damaging	1	probably damaging	1	probably damaging	4.4	pathogenic	0.999996	disease_causing	5.61061	pathogenic	-5.75	DAMAGING	0.758804	damaging
3	48616827	C	T	COL7A1	ENSP00000332371	p.G1761D	pathogenic	0.930347	deleterious	0.84836	deleterious	0.01	damaging	1	probably damaging	1	probably damaging	4.06	pathogenic	0.769582	disease_causing	5.22157	pathogenic	-6.28	DAMAGING	0.740882	damaging
3	15497418	C	T	COLQ	ENSP00000373298	p.D395N	pathogenic	0.876248	deleterious	0.745045	deleterious	0	damaging	0.998	probably damaging	0.993	probably damaging	3.035	pathogenic	1	disease_causing	4.25251	pathogenic	-4.21	DAMAGING	0.648358	damaging
1	160293237	C	A	COPA	ENSP00000241704	p.K230N	pathogenic	0.775717	deleterious	0.801344	deleterious	0	damaging	1	probably damaging	0.998	probably damaging	1.945	pathogenic	1	disease_causing	7.10121	pathogenic	-0.23	TOLERATED	0.498263	neutral
1	160293229	C	T	COPA	ENSP00000241704	p.R233H	pathogenic	0.896633	deleterious	0.939641	deleterious	0	damaging	1	probably damaging	1	probably damaging	1.11	benign	1	disease_causing	7.9477	pathogenic	-1.46	TOLERATED	0.526836	damaging
1	160283901	C	T	COPA	ENSP00000241704	p.E241K	pathogenic	0.884572	deleterious	0.916122	deleterious	0	damaging	0.986	probably damaging	0.904	possibly damaging	1.11	benign	1	disease_causing	7.68098	pathogenic	-1.46	TOLERATED	0.526836	damaging
1	160283894	T	C	COPA	ENSP00000241704	p.D243G	pathogenic	0.820963	deleterious	0.833931	deleterious	0	damaging	0.51	possibly damaging	0.333	benign	-0.11	benign	1	disease_causing	4.70023	pathogenic	-1.42	TOLERATED	0.446755	neutral
4	84185461	T	A	COQ2	ENSP00000310873	p.N386I	pathogenic	0.886372	deleterious	0.782121	deleterious	0	damaging	1	probably damaging	1	probably damaging	4.58	pathogenic	1	disease_causing	5.15838	pathogenic	-1.61	DAMAGING	0.834499	damaging
4	84200126	A	C	COQ2	ENSP00000310873	p.M182R	pathogenic	0.878354	deleterious	0.682505	deleterious	0	damaging	0.998	probably damaging	0.98	probably damaging	3.225	pathogenic	0.999999	disease_causing	5.76934	pathogenic	-3.01	DAMAGING	0.668787	damaging
4	84200153	C	T	COQ2	ENSP00000310873	p.R173H	pathogenic	0.796546	deleterious	0.597922	deleterious	0	damaging	1	probably damaging	1	probably damaging	4.135	pathogenic	0.999998	disease_causing	7.04208	pathogenic	-2.96	DAMAGING	0.755033	damaging
4	84200187	G	A	COQ2	ENSP00000310873	p.L162F	pathogenic	0.5	neutral	0.249401	neutral	0	damaging	1	probably damaging	0.997	probably damaging	2.515	pathogenic	0.999998	disease_causing	3.53216	benign	-3.29	DAMAGING	0.603033	damaging
4	84191069	G	A	COQ2	ENSP00000310873	p.L286F	pathogenic	0.898935	deleterious	0.849891	deleterious	0	damaging	1	probably damaging	0.997	probably damaging	3.25	pathogenic	1	disease_causing	5.35005	pathogenic	-3.21	DAMAGING	0.668592	damaging
4	84185412	C	G	COQ2	ENSP00000310873	p.L402F	pathogenic	0.215637	neutral	0.353049	neutral	0.02	damaging	0.751	possibly damaging	0.327	benign	1.65	benign	0.999999	disease_causing	2.8377	benign	-1.42	TOLERATED	0.542716	damaging
9	131085414	C	T	COQ4	ENSP00000300452	p.P64S	pathogenic	0.875261	deleterious	0.800404	deleterious	0	damaging	1	probably damaging	0.999	probably damaging	3.285	pathogenic	1	disease_causing	5.98015	pathogenic	0.42	TOLERATED	0.64788	damaging
9	131094462	C	G	COQ4	ENSP00000300452	p.R145G	pathogenic	0.924259	deleterious	0.830738	deleterious	0	damaging	0.984	probably damaging	0.871	possibly damaging	3.115	pathogenic	0.998836	disease_causing	7.25942	pathogenic	0.8	TOLERATED	0.606743	damaging
9	131095844	C	T	COQ4	ENSP00000300452	p.R240C	pathogenic	0.835218	deleterious	0.863713	deleterious	0	damaging	1	probably damaging	0.999	probably damaging	2.505	pathogenic	1	disease_causing	8.43805	pathogenic	0.87	TOLERATED	0.531254	damaging
9	131094502	G	A	COQ4	ENSP00000300452	p.R158Q	pathogenic	0.917472	deleterious	0.74827	deleterious	0	damaging	1	probably damaging	0.998	probably damaging	3.665	pathogenic	1	disease_causing	7.3852	pathogenic	-0.39	TOLERATED	0.731382	damaging
9	131087464	T	A	COQ4	ENSP00000300452	p.L82Q	pathogenic	0.816447	deleterious	0.717	deleterious	0	damaging	0.751	possibly damaging	0.311	benign	2.685	pathogenic	1	disease_causing	6.19054	pathogenic	0.2	TOLERATED	0.58993	damaging
9	131085426	G	C	COQ4	ENSP00000300452	p.D68H	pathogenic	0.915558	deleterious	0.906869	deleterious	0	damaging	1	probably damaging	0.982	probably damaging	3.47	pathogenic	1	disease_causing	6.6501	pathogenic	0.73	TOLERATED	0.650603	damaging
9	131085379	T	C	COQ4	ENSP00000300452	p.L52S	pathogenic	0.914797	deleterious	0.878952	deleterious	0	damaging	1	probably damaging	0.993	probably damaging	3.44	pathogenic	1	disease_causing	5.82988	pathogenic	0.42	TOLERATED	0.66495	damaging
14	74428217	A	C	COQ6	ENSP00000333946	p.D385A	pathogenic	0.932492	deleterious	0.910791	deleterious	0	damaging	1	probably damaging	1	probably damaging	4.21	pathogenic	1	disease_causing	6.22776	pathogenic	-0.86	TOLERATED	0.820612	damaging
19	36142203	C	T	COX6B1	ENSP00000246554	p.R20C	pathogenic	0.287873	neutral	0.720778	deleterious	0.03	damaging	0.891	possibly damaging	0.444	benign	NA	NA	0.999999	disease_causing	5.99604	pathogenic	-2.17	DAMAGING	0.47041	neutral
8	68396029	T	C	CPA6	ENSP00000297770	p.N271S	pathogenic	0.859802	deleterious	0.726996	deleterious	0	damaging	1	probably damaging	1	probably damaging	3.485	pathogenic	0.999998	disease_causing	5.143	pathogenic	0.05	TOLERATED	0.687046	damaging
8	68658258	C	T	CPA6	ENSP00000297770	p.R36H	pathogenic	0.0897109	neutral	0.619078	deleterious	0.78	benign	0.985	probably damaging	0.297	benign	0	benign	0.930729	disease_causing	5.6012	pathogenic	0.81	TOLERATED	0.421771	neutral
2	211476998	G	T	CPS1	ENSP00000233072	p.R850L	pathogenic	0.938371	deleterious	0.827576	deleterious	0	damaging	1	probably damaging	1	probably damaging	3.645	pathogenic	1	disease_causing	7.49296	pathogenic	-5.04	DAMAGING	0.70006	damaging
19	50195618	C	T	CPT1C	ENSP00000384465	p.R37C	pathogenic	0.755118	deleterious	0.752011	deleterious	0.01	damaging	0.995	probably damaging	0.762	possibly damaging	2.12	pathogenic	0.999968	disease_causing	7.68928	pathogenic	-2.16	DAMAGING	0.573532	damaging
1	197396917	C	G	CRB1	ENSP00000356370	p.T821R	pathogenic	0.664133	deleterious	0.565732	deleterious	0.08	benign	0.994	probably damaging	0.864	possibly damaging	2.24	pathogenic	0	polymorphism	1.74844	benign	-1.12	TOLERATED	0.600302	damaging
1	197390645	A	G	CRB1	ENSP00000356370	p.S563G	pathogenic	0.838542	deleterious	0.646147	deleterious	0.02	damaging	0.999	probably damaging	0.994	probably damaging	2.945	pathogenic	0.999697	disease_causing	3.96826	benign	-1.37	TOLERATED	0.673951	damaging
1	197298095	T	A	CRB1	ENSP00000356370	p.I205K	pathogenic	0.537698	deleterious	0.709748	deleterious	0.64	benign	0.997	probably damaging	0.966	probably damaging	1.15	benign	0.974847	disease_causing	3.34201	benign	-2.39	DAMAGING	0.530439	damaging
1	197396871	G	C	CRB1	ENSP00000356370	p.E806Q	pathogenic	0.665484	deleterious	0.623895	deleterious	0.16	benign	1	probably damaging	0.998	probably damaging	1.58	benign	0.895902	disease_causing	2.72534	benign	-1.16	TOLERATED	0.545794	damaging
1	197396826	G	C	CRB1	ENSP00000356370	p.G791R	pathogenic	0.886877	deleterious	0.875557	deleterious	0	damaging	0.996	probably damaging	0.873	possibly damaging	3.045	pathogenic	1	disease_causing	4.57487	pathogenic	-1.96	DAMAGING	0.672076	damaging
1	197396935	G	A	CRB1	ENSP00000356370	p.G827E	pathogenic	0.825365	deleterious	0.775457	deleterious	0	damaging	1	probably damaging	1	probably damaging	2.865	pathogenic	0.99962	disease_causing	3.06238	benign	-1.21	TOLERATED	0.669387	damaging
1	197407789	G	A	CRB1	ENSP00000356370	p.G1288S	pathogenic	0.881127	deleterious	0.805199	deleterious	0	damaging	1	probably damaging	0.999	probably damaging	3.38	pathogenic	1	disease_causing	5.77093	pathogenic	-2.24	DAMAGING	0.68603	damaging
1	197325970	G	C	CRB1	ENSP00000356370	p.G333A	pathogenic	0.845814	deleterious	0.588013	deleterious	0	damaging	1	probably damaging	1	probably damaging	4.105	pathogenic	1	disease_causing	4.20011	pathogenic	-4.81	DAMAGING	0.733971	damaging
1	197390955	T	A	CRB1	ENSP00000356370	p.V666D	pathogenic	0.843459	deleterious	0.834349	deleterious	0	damaging	0.983	probably damaging	0.824	possibly damaging	2.7	pathogenic	1	disease_causing	4.77321	pathogenic	-1.65	DAMAGING	0.64121	damaging
1	197396947	A	G	CRB1	ENSP00000356370	p.Y831C	pathogenic	0.699903	deleterious	0.667417	deleterious	0.02	damaging	0.999	probably damaging	0.964	probably damaging	2.645	pathogenic	0.976037	disease_causing	3.48585	benign	-1.69	DAMAGING	0.634147	damaging
1	197398717	T	G	CRB1	ENSP00000356370	p.C939G	pathogenic	0.785092	deleterious	0.533234	neutral	0	damaging	0.842	possibly damaging	0.395	benign	2.915	pathogenic	1	disease_causing	3.95382	benign	-3.24	DAMAGING	0.638366	damaging
1	197411411	T	G	CRB1	ENSP00000356370	p.C1332G	pathogenic	0.942156	deleterious	0.835738	deleterious	0	damaging	0.999	probably damaging	0.994	probably damaging	4.495	pathogenic	1	disease_causing	6.16058	pathogenic	-3.95	DAMAGING	0.765752	damaging
1	197404679	G	C	CRB1	ENSP00000356370	p.C1229S	pathogenic	0.892153	deleterious	0.699149	deleterious	0	damaging	0.999	probably damaging	0.994	probably damaging	3.82	pathogenic	1	disease_causing	4.8439	pathogenic	-4.37	DAMAGING	0.710657	damaging
1	197390774	T	C	CRB1	ENSP00000356370	p.C606R	pathogenic	0.702885	deleterious	0.5	neutral	0.05	benign	0.991	probably damaging	0.936	probably damaging	2.075	pathogenic	0.217943	polymorphism	2.38266	benign	-1.04	TOLERATED	0.582898	damaging
1	197390160	G	A	CRB1	ENSP00000356370	p.C401Y	pathogenic	0.912975	deleterious	0.828483	deleterious	0	damaging	1	probably damaging	0.999	probably damaging	3.46	pathogenic	1	disease_causing	6.11451	pathogenic	-12.4	DAMAGING	0.835548	damaging
1	197391001	T	G	CRB1	ENSP00000356370	p.C681W	pathogenic	0.88076	deleterious	0.853948	deleterious	0	damaging	1	probably damaging	0.999	probably damaging	4.245	pathogenic	1	disease_causing	4.13458	benign	-12.4	DAMAGING	0.868723	damaging
1	197404016	T	C	CRB1	ENSP00000356370	p.L1008S	pathogenic	0.822745	deleterious	0.803865	deleterious	0	damaging	1	probably damaging	0.999	probably damaging	2.81	pathogenic	0.999995	disease_causing	5.63576	pathogenic	-1.55	DAMAGING	0.655778	damaging
1	197404211	T	C	CRB1	ENSP00000356370	p.F1073S	pathogenic	0.724345	deleterious	0.608592	deleterious	0	damaging	1	probably damaging	0.999	probably damaging	2.35	pathogenic	1	disease_causing	4.58828	pathogenic	-1.06	TOLERATED	0.614021	damaging
9	126133821	C	G	CRB2	ENSP00000362734	p.N800K	pathogenic	0.820348	deleterious	0.633241	deleterious	0	damaging	0.999	probably damaging	0.941	probably damaging	2.835	pathogenic	0.999546	disease_causing	3.39338	benign	-0.99	TOLERATED	0.671622	damaging
9	126139229	G	A	CRB2	ENSP00000362734	p.R1249Q	pathogenic	0.801651	deleterious	0.746275	deleterious	0	damaging	1	probably damaging	0.998	probably damaging	2.365	pathogenic	1	disease_causing	7.3711	pathogenic	-2.17	DAMAGING	0.590528	damaging
9	126133229	C	T	CRB2	ENSP00000362734	p.R633W	pathogenic	0.699682	deleterious	0.605832	deleterious	0	damaging	1	probably damaging	0.999	probably damaging	3.31	pathogenic	0.993911	disease_causing	4.54612	pathogenic	-1.27	TOLERATED	0.716146	damaging
9	126133214	C	T	CRB2	ENSP00000362734	p.R628C	pathogenic	0.745861	deleterious	0.719319	deleterious	0.02	damaging	0.995	probably damaging	0.549	possibly damaging	2.65	pathogenic	0.999811	disease_causing	6.21499	pathogenic	-1.08	TOLERATED	0.649263	damaging
9	126133349	A	C	CRB2	ENSP00000362734	p.E643A	pathogenic	0.688765	deleterious	0.55111	deleterious	0.02	damaging	0.999	probably damaging	0.952	probably damaging	1.97	pathogenic	0.999998	disease_causing	1.69471	benign	-1.29	TOLERATED	0.565587	damaging
9	126133218	G	C	CRB2	ENSP00000362734	p.C629S	pathogenic	0.916643	deleterious	0.653483	deleterious	0	damaging	1	probably damaging	0.997	probably damaging	4.55	pathogenic	1	disease_causing	2.24398	benign	-5.4	DAMAGING	0.766593	damaging
9	126133191	G	C	CRB2	ENSP00000362734	p.C620S	pathogenic	0.903743	deleterious	0.629345	deleterious	0	damaging	1	probably damaging	0.989	probably damaging	4.205	pathogenic	1	disease_causing	3.14376	benign	-1.96	DAMAGING	0.789824	damaging
16	3807884	T	C	CREBBP	ENSP00000262367	p.S1179G	pathogenic	0.300013	neutral	0.810741	deleterious	0.01	damaging	0.036	benign	0.036	benign	0.6	benign	0.999841	disease_causing	3.89115	benign	2.19	TOLERATED	0.397101	neutral
16	3789615	T	G	CREBBP	ENSP00000262367	p.Q1415P	pathogenic	0.866516	deleterious	0.191035	neutral	0	damaging	1	probably damaging	0.998	probably damaging	3.635	pathogenic	1	disease_causing	3.18788	benign	-3.36	DAMAGING	0.701104	damaging
16	3786788	G	T	CREBBP	ENSP00000262367	p.P1475T	pathogenic	0.922057	deleterious	0.694364	deleterious	0	damaging	1	probably damaging	0.999	probably damaging	3.83	pathogenic	1	disease_causing	4.04251	benign	-3.51	DAMAGING	0.716476	damaging
16	3786691	A	G	CREBBP	ENSP00000262367	p.L1507P	pathogenic	0.995517	deleterious	0.978486	deleterious	0	damaging	1	probably damaging	0.999	probably damaging	3.785	pathogenic	1	disease_causing	4.6282	pathogenic	-4.02	DAMAGING	0.708594	damaging
16	3799631	T	G	CREBBP	ENSP00000262367	p.E1278A	pathogenic	0.973637	deleterious	0.984988	deleterious	0	damaging	0.993	probably damaging	0.971	probably damaging	3.25	pathogenic	1	disease_causing	4.7238	pathogenic	-5.21	DAMAGING	0.673055	damaging
16	3786138	C	T	CREBBP	ENSP00000262367	p.D1543N	pathogenic	0.916604	deleterious	0.829493	deleterious	0	damaging	0.999	probably damaging	0.996	probably damaging	3.36	pathogenic	1	disease_causing	5.39927	pathogenic	-4.78	DAMAGING	0.676626	damaging
16	3789643	C	A	CREBBP	ENSP00000262367	p.D1406Y	pathogenic	0.977383	deleterious	0.975438	deleterious	0	damaging	1	probably damaging	0.999	probably damaging	3.105	pathogenic	1	disease_causing	5.54714	pathogenic	-3.52	DAMAGING	0.652168	damaging
16	3786703	T	A	CREBBP	ENSP00000262367	p.Y1503F	pathogenic	0.941922	deleterious	0.671987	deleterious	0	damaging	0.999	probably damaging	0.994	probably damaging	3.845	pathogenic	1	disease_causing	4.19543	pathogenic	-3.55	DAMAGING	0.717037	damaging
16	3828176	T	A	CREBBP	ENSP00000262367	p.Y650F	pathogenic	0.426274	neutral	0.807646	deleterious	0	damaging	1	probably damaging	1	probably damaging	3.03	pathogenic	1	disease_causing	6.45288	pathogenic	-4.67	DAMAGING	0.651393	damaging
19	48339517	C	T	CRX	ENSP00000221996	p.R40W	pathogenic	0.909322	deleterious	0.916374	deleterious	0	damaging	1	probably damaging	0.996	probably damaging	4.005	pathogenic	1	disease_causing	6.76314	pathogenic	-4.35	DAMAGING	0.725472	damaging
19	48339604	C	T	CRX	ENSP00000221996	p.R69C	pathogenic	0.936187	deleterious	0.948823	deleterious	0	damaging	0.984	probably damaging	0.623	possibly damaging	3.86	pathogenic	1	disease_causing	6.64677	pathogenic	-4.4	DAMAGING	0.713608	damaging
19	48343114	G	A	CRX	ENSP00000221996	p.V264M	pathogenic	0.871829	deleterious	0.8318	deleterious	0.04	damaging	0.996	probably damaging	0.615	possibly damaging	1.095	benign	0.995221	disease_causing	4.63349	pathogenic	-2.6	DAMAGING	0.528594	damaging
21	44592284	T	C	CRYAA	ENSP00000291554	p.L139P	pathogenic	0.999924	deleterious	0.999962	deleterious	0	damaging	1	probably damaging	1	probably damaging	4.43	pathogenic	1	disease_causing	5.18906	pathogenic	-4.85	DAMAGING	0.757706	damaging
5	149434892	A	T	CSF1R	ENSP00000286301	p.N854K	pathogenic	0.831382	deleterious	0.333559	neutral	0.02	damaging	0.99	probably damaging	0.733	possibly damaging	0	benign	0.942696	disease_causing	5.45963	pathogenic	-2.39	DAMAGING	0.465078	neutral
5	149436873	T	C	CSF1R	ENSP00000286301	p.M766V	pathogenic	0.955514	deleterious	0.860246	deleterious	0.01	damaging	1	probably damaging	0.998	probably damaging	1.695	benign	0.999996	disease_causing	5.26329	pathogenic	-2.45	DAMAGING	0.540827	damaging
5	149434891	G	T	CSF1R	ENSP00000286301	p.P855T	pathogenic	0.956008	deleterious	0.986168	deleterious	0	damaging	1	probably damaging	1	probably damaging	2.855	pathogenic	1	disease_causing	6.06481	pathogenic	-2.29	DAMAGING	0.646516	damaging
5	149435880	G	C	CSF1R	ENSP00000286301	p.R782G	pathogenic	0.956008	deleterious	0.952586	deleterious	0	damaging	1	probably damaging	1	probably damaging	1.935	pathogenic	1	disease_causing	4.82979	pathogenic	-2.29	DAMAGING	0.537266	damaging
5	149435670	C	T	CSF1R	ENSP00000286301	p.E825K	pathogenic	0.94914	deleterious	0.939987	deleterious	0	damaging	0.999	probably damaging	0.974	probably damaging	3.25	pathogenic	1	disease_causing	7.32497	pathogenic	-4.42	DAMAGING	0.665116	damaging
5	149436882	C	G	CSF1R	ENSP00000286301	p.A763P	pathogenic	0.955264	deleterious	0.951958	deleterious	0.01	damaging	1	probably damaging	0.997	probably damaging	3.76	pathogenic	1	disease_causing	6.73815	pathogenic	-2.62	DAMAGING	0.728284	damaging
5	149441126	C	T	CSF1R	ENSP00000286301	p.V596M	pathogenic	0.956008	deleterious	0.995634	deleterious	0	damaging	1	probably damaging	1	probably damaging	3.51	pathogenic	1	disease_causing	6.64214	pathogenic	-4.17	DAMAGING	0.685055	damaging
17	8138233	T	G	CTC1	ENSP00000313759	p.H484P	pathogenic	0.59501	neutral	0.59501	neutral	0.21	benign	NA	NA	NA	NA	1.95	pathogenic	0.224506	polymorphism	5.05362	pathogenic	-1.73	DAMAGING	0.536564	damaging
17	8139612	A	G	CTC1	ENSP00000313759	p.Y281H	pathogenic	0.52695	neutral	0.52695	neutral	0.07	benign	NA	NA	NA	NA	2.14	pathogenic	0.486388	polymorphism	4.83377	pathogenic	-1.98	DAMAGING	0.576032	damaging
2	204735569	A	C	CTLA4	ENSP00000303939	p.T124P	pathogenic	0.414456	neutral	0.218916	neutral	0	damaging	0.682	possibly damaging	0.856	possibly damaging	2.565	pathogenic	0.98699	disease_causing	2.78872	benign	-0.35	TOLERATED	0.605787	damaging
2	204732667	T	C	CTLA4	ENSP00000303939	p.M1T	pathogenic	0.905458	deleterious	0.850681	deleterious	0	damaging	0.983	probably damaging	0.782	possibly damaging	NA	NA	NA	NA	4.44036	pathogenic	1.4	TOLERATED	0.368361	neutral
2	204735407	C	T	CTLA4	ENSP00000303939	p.R70W	pathogenic	0.718339	deleterious	0.743527	deleterious	0	damaging	1	probably damaging	0.999	probably damaging	2.455	pathogenic	0.985602	disease_causing	6.7626	pathogenic	-0.23	TOLERATED	0.585647	damaging
2	204735422	C	T	CTLA4	ENSP00000303939	p.R75W	pathogenic	0.655013	deleterious	0.609102	deleterious	0	damaging	1	probably damaging	0.967	probably damaging	2.38	pathogenic	0.503781	disease_causing	6.04634	pathogenic	-0.53	TOLERATED	0.592924	damaging
2	204735378	A	G	CTLA4	ENSP00000303939	p.Y60C	pathogenic	0.167948	neutral	0.17348	neutral	0	damaging	1	probably damaging	1	probably damaging	2.505	pathogenic	0.000838	polymorphism	2.88554	benign	-0.34	TOLERATED	0.597792	damaging
3	41274913	T	C	CTNNB1	ENSP00000344456	p.L388P	pathogenic	0.918935	deleterious	0.905229	deleterious	0	damaging	1	probably damaging	1	probably damaging	2.985	pathogenic	1	disease_causing	5.81858	pathogenic	-1.68	DAMAGING	0.671162	damaging
5	11346592	T	G	CTNND2	ENSP00000307134	p.Q507P	pathogenic	0.471293	neutral	0.457347	neutral	0.03	damaging	0.002	benign	0.003	benign	0.83	benign	0.999946	disease_causing	3.69771	benign	-1.13	TOLERATED	0.513192	neutral
5	11397189	G	A	CTNND2	ENSP00000307134	p.P189L	pathogenic	0.39849	neutral	0.431607	neutral	0.07	benign	0.913	possibly damaging	0.223	benign	1.5	benign	0.999972	disease_causing	1.95029	benign	-1.12	TOLERATED	0.543101	damaging
5	11385283	G	A	CTNND2	ENSP00000307134	p.P224L	pathogenic	0.700819	deleterious	0.668965	deleterious	0	damaging	0	benign	0	benign	0	benign	0.971689	disease_causing	2.76557	benign	-0.93	TOLERATED	0.453227	neutral
5	11364819	C	T	CTNND2	ENSP00000307134	p.R454H	pathogenic	0.510659	deleterious	0.468851	neutral	0	damaging	0.987	probably damaging	0.474	possibly damaging	1.445	benign	0.999722	disease_causing	3.85217	benign	-1.19	TOLERATED	0.541276	damaging
5	11159710	G	A	CTNND2	ENSP00000307134	p.R713C	pathogenic	0.785426	deleterious	0.707718	deleterious	0	damaging	1	probably damaging	0.996	probably damaging	2.085	pathogenic	1	disease_causing	7.75717	pathogenic	-1.51	DAMAGING	0.575414	damaging
5	11732322	C	T	CTNND2	ENSP00000307134	p.G34S	pathogenic	0.605275	deleterious	0.524233	deleterious	0.73	benign	0.256	benign	0.066	benign	0	benign	0.811761	disease_causing	2.88321	benign	-0.87	TOLERATED	0.452944	neutral
1	15772092	G	A	CTRC	ENSP00000365116	p.G214R	pathogenic	0.825609	deleterious	0.82916	deleterious	0	damaging	1	probably damaging	1	probably damaging	3.48	pathogenic	1	disease_causing	5.37911	pathogenic	-4.68	DAMAGING	0.684869	damaging
11	88029366	G	A	CTSC	ENSP00000227266	p.T275I	pathogenic	0.96806	deleterious	0.955831	deleterious	0	damaging	0.999	probably damaging	0.987	probably damaging	3.42	pathogenic	1	disease_causing	6.59326	pathogenic	-2	DAMAGING	0.710116	damaging
11	88045647	G	C	CTSC	ENSP00000227266	p.R132G	pathogenic	0.313197	neutral	0.461727	deleterious	0.13	benign	0.065	benign	0.143	benign	2.19	pathogenic	0.960277	disease_causing	3.72412	benign	-2.48	DAMAGING	0.576511	damaging
11	1774776	C	T	CTSD	ENSP00000236671	p.R399H	pathogenic	0.949347	deleterious	0.938179	deleterious	0.01	damaging	1	probably damaging	1	probably damaging	3.135	pathogenic	1	disease_causing	6.34734	pathogenic	0.2	TOLERATED	0.641637	damaging
11	1780842	C	T	CTSD	ENSP00000236671	p.G86R	pathogenic	0.969347	deleterious	0.952308	deleterious	0	damaging	1	probably damaging	1	probably damaging	4.935	pathogenic	1	disease_causing	6.07546	pathogenic	-3.18	DAMAGING	0.814594	damaging
11	1780224	C	A	CTSD	ENSP00000236671	p.G149V	pathogenic	0.950969	deleterious	0.863449	deleterious	0	damaging	0.992	probably damaging	0.981	probably damaging	3.87	pathogenic	1	disease_causing	6.57592	pathogenic	-2.06	DAMAGING	0.75464	damaging
1	150771686	T	C	CTSK	ENSP00000271651	p.Y283C	pathogenic	0.97217	deleterious	0.979077	deleterious	0	damaging	1	probably damaging	0.998	probably damaging	4.785	pathogenic	1	disease_causing	6.2236	pathogenic	-5.2	DAMAGING	0.780589	damaging
10	16992011	G	A	CUBN	ENSP00000367064	p.A1690V	pathogenic	0.467667	deleterious	0.401149	deleterious	0.04	damaging	1	probably damaging	0.994	probably damaging	2.565	pathogenic	0.999999	disease_causing	6.12459	pathogenic	1.25	TOLERATED	0.51068	neutral
10	17024568	G	A	CUBN	ENSP00000367064	p.S1537F	pathogenic	0.779952	deleterious	0.482826	deleterious	0	damaging	0.994	probably damaging	0.928	probably damaging	2.295	pathogenic	0.990623	disease_causing	4.08394	benign	1.55	TOLERATED	0.462535	neutral
2	225342936	T	C	CUL3	ENSP00000264414	p.H719R	pathogenic	0.935759	deleterious	0.843163	deleterious	0	damaging	1	probably damaging	1	probably damaging	4.09	pathogenic	1	disease_causing	5.46345	pathogenic	-0.85	TOLERATED	0.801093	damaging
X	119666301	G	C	CUL4B	ENSP00000384109	p.I823M	pathogenic	0.767593	deleterious	0.5	neutral	0	damaging	0.999	probably damaging	0.993	probably damaging	3.86	pathogenic	NA	NA	4.65913	pathogenic	-1.2	TOLERATED	0.775566	damaging
X	119694399	G	A	CUL4B	ENSP00000384109	p.P50L	pathogenic	0.154611	neutral	0.390886	neutral	0	damaging	0.196	benign	0.026	benign	0.69	benign	NA	NA	3.91093	benign	-0.43	TOLERATED	0.490249	neutral
6	43020264	A	G	CUL7	ENSP00000265348	p.V88A	pathogenic	0.650181	deleterious	0.116192	neutral	1	benign	0.033	benign	0.017	benign	-0.345	benign	1.6e-05	polymorphism	-0.187719	benign	-1.21	TOLERATED	0.426192	neutral
22	43019815	G	A	CYB5R3	ENSP00000338461	p.T238M	pathogenic	0.625581	deleterious	0.518114	neutral	0	damaging	1	probably damaging	0.999	probably damaging	2.66	pathogenic	1	disease_causing	6.37597	pathogenic	-2.22	DAMAGING	0.62762	damaging
22	43023625	A	G	CYB5R3	ENSP00000338461	p.I178T	pathogenic	0.905905	deleterious	0.591628	deleterious	0	damaging	0.995	probably damaging	0.997	probably damaging	4.565	pathogenic	1	disease_causing	5.98495	pathogenic	-2.82	DAMAGING	0.794961	damaging
22	43023627	C	T	CYB5R3	ENSP00000338461	p.M177I	pathogenic	0.79783	deleterious	0.438414	neutral	0	damaging	0.91	possibly damaging	0.745	possibly damaging	3.07	pathogenic	1	disease_causing	7.03065	pathogenic	-2.38	DAMAGING	0.665083	damaging
22	43023629	T	C	CYB5R3	ENSP00000338461	p.M177V	pathogenic	0.77527	deleterious	0.432327	neutral	0.01	damaging	0.773	possibly damaging	0.493	possibly damaging	3.325	pathogenic	1	disease_causing	3.77095	benign	-2.42	DAMAGING	0.689494	damaging
22	43023679	C	G	CYB5R3	ENSP00000338461	p.R160P	pathogenic	0.267184	neutral	0.21275	neutral	0.01	damaging	0.958	probably damaging	0.72	possibly damaging	1.33	benign	0.999347	disease_causing	4.49527	pathogenic	-2.25	DAMAGING	0.536288	damaging
22	43032726	G	A	CYB5R3	ENSP00000338461	p.R50W	pathogenic	0.817764	deleterious	0.645651	deleterious	0	damaging	0.993	probably damaging	0.905	possibly damaging	3.265	pathogenic	0.909322	disease_causing	7.1012	pathogenic	-1.96	DAMAGING	0.695036	damaging
22	43023694	C	T	CYB5R3	ENSP00000338461	p.G155E	pathogenic	0.86343	deleterious	0.733667	deleterious	0	damaging	1	probably damaging	0.999	probably damaging	3.43	pathogenic	1	disease_causing	7.06291	pathogenic	-3.54	DAMAGING	0.680408	damaging
X	37665772	T	C	CYBB	ENSP00000367851	p.W483R	pathogenic	0.886632	deleterious	0.872885	deleterious	0	damaging	1	probably damaging	0.989	probably damaging	2.74	pathogenic	NA	NA	5.95082	pathogenic	-3.47	DAMAGING	0.620982	damaging
X	37663313	T	G	CYBB	ENSP00000367851	p.W361G	pathogenic	0.940349	deleterious	0.863316	deleterious	0	damaging	1	probably damaging	1	probably damaging	4.105	pathogenic	NA	NA	5.88483	pathogenic	-3.13	DAMAGING	0.748939	damaging
16	50821763	G	A	CYLD	ENSP00000308928	p.R703K	pathogenic	0.506212	neutral	0.50515	neutral	0.15	benign	0.946	possibly damaging	0.534	possibly damaging	1.43	benign	1	disease_causing	5.42836	pathogenic	-3.25	DAMAGING	0.545647	damaging
10	104590600	C	A	CYP17A1	ENSP00000358903	p.R462S	pathogenic	0.908985	deleterious	0.928141	deleterious	0	damaging	0.996	probably damaging	0.938	probably damaging	1.445	benign	0.999994	disease_causing	6.98847	pathogenic	-0.45	TOLERATED	0.519544	neutral
10	104595086	A	G	CYP17A1	ENSP00000358903	p.W121R	pathogenic	0.917014	deleterious	0.943174	deleterious	0	damaging	1	probably damaging	0.998	probably damaging	3.15	pathogenic	1	disease_causing	4.76177	pathogenic	-1.92	DAMAGING	0.683642	damaging
15	51514600	G	A	CYP19A1	ENSP00000379685	p.R192C	pathogenic	0.822858	deleterious	0.88982	deleterious	0	damaging	1	probably damaging	1	probably damaging	3.185	pathogenic	1	disease_causing	5.32026	pathogenic	-0.38	TOLERATED	0.678043	damaging
2	38302255	G	A	CYP1B1	ENSP00000478561	p.P93S	pathogenic	0.697102	deleterious	0.783397	deleterious	0.29	benign	0.165	benign	0.046	benign	1.93	pathogenic	0	polymorphism	1.30459	benign	NA	NA	0.537992	damaging
2	38301757	G	A	CYP1B1	ENSP00000478561	p.R259C	pathogenic	0.880526	deleterious	0.819615	deleterious	0.01	damaging	1	probably damaging	0.987	probably damaging	2.49	pathogenic	0.999555	disease_causing	7.22997	pathogenic	NA	NA	0.610494	damaging
2	38298073	A	G	CYP1B1	ENSP00000478561	p.L475P	pathogenic	0.934507	deleterious	0.90248	deleterious	0	damaging	1	probably damaging	0.996	probably damaging	3.3	pathogenic	1	disease_causing	4.60973	pathogenic	NA	NA	0.725098	damaging
2	38301649	C	T	CYP1B1	ENSP00000478561	p.A295T	pathogenic	0.877261	deleterious	0.850314	deleterious	0.01	damaging	1	probably damaging	0.973	probably damaging	2.305	pathogenic	1	disease_causing	7.19472	pathogenic	NA	NA	0.57972	damaging
6	32007137	T	G	CYP21A2	ENSP00000416598	p.M151R	pathogenic	0.905331	deleterious	0.787598	deleterious	0	damaging	0.85	possibly damaging	0.544	possibly damaging	2.14	pathogenic	0.924229	disease_causing	5.12183	pathogenic	-0.37	TOLERATED	0.555178	damaging
20	52774674	C	T	CYP24A1	ENSP00000216862	p.R396Q	pathogenic	0.94306	deleterious	0.908809	deleterious	0	damaging	1	probably damaging	1	probably damaging	3.36	pathogenic	0.999999	disease_causing	8.12125	pathogenic	-1.42	TOLERATED	0.691442	damaging
2	219679346	C	T	CYP27A1	ENSP00000258415	p.R448C	pathogenic	0.933239	deleterious	0.945273	deleterious	0	damaging	1	probably damaging	1	probably damaging	3.765	pathogenic	1	disease_causing	8.11237	pathogenic	-2.69	DAMAGING	0.726484	damaging
2	219677806	C	T	CYP27A1	ENSP00000258415	p.A335V	pathogenic	0.900334	deleterious	0.908039	deleterious	0.01	damaging	1	probably damaging	0.999	probably damaging	3.015	pathogenic	1	disease_causing	7.21569	pathogenic	-1.27	TOLERATED	0.684328	damaging
10	96731937	C	G	CYP2C9	ENSP00000260682	p.T299R	pathogenic	0.755851	deleterious	0.690682	deleterious	0.01	damaging	1	probably damaging	1	probably damaging	3.88	pathogenic	0.814303	disease_causing	4.74363	pathogenic	-0.5	TOLERATED	0.758395	damaging
10	96748612	A	T	CYP2C9	ENSP00000260682	p.I434F	pathogenic	0.431039	neutral	0.173878	neutral	0.01	damaging	0.969	probably damaging	0.543	possibly damaging	2.485	pathogenic	0	polymorphism	0.795	benign	-0.4	TOLERATED	0.59902	damaging
10	96748712	T	C	CYP2C9	ENSP00000260682	p.L467P	pathogenic	0.591018	deleterious	0.735131	deleterious	0	damaging	0.994	probably damaging	0.871	possibly damaging	0.49	benign	3e-06	polymorphism	3.59573	benign	-0.27	TOLERATED	0.476189	neutral
11	14901956	T	G	CYP2R1	ENSP00000334592	p.K242N	pathogenic	0.848622	deleterious	0.872453	deleterious	0.01	damaging	0.49	possibly damaging	0.198	benign	1.21	benign	1	disease_causing	5.17005	pathogenic	-0.44	TOLERATED	0.513915	neutral
4	187115681	C	G	CYP4V2	ENSP00000368079	p.T81R	pathogenic	0.33758	neutral	0.615843	deleterious	0.6	benign	0.022	benign	0.021	benign	0.07	benign	0.012115	polymorphism	1.15266	benign	-0.21	TOLERATED	0.447358	neutral
4	187118284	G	A	CYP4V2	ENSP00000368079	p.E202K	pathogenic	0.729307	deleterious	0.823145	deleterious	0.01	damaging	0.995	probably damaging	0.893	possibly damaging	1.925	pathogenic	1	disease_causing	7.0953	pathogenic	-0.27	TOLERATED	0.501936	neutral
8	65517270	T	C	CYP7B1	ENSP00000310721	p.H401R	pathogenic	0.94384	deleterious	0.94384	deleterious	0	damaging	1	probably damaging	1	probably damaging	3.555	pathogenic	0.999998	disease_causing	4.07708	benign	-2.26	DAMAGING	0.718815	damaging
8	65517390	C	T	CYP7B1	ENSP00000310721	p.R361Q	pathogenic	0.941886	deleterious	0.941886	deleterious	0	damaging	1	probably damaging	1	probably damaging	3.73	pathogenic	0.999832	disease_causing	6.55544	pathogenic	-4.4	DAMAGING	0.703302	damaging
3	49548187	G	A	DAG1	ENSP00000312435	p.V74I	pathogenic	0.207679	neutral	0.267737	neutral	0	damaging	0.345	benign	0.042	benign	2.125	pathogenic	0.003039	polymorphism	2.27802	benign	-5.08	DAMAGING	0.605012	damaging
12	109294259	G	A	DAO	ENSP00000228476	p.G331E	pathogenic	0.537562	deleterious	0.630332	deleterious	0.24	benign	0.988	probably damaging	0.865	possibly damaging	0.925	benign	1	disease_causing	4.25772	pathogenic	1.06	TOLERATED	0.444682	neutral
12	109294301	C	T	DAO	ENSP00000228476	p.S345F	pathogenic	0.761018	deleterious	0.645575	deleterious	0	damaging	0.895	possibly damaging	0.603	possibly damaging	3.03	pathogenic	0.989706	disease_causing	5.1405	pathogenic	0.84	TOLERATED	0.596435	damaging
2	136678143	T	A	DARS	ENSP00000264161	p.H280L	pathogenic	0.934482	deleterious	0.956861	deleterious	0	damaging	1	probably damaging	0.982	probably damaging	3.29	pathogenic	1	disease_causing	6.73462	pathogenic	0.96	TOLERATED	0.613591	damaging
2	136673803	C	G	DARS	ENSP00000264161	p.D367H	pathogenic	0.668174	deleterious	0.769997	deleterious	0	damaging	0.999	probably damaging	0.99	probably damaging	4.41	pathogenic	1	disease_causing	6.08552	pathogenic	0.67	TOLERATED	0.808999	damaging
2	136682034	G	C	DARS	ENSP00000264161	p.S200C	pathogenic	0.691095	deleterious	0.682638	deleterious	0	damaging	0.999	probably damaging	0.976	probably damaging	2.395	pathogenic	1	disease_causing	5.2242	pathogenic	0.67	TOLERATED	0.601055	damaging
2	136678152	G	A	DARS	ENSP00000264161	p.S277F	pathogenic	0.738252	deleterious	0.618033	deleterious	0	damaging	1	probably damaging	0.997	probably damaging	3.155	pathogenic	1	disease_causing	7.0462	pathogenic	0.83	TOLERATED	0.609722	damaging
2	136669017	A	G	DARS	ENSP00000264161	p.L426S	pathogenic	0.686597	deleterious	0.719781	deleterious	0.03	damaging	0.998	probably damaging	0.95	probably damaging	1.55	benign	1	disease_causing	5.33636	pathogenic	1.02	TOLERATED	0.544034	damaging
1	100672020	G	A	DBT	ENSP00000359151	p.T397I	pathogenic	0.951873	deleterious	0.836237	deleterious	0	damaging	1	probably damaging	0.999	probably damaging	4.625	pathogenic	1	disease_causing	6.76957	pathogenic	0.43	TOLERATED	0.783864	damaging
1	100672018	G	A	DBT	ENSP00000359151	p.L398F	pathogenic	0.733543	deleterious	0.671029	deleterious	0	damaging	0.834	possibly damaging	0.633	possibly damaging	3.575	pathogenic	1	disease_causing	4.86138	pathogenic	0.73	TOLERATED	0.662502	damaging
1	100700992	C	G	DBT	ENSP00000359151	p.W84S	pathogenic	0.968691	deleterious	0.911774	deleterious	0	damaging	1	probably damaging	0.999	probably damaging	4.57	pathogenic	1	disease_causing	6.65059	pathogenic	1.69	TOLERATED	0.688359	damaging
6	24178613	T	G	DCDC2	ENSP00000367715	p.Q424P	pathogenic	0.257898	neutral	0.43076	neutral	0.09	benign	0.894	possibly damaging	0.276	benign	0.805	benign	4.5e-05	polymorphism	1.913	benign	4.16	TOLERATED	0.457736	neutral
10	14977525	G	C	DCLRE1C	ENSP00000367527	p.T134R	pathogenic	0.76824	deleterious	0.725102	neutral	0	damaging	1	probably damaging	1	probably damaging	3.985	pathogenic	0.999952	disease_causing	5.73718	pathogenic	-1.06	TOLERATED	0.765064	damaging
10	14977526	T	C	DCLRE1C	ENSP00000367527	p.T134A	pathogenic	0.849389	deleterious	0.91403	deleterious	0	damaging	1	probably damaging	0.999	probably damaging	3.985	pathogenic	0.999541	disease_causing	5.23242	pathogenic	-0.81	TOLERATED	0.766317	damaging
10	14987156	G	A	DCLRE1C	ENSP00000367527	p.T65I	pathogenic	0.856553	deleterious	0.916352	deleterious	0	damaging	0.975	probably damaging	0.958	probably damaging	3.625	pathogenic	0.999957	disease_causing	6.03521	pathogenic	-1.34	TOLERATED	0.748057	damaging
10	14978537	A	G	DCLRE1C	ENSP00000367527	p.M121T	pathogenic	0.841713	deleterious	0.92662	deleterious	0	damaging	1	probably damaging	0.998	probably damaging	3.08	pathogenic	0.999999	disease_causing	5.464	pathogenic	-0.89	TOLERATED	0.677071	damaging
10	14996009	T	C	DCLRE1C	ENSP00000367527	p.M1V	pathogenic	0.90484	deleterious	0.915603	deleterious	0	damaging	1	probably damaging	0.997	probably damaging	NA	NA	NA	NA	4.49451	pathogenic	-2.25	DAMAGING	0.473445	neutral
11	126215441	C	T	DCPS	ENSP00000263579	p.T316M	pathogenic	0.681184	deleterious	0.716268	deleterious	0	damaging	0.999	probably damaging	0.852	possibly damaging	2.57	pathogenic	0.999957	disease_causing	6.53788	pathogenic	0.62	TOLERATED	0.554515	damaging
2	74593101	G	C	DCTN1	ENSP00000354791	p.I935M	pathogenic	0.412531	neutral	0.530722	neutral	0.25	benign	0.995	probably damaging	0.979	probably damaging	0.57	benign	0.999902	disease_causing	1.67762	benign	-1.38	TOLERATED	0.496761	neutral
2	74588653	G	T	DCTN1	ENSP00000354791	p.H1270Q	pathogenic	0.153703	neutral	0.252273	neutral	0.19	benign	0	benign	0	benign	0.145	benign	0.657481	disease_causing	1.04149	benign	-1.05	TOLERATED	0.465009	neutral
2	74605231	C	G	DCTN1	ENSP00000354791	p.G59R	pathogenic	0.950035	deleterious	0.879341	deleterious	0	damaging	1	probably damaging	1	probably damaging	4.75	pathogenic	1	disease_causing	6.26357	pathogenic	-6.98	DAMAGING	0.793597	damaging
2	74604801	G	C	DCTN1	ENSP00000354791	p.S111C	pathogenic	0.131555	neutral	0.411495	neutral	0	damaging	0.875	possibly damaging	0.253	benign	0.345	benign	0.550371	disease_causing	5.16913	pathogenic	-0.89	TOLERATED	0.480177	neutral
2	74590527	G	A	DCTN1	ENSP00000354791	p.S1080F	pathogenic	0.110658	neutral	0.246056	neutral	0.02	damaging	0.214	benign	0.094	benign	0.695	benign	0	polymorphism	3.27129	benign	-0.84	TOLERATED	0.504593	neutral
X	110644360	C	A	DCX	ENSP00000361061	p.G188V	pathogenic	0.88474	deleterious	0.857119	deleterious	0	damaging	1	probably damaging	0.996	probably damaging	3.075	pathogenic	NA	NA	6.62694	pathogenic	-4.49	DAMAGING	0.652756	damaging
7	50597030	C	G	DDC	ENSP00000350616	p.S149T	pathogenic	0.847322	deleterious	0.760583	deleterious	0	damaging	0.992	probably damaging	0.956	probably damaging	2.8	pathogenic	0.999999	disease_causing	4.6765	pathogenic	1.48	TOLERATED	0.523515	damaging
7	50607668	G	A	DDC	ENSP00000350616	p.P87L	pathogenic	0.921553	deleterious	0.818762	deleterious	0	damaging	1	probably damaging	1	probably damaging	3.315	pathogenic	1	disease_causing	6.99502	pathogenic	0.96	TOLERATED	0.615902	damaging
7	50531015	G	A	DDC	ENSP00000350616	p.R453C	pathogenic	0.914051	deleterious	0.859168	deleterious	0	damaging	1	probably damaging	0.865	possibly damaging	3.235	pathogenic	1	disease_causing	6.24345	pathogenic	1.12	TOLERATED	0.592871	damaging
7	50595884	A	G	DDC	ENSP00000350616	p.L222P	pathogenic	0.896814	deleterious	0.856834	deleterious	0	damaging	1	probably damaging	1	probably damaging	4.225	pathogenic	1	disease_causing	6.26649	pathogenic	-0.23	TOLERATED	0.779396	damaging
7	50607642	C	T	DDC	ENSP00000350616	p.G96R	pathogenic	0.976113	deleterious	0.829469	deleterious	0	damaging	1	probably damaging	0.988	probably damaging	3.025	pathogenic	0.999999	disease_causing	6.83614	pathogenic	1.19	TOLERATED	0.56692	damaging
8	38097828	G	T	DDHD2	ENSP00000380352	p.V220F	pathogenic	0.899478	deleterious	0.877322	deleterious	0	damaging	1	probably damaging	0.99	probably damaging	2.87	pathogenic	1	disease_causing	6.55397	pathogenic	0.98	TOLERATED	0.56514	damaging
X	41205786	A	T	DDX3X	ENSP00000382840	p.N509I	pathogenic	0.850197	deleterious	0.815743	deleterious	0	damaging	0.996	probably damaging	0.978	probably damaging	2.625	pathogenic	NA	NA	6.00968	pathogenic	3.38	TOLERATED	0.410384	neutral
X	41205606	A	T	DDX3X	ENSP00000382840	p.R480S	pathogenic	0.778878	deleterious	0.294018	neutral	0	damaging	0.991	probably damaging	0.803	possibly damaging	4.15	pathogenic	NA	NA	3.96707	benign	-1.61	DAMAGING	0.794133	damaging
X	41202566	T	C	DDX3X	ENSP00000382840	p.I214T	pathogenic	0.811502	deleterious	0.829982	deleterious	0	damaging	0.998	probably damaging	0.987	probably damaging	1.68	benign	NA	NA	5.81344	pathogenic	2.14	TOLERATED	0.457516	neutral
X	41205801	T	C	DDX3X	ENSP00000382840	p.I514T	pathogenic	0.949193	deleterious	0.900683	deleterious	0	damaging	1	probably damaging	0.996	probably damaging	4.095	pathogenic	NA	NA	5.70367	pathogenic	-1.66	DAMAGING	0.787025	damaging
X	41205780	T	C	DDX3X	ENSP00000382840	p.I507T	pathogenic	0.89797	deleterious	0.913806	deleterious	0	damaging	0.995	probably damaging	0.999	probably damaging	2.835	pathogenic	NA	NA	5.47082	pathogenic	-1.2	TOLERATED	0.665744	damaging
X	41204736	A	C	DDX3X	ENSP00000382840	p.Q417P	pathogenic	0.939941	deleterious	0.930437	deleterious	0	damaging	1	probably damaging	0.999	probably damaging	3.97	pathogenic	NA	NA	5.2251	pathogenic	3.58	TOLERATED	0.542866	damaging
X	41206199	C	T	DDX3X	ENSP00000382840	p.P568L	pathogenic	0.872393	deleterious	0.870751	deleterious	0	damaging	1	probably damaging	1	probably damaging	2.935	pathogenic	NA	NA	7.39546	pathogenic	1.63	TOLERATED	0.52705	damaging
X	41205629	G	A	DDX3X	ENSP00000382840	p.R488H	pathogenic	0.4535	neutral	0.685647	deleterious	0	damaging	0.905	possibly damaging	0.248	benign	2.665	pathogenic	NA	NA	5.59678	pathogenic	-1.1	TOLERATED	0.650232	damaging
X	41204533	C	T	DDX3X	ENSP00000382840	p.R376C	pathogenic	0.882599	deleterious	0.969075	deleterious	0	damaging	1	probably damaging	1	probably damaging	2.525	pathogenic	NA	NA	7.51513	pathogenic	3.43	TOLERATED	0.398563	neutral
X	41204459	G	A	DDX3X	ENSP00000382840	p.R351Q	pathogenic	0.69745	deleterious	0.736421	deleterious	0	damaging	0.865	possibly damaging	0.199	benign	2.185	pathogenic	NA	NA	4.99798	pathogenic	3.34	TOLERATED	0.366273	neutral
X	41203604	G	A	DDX3X	ENSP00000382840	p.R326H	pathogenic	0.938999	deleterious	0.885067	deleterious	0	damaging	1	probably damaging	0.996	probably damaging	4.475	pathogenic	NA	NA	7.59171	pathogenic	2.11	TOLERATED	0.655253	damaging
X	41205861	G	A	DDX3X	ENSP00000382840	p.R534H	pathogenic	0.939984	deleterious	0.932712	deleterious	0	damaging	1	probably damaging	0.988	probably damaging	4.19	pathogenic	NA	NA	5.67559	pathogenic	-3.51	DAMAGING	0.747334	damaging
X	41205589	C	G	DDX3X	ENSP00000382840	p.R475G	pathogenic	0.874773	deleterious	0.888835	deleterious	0	damaging	0.998	probably damaging	0.98	probably damaging	2.13	pathogenic	NA	NA	6.38076	pathogenic	-0.93	TOLERATED	0.591477	damaging
X	41204491	C	T	DDX3X	ENSP00000382840	p.R362C	pathogenic	0.896479	deleterious	0.956232	deleterious	0	damaging	1	probably damaging	0.997	probably damaging	2.485	pathogenic	NA	NA	7.15445	pathogenic	2.35	TOLERATED	0.440343	neutral
X	41203014	T	C	DDX3X	ENSP00000382840	p.L235P	pathogenic	0.945001	deleterious	0.962385	deleterious	0	damaging	1	probably damaging	1	probably damaging	3.575	pathogenic	NA	NA	6.22829	pathogenic	2.3	TOLERATED	0.559996	damaging
X	41204661	T	C	DDX3X	ENSP00000382840	p.L392P	pathogenic	0.939948	deleterious	0.963173	deleterious	0	damaging	1	probably damaging	1	probably damaging	3.575	pathogenic	NA	NA	5.9147	pathogenic	3.37	TOLERATED	0.510823	neutral
X	41203008	C	T	DDX3X	ENSP00000382840	p.A233V	pathogenic	0.840911	deleterious	0.772021	deleterious	0	damaging	1	probably damaging	0.995	probably damaging	2.63	pathogenic	NA	NA	7.51222	pathogenic	2.17	TOLERATED	0.464528	neutral
X	41203525	G	T	DDX3X	ENSP00000382840	p.V300F	pathogenic	0.803422	deleterious	0.83758	deleterious	0	damaging	1	probably damaging	0.998	probably damaging	1.705	benign	NA	NA	6.63601	pathogenic	2.35	TOLERATED	0.374041	neutral
5	176940397	A	G	DDX41	ENSP00000422753	p.I396T	pathogenic	0.640041	deleterious	0.707934	deleterious	0	damaging	0.474	possibly damaging	0.272	benign	2.84	pathogenic	1	disease_causing	4.26622	pathogenic	0.72	TOLERATED	0.581363	damaging
5	176942792	C	T	DDX41	ENSP00000422753	p.M155I	pathogenic	0.386164	neutral	0.242501	neutral	0.13	benign	0.004	benign	0.01	benign	2.15	pathogenic	0.999999	disease_causing	3.10613	benign	1.62	TOLERATED	0.441112	neutral
5	176942710	A	T	DDX41	ENSP00000422753	p.F183I	pathogenic	0.885951	deleterious	0.745632	deleterious	0	damaging	1	probably damaging	1	probably damaging	3.905	pathogenic	1	disease_causing	4.56666	pathogenic	0.61	TOLERATED	0.706042	damaging
9	32488037	T	G	DDX58	ENSP00000369213	p.E373A	pathogenic	0.899389	deleterious	0.756659	deleterious	0	damaging	1	probably damaging	1	probably damaging	4.035	pathogenic	0.998049	disease_causing	5.94043	pathogenic	-1.42	TOLERATED	0.787079	damaging
9	32488882	C	A	DDX58	ENSP00000369213	p.C268F	pathogenic	0.803722	deleterious	0.6063	deleterious	0.01	damaging	1	probably damaging	0.994	probably damaging	2.25	pathogenic	0.951136	disease_causing	5.63303	pathogenic	1.36	TOLERATED	0.468884	neutral
22	32239156	C	T	DEPDC5	ENSP00000383105	p.T864M	pathogenic	0.607006	deleterious	0.726465	deleterious	0	damaging	0.996	probably damaging	0.742	possibly damaging	1.24	benign	0.995014	disease_causing	5.47446	pathogenic	1.93	TOLERATED	0.40609	neutral
2	220286243	T	A	DES	ENSP00000363071	p.I402N	pathogenic	0.899352	deleterious	0.697878	deleterious	0	damaging	0.998	probably damaging	0.985	probably damaging	4.32	pathogenic	0.999804	disease_causing	6.43811	pathogenic	-3.75	DAMAGING	0.754332	damaging
2	220286081	A	C	DES	ENSP00000363071	p.Q348P	pathogenic	0.923512	deleterious	0.759167	deleterious	0	damaging	0.999	probably damaging	0.99	probably damaging	3.885	pathogenic	0.999985	disease_causing	6.01674	pathogenic	-2.59	DAMAGING	0.741279	damaging
2	220283564	G	C	DES	ENSP00000363071	p.R127P	pathogenic	0.916028	deleterious	0.710365	deleterious	0	damaging	1	probably damaging	0.998	probably damaging	4.185	pathogenic	1	disease_causing	7.16702	pathogenic	-3.06	DAMAGING	0.757027	damaging
2	220283201	C	G	DES	ENSP00000363071	p.S6W	pathogenic	0.301363	neutral	0.542569	neutral	0	damaging	0.993	probably damaging	0.756	possibly damaging	0.345	benign	0.999996	disease_causing	4.93476	pathogenic	-1.98	DAMAGING	0.484394	neutral
11	71150037	T	C	DHCR7	ENSP00000347717	p.N240S	pathogenic	0.726817	deleterious	0.554544	deleterious	0.03	damaging	0.976	probably damaging	0.826	possibly damaging	3.025	pathogenic	0.999991	disease_causing	4.88141	pathogenic	-4.6	DAMAGING	0.650349	damaging
11	71155095	T	A	DHCR7	ENSP00000347717	p.T89S	pathogenic	0.205846	neutral	0.383238	neutral	0.3	benign	0.714	possibly damaging	0.253	benign	1.245	benign	0.999621	disease_causing	2.30878	benign	-4.5	DAMAGING	0.56652	damaging
11	71150098	T	G	DHCR7	ENSP00000347717	p.M220L	pathogenic	0.182302	neutral	0.260064	neutral	0.35	benign	0.002	benign	0.003	benign	0.785	benign	0.999986	disease_causing	1.41262	benign	-4.52	DAMAGING	0.550222	damaging
11	71148938	T	C	DHCR7	ENSP00000347717	p.I295V	pathogenic	0.5	neutral	0.483078	neutral	0.21	benign	0.929	possibly damaging	0.581	possibly damaging	2.18	pathogenic	0.999997	disease_causing	2.24113	benign	-4.59	DAMAGING	0.596346	damaging
11	71152390	G	C	DHCR7	ENSP00000347717	p.P170R	pathogenic	0.837509	deleterious	0.690521	deleterious	0.02	damaging	1	probably damaging	0.993	probably damaging	2.99	pathogenic	1	disease_causing	4.18744	pathogenic	-4.58	DAMAGING	0.647319	damaging
11	71146764	C	T	DHCR7	ENSP00000347717	p.R362H	pathogenic	0.822013	deleterious	0.492463	neutral	0	damaging	0.997	probably damaging	0.906	possibly damaging	3.64	pathogenic	0.999995	disease_causing	6.92852	pathogenic	-5.62	DAMAGING	0.705304	damaging
11	71146761	C	T	DHCR7	ENSP00000347717	p.R363H	pathogenic	0.760283	deleterious	0.513021	neutral	0.02	damaging	0.998	probably damaging	0.916	probably damaging	2.51	pathogenic	0.999762	disease_causing	6.90425	pathogenic	-4.6	DAMAGING	0.617921	damaging
11	71146443	C	T	DHCR7	ENSP00000347717	p.R469H	pathogenic	0.755736	deleterious	0.559355	deleterious	0.01	damaging	0.992	probably damaging	0.746	possibly damaging	2.79	pathogenic	1	disease_causing	7.1385	pathogenic	-4.67	DAMAGING	0.634959	damaging
11	71146468	G	A	DHCR7	ENSP00000347717	p.R461C	pathogenic	0.763109	deleterious	0.685387	deleterious	0.03	damaging	0.992	probably damaging	0.747	possibly damaging	2.445	pathogenic	1	disease_causing	4.10272	benign	-4.78	DAMAGING	0.614831	damaging
11	71146444	G	A	DHCR7	ENSP00000347717	p.R469C	pathogenic	0.89503	deleterious	0.828262	deleterious	0	damaging	1	probably damaging	0.997	probably damaging	3.485	pathogenic	1	disease_causing	7.17767	pathogenic	-4.74	DAMAGING	0.685694	damaging
11	71150073	C	T	DHCR7	ENSP00000347717	p.R228Q	pathogenic	0.766621	deleterious	0.607679	deleterious	0.01	damaging	0.997	probably damaging	0.873	possibly damaging	2.765	pathogenic	0.999998	disease_causing	5.31879	pathogenic	-5.59	DAMAGING	0.648659	damaging
11	71146480	G	A	DHCR7	ENSP00000347717	p.R457W	pathogenic	0.0867923	neutral	0.0249797	neutral	0	damaging	0.986	probably damaging	0.646	possibly damaging	0.695	benign	0	polymorphism	4.98875	pathogenic	-4.67	DAMAGING	0.549974	damaging
11	71155907	C	T	DHCR7	ENSP00000347717	p.R31H	pathogenic	0.489757	neutral	0.663643	deleterious	0	damaging	1	probably damaging	0.999	probably damaging	0.55	benign	0.999997	disease_causing	7.60088	pathogenic	-4.76	DAMAGING	0.557776	damaging
11	71146824	A	G	DHCR7	ENSP00000347717	p.L342P	pathogenic	0.599286	deleterious	0.535317	neutral	0.03	damaging	0.96	probably damaging	0.748	possibly damaging	2.46	pathogenic	1	disease_causing	4.19371	pathogenic	-4.73	DAMAGING	0.614845	damaging
11	71152376	C	T	DHCR7	ENSP00000347717	p.D175N	pathogenic	0.329287	neutral	0.463053	neutral	0.18	benign	0.955	possibly damaging	0.332	benign	1.935	pathogenic	1	disease_causing	4.43955	pathogenic	-5.12	DAMAGING	0.593877	damaging
11	71148893	C	T	DHCR7	ENSP00000347717	p.D310N	pathogenic	0.786546	deleterious	0.736451	deleterious	0.03	damaging	1	probably damaging	0.997	probably damaging	2.39	pathogenic	1	disease_causing	6.31175	pathogenic	-4.82	DAMAGING	0.6127	damaging
11	71146618	C	T	DHCR7	ENSP00000347717	p.D411N	pathogenic	0.907937	deleterious	0.664023	deleterious	0	damaging	0.999	probably damaging	0.965	probably damaging	3.655	pathogenic	1	disease_causing	7.35836	pathogenic	-5.64	DAMAGING	0.706461	damaging
11	71146693	C	T	DHCR7	ENSP00000347717	p.D386N	pathogenic	0.665967	deleterious	0.63182	deleterious	0.02	damaging	0.996	probably damaging	0.787	possibly damaging	1.71	benign	1	disease_causing	4.41608	pathogenic	-4.55	DAMAGING	0.5796	damaging
11	71155128	C	T	DHCR7	ENSP00000347717	p.G78R	pathogenic	0.760362	deleterious	0.759673	deleterious	0.01	damaging	1	probably damaging	0.989	probably damaging	1.905	pathogenic	1	disease_causing	5.31101	pathogenic	-4.54	DAMAGING	0.577466	damaging
11	71146483	C	T	DHCR7	ENSP00000347717	p.G456S	pathogenic	0.907436	deleterious	0.695219	deleterious	0.01	damaging	0.999	probably damaging	0.985	probably damaging	3.68	pathogenic	1	disease_causing	7.27076	pathogenic	-6.04	DAMAGING	0.71297	damaging
11	71146579	C	A	DHCR7	ENSP00000347717	p.G424C	pathogenic	0.46694	neutral	0.5	neutral	0.18	benign	0.998	probably damaging	0.895	possibly damaging	0.55	benign	0.954059	disease_causing	5.5142	pathogenic	-4.6	DAMAGING	0.541114	damaging
11	71153345	C	T	DHCR7	ENSP00000347717	p.V126I	pathogenic	0.321271	neutral	0.288217	neutral	0.18	benign	0.992	probably damaging	0.768	possibly damaging	1.32	benign	0.999295	disease_causing	2.14257	benign	-4.71	DAMAGING	0.573944	damaging
12	49485105	C	T	DHH	ENSP00000266991	p.R124Q	pathogenic	0.868068	deleterious	0.631019	deleterious	0.02	damaging	1	probably damaging	0.996	probably damaging	3.09	pathogenic	0.999988	disease_causing	6.86633	pathogenic	-5.9	DAMAGING	0.672844	damaging
14	95598904	G	C	DICER1	ENSP00000343745	p.I85M	pathogenic	0.3554	neutral	0.339902	neutral	0.1	benign	0.047	benign	0.053	benign	1.65	benign	0.999995	disease_causing	2.40378	benign	2.49	TOLERATED	0.37014	neutral
14	95566221	G	A	DICER1	ENSP00000343745	p.R1368C	pathogenic	0.736708	deleterious	0.652227	deleterious	0.01	damaging	0.951	possibly damaging	0.757	possibly damaging	0.46	benign	1	disease_causing	6.4804	pathogenic	-1.14	TOLERATED	0.489085	neutral
X	153994199	T	G	DKC1	ENSP00000358563	p.N63K	pathogenic	0.744287	deleterious	0.614644	deleterious	0.1	benign	0.89	possibly damaging	0.716	possibly damaging	2.89	pathogenic	NA	NA	4.43063	pathogenic	-2.91	DAMAGING	0.638816	damaging
7	107559462	G	A	DLD	ENSP00000205402	p.G461E	pathogenic	0.867786	deleterious	0.888301	deleterious	0	damaging	1	probably damaging	1	probably damaging	2.82	pathogenic	1	disease_causing	6.79554	pathogenic	-3.13	DAMAGING	0.630353	damaging
17	48069212	T	C	DLX3	ENSP00000389870	p.Q178R	pathogenic	0.962215	deleterious	0.98215	deleterious	0	damaging	1	probably damaging	0.999	probably damaging	3.755	pathogenic	1	disease_causing	4.98703	pathogenic	-4.49	DAMAGING	0.705342	damaging
1	46976625	C	T	DMBX1	ENSP00000361024	p.R123W	pathogenic	0.924057	deleterious	0.938039	deleterious	0	damaging	1	probably damaging	1	probably damaging	5.085	pathogenic	1	disease_causing	7.06508	pathogenic	-5.51	DAMAGING	0.799567	damaging
X	31747830	C	G	DMD	ENSP00000354923	p.Q2526H	pathogenic	0.0431873	neutral	0.0865836	neutral	0.01	damaging	0.006	benign	0.018	benign	1.18	benign	NA	NA	2.24022	benign	0.65	TOLERATED	0.46939	neutral
X	32490403	G	A	DMD	ENSP00000354923	p.R943C	pathogenic	0.937991	deleterious	0.71952	deleterious	0	damaging	0.999	probably damaging	0.877	possibly damaging	0.895	benign	NA	NA	6.26074	pathogenic	0.61	TOLERATED	0.465792	neutral
X	31227618	T	C	DMD	ENSP00000354923	p.D3187G	pathogenic	0.972242	deleterious	0.844347	deleterious	0	damaging	1	probably damaging	1	probably damaging	3.425	pathogenic	NA	NA	6.24502	pathogenic	-1.61	DAMAGING	0.719813	damaging
3	52387629	A	C	DNAH1	ENSP00000401514	p.K1154Q	pathogenic	0.791404	deleterious	0.820337	deleterious	0	damaging	1	probably damaging	0.993	probably damaging	2.23	pathogenic	0.999996	disease_causing	5.5899	pathogenic	-0.04	TOLERATED	0.547243	damaging
5	13753401	C	T	DNAH5	ENSP00000265104	p.D3605N	pathogenic	0.884947	deleterious	0.929874	deleterious	0	damaging	1	probably damaging	1	probably damaging	4.9	pathogenic	1	disease_causing	6.80856	pathogenic	-0.35	TOLERATED	0.848197	damaging
5	13841179	C	T	DNAH5	ENSP00000265104	p.A1849T	pathogenic	0.479516	deleterious	0.225288	neutral	0.03	damaging	0.6	possibly damaging	0.318	benign	3.005	pathogenic	1	disease_causing	5.77421	pathogenic	1.81	TOLERATED	0.525477	damaging
5	13788830	G	C	DNAH5	ENSP00000265104	p.A2881G	pathogenic	0.336681	neutral	0.932165	deleterious	0.25	benign	0.001	benign	0.003	benign	1.325	benign	0.967535	disease_causing	2.60555	benign	1.88	TOLERATED	0.408095	neutral
9	34513110	G	A	DNAI1	ENSP00000242317	p.G497D	pathogenic	0.706181	deleterious	0.802156	deleterious	0	damaging	0.121	benign	0.093	benign	2.295	pathogenic	0.9987	disease_causing	3.39335	benign	-1.19	TOLERATED	0.605445	damaging
7	157160102	T	A	DNAJB6	ENSP00000262177	p.F91I	pathogenic	0.688719	deleterious	0.555769	deleterious	0	damaging	0.998	probably damaging	0.974	probably damaging	3.32	pathogenic	0.999999	disease_causing	6.76029	pathogenic	-1.32	TOLERATED	0.715563	damaging
7	157160129	T	G	DNAJB6	ENSP00000262177	p.F100V	pathogenic	0.780425	deleterious	0.85692	deleterious	0	damaging	1	probably damaging	0.998	probably damaging	3.46	pathogenic	1	disease_causing	6.42647	pathogenic	-1.3	TOLERATED	0.730951	damaging
7	157160104	C	G	DNAJB6	ENSP00000262177	p.F91L	pathogenic	0.010358	neutral	0.140423	neutral	0	damaging	0.942	possibly damaging	0.816	possibly damaging	2.17	pathogenic	0.999554	disease_causing	5.45364	pathogenic	-1.27	TOLERATED	0.588658	damaging
7	157160110	C	G	DNAJB6	ENSP00000262177	p.F93L	pathogenic	0.464059	neutral	0.461219	neutral	0	damaging	0.974	probably damaging	0.81	possibly damaging	2.63	pathogenic	1	disease_causing	5.90706	pathogenic	-0.87	TOLERATED	0.652011	damaging
3	132241682	C	T	DNAJC13	ENSP00000260818	p.T1895M	pathogenic	0.239718	neutral	0.0531652	neutral	0.19	benign	0.007	benign	0.002	benign	1.83	benign	0.920889	disease_causing	2.25379	benign	0.77	TOLERATED	0.452422	neutral
3	132175152	C	G	DNAJC13	ENSP00000260818	p.P336A	pathogenic	5.49161e-08	neutral	0.00903239	neutral	0.23	benign	0.001	benign	0.004	benign	2.255	pathogenic	2.1e-05	polymorphism	-1.00895	benign	0.95	TOLERATED	0.494675	neutral
3	132211431	G	A	DNAJC13	ENSP00000260818	p.R1266Q	pathogenic	0.56327	deleterious	0.169265	neutral	0.02	damaging	0.614	possibly damaging	0.038	benign	2.705	pathogenic	0.992433	disease_causing	6.69827	pathogenic	1.94	TOLERATED	0.485296	neutral
3	132186113	G	T	DNAJC13	ENSP00000260818	p.V722L	pathogenic	0.0227761	neutral	0.452614	neutral	0.84	benign	0.841	possibly damaging	0.846	possibly damaging	-0.4	benign	1	disease_causing	2.1203	benign	2.1	TOLERATED	0.368133	neutral
19	10904508	C	G	DNM2	ENSP00000347890	p.R369G	pathogenic	0.814442	deleterious	0.691261	deleterious	0	damaging	0.812	possibly damaging	0.734	possibly damaging	3.11	pathogenic	1	disease_causing	6.64497	pathogenic	-0.7	TOLERATED	0.684443	damaging
19	10904424	G	A	DNM2	ENSP00000347890	p.E341K	pathogenic	0.371878	neutral	0.283092	neutral	0.03	damaging	0.363	benign	0.292	benign	1.58	benign	1	disease_causing	4.81505	pathogenic	-0.67	TOLERATED	0.530372	damaging
19	10266532	T	G	DNMT1	ENSP00000352516	p.T497P	pathogenic	0.936037	deleterious	0.909264	deleterious	0	damaging	1	probably damaging	0.994	probably damaging	2.745	pathogenic	1	disease_causing	6.53644	pathogenic	-1.89	DAMAGING	0.6413	damaging
19	10265585	A	T	DNMT1	ENSP00000352516	p.I547N	pathogenic	0.868616	deleterious	0.577967	neutral	0	damaging	0.998	probably damaging	0.976	probably damaging	2.39	pathogenic	1	disease_causing	6.07466	pathogenic	-1.24	TOLERATED	0.615324	damaging
19	10265705	G	A	DNMT1	ENSP00000352516	p.P507L	pathogenic	0.929736	deleterious	0.835503	deleterious	0	damaging	0.998	probably damaging	0.984	probably damaging	2.7	pathogenic	1	disease_causing	5.57987	pathogenic	-3.69	DAMAGING	0.618726	damaging
19	10265607	A	C	DNMT1	ENSP00000352516	p.Y540D	pathogenic	0.938018	deleterious	0.940059	deleterious	0	damaging	1	probably damaging	1	probably damaging	2.76	pathogenic	1	disease_causing	4.8206	pathogenic	-1.29	TOLERATED	0.655821	damaging
19	10270582	C	A	DNMT1	ENSP00000352516	p.C369F	pathogenic	0.810355	deleterious	0.925081	deleterious	0	damaging	1	probably damaging	1	probably damaging	2.195	pathogenic	1	disease_causing	6.07268	pathogenic	1.29	TOLERATED	0.465223	neutral
5	169145781	G	T	DOCK2	ENSP00000256935	p.R751S	pathogenic	0.663148	deleterious	0.297698	neutral	0	damaging	0.999	probably damaging	0.991	probably damaging	2.85	pathogenic	0.997052	disease_causing	5.53926	pathogenic	2.2	TOLERATED	0.486915	neutral
5	169484630	C	T	DOCK2	ENSP00000256935	p.P1476L	pathogenic	0.928384	deleterious	0.923074	deleterious	0	damaging	1	probably damaging	1	probably damaging	3.58	pathogenic	1	disease_causing	7.59582	pathogenic	0.69	TOLERATED	0.665994	damaging
5	169446041	C	T	DOCK2	ENSP00000256935	p.R1104W	pathogenic	0.808587	deleterious	0.772254	deleterious	0	damaging	1	probably damaging	0.983	probably damaging	3.265	pathogenic	0.998964	disease_causing	7.51877	pathogenic	-0.74	TOLERATED	0.702697	damaging
19	11332640	T	C	DOCK6	ENSP00000294618	p.H1146R	pathogenic	0.720656	deleterious	0.791318	deleterious	0	damaging	0.598	possibly damaging	0.325	benign	2.82	pathogenic	1	disease_causing	2.14787	benign	1.59	TOLERATED	0.517224	neutral
19	11319745	G	A	DOCK6	ENSP00000294618	p.R1596W	pathogenic	0.91896	deleterious	0.950634	deleterious	0	damaging	1	probably damaging	0.999	probably damaging	3.435	pathogenic	1	disease_causing	6.43134	pathogenic	1.96	TOLERATED	0.611847	damaging
19	11333691	A	G	DOCK6	ENSP00000294618	p.L1016P	pathogenic	0.903976	deleterious	0.915885	deleterious	0	damaging	1	probably damaging	0.977	probably damaging	3.075	pathogenic	1	disease_causing	5.96405	pathogenic	1.47	TOLERATED	0.55556	damaging
19	11333497	C	T	DOCK6	ENSP00000294618	p.E1052K	pathogenic	0.883962	deleterious	0.836298	deleterious	0	damaging	1	probably damaging	0.999	probably damaging	3.165	pathogenic	1	disease_causing	7.39028	pathogenic	1.71	TOLERATED	0.548314	damaging
19	11358760	A	T	DOCK6	ENSP00000294618	p.V263D	pathogenic	0.895352	deleterious	0.836219	deleterious	0	damaging	1	probably damaging	0.998	probably damaging	3.315	pathogenic	1	disease_causing	6.48	pathogenic	0.67	TOLERATED	0.637372	damaging
11	118972278	G	A	DPAGT1	ENSP00000346142	p.P30S	pathogenic	0.921322	deleterious	0.866303	deleterious	0	damaging	0.991	probably damaging	0.943	probably damaging	3.305	pathogenic	1	disease_causing	5.02843	pathogenic	-3.16	DAMAGING	0.674747	damaging
17	1943054	T	C	DPH1	ENSP00000263083	p.L234P	pathogenic	0.904745	deleterious	0.872262	deleterious	0	damaging	0.899	possibly damaging	0.877	possibly damaging	2.96	pathogenic	1	disease_causing	5.883	pathogenic	0.63	TOLERATED	0.598869	damaging
12	64055218	G	A	DPY19L2	ENSP00000315988	p.S165L	pathogenic	0.786888	deleterious	0.597081	deleterious	0	damaging	1	probably damaging	0.99	probably damaging	2.585	pathogenic	0.999981	disease_causing	6.02021	pathogenic	0.23	TOLERATED	0.57631	damaging
1	111674046	C	T	DRAM2	ENSP00000437718	p.S44N	pathogenic	0.867628	deleterious	0.684115	deleterious	0	damaging	1	probably damaging	0.999	probably damaging	3.14	pathogenic	1	disease_causing	6.01947	pathogenic	-1.36	TOLERATED	0.695111	damaging
1	111663293	T	A	DRAM2	ENSP00000437718	p.H121L	pathogenic	0.900425	deleterious	0.860294	deleterious	0	damaging	1	probably damaging	0.999	probably damaging	3.07	pathogenic	1	disease_causing	6.56191	pathogenic	-3.59	DAMAGING	0.648857	damaging
1	111674098	A	G	DRAM2	ENSP00000437718	p.Y27H	pathogenic	0.811387	deleterious	0.757394	deleterious	0	damaging	1	probably damaging	1	probably damaging	2.99	pathogenic	0.999999	disease_causing	6.11139	pathogenic	0.64	TOLERATED	0.602299	damaging
5	31526796	G	T	DROSHA	ENSP00000425979	p.P82T	pathogenic	0.5	neutral	0.762572	deleterious	0.05	benign	NA	NA	NA	NA	0.55	benign	0.999999	disease_causing	3.75991	benign	1.05	TOLERATED	0.477807	neutral
18	28669505	G	A	DSC2	ENSP00000280904	p.P176L	pathogenic	0.604859	deleterious	0.610597	deleterious	0.01	damaging	0.996	probably damaging	0.99	probably damaging	3.46	pathogenic	1	disease_causing	6.27693	pathogenic	0.1	TOLERATED	0.681466	damaging
6	116752245	A	G	DSE	ENSP00000352567	p.R267G	pathogenic	0.540116	deleterious	0.349189	neutral	0.07	benign	0.999	probably damaging	0.994	probably damaging	1.735	benign	1	disease_causing	4.17169	benign	1.84	TOLERATED	0.396832	neutral
18	29126389	G	A	DSG2	ENSP00000261590	p.V1014I	pathogenic	0.429417	neutral	0.355015	neutral	0	damaging	0.799	possibly damaging	0.158	benign	1.995	pathogenic	0.72633	disease_causing	3.36958	benign	-1.36	TOLERATED	0.567648	damaging
18	28972266	A	G	DSG4	ENSP00000311859	p.D323G	pathogenic	0.655333	deleterious	0.620348	deleterious	0.01	damaging	1	probably damaging	0.997	probably damaging	3.335	pathogenic	0.999992	disease_causing	6.02614	pathogenic	0.57	TOLERATED	0.645267	damaging
6	7581198	A	G	DSP	ENSP00000369129	p.K1592R	pathogenic	0.0240653	neutral	0.273974	neutral	1	benign	0.56	possibly damaging	0.092	benign	0.55	benign	0.686463	disease_causing	1.28283	benign	-0.83	TOLERATED	0.490982	neutral
6	7542186	C	T	DSP	ENSP00000369129	p.T13I	pathogenic	0.53374	neutral	0.471213	neutral	0	damaging	0.995	probably damaging	0.969	probably damaging	0.695	benign	0.968184	disease_causing	6.72128	pathogenic	-0.66	TOLERATED	0.504997	neutral
6	7584606	C	A	DSP	ENSP00000369129	p.Q2371K	pathogenic	0.887955	deleterious	0.652377	deleterious	0	damaging	1	probably damaging	1	probably damaging	3.64	pathogenic	0.999999	disease_causing	6.09448	pathogenic	-2.01	DAMAGING	0.732885	damaging
6	7569492	C	T	DSP	ENSP00000369129	p.P498L	pathogenic	0.785135	deleterious	0.805984	deleterious	0.02	damaging	1	probably damaging	0.996	probably damaging	1.73	benign	1	disease_causing	6.52736	pathogenic	0.09	TOLERATED	0.548025	damaging
6	7575015	G	A	DSP	ENSP00000369129	p.R808H	pathogenic	0.731778	deleterious	0.718746	deleterious	0	damaging	1	probably damaging	0.925	probably damaging	1.67	benign	0.992538	disease_causing	7.60988	pathogenic	-1.87	DAMAGING	0.541595	damaging
6	7566613	C	T	DSP	ENSP00000369129	p.R315C	pathogenic	0.602285	deleterious	0.743313	deleterious	0.01	damaging	1	probably damaging	0.846	possibly damaging	0.69	benign	0.999999	disease_causing	7.99508	pathogenic	-0.25	TOLERATED	0.499222	neutral
6	7567590	T	C	DSP	ENSP00000369129	p.Y350H	pathogenic	0.531027	neutral	0.649653	deleterious	0	damaging	1	probably damaging	0.999	probably damaging	1.305	benign	1	disease_causing	5.96826	pathogenic	-3.96	DAMAGING	0.55589	damaging
15	45389873	C	T	DUOX2	ENSP00000475084	p.R1211H	pathogenic	0.957151	deleterious	0.953059	deleterious	0	damaging	1	probably damaging	1	probably damaging	3.72	pathogenic	1	disease_causing	8.06149	pathogenic	-3.34	DAMAGING	0.827877	damaging
15	45406881	C	G	DUOXA2	ENSP00000319705	p.I26M	pathogenic	0.170024	neutral	0.0152061	neutral	0	damaging	0.994	probably damaging	0.943	probably damaging	1.975	pathogenic	0.64614	disease_causing	4.77011	pathogenic	0.49	TOLERATED	0.490586	neutral
14	102469227	G	C	DYNC1H1	ENSP00000348965	p.R1603T	pathogenic	0.908801	deleterious	0.856439	deleterious	0	damaging	1	probably damaging	0.997	probably damaging	2.31	pathogenic	1	disease_causing	6.49079	pathogenic	0.19	TOLERATED	0.546117	damaging
14	102449589	A	G	DYNC1H1	ENSP00000348965	p.R399G	pathogenic	0.817305	deleterious	0.905983	deleterious	0.01	damaging	0.993	probably damaging	0.88	possibly damaging	2.52	pathogenic	0.999982	disease_causing	3.54791	benign	0.47	TOLERATED	0.557606	damaging
14	102452303	A	C	DYNC1H1	ENSP00000348965	p.M581L	pathogenic	0.907486	deleterious	0.896499	deleterious	0.01	damaging	0.998	probably damaging	0.997	probably damaging	3.48	pathogenic	1	disease_causing	5.08827	pathogenic	0.35	TOLERATED	0.673149	damaging
14	102446717	G	A	DYNC1H1	ENSP00000348965	p.R264Q	pathogenic	0.953857	deleterious	0.980444	deleterious	0	damaging	1	probably damaging	0.994	probably damaging	2.985	pathogenic	1	disease_causing	7.69686	pathogenic	0.41	TOLERATED	0.614291	damaging
14	102446717	G	T	DYNC1H1	ENSP00000348965	p.R264L	pathogenic	0.949348	deleterious	0.844918	deleterious	0	damaging	0.942	possibly damaging	0.796	possibly damaging	2.985	pathogenic	1	disease_causing	7.47168	pathogenic	0.4	TOLERATED	0.615154	damaging
14	102474582	G	T	DYNC1H1	ENSP00000348965	p.R1962L	pathogenic	0.968597	deleterious	0.867781	deleterious	0	damaging	1	probably damaging	1	probably damaging	3.925	pathogenic	1	disease_causing	7.76246	pathogenic	2.49	TOLERATED	0.58541	damaging
14	102478787	C	T	DYNC1H1	ENSP00000348965	p.R2332C	pathogenic	0.968597	deleterious	0.818852	deleterious	0	damaging	1	probably damaging	1	probably damaging	4.625	pathogenic	1	disease_causing	8.51116	pathogenic	-2.49	DAMAGING	0.810756	damaging
14	102452355	G	T	DYNC1H1	ENSP00000348965	p.R598L	pathogenic	0.949321	deleterious	0.786253	deleterious	0	damaging	0.999	probably damaging	0.986	probably damaging	3.425	pathogenic	1	disease_causing	6.99097	pathogenic	0.25	TOLERATED	0.671473	damaging
14	102452354	C	T	DYNC1H1	ENSP00000348965	p.R598C	pathogenic	0.949402	deleterious	0.716993	deleterious	0	damaging	1	probably damaging	0.994	probably damaging	3.425	pathogenic	1	disease_causing	7.19765	pathogenic	0.18	TOLERATED	0.674686	damaging
14	102452370	A	T	DYNC1H1	ENSP00000348965	p.E603V	pathogenic	0.897516	deleterious	0.783742	deleterious	0	damaging	1	probably damaging	0.993	probably damaging	3.4	pathogenic	1	disease_causing	5.95993	pathogenic	0.15	TOLERATED	0.673485	damaging
14	102483334	G	A	DYNC1H1	ENSP00000348965	p.E2616K	pathogenic	0.881664	deleterious	0.913341	deleterious	0	damaging	0.998	probably damaging	0.959	probably damaging	2.62	pathogenic	1	disease_causing	7.15275	pathogenic	1.53	TOLERATED	0.500332	neutral
14	102449406	G	A	DYNC1H1	ENSP00000348965	p.D338N	pathogenic	0.815016	deleterious	0.875753	deleterious	0.14	benign	0.718	possibly damaging	0.429	benign	2.485	pathogenic	1	disease_causing	5.52979	pathogenic	0.37	TOLERATED	0.558322	damaging
14	102452396	G	A	DYNC1H1	ENSP00000348965	p.V612M	pathogenic	0.970449	deleterious	0.959008	deleterious	0	damaging	1	probably damaging	1	probably damaging	3.495	pathogenic	1	disease_causing	6.22967	pathogenic	0.21	TOLERATED	0.681242	damaging
14	102452581	G	C	DYNC1H1	ENSP00000348965	p.W673C	pathogenic	0.988921	deleterious	0.995992	deleterious	0	damaging	1	probably damaging	1	probably damaging	3.155	pathogenic	1	disease_causing	5.8256	pathogenic	0.17	TOLERATED	0.645047	damaging
14	102461032	T	C	DYNC1H1	ENSP00000348965	p.L1060S	pathogenic	0.930926	deleterious	0.701364	deleterious	0	damaging	1	probably damaging	1	probably damaging	3.27	pathogenic	0.991612	disease_causing	5.41106	pathogenic	-1.47	TOLERATED	0.706549	damaging
11	103062862	T	G	DYNC2H1	ENSP00000381167	p.I2526S	pathogenic	0.849354	deleterious	0.743143	deleterious	0.02	damaging	0.002	benign	0.009	benign	1.1	benign	0.991279	disease_causing	4.43291	pathogenic	1.15	TOLERATED	0.441774	neutral
11	103091415	C	T	DYNC2H1	ENSP00000381167	p.R3004C	pathogenic	0.909456	deleterious	0.791497	deleterious	0	damaging	1	probably damaging	1	probably damaging	3.11	pathogenic	1	disease_causing	7.73692	pathogenic	-0.93	TOLERATED	0.703546	damaging
11	102991434	C	T	DYNC2H1	ENSP00000381167	p.A384V	pathogenic	0.432152	neutral	0.515808	neutral	0	damaging	1	probably damaging	0.994	probably damaging	2.39	pathogenic	1	disease_causing	6.81692	pathogenic	0.36	TOLERATED	0.547756	damaging
2	44027984	C	T	DYNC2LI1	ENSP00000260605	p.T220I	pathogenic	0.465125	deleterious	0.450432	deleterious	0.12	benign	0.012	benign	0.031	benign	1.59	benign	0.999973	disease_causing	3.40385	benign	2.79	TOLERATED	0.361202	neutral
2	44021624	C	G	DYNC2LI1	ENSP00000260605	p.L117V	pathogenic	0.707624	deleterious	0.758629	deleterious	0	damaging	0.997	probably damaging	0.974	probably damaging	2.74	pathogenic	0.999982	disease_causing	5.21754	pathogenic	2.08	TOLERATED	0.507962	neutral
21	38862744	C	T	DYRK1A	ENSP00000381932	p.S311F	pathogenic	0.908408	deleterious	0.779397	deleterious	0	damaging	1	probably damaging	0.999	probably damaging	3.25	pathogenic	1	disease_causing	6.82085	pathogenic	-0.5	TOLERATED	0.690731	damaging
2	71742764	G	T	DYSF	ENSP00000258104	p.Q225H	pathogenic	0.257548	neutral	0.267959	neutral	0.01	damaging	0.993	probably damaging	0.847	possibly damaging	0.11	benign	0.415051	polymorphism	3.3938	benign	-0.35	TOLERATED	0.452651	neutral
2	71791192	A	G	DYSF	ENSP00000258104	p.Q787R	pathogenic	0.901303	deleterious	0.843592	deleterious	0	damaging	0.997	probably damaging	0.958	probably damaging	3.155	pathogenic	0.999996	disease_causing	5.62554	pathogenic	-0.98	TOLERATED	0.707519	damaging
2	71896779	A	C	DYSF	ENSP00000258104	p.H1857P	pathogenic	0.840074	deleterious	0.725116	deleterious	0	damaging	0.081	benign	0.051	benign	3.28	pathogenic	0.999988	disease_causing	6.218	pathogenic	-2.41	DAMAGING	0.685789	damaging
2	71827854	G	A	DYSF	ENSP00000258104	p.R1242H	pathogenic	0.857669	deleterious	0.782586	deleterious	0	damaging	0.997	probably damaging	0.9	possibly damaging	2.68	pathogenic	0.999999	disease_causing	4.90138	pathogenic	-0.46	TOLERATED	0.624898	damaging
2	71892324	G	C	DYSF	ENSP00000258104	p.R1697P	pathogenic	0.598812	deleterious	0.564131	deleterious	0.01	damaging	0.996	probably damaging	0.872	possibly damaging	1.335	benign	0.98347	disease_causing	4.83794	pathogenic	-1.7	DAMAGING	0.535845	damaging
2	71801442	C	T	DYSF	ENSP00000258104	p.R1097C	pathogenic	0.726354	deleterious	0.854636	deleterious	0	damaging	1	probably damaging	0.999	probably damaging	1.93	pathogenic	0.999981	disease_causing	7.31362	pathogenic	-1.81	DAMAGING	0.536091	damaging
2	71797813	G	C	DYSF	ENSP00000258104	p.R1039P	pathogenic	0.808696	deleterious	0.646374	deleterious	0	damaging	1	probably damaging	1	probably damaging	3.08	pathogenic	0.999956	disease_causing	7.44196	pathogenic	-4.41	DAMAGING	0.652221	damaging
2	71797761	C	T	DYSF	ENSP00000258104	p.R1022W	pathogenic	0.690927	deleterious	0.768736	deleterious	0.02	damaging	0.987	probably damaging	0.814	possibly damaging	1.5	benign	0.999488	disease_causing	6.10841	pathogenic	-1.73	DAMAGING	0.539761	damaging
2	71886111	G	A	DYSF	ENSP00000258104	p.R1581H	pathogenic	0.825777	deleterious	0.793613	deleterious	0	damaging	0.999	probably damaging	0.959	probably damaging	2.955	pathogenic	0.99997	disease_causing	7.18467	pathogenic	-0.43	TOLERATED	0.654529	damaging
2	71747946	T	C	DYSF	ENSP00000258104	p.L322P	pathogenic	0.844309	deleterious	0.904621	deleterious	0	damaging	0.958	probably damaging	0.913	probably damaging	1.99	pathogenic	1	disease_causing	6.29305	pathogenic	-1.72	DAMAGING	0.562144	damaging
2	71744126	A	T	DYSF	ENSP00000258104	p.D288V	pathogenic	0.865253	deleterious	0.741063	deleterious	0	damaging	0.999	probably damaging	0.984	probably damaging	2.91	pathogenic	1	disease_causing	5.80252	pathogenic	-2.71	DAMAGING	0.643104	damaging
2	71778227	G	T	DYSF	ENSP00000258104	p.G527C	pathogenic	0.806868	deleterious	0.878156	deleterious	0	damaging	0.997	probably damaging	0.944	probably damaging	2.995	pathogenic	1	disease_causing	6.72407	pathogenic	-2.68	DAMAGING	0.650639	damaging
2	71886108	T	A	DYSF	ENSP00000258104	p.V1580D	pathogenic	0.941894	deleterious	0.905506	deleterious	0	damaging	0.991	probably damaging	0.823	possibly damaging	3.875	pathogenic	1	disease_causing	7.08835	pathogenic	0.86	TOLERATED	0.686976	damaging
2	71892329	T	C	DYSF	ENSP00000258104	p.S1699P	pathogenic	0.776509	deleterious	0.560233	deleterious	0.07	benign	0.973	probably damaging	0.848	possibly damaging	2.8	pathogenic	0.001227	polymorphism	3.57811	benign	-1.81	DAMAGING	0.648376	damaging
2	71708060	T	C	DYSF	ENSP00000258104	p.W46R	pathogenic	0.93808	deleterious	0.82751	deleterious	0	damaging	1	probably damaging	1	probably damaging	4.13	pathogenic	0.999997	disease_causing	6.0129	pathogenic	-2.03	DAMAGING	0.780501	damaging
2	71891543	T	C	DYSF	ENSP00000258104	p.C1678R	pathogenic	0.913043	deleterious	0.853925	deleterious	0	damaging	1	probably damaging	1	probably damaging	3.385	pathogenic	1	disease_causing	6.00806	pathogenic	-2.14	DAMAGING	0.703571	damaging
2	71906330	T	C	DYSF	ENSP00000258104	p.C1971R	pathogenic	0.893128	deleterious	0.924482	deleterious	0	damaging	1	probably damaging	0.999	probably damaging	2.63	pathogenic	1	disease_causing	5.6305	pathogenic	-1.76	DAMAGING	0.631434	damaging
15	55727162	G	A	DYX1C1	ENSP00000323275	p.R330W	pathogenic	0.696758	deleterious	0.658717	deleterious	0	damaging	1	probably damaging	1	probably damaging	4.28	pathogenic	0.999991	disease_causing	7.56624	pathogenic	-0.14	TOLERATED	0.780417	damaging
16	23546265	C	G	EARS2	ENSP00000395196	p.G301A	pathogenic	0.5	deleterious	0.544979	neutral	0	damaging	0.96	probably damaging	0.912	probably damaging	3.385	pathogenic	0.999999	disease_causing	3.84184	benign	1.56	TOLERATED	0.582259	damaging
X	48382413	T	C	EBP	ENSP00000417052	p.L85P	pathogenic	0.815546	deleterious	0.804797	deleterious	0	damaging	0.994	probably damaging	0.947	probably damaging	2.73	pathogenic	NA	NA	5.37205	pathogenic	-4.86	DAMAGING	0.633859	damaging
X	48385605	T	G	EBP	ENSP00000417052	p.L134R	pathogenic	0.594288	deleterious	0.751408	deleterious	0.06	benign	0.015	benign	0.018	benign	2.23	pathogenic	NA	NA	3.20392	benign	-4.88	DAMAGING	0.605297	damaging
X	48385659	T	C	EBP	ENSP00000417052	p.L152P	pathogenic	0.847918	deleterious	0.808961	deleterious	0	damaging	1	probably damaging	0.983	probably damaging	3.105	pathogenic	NA	NA	5.15779	pathogenic	-4.83	DAMAGING	0.658865	damaging
X	48385673	G	C	EBP	ENSP00000417052	p.G157R	pathogenic	0.900503	deleterious	0.887017	deleterious	0	damaging	1	probably damaging	0.999	probably damaging	3.3	pathogenic	NA	NA	5.5324	pathogenic	-4.74	DAMAGING	0.671836	damaging
10	135176428	T	C	ECHS1	ENSP00000357535	p.K273E	pathogenic	0.241074	neutral	0.378453	neutral	0.01	damaging	0.117	benign	0.06	benign	2.075	pathogenic	0.998648	disease_causing	3.09541	benign	-0.4	TOLERATED	0.549812	damaging
10	135184174	T	C	ECHS1	ENSP00000357535	p.N59S	pathogenic	0.909907	deleterious	0.728721	deleterious	0	damaging	1	probably damaging	0.994	probably damaging	4.6	pathogenic	0.999997	disease_causing	4.62142	pathogenic	-2.55	DAMAGING	0.806463	damaging
10	135180474	T	C	ECHS1	ENSP00000357535	p.T180A	pathogenic	0.317309	neutral	0.758774	deleterious	0.15	benign	0.626	possibly damaging	0.233	benign	0.46	benign	1	disease_causing	3.21178	benign	1.07	TOLERATED	0.434466	neutral
10	135186836	A	C	ECHS1	ENSP00000357535	p.M1R	pathogenic	0.145532	neutral	0.33068	neutral	0	damaging	0.971	probably damaging	0.641	possibly damaging	NA	NA	NA	NA	1.76564	benign	0.09	TOLERATED	0.384674	neutral
10	135184153	A	G	ECHS1	ENSP00000357535	p.I66T	pathogenic	0.856588	deleterious	0.642633	deleterious	0.07	benign	0.244	benign	0.8	possibly damaging	1.265	benign	0.994825	disease_causing	4.36185	pathogenic	-0.29	TOLERATED	0.509163	neutral
10	135182465	T	C	ECHS1	ENSP00000357535	p.Q159R	pathogenic	0.223762	neutral	0.611034	deleterious	0.28	benign	0.003	benign	0.007	benign	-0.605	benign	0.999997	disease_causing	2.32429	benign	-0.24	TOLERATED	0.398457	neutral
10	135184189	C	T	ECHS1	ENSP00000357535	p.R54H	pathogenic	0.85834	deleterious	0.838727	deleterious	0	damaging	1	probably damaging	0.994	probably damaging	3.62	pathogenic	1	disease_causing	7.22925	pathogenic	0.38	TOLERATED	0.686926	damaging
10	135182508	G	A	ECHS1	ENSP00000357535	p.L145F	pathogenic	0.792999	deleterious	0.697079	deleterious	0.03	damaging	0.837	possibly damaging	0.771	possibly damaging	3.045	pathogenic	0.999998	disease_causing	6.10286	pathogenic	-0.74	TOLERATED	0.678539	damaging
10	135184121	C	G	ECHS1	ENSP00000357535	p.E77Q	pathogenic	0.168381	neutral	0.211727	neutral	0.1	benign	0.009	benign	0.038	benign	1.42	benign	0.527783	disease_causing	0.374988	benign	-0.43	TOLERATED	0.518288	neutral
10	135182492	T	C	ECHS1	ENSP00000357535	p.D150G	pathogenic	0.959596	deleterious	0.896408	deleterious	0	damaging	1	probably damaging	0.998	probably damaging	4.93	pathogenic	1	disease_causing	6.60566	pathogenic	0.07	TOLERATED	0.826087	damaging
10	135186833	G	A	ECHS1	ENSP00000357535	p.A2V	pathogenic	0.0884392	neutral	0.228929	neutral	0.01	damaging	0.011	benign	0.011	benign	0	benign	0.001691	polymorphism	1.17855	benign	-0.02	TOLERATED	0.438816	neutral
10	135179506	G	A	ECHS1	ENSP00000357535	p.A238V	pathogenic	0.424248	neutral	0.612729	deleterious	0.35	benign	0.977	probably damaging	0.421	benign	1.67	benign	0.000273	polymorphism	1.81445	benign	-0.45	TOLERATED	0.52044	neutral
10	135183428	C	T	ECHS1	ENSP00000357535	p.A132T	pathogenic	0.897535	deleterious	0.863641	deleterious	0.02	damaging	1	probably damaging	0.993	probably damaging	2.97	pathogenic	1	disease_causing	7.10614	pathogenic	-0.4	TOLERATED	0.654993	damaging
10	135184082	C	T	ECHS1	ENSP00000357535	p.G90R	pathogenic	0.299157	neutral	0.287392	neutral	0.01	damaging	0.342	benign	0.024	benign	1.695	benign	0.000346	polymorphism	4.5612	pathogenic	0.96	TOLERATED	0.445395	neutral
10	135180429	C	T	ECHS1	ENSP00000357535	p.G195S	pathogenic	0.790571	deleterious	0.834701	deleterious	0.01	damaging	1	probably damaging	1	probably damaging	2.745	pathogenic	1	disease_causing	6.76364	pathogenic	-1.05	TOLERATED	0.66052	damaging
10	135179546	A	G	ECHS1	ENSP00000357535	p.C225R	pathogenic	0.575139	deleterious	0.60056	deleterious	0.03	damaging	0.976	probably damaging	0.724	possibly damaging	-0.55	benign	1	disease_causing	5.80945	pathogenic	-0.18	TOLERATED	0.402139	neutral
10	135179545	C	G	ECHS1	ENSP00000357535	p.C225S	pathogenic	0.550983	deleterious	0.394644	neutral	0.06	benign	0.517	possibly damaging	0.533	possibly damaging	0.205	benign	0.999976	disease_causing	5.16819	pathogenic	-0.23	TOLERATED	0.456862	neutral
10	135184252	A	G	ECHS1	ENSP00000357535	p.F33S	pathogenic	0.256361	neutral	0.582265	deleterious	0	damaging	0.957	probably damaging	0.593	possibly damaging	0	benign	0.964231	disease_causing	3.79077	benign	1	TOLERATED	0.415708	neutral
X	69255357	G	T	EDA	ENSP00000363680	p.Q358H	pathogenic	0.494283	neutral	0.443134	neutral	0	damaging	0.998	probably damaging	0.995	probably damaging	1.39	benign	NA	NA	5.24672	pathogenic	-5.87	DAMAGING	0.607204	damaging
X	69247839	C	T	EDA	ENSP00000363680	p.P220L	pathogenic	0.790447	deleterious	0.663714	deleterious	0.01	damaging	1	probably damaging	0.999	probably damaging	2.42	pathogenic	NA	NA	5.06831	pathogenic	-3.31	DAMAGING	0.595105	damaging
X	69176938	G	A	EDA	ENSP00000363680	p.R153H	pathogenic	0.0218176	neutral	0.0065975	neutral	0.19	benign	0	benign	0	benign	0.345	benign	NA	NA	1.7821	benign	-0.67	TOLERATED	0.496339	neutral
X	68836298	T	A	EDA	ENSP00000363680	p.L49H	pathogenic	0.590809	deleterious	0.812056	deleterious	0	damaging	0.964	probably damaging	0.552	possibly damaging	1.04	benign	NA	NA	3.56334	benign	-4.8	DAMAGING	0.591368	damaging
X	68836319	T	C	EDA	ENSP00000363680	p.L56P	pathogenic	0.643274	deleterious	0.761705	deleterious	0	damaging	0.94	possibly damaging	0.462	possibly damaging	0.805	benign	NA	NA	3.57792	benign	-3.96	DAMAGING	0.560462	damaging
X	69255231	C	A	EDA	ENSP00000363680	p.D316E	pathogenic	0.543715	deleterious	0.494072	neutral	0	damaging	0.944	possibly damaging	0.926	probably damaging	0.99	benign	NA	NA	5.99877	pathogenic	-3.42	DAMAGING	0.535423	damaging
X	69253248	A	G	EDA	ENSP00000363680	p.D265G	pathogenic	0.745141	deleterious	0.69798	deleterious	0.01	damaging	0.985	probably damaging	0.96	probably damaging	1.83	benign	NA	NA	5.68517	pathogenic	-5.9	DAMAGING	0.616914	damaging
X	69255332	G	A	EDA	ENSP00000363680	p.G350D	pathogenic	0.819134	deleterious	0.811413	deleterious	0	damaging	1	probably damaging	1	probably damaging	2.585	pathogenic	NA	NA	5.90965	pathogenic	-6.32	DAMAGING	0.654991	damaging
X	69255425	G	T	EDA	ENSP00000363680	p.G381V	pathogenic	0.806592	deleterious	0.813853	deleterious	0	damaging	1	probably damaging	1	probably damaging	2.61	pathogenic	NA	NA	6.04124	pathogenic	-8.43	DAMAGING	0.710849	damaging
X	69253364	T	C	EDA	ENSP00000363680	p.Y304H	pathogenic	0.771701	deleterious	0.619824	deleterious	0	damaging	1	probably damaging	0.999	probably damaging	2.625	pathogenic	NA	NA	5.81872	pathogenic	-4.41	DAMAGING	0.61998	damaging
X	68836526	C	G	EDA	ENSP00000363680	p.S125C	pathogenic	0.0978531	neutral	0.266383	neutral	0	damaging	0.187	benign	0.053	benign	0.345	benign	NA	NA	1.02783	benign	-3.66	DAMAGING	0.533681	damaging
15	74967305	A	G	EDC3	ENSP00000320503	p.F54S	pathogenic	0.739394	deleterious	0.622935	deleterious	0.01	damaging	0.993	probably damaging	0.909	probably damaging	1.7	benign	1	disease_causing	6.64698	pathogenic	NA	NA	0.62748	damaging
4	148460975	G	A	EDNRA	ENSP00000315011	p.E303K	pathogenic	0.666525	deleterious	0.6012	deleterious	0	damaging	0.965	probably damaging	0.919	probably damaging	1.04	benign	1	disease_causing	7.39117	pathogenic	-2.07	DAMAGING	0.524089	damaging
4	148407219	A	T	EDNRA	ENSP00000315011	p.Y129F	pathogenic	0.609681	deleterious	0.609847	deleterious	0.04	damaging	0.365	benign	0.306	benign	1.195	benign	1	disease_causing	4.10398	benign	-0.48	TOLERATED	0.514391	neutral
13	78474055	T	C	EDNRB	ENSP00000335311	p.N378S	pathogenic	0.848075	deleterious	0.864698	deleterious	0	damaging	1	probably damaging	1	probably damaging	2.58	pathogenic	1	disease_causing	5.84577	pathogenic	0.89	TOLERATED	0.538299	damaging
11	85979543	A	C	EED	ENSP00000263360	p.R302S	pathogenic	0.800497	deleterious	0.860499	deleterious	0	damaging	0.747	possibly damaging	0.257	benign	1.465	benign	1	disease_causing	4.76382	pathogenic	0.46	TOLERATED	0.531862	damaging
20	62124508	C	G	EEF1A2	ENSP00000217182	p.D252H	pathogenic	0.851856	deleterious	0.516396	neutral	0	damaging	0.962	probably damaging	0.98	probably damaging	4.06	pathogenic	1	disease_causing	5.12729	pathogenic	0.76	TOLERATED	0.711898	damaging
20	62126415	C	T	EEF1A2	ENSP00000217182	p.E122K	pathogenic	0.819864	deleterious	0.687822	deleterious	0	damaging	1	probably damaging	0.999	probably damaging	2.67	pathogenic	1	disease_causing	7.09044	pathogenic	0.88	TOLERATED	0.549151	damaging
X	68059566	C	T	EFNB1	ENSP00000204961	p.R156C	pathogenic	0.617554	deleterious	0.560269	deleterious	0	damaging	0.999	probably damaging	0.849	possibly damaging	2.135	pathogenic	NA	NA	7.18929	pathogenic	-3.26	DAMAGING	0.572883	damaging
17	42937274	T	A	EFTUD2	ENSP00000392094	p.K620M	pathogenic	0.84025	deleterious	0.852237	deleterious	0	damaging	1	probably damaging	0.968	probably damaging	2.89	pathogenic	1	disease_causing	6.44696	pathogenic	-0.71	TOLERATED	0.660454	damaging
1	231556953	C	A	EGLN1	ENSP00000355601	p.A228S	pathogenic	0.438787	deleterious	0.353726	neutral	0.39	benign	0.002	benign	0.024	benign	0.66	benign	1	disease_causing	3.85056	benign	1.86	TOLERATED	0.411362	neutral
19	41306660	T	A	EGLN2	ENSP00000307080	p.S61R	pathogenic	0.0654823	neutral	0.164491	neutral	0.04	damaging	0.023	benign	0.014	benign	0	benign	0.000647	polymorphism	2.41621	benign	2.03	TOLERATED	0.384559	neutral
12	124114757	T	C	EIF2B1	ENSP00000416250	p.K110E	pathogenic	0.823471	deleterious	0.749407	deleterious	0.02	damaging	0.973	probably damaging	0.816	possibly damaging	2.525	pathogenic	1	disease_causing	5.56978	pathogenic	-3.17	DAMAGING	0.604588	damaging
12	124107221	A	C	EIF2B1	ENSP00000416250	p.F239V	pathogenic	0.792825	deleterious	0.833586	deleterious	0	damaging	0.899	possibly damaging	0.715	possibly damaging	1.725	benign	1	disease_causing	6.38399	pathogenic	-2.9	DAMAGING	0.544653	damaging
14	75472653	A	G	EIF2B2	ENSP00000266126	p.R228G	pathogenic	0.806031	deleterious	0.728179	deleterious	0	damaging	1	probably damaging	0.999	probably damaging	3.08	pathogenic	1	disease_causing	6.40141	pathogenic	-3.96	DAMAGING	0.649879	damaging
14	75475830	C	T	EIF2B2	ENSP00000266126	p.A332V	pathogenic	0.747993	deleterious	0.649758	deleterious	0.01	damaging	0.45	benign	0.517	possibly damaging	2.475	pathogenic	1	disease_causing	5.6883	pathogenic	-3.1	DAMAGING	0.600187	damaging
14	75475757	G	A	EIF2B2	ENSP00000266126	p.V308M	pathogenic	0.748148	deleterious	0.654814	deleterious	0.02	damaging	0.987	probably damaging	0.911	probably damaging	2.515	pathogenic	0.999999	disease_causing	6.56797	pathogenic	-3.27	DAMAGING	0.603178	damaging
1	45345530	C	T	EIF2B3	ENSP00000353575	p.R312Q	pathogenic	0.861608	deleterious	0.814906	deleterious	0.01	damaging	0.999	probably damaging	0.935	probably damaging	2.8	pathogenic	1	disease_causing	7.82866	pathogenic	-3.34	DAMAGING	0.627148	damaging
1	45345500	G	C	EIF2B3	ENSP00000353575	p.A322G	pathogenic	0.760981	deleterious	0.699431	deleterious	0	damaging	0.745	possibly damaging	0.284	benign	2.19	pathogenic	1	disease_causing	4.90882	pathogenic	-3.84	DAMAGING	0.582908	damaging
2	27587334	G	A	EIF2B4	ENSP00000394397	p.T501M	pathogenic	0.888157	deleterious	0.834334	deleterious	0	damaging	1	probably damaging	0.996	probably damaging	3.695	pathogenic	1	disease_causing	6.7128	pathogenic	-4.81	DAMAGING	0.702293	damaging
2	27591944	T	C	EIF2B4	ENSP00000394397	p.Q115R	pathogenic	0.403521	neutral	0.531888	neutral	0.39	benign	0.952	possibly damaging	0.644	possibly damaging	1.79	benign	0.999959	disease_causing	3.24038	benign	-3.44	DAMAGING	0.551185	damaging
2	27587620	C	T	EIF2B4	ENSP00000394397	p.R445H	pathogenic	0.855208	deleterious	0.764579	deleterious	0	damaging	0.976	probably damaging	0.674	possibly damaging	3.11	pathogenic	1	disease_causing	7.62575	pathogenic	-3.19	DAMAGING	0.656113	damaging
2	27589634	G	A	EIF2B4	ENSP00000394397	p.L394F	pathogenic	0.766582	deleterious	0.615449	deleterious	0.01	damaging	0.99	probably damaging	0.947	probably damaging	1.64	benign	1	disease_causing	5.74859	pathogenic	-3.21	DAMAGING	0.548284	damaging
2	27590966	C	T	EIF2B4	ENSP00000394397	p.G210S	pathogenic	0.889863	deleterious	0.842872	deleterious	0	damaging	0.999	probably damaging	0.93	probably damaging	3.04	pathogenic	1	disease_causing	7.33356	pathogenic	-3.35	DAMAGING	0.647836	damaging
2	27591273	A	T	EIF2B4	ENSP00000394397	p.Y185N	pathogenic	0.829297	deleterious	0.718981	deleterious	0	damaging	0.544	possibly damaging	0.316	benign	2.445	pathogenic	1	disease_causing	5.62474	pathogenic	-3.26	DAMAGING	0.59724	damaging
2	27587635	T	C	EIF2B4	ENSP00000394397	p.Y440C	pathogenic	0.774551	deleterious	0.691618	deleterious	0	damaging	0.503	possibly damaging	0.384	benign	2.405	pathogenic	1	disease_causing	5.55038	pathogenic	-3.48	DAMAGING	0.594808	damaging
2	27587711	A	T	EIF2B4	ENSP00000394397	p.S415T	pathogenic	0.813746	deleterious	0.630113	deleterious	0.03	damaging	0.562	possibly damaging	0.439	benign	2.63	pathogenic	1	disease_causing	5.67313	pathogenic	-3.33	DAMAGING	0.612446	damaging
3	183859779	T	C	EIF2B5	ENSP00000273783	p.I408T	pathogenic	0.784996	deleterious	0.787046	deleterious	0	damaging	0.808	possibly damaging	0.274	benign	3.165	pathogenic	0.999999	disease_causing	5.62314	pathogenic	-3.71	DAMAGING	0.657095	damaging
3	183858277	G	A	EIF2B5	ENSP00000273783	p.M305I	pathogenic	0.302685	neutral	0.541841	neutral	0.2	benign	0.728	possibly damaging	0.196	benign	1.82	benign	1	disease_causing	3.31131	benign	-3.89	DAMAGING	0.561123	damaging
3	183858516	T	C	EIF2B5	ENSP00000273783	p.I385T	pathogenic	0.877104	deleterious	0.839282	deleterious	0	damaging	0.986	probably damaging	0.655	possibly damaging	3.205	pathogenic	1	disease_causing	5.72347	pathogenic	-4.12	DAMAGING	0.660433	damaging
3	183858309	G	A	EIF2B5	ENSP00000273783	p.R316Q	pathogenic	0.876469	deleterious	0.792429	deleterious	0	damaging	1	probably damaging	0.933	probably damaging	2.905	pathogenic	1	disease_causing	7.34811	pathogenic	-5.29	DAMAGING	0.651837	damaging
3	183857886	G	A	EIF2B5	ENSP00000273783	p.D262N	pathogenic	0.886654	deleterious	0.783158	deleterious	0	damaging	1	probably damaging	0.999	probably damaging	3.365	pathogenic	1	disease_causing	7.39883	pathogenic	-3.94	DAMAGING	0.672901	damaging
3	183860074	T	C	EIF2B5	ENSP00000273783	p.L451S	pathogenic	0.692063	deleterious	0.771549	deleterious	0.01	damaging	0.988	probably damaging	0.676	possibly damaging	1.9	benign	0.999998	disease_causing	2.62707	benign	-4.76	DAMAGING	0.584478	damaging
19	853342	A	C	ELANE	ENSP00000480128	p.Q102P	pathogenic	0.282944	neutral	0.103374	neutral	0.17	benign	0.133	benign	0.249	benign	2.27	pathogenic	0	polymorphism	-0.733404	benign	NA	NA	0.584219	damaging
19	856001	G	T	ELANE	ENSP00000480128	p.G214V	pathogenic	0.903646	deleterious	0.729423	deleterious	0	damaging	1	probably damaging	0.998	probably damaging	4.055	pathogenic	1	disease_causing	4.58002	pathogenic	NA	NA	0.739336	damaging
19	855570	G	T	ELANE	ENSP00000480128	p.G125W	pathogenic	0.493351	neutral	0.426236	neutral	0.03	damaging	1	probably damaging	0.985	probably damaging	1.165	benign	0	polymorphism	4.87475	pathogenic	NA	NA	0.530788	damaging
6	80631344	T	G	ELOVL4	ENSP00000358831	p.Q180P	pathogenic	0.813167	deleterious	0.620673	deleterious	0.03	damaging	0.998	probably damaging	0.968	probably damaging	2.63	pathogenic	1	disease_causing	4.25394	pathogenic	2.03	TOLERATED	0.471385	neutral
6	80626534	A	C	ELOVL4	ENSP00000358831	p.W246G	pathogenic	0.65146	deleterious	0.710473	deleterious	0.27	benign	0.987	probably damaging	0.914	probably damaging	1.285	benign	1	disease_causing	3.91443	benign	2.05	TOLERATED	0.400628	neutral
18	33722272	A	G	ELP2	ENSP00000414851	p.H271R	pathogenic	0.885484	deleterious	0.81494	deleterious	0	damaging	1	probably damaging	1	probably damaging	3.675	pathogenic	1	disease_causing	5.29836	pathogenic	-1.46	TOLERATED	0.749534	damaging
18	33736537	C	T	ELP2	ENSP00000414851	p.R527W	pathogenic	0.793351	deleterious	0.83917	deleterious	0	damaging	1	probably damaging	1	probably damaging	3.565	pathogenic	1	disease_causing	7.56427	pathogenic	-0.71	TOLERATED	0.703722	damaging
6	132193240	C	T	ENPP1	ENSP00000354238	p.S479F	pathogenic	0.859636	deleterious	0.783575	deleterious	0	damaging	0.99	probably damaging	0.971	probably damaging	2.47	pathogenic	0.999952	disease_causing	6.86413	pathogenic	-0.79	TOLERATED	0.615454	damaging
2	46603878	T	A	EPAS1	ENSP00000263734	p.I412N	pathogenic	0.898639	deleterious	0.56063	neutral	0	damaging	0.999	probably damaging	0.94	probably damaging	2.62	pathogenic	1	disease_causing	6.86987	pathogenic	0.52	TOLERATED	0.566483	damaging
5	111540150	G	A	EPB41L4A	ENSP00000482810	p.S433L	pathogenic	0.870596	deleterious	0.795333	deleterious	0	damaging	1	probably damaging	0.992	probably damaging	2.255	pathogenic	0.998598	disease_causing	6.47793	pathogenic	NA	NA	0.584688	damaging
6	146007357	A	G	EPM2A	ENSP00000356489	p.I126T	pathogenic	0.950515	deleterious	0.88393	deleterious	0.01	damaging	0.361	benign	0.054	benign	0.695	benign	0.998989	disease_causing	2.75873	benign	-4.08	DAMAGING	0.536199	damaging
6	145956509	T	A	EPM2A	ENSP00000356489	p.D197V	pathogenic	0.998321	deleterious	0.984069	deleterious	0	damaging	1	probably damaging	0.998	probably damaging	2.495	pathogenic	1	disease_causing	6.51841	pathogenic	0.22	TOLERATED	0.567378	damaging
6	145948586	A	G	EPM2A	ENSP00000356489	p.F321S	pathogenic	0.873111	deleterious	0.916666	deleterious	0	damaging	1	probably damaging	0.997	probably damaging	1.895	benign	0.999996	disease_causing	5.87189	pathogenic	-4.27	DAMAGING	0.570193	damaging
10	50708674	T	C	ERCC6	ENSP00000348089	p.D532G	pathogenic	0.704139	deleterious	0.171345	neutral	0.01	damaging	1	probably damaging	0.998	probably damaging	4.425	pathogenic	1	disease_causing	5.71344	pathogenic	-4.12	DAMAGING	0.759011	damaging
4	159616700	G	A	ETFDH	ENSP00000426638	p.E246K	pathogenic	0.926161	deleterious	0.731976	deleterious	0	damaging	1	probably damaging	0.999	probably damaging	4.255	pathogenic	1	disease_causing	6.99486	pathogenic	-3.64	DAMAGING	0.744075	damaging
4	159618799	C	G	ETFDH	ENSP00000426638	p.S307C	pathogenic	0.872248	deleterious	0.794058	deleterious	0	damaging	1	probably damaging	0.983	probably damaging	3.475	pathogenic	1	disease_causing	6.32117	pathogenic	-3.5	DAMAGING	0.681912	damaging
4	159627505	T	C	ETFDH	ENSP00000426638	p.W484R	pathogenic	0.917575	deleterious	0.89562	deleterious	0	damaging	1	probably damaging	0.994	probably damaging	3.05	pathogenic	1	disease_causing	6.4076	pathogenic	-3.62	DAMAGING	0.647308	damaging
12	12022535	C	T	ETV6	ENSP00000379658	p.P214L	pathogenic	0.418343	neutral	0.59592	deleterious	0.01	damaging	0.848	possibly damaging	0.121	benign	2.045	pathogenic	1	disease_causing	3.20105	benign	3.82	TOLERATED	0.335481	neutral
12	12038902	C	T	ETV6	ENSP00000379658	p.R399C	pathogenic	0.886949	deleterious	0.898275	deleterious	0	damaging	1	probably damaging	1	probably damaging	3.52	pathogenic	1	disease_causing	7.69235	pathogenic	-0.62	TOLERATED	0.724844	damaging
12	12037475	G	A	ETV6	ENSP00000379658	p.R369Q	pathogenic	0.634994	deleterious	0.827874	deleterious	0	damaging	1	probably damaging	1	probably damaging	0.605	benign	1	disease_causing	7.81739	pathogenic	2.4	TOLERATED	0.389474	neutral
12	12037415	T	C	ETV6	ENSP00000379658	p.L349P	pathogenic	0.854369	deleterious	0.88918	deleterious	0	damaging	1	probably damaging	1	probably damaging	3.055	pathogenic	1	disease_causing	6.38754	pathogenic	1.42	TOLERATED	0.556075	damaging
22	29682932	C	G	EWSR1	ENSP00000385726	p.T201S	pathogenic	0.362211	neutral	0.449803	neutral	0.11	benign	0.001	benign	0.001	benign	-0.41	benign	0.385593	polymorphism	1.57482	benign	1.58	TOLERATED	0.380822	neutral
22	29682919	T	A	EWSR1	ENSP00000385726	p.S197T	pathogenic	0.629394	deleterious	0.474226	deleterious	0.01	damaging	0.596	possibly damaging	0.099	benign	1.5	benign	0.682697	disease_causing	2.40299	benign	1.41	TOLERATED	0.426876	neutral
8	118849372	G	A	EXT1	ENSP00000367446	p.S344F	pathogenic	0.921949	deleterious	0.843769	deleterious	0	damaging	1	probably damaging	0.995	probably damaging	3.715	pathogenic	1	disease_causing	6.7453	pathogenic	-4.72	DAMAGING	0.703572	damaging
6	133844220	C	G	EYA4	ENSP00000356870	p.T548R	pathogenic	0.968104	deleterious	0.99926	deleterious	0	damaging	1	probably damaging	1	probably damaging	2.89	pathogenic	1	disease_causing	7.05725	pathogenic	-1.78	DAMAGING	0.658721	damaging
6	133783546	G	C	EYA4	ENSP00000356870	p.G171R	pathogenic	0.903231	deleterious	0.998175	deleterious	0	damaging	0.974	probably damaging	0.887	possibly damaging	1.7	benign	0.99999	disease_causing	5.86993	pathogenic	-2.24	DAMAGING	0.54114	damaging
6	66205294	T	C	EYS	ENSP00000424243	p.K4E	pathogenic	0.334798	neutral	0.433441	deleterious	0	damaging	0.017	benign	0.013	benign	0.55	benign	0	polymorphism	1.27367	benign	-2.07	DAMAGING	0.506371	neutral
6	65300863	T	C	EYS	ENSP00000424243	p.K1633E	pathogenic	0.312692	neutral	0.691238	deleterious	0	damaging	0.875	possibly damaging	0.241	benign	0	benign	3.4e-05	polymorphism	2.96513	benign	-1.82	DAMAGING	0.4584	neutral
6	65327381	T	G	EYS	ENSP00000424243	p.N1205T	pathogenic	0.521673	deleterious	0.420912	neutral	0.11	benign	0.037	benign	0.018	benign	0.345	benign	0	polymorphism	-0.435271	benign	-1.66	DAMAGING	0.482177	neutral
6	64430559	T	G	EYS	ENSP00000424243	p.N3123T	pathogenic	0.38417	neutral	0.767066	deleterious	0.2	benign	0.007	benign	0.013	benign	0	benign	0.001742	polymorphism	0.479502	benign	-0.36	TOLERATED	0.444797	neutral
6	66200581	T	C	EYS	ENSP00000424243	p.I256M	pathogenic	0.432091	neutral	0.358762	neutral	0.07	benign	0.732	possibly damaging	0.26	benign	0.805	benign	0.000356	polymorphism	2.92048	benign	-2.36	DAMAGING	0.514564	neutral
6	66205269	A	G	EYS	ENSP00000424243	p.M12T	pathogenic	0.424584	neutral	0.258546	neutral	0	damaging	0.001	benign	0.001	benign	0	benign	0	polymorphism	1.00106	benign	-1.54	DAMAGING	0.467002	neutral
6	66205076	C	G	EYS	ENSP00000424243	p.Q76H	pathogenic	0.524462	deleterious	0.658536	deleterious	0	damaging	0.997	probably damaging	0.912	probably damaging	0.695	benign	7e-05	polymorphism	4.04098	benign	-2.54	DAMAGING	0.518226	neutral
6	64431691	C	G	EYS	ENSP00000424243	p.D2746H	pathogenic	0.650937	deleterious	0.924654	deleterious	0	damaging	1	probably damaging	0.995	probably damaging	2.9	pathogenic	0.205516	polymorphism	4.93346	pathogenic	-1.52	DAMAGING	0.666708	damaging
6	64499037	C	G	EYS	ENSP00000424243	p.A2498P	pathogenic	0.694548	deleterious	0.799774	deleterious	0.01	damaging	1	probably damaging	0.99	probably damaging	2.54	pathogenic	0.04467	polymorphism	4.78243	pathogenic	-0.46	TOLERATED	0.608749	damaging
6	66063360	C	T	EYS	ENSP00000424243	p.G484R	pathogenic	0.833238	deleterious	0.456622	deleterious	0.01	damaging	0.004	benign	0.003	benign	1.32	benign	0	polymorphism	1.29198	benign	1.88	TOLERATED	0.408178	neutral
6	66204672	C	T	EYS	ENSP00000424243	p.C211Y	pathogenic	0.918601	deleterious	0.857551	deleterious	0	damaging	0.825	possibly damaging	0.509	possibly damaging	2.48	pathogenic	0.043015	polymorphism	4.8094	pathogenic	-2.61	DAMAGING	0.603154	damaging
6	65622508	C	A	EYS	ENSP00000424243	p.C837F	pathogenic	0.723678	deleterious	0.9077	deleterious	0	damaging	0.999	probably damaging	0.961	probably damaging	4.08	pathogenic	0.992313	disease_causing	4.38582	pathogenic	-5.19	DAMAGING	0.733074	damaging
6	65300797	A	T	EYS	ENSP00000424243	p.L1655M	pathogenic	0.770665	deleterious	0.984722	deleterious	0	damaging	1	probably damaging	0.995	probably damaging	0	benign	0.000136	polymorphism	4.14776	benign	-1.98	DAMAGING	0.459993	neutral
6	65612391	A	G	EYS	ENSP00000424243	p.F882L	pathogenic	0.68462	deleterious	0.802381	deleterious	0	damaging	0.705	possibly damaging	0.359	benign	2.03	pathogenic	0.001206	polymorphism	4.98512	pathogenic	-3.26	DAMAGING	0.565552	damaging
6	64431066	A	G	EYS	ENSP00000424243	p.F2954S	pathogenic	0.841413	deleterious	0.985263	deleterious	0.01	damaging	0.998	probably damaging	0.943	probably damaging	1.79	benign	0.001235	polymorphism	5.7034	pathogenic	-1.59	DAMAGING	0.540886	damaging
6	159206423	C	T	EZR	ENSP00000338934	p.A129T	pathogenic	1	deleterious	1	deleterious	0	damaging	1	probably damaging	0.994	probably damaging	2.545	pathogenic	0.999998	disease_causing	6.84507	pathogenic	-1.26	TOLERATED	0.633044	damaging
13	113803471	G	T	F10	ENSP00000364709	p.E369D	pathogenic	0.110786	neutral	0.268265	neutral	0.07	benign	0.339	benign	0.19	benign	0.895	benign	0.212182	polymorphism	3.33031	benign	-2.45	DAMAGING	0.519248	neutral
13	113803379	G	A	F10	ENSP00000364709	p.A339T	pathogenic	0.223349	neutral	0.35883	neutral	0.09	benign	0.91	possibly damaging	0.587	possibly damaging	0.415	benign	0	polymorphism	2.253	benign	-2.42	DAMAGING	0.492999	neutral
4	187192826	C	T	F11	ENSP00000384957	p.T40I	pathogenic	0.77613	deleterious	0.765685	deleterious	0	damaging	0.973	probably damaging	0.722	possibly damaging	2.565	pathogenic	0.287165	polymorphism	4.89552	pathogenic	-2.33	DAMAGING	0.615565	damaging
4	187194296	G	A	F11	ENSP00000384957	p.G97E	pathogenic	0.861541	deleterious	0.839319	deleterious	0	damaging	1	probably damaging	1	probably damaging	2.99	pathogenic	0.999975	disease_causing	6.42688	pathogenic	-2.52	DAMAGING	0.653976	damaging
4	187192796	T	C	F11	ENSP00000384957	p.F30S	pathogenic	0.806807	deleterious	0.652572	deleterious	0	damaging	1	probably damaging	0.999	probably damaging	2.955	pathogenic	0.970734	disease_causing	5.19932	pathogenic	-2.58	DAMAGING	0.644271	damaging
5	176829562	C	T	F12	ENSP00000253496	p.D557N	pathogenic	0.909104	deleterious	0.832319	deleterious	0	damaging	1	probably damaging	1	probably damaging	2.675	pathogenic	0.999995	disease_causing	8.05059	pathogenic	-0.15	TOLERATED	0.606761	damaging
6	6222349	A	T	F13A1	ENSP00000264870	p.H343Q	pathogenic	0.0902827	neutral	0.00379715	neutral	0	damaging	1	probably damaging	1	probably damaging	2.285	pathogenic	0.999996	disease_causing	3.75856	benign	-3.87	DAMAGING	0.589665	damaging
6	6248594	A	G	F13A1	ENSP00000264870	p.L250P	pathogenic	0.539642	deleterious	0.709347	deleterious	0.11	benign	1	probably damaging	0.991	probably damaging	0.515	benign	1	disease_causing	4.84516	pathogenic	-2.45	DAMAGING	0.499569	neutral
6	6248611	G	T	F13A1	ENSP00000264870	p.D244E	pathogenic	0.535138	neutral	0.490351	neutral	0.1	benign	1	probably damaging	0.997	probably damaging	1.82	benign	0.999926	disease_causing	4.92233	pathogenic	-2.4	DAMAGING	0.540586	damaging
1	169529800	C	G	F5	ENSP00000356771	p.C193S	pathogenic	0.922408	deleterious	0.919619	deleterious	0	damaging	1	probably damaging	0.999	probably damaging	2.25	pathogenic	1	disease_causing	5.33725	pathogenic	-5.85	DAMAGING	0.629326	damaging
X	154159926	G	C	F8	ENSP00000353393	p.N713K	pathogenic	0.542391	deleterious	0.552647	deleterious	0.07	benign	1	probably damaging	0.996	probably damaging	1.465	benign	NA	NA	5.01969	pathogenic	-4.85	DAMAGING	0.581061	damaging
X	154225311	T	C	F8	ENSP00000353393	p.N109D	pathogenic	0.908469	deleterious	0.77164	deleterious	0	damaging	1	probably damaging	0.998	probably damaging	4.255	pathogenic	NA	NA	5.44242	pathogenic	-8.33	DAMAGING	0.78893	damaging
X	154197722	C	G	F8	ENSP00000353393	p.R298T	pathogenic	0.89395	deleterious	0.806481	deleterious	0.05	benign	1	probably damaging	1	probably damaging	3.09	pathogenic	NA	NA	5.98942	pathogenic	-6.69	DAMAGING	0.688589	damaging
X	154185422	G	A	F8	ENSP00000353393	p.P521L	pathogenic	0.731373	deleterious	0.634299	deleterious	0.01	damaging	0.995	probably damaging	0.936	probably damaging	2.775	pathogenic	NA	NA	5.50471	pathogenic	-5.66	DAMAGING	0.650651	damaging
X	154225295	G	T	F8	ENSP00000353393	p.P114H	pathogenic	0.823195	deleterious	0.78161	deleterious	0	damaging	1	probably damaging	0.989	probably damaging	3.28	pathogenic	NA	NA	5.68346	pathogenic	-5.57	DAMAGING	0.680045	damaging
X	154225316	A	T	F8	ENSP00000353393	p.L107H	pathogenic	0.879633	deleterious	0.851289	deleterious	0	damaging	1	probably damaging	0.989	probably damaging	3.035	pathogenic	NA	NA	5.63229	pathogenic	-5.81	DAMAGING	0.667981	damaging
X	154185353	T	C	F8	ENSP00000353393	p.D544G	pathogenic	0.832469	deleterious	0.746241	deleterious	0.05	benign	1	probably damaging	0.998	probably damaging	2.82	pathogenic	NA	NA	5.91586	pathogenic	-5.96	DAMAGING	0.658615	damaging
X	154197672	C	G	F8	ENSP00000353393	p.A315P	pathogenic	0.856919	deleterious	0.761162	deleterious	0.01	damaging	1	probably damaging	0.991	probably damaging	3.255	pathogenic	NA	NA	6.19338	pathogenic	-6.76	DAMAGING	0.699068	damaging
X	154221234	C	G	F8	ENSP00000353393	p.G193A	pathogenic	0.853328	deleterious	0.750849	deleterious	0	damaging	1	probably damaging	1	probably damaging	3.575	pathogenic	NA	NA	4.29364	pathogenic	-7.36	DAMAGING	0.729998	damaging
X	154176042	C	G	F8	ENSP00000353393	p.V682L	pathogenic	0.5	neutral	0.525513	neutral	0.24	benign	0.999	probably damaging	0.991	probably damaging	0.805	benign	NA	NA	4.08081	benign	-4.62	DAMAGING	0.553611	damaging
X	154221282	T	G	F8	ENSP00000353393	p.Y177S	pathogenic	0.911892	deleterious	0.806307	deleterious	0	damaging	1	probably damaging	1	probably damaging	4.26	pathogenic	NA	NA	5.10893	pathogenic	-6.99	DAMAGING	0.764757	damaging
X	154175988	A	G	F8	ENSP00000353393	p.S700P	pathogenic	0.415572	neutral	0.447004	neutral	0.07	benign	0.988	probably damaging	0.797	possibly damaging	1.12	benign	NA	NA	4.96302	pathogenic	-4.63	DAMAGING	0.56586	damaging
X	154185266	C	G	F8	ENSP00000353393	p.C573S	pathogenic	0.915391	deleterious	0.870285	deleterious	0	damaging	1	probably damaging	0.996	probably damaging	2.215	pathogenic	NA	NA	5.64633	pathogenic	-5.85	DAMAGING	0.627945	damaging
X	154129715	A	G	F8	ENSP00000353393	p.C2040R	pathogenic	0.826781	deleterious	0.924398	deleterious	0	damaging	0.98	probably damaging	0.611	possibly damaging	2.54	pathogenic	NA	NA	3.41273	benign	-5.61	DAMAGING	0.637142	damaging
X	138643719	A	C	F9	ENSP00000218099	p.Q292P	pathogenic	0.763626	deleterious	0.687084	deleterious	0.03	damaging	0.859	possibly damaging	0.615	possibly damaging	2.46	pathogenic	NA	NA	3.79665	benign	-2.68	DAMAGING	0.600119	damaging
X	138644059	T	G	F9	ENSP00000218099	p.D405E	pathogenic	0.67892	deleterious	0.459044	neutral	0	damaging	0.981	probably damaging	0.851	possibly damaging	3.075	pathogenic	NA	NA	5.06949	pathogenic	-3.53	DAMAGING	0.649367	damaging
X	138633236	G	C	F9	ENSP00000218099	p.G179A	pathogenic	0.836358	deleterious	0.872441	deleterious	0	damaging	0.998	probably damaging	0.962	probably damaging	2.785	pathogenic	NA	NA	5.22933	pathogenic	-3.36	DAMAGING	0.625186	damaging
16	74761260	G	A	FA2H	ENSP00000219368	p.L130F	pathogenic	0.0877868	neutral	0.0877868	neutral	0.01	damaging	0.998	probably damaging	0.874	possibly damaging	3.155	pathogenic	0.255232	polymorphism	4.41073	pathogenic	-2.59	DAMAGING	0.669282	damaging
16	74808424	A	C	FA2H	ENSP00000219368	p.L77R	pathogenic	0.640083	deleterious	0.640083	deleterious	0	damaging	0.998	probably damaging	0.977	probably damaging	2.97	pathogenic	1	disease_causing	5.6274	pathogenic	-1.93	DAMAGING	0.664798	damaging
16	74808537	G	T	FA2H	ENSP00000219368	p.F39L	pathogenic	0.879296	deleterious	0.879296	deleterious	0	damaging	0.998	probably damaging	0.952	probably damaging	2.73	pathogenic	1	disease_causing	5.92666	pathogenic	-1.68	DAMAGING	0.643571	damaging
X	57475100	G	T	FAAH2	ENSP00000364035	p.A458S	pathogenic	0.685932	deleterious	0.446099	neutral	0	damaging	0.998	probably damaging	0.99	probably damaging	2.775	pathogenic	NA	NA	5.52365	pathogenic	-0.14	TOLERATED	0.618623	damaging
6	123102247	A	G	FABP7	ENSP00000357429	p.S86G	pathogenic	0.287055	neutral	0.332877	neutral	0	damaging	0.017	benign	0.019	benign	1.87	benign	0.338638	polymorphism	3.25227	benign	3.08	TOLERATED	0.334828	neutral
6	123104889	G	C	FABP7	ENSP00000357429	p.V126L	pathogenic	0.222505	neutral	0.295686	neutral	0.06	benign	0	benign	0.004	benign	1.06	benign	0.999992	disease_causing	3.30103	benign	3.02	TOLERATED	0.364265	neutral
11	58920763	C	A	FAM111A	ENSP00000355264	p.S541Y	pathogenic	0.785859	deleterious	0.727888	deleterious	0	damaging	1	probably damaging	0.992	probably damaging	2.865	pathogenic	0.966041	disease_causing	5.787	pathogenic	-3.5	DAMAGING	0.631812	damaging
9	96209921	G	A	FAM120AOS	ENSP00000364561	p.T248I	pathogenic	0.0330235	neutral	0.023529	neutral	0	damaging	0.002	benign	0.001	benign	0	benign	0	polymorphism	0.882507	benign	1.22	TOLERATED	0.430212	neutral
7	298653	C	T	FAM20C	ENSP00000485770	p.P496L	pathogenic	0.915512	deleterious	0.987245	deleterious	0	damaging	1	probably damaging	1	probably damaging	3.235	pathogenic	1	disease_causing	7.04542	pathogenic	NA	NA	0.698047	damaging
7	295967	C	T	FAM20C	ENSP00000485770	p.R409C	pathogenic	0.915016	deleterious	0.976092	deleterious	0	damaging	1	probably damaging	0.999	probably damaging	3.295	pathogenic	1	disease_causing	7.93045	pathogenic	NA	NA	0.701342	damaging
8	144809962	C	A	FAM83H	ENSP00000373565	p.G557C	pathogenic	0.189069	neutral	0.316797	neutral	0.02	damaging	0.985	probably damaging	0.628	possibly damaging	0.895	benign	0.000522	polymorphism	3.21203	benign	2.42	TOLERATED	0.387467	neutral
8	144810607	A	T	FAM83H	ENSP00000373565	p.S342T	pathogenic	0.137126	neutral	0.16864	neutral	0	damaging	0.007	benign	0.007	benign	1.04	benign	0.606786	disease_causing	0.577593	benign	2.34	TOLERATED	0.38983	neutral
15	31206254	C	T	FAN1	ENSP00000484956	p.R591W	pathogenic	0.831556	deleterious	0.783307	deleterious	0	damaging	NA	NA	NA	NA	2.72	pathogenic	1	disease_causing	7.07125	pathogenic	NA	NA	0.550924	damaging
15	31197284	G	T	FAN1	ENSP00000484956	p.D140Y	pathogenic	0.513799	neutral	0.677595	deleterious	0.02	damaging	NA	NA	NA	NA	1.32	benign	1e-06	polymorphism	1.94433	benign	NA	NA	0.536262	damaging
15	89847129	G	A	FANCI	ENSP00000310842	p.C1014Y	pathogenic	0.566417	deleterious	0.0937009	neutral	0	damaging	0.995	probably damaging	0.969	probably damaging	2.395	pathogenic	1	disease_causing	6.568	pathogenic	-0.91	TOLERATED	0.620402	damaging
11	13736194	A	G	FAR1	ENSP00000346874	p.D365G	pathogenic	0.87378	deleterious	0.899866	deleterious	0	damaging	1	probably damaging	0.996	probably damaging	3.43	pathogenic	1	disease_causing	5.55104	pathogenic	1.62	TOLERATED	0.582216	damaging
6	5771561	C	T	FARS2	ENSP00000274680	p.R419C	pathogenic	0.933419	deleterious	0.919538	deleterious	0	damaging	1	probably damaging	0.995	probably damaging	3.395	pathogenic	1	disease_causing	8.33467	pathogenic	-1.28	TOLERATED	0.724371	damaging
10	90767569	A	C	FAS	ENSP00000347979	p.R103S	pathogenic	0.526165	neutral	0.387008	neutral	0	damaging	1	probably damaging	1	probably damaging	1.905	pathogenic	0.613989	disease_causing	5.15343	pathogenic	-2.65	DAMAGING	0.540122	damaging
10	90774016	C	A	FAS	ENSP00000347979	p.Q273K	pathogenic	0.562528	deleterious	0.368582	neutral	0.06	benign	1	probably damaging	0.993	probably damaging	0.895	benign	0.996425	disease_causing	3.78206	benign	-3.63	DAMAGING	0.535469	damaging
4	187549883	C	T	FAT1	ENSP00000406229	p.R1453H	pathogenic	0.777175	deleterious	0.849905	deleterious	0.06	benign	1	probably damaging	0.998	probably damaging	2.29	pathogenic	1	disease_causing	7.71612	pathogenic	1.14	TOLERATED	0.485592	neutral
4	187549395	C	T	FAT1	ENSP00000406229	p.A1575T	pathogenic	0.493108	neutral	0.597543	deleterious	0.23	benign	1	probably damaging	1	probably damaging	1.135	benign	1	disease_causing	3.87757	benign	5.16	TOLERATED	0.294012	neutral
4	187538188	C	T	FAT1	ENSP00000406229	p.A3016T	pathogenic	0.618801	deleterious	0.629583	deleterious	0.06	benign	0.627	possibly damaging	0.309	benign	0.88	benign	1	disease_causing	5.45297	pathogenic	4.02	TOLERATED	0.335389	neutral
11	92532628	C	T	FAT3	ENSP00000387040	p.S2150F	pathogenic	0.577898	deleterious	0.768516	deleterious	0.16	benign	1	probably damaging	0.999	probably damaging	1.52	benign	1	disease_causing	4.88657	pathogenic	4.58	TOLERATED	0.299814	neutral
15	48722938	G	C	FBN1	ENSP00000325527	p.N2267K	pathogenic	0.94062	deleterious	0.708527	deleterious	0	damaging	0.997	probably damaging	0.995	probably damaging	4.27	pathogenic	1	disease_causing	6.93066	pathogenic	-5.14	DAMAGING	0.746052	damaging
15	48762902	T	C	FBN1	ENSP00000325527	p.N1463S	pathogenic	0.896559	deleterious	0.650914	deleterious	0	damaging	0.997	probably damaging	0.989	probably damaging	3.44	pathogenic	1	disease_causing	5.55581	pathogenic	-5.13	DAMAGING	0.685395	damaging
15	48755314	T	A	FBN1	ENSP00000325527	p.N1730I	pathogenic	0.827936	deleterious	0.775066	deleterious	0	damaging	0.984	probably damaging	0.876	possibly damaging	2.52	pathogenic	1	disease_causing	6.35167	pathogenic	-3.13	DAMAGING	0.604039	damaging
15	48738972	T	G	FBN1	ENSP00000325527	p.N1907H	pathogenic	0.861906	deleterious	0.702801	deleterious	0	damaging	1	probably damaging	0.999	probably damaging	3.44	pathogenic	1	disease_causing	5.86251	pathogenic	-5.15	DAMAGING	0.685588	damaging
15	48707835	T	C	FBN1	ENSP00000325527	p.N2650S	pathogenic	0.250314	neutral	0.596209	deleterious	0.24	benign	0.762	possibly damaging	0.301	benign	1.225	benign	1	disease_causing	4.45747	pathogenic	-3.28	DAMAGING	0.541467	damaging
15	48780603	C	A	FBN1	ENSP00000325527	p.S1057I	pathogenic	0.519007	neutral	0.636502	deleterious	0.01	damaging	0.773	possibly damaging	0.455	possibly damaging	1.64	benign	0.997158	disease_causing	5.31053	pathogenic	-3.05	DAMAGING	0.546265	damaging
15	48707758	G	A	FBN1	ENSP00000325527	p.P2676S	pathogenic	0.27225	neutral	0.640165	deleterious	0.19	benign	0.626	possibly damaging	0.34	benign	0.43	benign	0.999995	disease_causing	4.70899	pathogenic	-2.89	DAMAGING	0.499966	neutral
15	48812973	G	A	FBN1	ENSP00000325527	p.R344C	pathogenic	0.848033	deleterious	0.833449	deleterious	0	damaging	1	probably damaging	0.998	probably damaging	2.305	pathogenic	1	disease_causing	7.7838	pathogenic	-3.24	DAMAGING	0.586155	damaging
15	48744786	G	A	FBN1	ENSP00000325527	p.R1840C	pathogenic	0.726386	deleterious	0.67075	deleterious	0	damaging	0.999	probably damaging	0.916	probably damaging	1.77	benign	0.999995	disease_causing	7.62204	pathogenic	-3.04	DAMAGING	0.546237	damaging
15	48725078	G	A	FBN1	ENSP00000325527	p.R2242C	pathogenic	0.580688	deleterious	0.620266	deleterious	0.01	damaging	0.995	probably damaging	0.751	possibly damaging	2.6	pathogenic	0.999996	disease_causing	5.86369	pathogenic	-2.27	DAMAGING	0.62013	damaging
15	48703470	A	G	FBN1	ENSP00000325527	p.L2778P	pathogenic	0.788886	deleterious	0.710671	deleterious	0	damaging	0.998	probably damaging	0.995	probably damaging	2.415	pathogenic	1	disease_causing	5.60553	pathogenic	-2.02	DAMAGING	0.604914	damaging
15	48713755	C	T	FBN1	ENSP00000325527	p.D2567N	pathogenic	0.809199	deleterious	0.722818	deleterious	0.07	benign	0.997	probably damaging	0.996	probably damaging	2.16	pathogenic	1	disease_causing	7.64634	pathogenic	-5.37	DAMAGING	0.61343	damaging
15	48766452	C	G	FBN1	ENSP00000325527	p.D1404H	pathogenic	0.908685	deleterious	0.809098	deleterious	0	damaging	1	probably damaging	0.998	probably damaging	3.6	pathogenic	1	disease_causing	6.37908	pathogenic	-5.39	DAMAGING	0.699567	damaging
15	48729268	T	A	FBN1	ENSP00000325527	p.D2129V	pathogenic	0.900154	deleterious	0.757143	deleterious	0	damaging	0.977	probably damaging	0.9	possibly damaging	3.57	pathogenic	1	disease_causing	6.88671	pathogenic	-3.77	DAMAGING	0.690852	damaging
15	48712998	C	A	FBN1	ENSP00000325527	p.D2569Y	pathogenic	0.89022	deleterious	0.844309	deleterious	0	damaging	1	probably damaging	0.999	probably damaging	3.015	pathogenic	1	disease_causing	7.11557	pathogenic	-3.77	DAMAGING	0.644369	damaging
15	48764748	C	T	FBN1	ENSP00000325527	p.D1446N	pathogenic	0.868923	deleterious	0.701014	deleterious	0	damaging	0.997	probably damaging	0.996	probably damaging	2.96	pathogenic	1	disease_causing	7.8128	pathogenic	-5.37	DAMAGING	0.656299	damaging
15	48760609	C	T	FBN1	ENSP00000325527	p.D1528N	pathogenic	0.799965	deleterious	0.656226	deleterious	0	damaging	0.999	probably damaging	0.998	probably damaging	2.17	pathogenic	1	disease_causing	7.32486	pathogenic	-3.04	DAMAGING	0.574339	damaging
15	48729519	C	T	FBN1	ENSP00000325527	p.D2127N	pathogenic	0.637832	deleterious	0.515222	neutral	0	damaging	0.954	possibly damaging	0.741	possibly damaging	2.515	pathogenic	0.999997	disease_causing	6.77872	pathogenic	-5.37	DAMAGING	0.630648	damaging
15	48807584	C	G	FBN1	ENSP00000325527	p.D490H	pathogenic	0.895913	deleterious	0.860614	deleterious	0	damaging	1	probably damaging	0.999	probably damaging	3.03	pathogenic	1	disease_causing	6.23325	pathogenic	-5.39	DAMAGING	0.661107	damaging
15	48784658	C	G	FBN1	ENSP00000325527	p.D952H	pathogenic	0.892755	deleterious	0.873506	deleterious	0	damaging	0.999	probably damaging	0.995	probably damaging	2.865	pathogenic	1	disease_causing	6.66951	pathogenic	-3.43	DAMAGING	0.631998	damaging
15	48800901	T	C	FBN1	ENSP00000325527	p.D572G	pathogenic	0.904044	deleterious	0.718315	deleterious	0.02	damaging	0.993	probably damaging	0.977	probably damaging	3.625	pathogenic	1	disease_causing	6.44918	pathogenic	-2.32	DAMAGING	0.723392	damaging
15	48777687	T	C	FBN1	ENSP00000325527	p.D1199G	pathogenic	0.616935	deleterious	0.734752	deleterious	0.01	damaging	0.793	possibly damaging	0.196	benign	3.755	pathogenic	1	disease_causing	4.75895	pathogenic	-3.93	DAMAGING	0.7061	damaging
15	48762953	T	C	FBN1	ENSP00000325527	p.D1446G	pathogenic	0.923702	deleterious	0.770199	deleterious	0	damaging	0.997	probably damaging	0.996	probably damaging	3.715	pathogenic	1	disease_causing	5.87177	pathogenic	-5.38	DAMAGING	0.708178	damaging
15	48714265	T	C	FBN1	ENSP00000325527	p.D2485G	pathogenic	0.686544	deleterious	0.725239	deleterious	0	damaging	0.415	benign	0.361	benign	2.86	pathogenic	1	disease_causing	6.74825	pathogenic	-5.38	DAMAGING	0.650553	damaging
15	48762953	T	A	FBN1	ENSP00000325527	p.D1446V	pathogenic	0.922304	deleterious	0.816232	deleterious	0	damaging	0.999	probably damaging	0.998	probably damaging	3.715	pathogenic	1	disease_causing	6.15901	pathogenic	-5.39	DAMAGING	0.708145	damaging
15	48902997	C	T	FBN1	ENSP00000325527	p.G92R	pathogenic	0.795589	deleterious	0.780244	deleterious	0	damaging	1	probably damaging	0.999	probably damaging	2.395	pathogenic	1	disease_causing	6.75171	pathogenic	-2.68	DAMAGING	0.5941	damaging
15	48826363	C	T	FBN1	ENSP00000325527	p.G259E	pathogenic	0.709114	deleterious	0.793533	deleterious	0	damaging	1	probably damaging	1	probably damaging	1.325	benign	1	disease_causing	6.66615	pathogenic	-2.73	DAMAGING	0.537848	damaging
15	48738983	C	T	FBN1	ENSP00000325527	p.G1903E	pathogenic	0.843008	deleterious	0.839048	deleterious	0	damaging	1	probably damaging	1	probably damaging	2.42	pathogenic	1	disease_causing	7.04646	pathogenic	-2.52	DAMAGING	0.59828	damaging
15	48797285	C	T	FBN1	ENSP00000325527	p.G633S	pathogenic	0.842194	deleterious	0.726081	deleterious	0	damaging	1	probably damaging	0.998	probably damaging	2.81	pathogenic	1	disease_causing	7.20972	pathogenic	-1.38	TOLERATED	0.658931	damaging
15	48780397	C	G	FBN1	ENSP00000325527	p.G1084R	pathogenic	0.815452	deleterious	0.833004	deleterious	0	damaging	0.946	possibly damaging	0.897	possibly damaging	2.635	pathogenic	1	disease_causing	6.63758	pathogenic	-2.54	DAMAGING	0.619111	damaging
15	48802276	C	T	FBN1	ENSP00000325527	p.G560D	pathogenic	0.898018	deleterious	0.789808	deleterious	0	damaging	1	probably damaging	1	probably damaging	3.395	pathogenic	1	disease_causing	6.45813	pathogenic	-3.03	DAMAGING	0.684332	damaging
15	48762866	C	T	FBN1	ENSP00000325527	p.G1475D	pathogenic	0.907867	deleterious	0.830829	deleterious	0	damaging	1	probably damaging	1	probably damaging	3.35	pathogenic	1	disease_causing	6.7988	pathogenic	-3.81	DAMAGING	0.671686	damaging
15	48760671	C	T	FBN1	ENSP00000325527	p.G1507D	pathogenic	0.860819	deleterious	0.801967	deleterious	0	damaging	1	probably damaging	1	probably damaging	2.635	pathogenic	1	disease_causing	7.09264	pathogenic	-6.16	DAMAGING	0.653896	damaging
15	48712919	C	G	FBN1	ENSP00000325527	p.G2595A	pathogenic	0.874617	deleterious	0.716985	deleterious	0	damaging	0.999	probably damaging	0.999	probably damaging	3.22	pathogenic	1	disease_causing	6.25425	pathogenic	-3.11	DAMAGING	0.66706	damaging
15	48829843	C	A	FBN1	ENSP00000325527	p.G234V	pathogenic	0.802076	deleterious	0.789962	deleterious	0	damaging	1	probably damaging	1	probably damaging	2.175	pathogenic	1	disease_causing	6.83863	pathogenic	-3.12	DAMAGING	0.57506	damaging
15	48773914	C	A	FBN1	ENSP00000325527	p.G1301V	pathogenic	0.899499	deleterious	0.741578	deleterious	0	damaging	0.873	possibly damaging	0.812	possibly damaging	4.175	pathogenic	1	disease_causing	7.29782	pathogenic	-6.16	DAMAGING	0.747324	damaging
15	48741048	C	T	FBN1	ENSP00000325527	p.G1863E	pathogenic	0.864843	deleterious	0.838439	deleterious	0	damaging	1	probably damaging	1	probably damaging	2.73	pathogenic	1	disease_causing	7.40043	pathogenic	-2.91	DAMAGING	0.623582	damaging
15	48712986	C	G	FBN1	ENSP00000325527	p.G2573R	pathogenic	0.771118	deleterious	0.895997	deleterious	0	damaging	1	probably damaging	1	probably damaging	1.155	benign	1	disease_causing	7.61831	pathogenic	-2.95	DAMAGING	0.534494	damaging
15	48707779	C	A	FBN1	ENSP00000325527	p.G2669C	pathogenic	0.873343	deleterious	0.851065	deleterious	0	damaging	0.998	probably damaging	0.971	probably damaging	3.255	pathogenic	1	disease_causing	8.02672	pathogenic	-3.23	DAMAGING	0.668844	damaging
15	48936923	A	C	FBN1	ENSP00000325527	p.V15G	pathogenic	0.700932	deleterious	0.557197	deleterious	0	damaging	0.909	possibly damaging	0.927	probably damaging	0	benign	0.995104	disease_causing	3.71222	benign	-1.62	DAMAGING	0.456686	neutral
15	48788323	T	C	FBN1	ENSP00000325527	p.Y798C	pathogenic	0.795422	deleterious	0.807203	deleterious	0.01	damaging	0.992	probably damaging	0.873	possibly damaging	2.34	pathogenic	0.999979	disease_causing	5.53783	pathogenic	-2.95	DAMAGING	0.588234	damaging
15	48717968	T	C	FBN1	ENSP00000325527	p.Y2433C	pathogenic	0.918071	deleterious	0.837536	deleterious	0	damaging	0.999	probably damaging	0.954	probably damaging	3.905	pathogenic	0.999988	disease_causing	5.91441	pathogenic	-3.77	DAMAGING	0.720122	damaging
15	48712916	T	C	FBN1	ENSP00000325527	p.Y2596C	pathogenic	0.894097	deleterious	0.863099	deleterious	0	damaging	1	probably damaging	0.999	probably damaging	3.27	pathogenic	1	disease_causing	6.16825	pathogenic	-3.77	DAMAGING	0.665354	damaging
15	48782182	G	A	FBN1	ENSP00000325527	p.S983F	pathogenic	0.765441	deleterious	0.6032	deleterious	0	damaging	0.995	probably damaging	0.94	probably damaging	2.775	pathogenic	0.999999	disease_causing	5.50574	pathogenic	-3.31	DAMAGING	0.624817	damaging
15	48780427	A	T	FBN1	ENSP00000325527	p.C1074S	pathogenic	0.975758	deleterious	0.88932	deleterious	0	damaging	0.997	probably damaging	0.994	probably damaging	4.075	pathogenic	1	disease_causing	6.25179	pathogenic	-5.89	DAMAGING	0.73755	damaging
15	48736783	A	T	FBN1	ENSP00000325527	p.C1998S	pathogenic	0.976363	deleterious	0.885218	deleterious	0	damaging	0.997	probably damaging	0.994	probably damaging	4.165	pathogenic	1	disease_causing	6.11256	pathogenic	-5.65	DAMAGING	0.742354	damaging
15	48714233	A	T	FBN1	ENSP00000325527	p.C2496S	pathogenic	0.968296	deleterious	0.87544	deleterious	0	damaging	0.991	probably damaging	0.991	probably damaging	3.75	pathogenic	1	disease_causing	6.35614	pathogenic	-5.89	DAMAGING	0.715298	damaging
15	48829919	A	G	FBN1	ENSP00000325527	p.C209R	pathogenic	0.857266	deleterious	0.795783	deleterious	0	damaging	1	probably damaging	0.999	probably damaging	2.215	pathogenic	1	disease_causing	5.76226	pathogenic	-7.4	DAMAGING	0.67115	damaging
15	48800890	A	G	FBN1	ENSP00000325527	p.C576R	pathogenic	0.98491	deleterious	0.940058	deleterious	0	damaging	0.995	probably damaging	0.986	probably damaging	4.415	pathogenic	1	disease_causing	6.42176	pathogenic	-5.16	DAMAGING	0.756642	damaging
15	48787774	A	G	FBN1	ENSP00000325527	p.C811R	pathogenic	0.986324	deleterious	0.949696	deleterious	0	damaging	0.999	probably damaging	0.995	probably damaging	4.42	pathogenic	1	disease_causing	6.42794	pathogenic	-3.19	DAMAGING	0.774261	damaging
15	48777682	A	G	FBN1	ENSP00000325527	p.C1201R	pathogenic	0.984976	deleterious	0.954071	deleterious	0	damaging	0.995	probably damaging	0.986	probably damaging	4.2	pathogenic	1	disease_causing	6.45957	pathogenic	-10.09	DAMAGING	0.820542	damaging
15	48766542	A	G	FBN1	ENSP00000325527	p.C1374R	pathogenic	0.985412	deleterious	0.931202	deleterious	0	damaging	0.997	probably damaging	0.996	probably damaging	4.585	pathogenic	1	disease_causing	6.14266	pathogenic	-5.91	DAMAGING	0.770702	damaging
15	48736783	A	G	FBN1	ENSP00000325527	p.C1998R	pathogenic	0.985335	deleterious	0.955004	deleterious	0	damaging	0.999	probably damaging	0.998	probably damaging	4.165	pathogenic	1	disease_causing	6.57551	pathogenic	-5.65	DAMAGING	0.742354	damaging
15	48729263	A	G	FBN1	ENSP00000325527	p.C2131R	pathogenic	0.984364	deleterious	0.948042	deleterious	0	damaging	0.997	probably damaging	0.996	probably damaging	4.155	pathogenic	1	disease_causing	6.82804	pathogenic	-5.91	DAMAGING	0.743041	damaging
15	48719881	A	G	FBN1	ENSP00000325527	p.C2363R	pathogenic	0.922273	deleterious	0.795783	deleterious	0	damaging	0.997	probably damaging	0.996	probably damaging	3.45	pathogenic	1	disease_causing	6.40213	pathogenic	-7.4	DAMAGING	0.723645	damaging
15	48888516	A	C	FBN1	ENSP00000325527	p.C168G	pathogenic	0.977763	deleterious	0.897137	deleterious	0	damaging	0.995	probably damaging	0.979	probably damaging	4.3	pathogenic	1	disease_causing	5.68516	pathogenic	-7.06	DAMAGING	0.768305	damaging
15	48762837	A	C	FBN1	ENSP00000325527	p.C1485G	pathogenic	0.981531	deleterious	0.939544	deleterious	0	damaging	0.997	probably damaging	0.995	probably damaging	3.85	pathogenic	1	disease_causing	6.09233	pathogenic	-5.9	DAMAGING	0.722155	damaging
15	48760702	A	C	FBN1	ENSP00000325527	p.C1497G	pathogenic	0.945532	deleterious	0.88719	deleterious	0.01	damaging	0.999	probably damaging	0.999	probably damaging	2.65	pathogenic	1	disease_causing	5.31493	pathogenic	-5.9	DAMAGING	0.648688	damaging
15	48744834	A	C	FBN1	ENSP00000325527	p.C1824G	pathogenic	0.980296	deleterious	0.855971	deleterious	0.01	damaging	0.987	probably damaging	0.985	probably damaging	4.42	pathogenic	1	disease_causing	5.96446	pathogenic	-5.9	DAMAGING	0.760326	damaging
15	48779316	C	T	FBN1	ENSP00000325527	p.C1182Y	pathogenic	0.986704	deleterious	0.936533	deleterious	0	damaging	0.997	probably damaging	0.996	probably damaging	4.62	pathogenic	1	disease_causing	6.89223	pathogenic	-8.46	DAMAGING	0.812211	damaging
15	48733923	C	T	FBN1	ENSP00000325527	p.C2053Y	pathogenic	0.955136	deleterious	0.893823	deleterious	0	damaging	0.901	possibly damaging	0.607	possibly damaging	3.745	pathogenic	1	disease_causing	7.16688	pathogenic	-5.91	DAMAGING	0.715368	damaging
15	48726832	C	T	FBN1	ENSP00000325527	p.C2192Y	pathogenic	0.983744	deleterious	0.943359	deleterious	0	damaging	0.999	probably damaging	0.998	probably damaging	4.07	pathogenic	1	disease_causing	6.9164	pathogenic	-5.91	DAMAGING	0.737253	damaging
15	48707952	C	T	FBN1	ENSP00000325527	p.C2611Y	pathogenic	0.977543	deleterious	0.935759	deleterious	0	damaging	0.997	probably damaging	0.996	probably damaging	3.72	pathogenic	1	disease_causing	7.0842	pathogenic	-5.91	DAMAGING	0.71349	damaging
15	48766540	G	C	FBN1	ENSP00000325527	p.C1374W	pathogenic	0.974481	deleterious	0.88153	deleterious	0	damaging	0.999	probably damaging	0.997	probably damaging	4.93	pathogenic	1	disease_causing	5.93214	pathogenic	-5.91	DAMAGING	0.791252	damaging
15	48788341	C	A	FBN1	ENSP00000325527	p.C792F	pathogenic	0.986744	deleterious	0.942207	deleterious	0	damaging	0.997	probably damaging	0.996	probably damaging	4.42	pathogenic	1	disease_causing	6.97361	pathogenic	-5.91	DAMAGING	0.760385	damaging
15	48756101	C	A	FBN1	ENSP00000325527	p.C1687F	pathogenic	0.980207	deleterious	0.933194	deleterious	0	damaging	0.997	probably damaging	0.996	probably damaging	3.88	pathogenic	1	disease_causing	7.10535	pathogenic	-5.91	DAMAGING	0.724409	damaging
15	48713850	C	A	FBN1	ENSP00000325527	p.C2535F	pathogenic	0.981026	deleterious	0.941639	deleterious	0	damaging	0.997	probably damaging	0.996	probably damaging	3.805	pathogenic	1	disease_causing	7.4748	pathogenic	-5.91	DAMAGING	0.719547	damaging
15	48787437	A	G	FBN1	ENSP00000325527	p.W854R	pathogenic	0.898236	deleterious	0.850007	deleterious	0	damaging	1	probably damaging	0.997	probably damaging	2.82	pathogenic	1	disease_causing	6.28306	pathogenic	-2.83	DAMAGING	0.632425	damaging
15	48787435	C	A	FBN1	ENSP00000325527	p.W854C	pathogenic	0.884953	deleterious	0.8584	deleterious	0	damaging	1	probably damaging	0.997	probably damaging	2.82	pathogenic	1	disease_causing	7.50706	pathogenic	-2.84	DAMAGING	0.63259	damaging
15	48773897	A	T	FBN1	ENSP00000325527	p.C1307S	pathogenic	0.974256	deleterious	0.848267	deleterious	0	damaging	0.991	probably damaging	0.991	probably damaging	4.305	pathogenic	1	disease_causing	5.46174	pathogenic	-5.89	DAMAGING	0.752675	damaging
15	48760687	A	T	FBN1	ENSP00000325527	p.C1502S	pathogenic	0.965417	deleterious	0.862651	deleterious	0	damaging	0.997	probably damaging	0.992	probably damaging	3.62	pathogenic	1	disease_causing	5.71605	pathogenic	-5.75	DAMAGING	0.705539	damaging
15	48748879	A	T	FBN1	ENSP00000325527	p.C1793S	pathogenic	0.975349	deleterious	0.87621	deleterious	0	damaging	0.997	probably damaging	0.994	probably damaging	4.19	pathogenic	1	disease_causing	5.95523	pathogenic	-8.46	DAMAGING	0.787721	damaging
15	48737690	A	G	FBN1	ENSP00000325527	p.C1934R	pathogenic	0.990102	deleterious	0.938704	deleterious	0	damaging	0.991	probably damaging	0.993	probably damaging	4.835	pathogenic	1	disease_causing	6.27826	pathogenic	-5.91	DAMAGING	0.785772	damaging
15	48737579	A	G	FBN1	ENSP00000325527	p.C1971R	pathogenic	0.955064	deleterious	0.911763	deleterious	0	damaging	0.801	possibly damaging	0.417	benign	4.64	pathogenic	1	disease_causing	6.01704	pathogenic	-7.98	DAMAGING	0.804572	damaging
15	48707920	A	G	FBN1	ENSP00000325527	p.C2622R	pathogenic	0.984068	deleterious	0.94855	deleterious	0	damaging	0.997	probably damaging	0.996	probably damaging	4.17	pathogenic	1	disease_causing	6.50852	pathogenic	-5.91	DAMAGING	0.743998	damaging
15	48800857	A	C	FBN1	ENSP00000325527	p.C587G	pathogenic	0.981564	deleterious	0.87804	deleterious	0	damaging	0.995	probably damaging	0.979	probably damaging	4.77	pathogenic	1	disease_causing	5.16151	pathogenic	-5.35	DAMAGING	0.780379	damaging
15	48786407	A	C	FBN1	ENSP00000325527	p.C908G	pathogenic	0.976079	deleterious	0.893341	deleterious	0	damaging	0.988	probably damaging	0.982	probably damaging	4.13	pathogenic	1	disease_causing	5.66546	pathogenic	-2.71	DAMAGING	0.760233	damaging
15	48782144	A	C	FBN1	ENSP00000325527	p.C996G	pathogenic	0.867622	deleterious	0.649424	deleterious	0	damaging	0.997	probably damaging	0.995	probably damaging	3.06	pathogenic	1	disease_causing	5.39196	pathogenic	-7.39	DAMAGING	0.702996	damaging
15	48729245	A	C	FBN1	ENSP00000325527	p.C2137G	pathogenic	0.983724	deleterious	0.931444	deleterious	0	damaging	0.997	probably damaging	0.995	probably damaging	4.155	pathogenic	1	disease_causing	5.60368	pathogenic	-5.9	DAMAGING	0.742966	damaging
15	48892377	C	T	FBN1	ENSP00000325527	p.C134Y	pathogenic	0.978558	deleterious	0.943359	deleterious	0	damaging	0.998	probably damaging	0.991	probably damaging	3.62	pathogenic	1	disease_causing	6.27774	pathogenic	-3.43	DAMAGING	0.72031	damaging
15	48787412	C	T	FBN1	ENSP00000325527	p.C862Y	pathogenic	0.968276	deleterious	0.928729	deleterious	0	damaging	1	probably damaging	0.999	probably damaging	3.24	pathogenic	1	disease_causing	6.94521	pathogenic	-7.4	DAMAGING	0.712139	damaging
15	48784750	C	T	FBN1	ENSP00000325527	p.C921Y	pathogenic	0.98626	deleterious	0.93929	deleterious	0	damaging	0.999	probably damaging	0.999	probably damaging	4.44	pathogenic	1	disease_causing	6.87494	pathogenic	-5.91	DAMAGING	0.761605	damaging
15	48779385	C	T	FBN1	ENSP00000325527	p.C1159Y	pathogenic	0.980113	deleterious	0.920511	deleterious	0	damaging	0.997	probably damaging	0.996	probably damaging	4.07	pathogenic	1	disease_causing	7.14263	pathogenic	-8.57	DAMAGING	0.783046	damaging
15	48766769	C	T	FBN1	ENSP00000325527	p.C1348Y	pathogenic	0.987771	deleterious	0.904131	deleterious	0	damaging	0.997	probably damaging	0.995	probably damaging	5.155	pathogenic	1	disease_causing	6.71412	pathogenic	-5.91	DAMAGING	0.803478	damaging
15	48730024	C	T	FBN1	ENSP00000325527	p.C2085Y	pathogenic	0.937526	deleterious	0.841037	deleterious	0	damaging	0.991	probably damaging	0.793	possibly damaging	3.225	pathogenic	1	disease_causing	5.64153	pathogenic	-6.55	DAMAGING	0.692855	damaging
15	48784735	C	G	FBN1	ENSP00000325527	p.C926S	pathogenic	0.982566	deleterious	0.882091	deleterious	0	damaging	0.997	probably damaging	0.992	probably damaging	4.475	pathogenic	1	disease_causing	6.43895	pathogenic	-5.89	DAMAGING	0.763593	damaging
15	48776059	C	G	FBN1	ENSP00000325527	p.C1265S	pathogenic	0.974756	deleterious	0.88932	deleterious	0	damaging	0.993	probably damaging	0.977	probably damaging	3.815	pathogenic	1	disease_causing	6.27943	pathogenic	-5.89	DAMAGING	0.719725	damaging
15	48741078	C	G	FBN1	ENSP00000325527	p.C1853S	pathogenic	0.981079	deleterious	0.888877	deleterious	0	damaging	0.997	probably damaging	0.994	probably damaging	4.245	pathogenic	1	disease_causing	6.54018	pathogenic	-5.89	DAMAGING	0.74875	damaging
15	48725107	C	G	FBN1	ENSP00000325527	p.C2232S	pathogenic	0.983535	deleterious	0.883949	deleterious	0	damaging	0.991	probably damaging	0.991	probably damaging	4.55	pathogenic	1	disease_causing	6.24906	pathogenic	-5.89	DAMAGING	0.768351	damaging
15	48788409	A	C	FBN1	ENSP00000325527	p.C769W	pathogenic	0.96763	deleterious	0.913074	deleterious	0	damaging	0.999	probably damaging	0.997	probably damaging	4.42	pathogenic	1	disease_causing	5.43201	pathogenic	-5.91	DAMAGING	0.760385	damaging
15	48788373	A	C	FBN1	ENSP00000325527	p.C781W	pathogenic	0.967549	deleterious	0.911635	deleterious	0	damaging	0.999	probably damaging	0.997	probably damaging	4.425	pathogenic	1	disease_causing	5.87654	pathogenic	-5.91	DAMAGING	0.760642	damaging
15	48734030	A	C	FBN1	ENSP00000325527	p.C2017W	pathogenic	0.965101	deleterious	0.824239	deleterious	0	damaging	0.997	probably damaging	0.995	probably damaging	4.765	pathogenic	1	disease_causing	5.81389	pathogenic	-5.07	DAMAGING	0.779769	damaging
15	48773929	C	A	FBN1	ENSP00000325527	p.C1296F	pathogenic	0.987004	deleterious	0.931272	deleterious	0	damaging	0.997	probably damaging	0.996	probably damaging	4.655	pathogenic	1	disease_causing	7.48605	pathogenic	-5.91	DAMAGING	0.775079	damaging
15	48755305	C	A	FBN1	ENSP00000325527	p.C1733F	pathogenic	0.933195	deleterious	0.758721	deleterious	0	damaging	0.996	probably damaging	0.996	probably damaging	3.42	pathogenic	1	disease_causing	7.24543	pathogenic	-5.13	DAMAGING	0.684176	damaging
15	48752496	C	A	FBN1	ENSP00000325527	p.C1748F	pathogenic	0.938463	deleterious	0.774805	deleterious	0	damaging	0.992	probably damaging	0.982	probably damaging	3.53	pathogenic	1	disease_causing	5.56288	pathogenic	-5.04	DAMAGING	0.691588	damaging
15	48713760	C	A	FBN1	ENSP00000325527	p.C2565F	pathogenic	0.984157	deleterious	0.941639	deleterious	0	damaging	0.997	probably damaging	0.996	probably damaging	4.12	pathogenic	1	disease_causing	7.6722	pathogenic	-7.98	DAMAGING	0.774629	damaging
15	48712889	C	A	FBN1	ENSP00000325527	p.C2605F	pathogenic	0.980511	deleterious	0.945558	deleterious	0	damaging	0.999	probably damaging	0.998	probably damaging	3.67	pathogenic	1	disease_causing	7.3225	pathogenic	-5.91	DAMAGING	0.71015	damaging
5	127671254	A	G	FBN2	ENSP00000262464	p.M1247T	pathogenic	0.101729	neutral	0.182567	neutral	0.75	benign	0	benign	0	benign	-0.935	benign	0.730678	disease_causing	1.49291	benign	-3.88	DAMAGING	0.432907	neutral
5	127674667	C	T	FBN2	ENSP00000262464	p.E1144K	pathogenic	0.254189	neutral	0.36759	neutral	0.07	benign	0.799	possibly damaging	0.298	benign	0.875	benign	0.999984	disease_causing	4.64143	pathogenic	-3.02	DAMAGING	0.524989	damaging
5	127744381	C	T	FBN2	ENSP00000262464	p.G355D	pathogenic	0.835462	deleterious	0.697348	deleterious	0.02	damaging	0.997	probably damaging	0.958	probably damaging	2.645	pathogenic	1	disease_causing	5.7653	pathogenic	-3.27	DAMAGING	0.613924	damaging
5	127668610	A	G	FBN2	ENSP00000262464	p.C1406R	pathogenic	0.949336	deleterious	0.793449	deleterious	0	damaging	0.997	probably damaging	0.996	probably damaging	4.51	pathogenic	1	disease_causing	5.73343	pathogenic	-3.14	DAMAGING	0.78274	damaging
22	32871090	T	G	FBXO7	ENSP00000266087	p.L34R	pathogenic	0.723859	deleterious	0.605554	deleterious	0	damaging	0.997	probably damaging	0.916	probably damaging	2.455	pathogenic	0.954928	disease_causing	4.93881	pathogenic	1.09	TOLERATED	0.506704	neutral
11	61563908	G	A	FEN1	ENSP00000305480	p.E359K	pathogenic	0.456988	neutral	0.623392	deleterious	0.27	benign	0.996	probably damaging	0.905	possibly damaging	0.585	benign	0.999999	disease_causing	3.34312	benign	1.51	TOLERATED	0.422399	neutral
4	155510606	A	G	FGA	ENSP00000385981	p.C55R	pathogenic	0.950975	deleterious	0.950975	deleterious	0	damaging	1	probably damaging	1	probably damaging	2.395	pathogenic	1	disease_causing	6.22288	pathogenic	-1.98	DAMAGING	0.603088	damaging
4	155508031	A	G	FGA	ENSP00000385981	p.C184R	pathogenic	0.958332	deleterious	0.958332	deleterious	0	damaging	1	probably damaging	1	probably damaging	2.395	pathogenic	1	disease_causing	5.31103	pathogenic	-6.5	DAMAGING	0.651814	damaging
4	155508029	G	C	FGA	ENSP00000385981	p.C184W	pathogenic	0.980818	deleterious	0.980818	deleterious	0	damaging	1	probably damaging	1	probably damaging	2.395	pathogenic	1	disease_causing	4.69555	pathogenic	-6.5	DAMAGING	0.651814	damaging
4	155507109	C	T	FGA	ENSP00000385981	p.C491Y	pathogenic	0.931901	deleterious	0.931901	deleterious	0	damaging	0.999	probably damaging	0.998	probably damaging	2.25	pathogenic	0.999944	disease_causing	5.54253	pathogenic	-1.71	DAMAGING	0.590444	damaging
4	155490927	C	A	FGB	ENSP00000306099	p.T407K	pathogenic	0.705357	deleterious	0.705357	deleterious	0	damaging	1	probably damaging	1	probably damaging	4.39	pathogenic	1	disease_causing	7.30623	pathogenic	-2.8	DAMAGING	0.780714	damaging
4	155488897	G	A	FGB	ENSP00000306099	p.D215N	pathogenic	0.812857	deleterious	0.812857	deleterious	0.59	benign	0.745	possibly damaging	0.325	benign	1.95	pathogenic	0.99968	disease_causing	5.20895	pathogenic	-1.68	DAMAGING	0.536443	damaging
4	155487128	T	C	FGB	ENSP00000306099	p.C95R	pathogenic	0.934345	deleterious	0.934345	deleterious	0	damaging	1	probably damaging	1	probably damaging	2.425	pathogenic	1	disease_causing	5.67985	pathogenic	-2.88	DAMAGING	0.595916	damaging
12	4488550	G	T	FGF23	ENSP00000237837	p.Q67K	pathogenic	0.247861	neutral	0.410255	neutral	0.13	benign	0.957	probably damaging	0.372	benign	1.125	benign	0.98649	disease_causing	4.65036	pathogenic	-1.38	TOLERATED	0.527862	damaging
12	4488714	G	T	FGF23	ENSP00000237837	p.A12D	pathogenic	0.0572597	neutral	0.0324524	neutral	0.08	benign	0.255	benign	0.077	benign	0	benign	0	polymorphism	1.23723	benign	-1.43	TOLERATED	0.455288	neutral
11	69633700	A	C	FGF3	ENSP00000334122	p.M1R	pathogenic	0.345362	neutral	0.301626	neutral	0	damaging	0.989	probably damaging	0.651	possibly damaging	NA	NA	NA	NA	3.13197	benign	-1.35	TOLERATED	0.439302	neutral
11	69625259	G	C	FGF3	ENSP00000334122	p.F178L	pathogenic	0.855575	deleterious	0.470227	neutral	0	damaging	0.999	probably damaging	0.994	probably damaging	3.415	pathogenic	0.999998	disease_causing	5.92853	pathogenic	-2.08	DAMAGING	0.708174	damaging
8	38271701	T	C	FGFR1	ENSP00000400162	p.M719V	pathogenic	0.805062	deleterious	0.609921	deleterious	0	damaging	0.999	probably damaging	0.991	probably damaging	1.685	benign	1	disease_causing	4.90406	pathogenic	-1.68	DAMAGING	0.540849	damaging
8	38271721	A	G	FGFR1	ENSP00000400162	p.L712P	pathogenic	0.916764	deleterious	0.853573	deleterious	0	damaging	1	probably damaging	1	probably damaging	2.465	pathogenic	1	disease_causing	6.18397	pathogenic	-2.97	DAMAGING	0.599799	damaging
8	38275748	G	C	FGFR1	ENSP00000400162	p.D476E	pathogenic	0.45663	neutral	0.585498	deleterious	0.17	benign	0.007	benign	0.007	benign	1.54	benign	1	disease_causing	2.65829	benign	-2.85	DAMAGING	0.542878	damaging
8	38272080	T	C	FGFR1	ENSP00000400162	p.D682G	pathogenic	0.920365	deleterious	0.759432	deleterious	0	damaging	1	probably damaging	1	probably damaging	4.235	pathogenic	1	disease_causing	6.85377	pathogenic	-5.16	DAMAGING	0.743853	damaging
8	38275487	C	T	FGFR1	ENSP00000400162	p.G485R	pathogenic	0.926116	deleterious	0.862776	deleterious	0	damaging	1	probably damaging	1	probably damaging	3.82	pathogenic	1	disease_causing	7.4092	pathogenic	-2.77	DAMAGING	0.729503	damaging
8	38279353	C	T	FGFR1	ENSP00000400162	p.G348E	pathogenic	0.881082	deleterious	0.827264	deleterious	0	damaging	0.999	probably damaging	0.991	probably damaging	2.45	pathogenic	1	disease_causing	6.49129	pathogenic	-4.85	DAMAGING	0.61679	damaging
8	38271794	C	A	FGFR1	ENSP00000400162	p.V688L	pathogenic	0.653198	deleterious	0.427289	neutral	0	damaging	0.996	probably damaging	0.987	probably damaging	2.135	pathogenic	1	disease_causing	6.2646	pathogenic	-2.12	DAMAGING	0.574886	damaging
8	38287271	G	C	FGFR1	ENSP00000400162	p.S96C	pathogenic	0.899532	deleterious	0.839682	deleterious	0	damaging	0.999	probably damaging	0.937	probably damaging	3.33	pathogenic	0.999996	disease_causing	5.38921	pathogenic	-1.6	DAMAGING	0.709928	damaging
8	38282211	G	A	FGFR1	ENSP00000400162	p.S251F	pathogenic	0.930442	deleterious	0.919423	deleterious	0	damaging	0.992	probably damaging	0.967	probably damaging	2.155	pathogenic	1	disease_causing	4.93278	pathogenic	-1.31	TOLERATED	0.585809	damaging
8	38314953	C	A	FGFR1	ENSP00000400162	p.W4C	pathogenic	0.82003	deleterious	0.802085	deleterious	0	damaging	0.975	probably damaging	0.8	possibly damaging	0.205	benign	0.999999	disease_causing	5.77721	pathogenic	-1.14	TOLERATED	0.475475	neutral
8	38282133	C	A	FGFR1	ENSP00000400162	p.C277F	pathogenic	0.926946	deleterious	0.833266	deleterious	0	damaging	1	probably damaging	0.999	probably damaging	3.1	pathogenic	1	disease_causing	7.22934	pathogenic	-5.45	DAMAGING	0.666305	damaging
10	123276938	G	C	FGFR2	ENSP00000351276	p.L327V	pathogenic	0.923242	deleterious	0.907994	deleterious	0	damaging	NA	NA	NA	NA	3.2	pathogenic	1	disease_causing	1.76432	benign	-5.82	DAMAGING	0.678349	damaging
10	123279620	C	A	FGFR2	ENSP00000351276	p.G271V	pathogenic	0.951415	deleterious	0.924889	deleterious	0	damaging	0.61	possibly damaging	0.527	possibly damaging	4.3	pathogenic	1	disease_causing	4.99327	pathogenic	-1.49	TOLERATED	0.748379	damaging
4	1806162	C	A	FGFR3	ENSP00000414914	p.T394K	pathogenic	0.366321	neutral	0.361708	neutral	0.16	benign	0.074	benign	0.148	benign	1.355	benign	0	polymorphism	1.78883	benign	-1.81	DAMAGING	0.535967	damaging
4	1807335	G	T	FGFR3	ENSP00000414914	p.M528I	pathogenic	0.682105	deleterious	0.787476	deleterious	0	damaging	0.954	possibly damaging	0.978	probably damaging	-1.12	benign	1	disease_causing	5.64203	pathogenic	-1.44	TOLERATED	0.36369	neutral
4	1806111	T	G	FGFR3	ENSP00000414914	p.L377R	pathogenic	0.939372	deleterious	0.882925	deleterious	0	damaging	0.98	probably damaging	0.865	possibly damaging	2.615	pathogenic	1	disease_causing	5.49102	pathogenic	-2.37	DAMAGING	0.619936	damaging
4	155529696	T	G	FGG	ENSP00000384860	p.K258T	pathogenic	0.839591	deleterious	0.839591	deleterious	0	damaging	1	probably damaging	0.998	probably damaging	2.295	pathogenic	1	disease_causing	6.08429	pathogenic	-1.23	TOLERATED	0.604829	damaging
4	155526175	A	T	FGG	ENSP00000384860	p.N391K	pathogenic	0.588077	deleterious	0.588077	deleterious	0	damaging	0.946	possibly damaging	0.709	possibly damaging	1.13	benign	0.999971	disease_causing	5.2158	pathogenic	-1.21	TOLERATED	0.52924	damaging
4	155529701	A	C	FGG	ENSP00000384860	p.N256K	pathogenic	0.727509	deleterious	0.727509	deleterious	0	damaging	1	probably damaging	1	probably damaging	3.61	pathogenic	1	disease_causing	5.76326	pathogenic	-4.51	DAMAGING	0.693979	damaging
4	155527953	T	C	FGG	ENSP00000384860	p.N345D	pathogenic	0.77867	deleterious	0.77867	deleterious	0.01	damaging	0.992	probably damaging	0.962	probably damaging	3.29	pathogenic	1	disease_causing	5.91574	pathogenic	-4.56	DAMAGING	0.669414	damaging
4	155528079	T	G	FGG	ENSP00000384860	p.T303P	pathogenic	0.734315	deleterious	0.734315	deleterious	0.02	damaging	0.98	probably damaging	0.889	possibly damaging	3.39	pathogenic	1	disease_causing	5.50647	pathogenic	-1.1	TOLERATED	0.729431	damaging
4	155533337	G	A	FGG	ENSP00000384860	p.T47I	pathogenic	0.883368	deleterious	0.883368	deleterious	0	damaging	1	probably damaging	1	probably damaging	2.52	pathogenic	1	disease_causing	6.28417	pathogenic	-1.43	TOLERATED	0.625527	damaging
4	155527962	C	T	FGG	ENSP00000384860	p.D342N	pathogenic	0.807053	deleterious	0.807053	deleterious	0	damaging	1	probably damaging	0.995	probably damaging	3.105	pathogenic	1	disease_causing	7.23477	pathogenic	-2.09	DAMAGING	0.676147	damaging
4	155526174	C	T	FGG	ENSP00000384860	p.G392S	pathogenic	0.711388	deleterious	0.711388	deleterious	0	damaging	1	probably damaging	1	probably damaging	2.59	pathogenic	1	disease_causing	7.20095	pathogenic	-2.34	DAMAGING	0.618354	damaging
4	155530828	T	C	FGG	ENSP00000384860	p.Y207C	pathogenic	0.954541	deleterious	0.954541	deleterious	0	damaging	1	probably damaging	0.999	probably damaging	3.455	pathogenic	1	disease_causing	5.49401	pathogenic	-1.65	DAMAGING	0.72165	damaging
4	155527913	G	C	FGG	ENSP00000384860	p.S358C	pathogenic	0.907605	deleterious	0.907605	deleterious	0.01	damaging	1	probably damaging	0.998	probably damaging	2.745	pathogenic	1	disease_causing	5.02118	pathogenic	-4.35	DAMAGING	0.627574	damaging
4	155529632	C	G	FGG	ENSP00000384860	p.W279C	pathogenic	0.969864	deleterious	0.969864	deleterious	0	damaging	1	probably damaging	1	probably damaging	2.71	pathogenic	1	disease_causing	7.14631	pathogenic	-4.33	DAMAGING	0.624568	damaging
4	155529768	C	A	FGG	ENSP00000384860	p.W234L	pathogenic	0.65796	deleterious	0.65796	deleterious	0	damaging	1	probably damaging	1	probably damaging	4.35	pathogenic	1	disease_causing	7.25121	pathogenic	-5.01	DAMAGING	0.752011	damaging
1	241675403	A	C	FH	ENSP00000355518	p.V140G	pathogenic	0.938889	deleterious	0.688317	deleterious	0	damaging	0.994	probably damaging	0.996	probably damaging	4.095	pathogenic	1	disease_causing	5.74317	pathogenic	-5.94	DAMAGING	0.739547	damaging
2	105979918	G	A	FHL2	ENSP00000322909	p.T171M	pathogenic	0.437168	neutral	0.421542	neutral	0.01	damaging	0.872	possibly damaging	0.77	possibly damaging	0.885	benign	0.996848	disease_causing	4.66187	pathogenic	-2.27	DAMAGING	0.51781	neutral
2	105979871	C	A	FHL2	ENSP00000322909	p.V187L	pathogenic	0.304405	neutral	0.414133	neutral	0.43	benign	0.001	benign	0.025	benign	0.66	benign	0.986868	disease_causing	2.89272	benign	-2.26	DAMAGING	0.506821	neutral
6	110081543	A	C	FIG4	ENSP00000230124	p.T410P	pathogenic	0.0815487	neutral	0.183027	neutral	0.23	benign	0.01	benign	0.049	benign	-0.425	benign	2e-06	polymorphism	1.2876	benign	0.4	TOLERATED	0.404336	neutral
6	110107636	A	G	FIG4	ENSP00000230124	p.M694V	pathogenic	0.218744	neutral	0.450411	neutral	0	damaging	0.73	possibly damaging	0.147	benign	0.895	benign	0.999963	disease_causing	2.97147	benign	0.64	TOLERATED	0.464346	neutral
6	110113852	T	C	FIG4	ENSP00000230124	p.F815S	pathogenic	0.106158	neutral	0.158023	neutral	0.02	damaging	0.002	benign	0.003	benign	0	benign	0.006822	polymorphism	3.61215	benign	0.73	TOLERATED	0.423801	neutral
19	47258744	G	T	FKRP	ENSP00000326570	p.A13S	pathogenic	0.813642	deleterious	0.557787	deleterious	0.05	benign	0.996	probably damaging	0.865	possibly damaging	1.67	benign	0.999868	disease_causing	5.49154	pathogenic	-6.26	DAMAGING	0.625356	damaging
X	153580707	G	A	FLNA	ENSP00000416926	p.P2196L	pathogenic	0.910858	deleterious	0.805252	deleterious	0	damaging	1	probably damaging	0.997	probably damaging	3.545	pathogenic	NA	NA	5.44249	pathogenic	0.35	TOLERATED	0.680317	damaging
X	153596419	A	C	FLNA	ENSP00000416926	p.L138R	pathogenic	0.964094	deleterious	0.937015	deleterious	0	damaging	0.999	probably damaging	0.992	probably damaging	4.395	pathogenic	NA	NA	5.92411	pathogenic	-5.19	DAMAGING	0.755115	damaging
7	128477710	C	A	FLNC	ENSP00000327145	p.N290K	pathogenic	0.889792	deleterious	0.899308	deleterious	0	damaging	1	probably damaging	0.998	probably damaging	2.82	pathogenic	0.998966	disease_causing	7.06223	pathogenic	-0.01	TOLERATED	0.61465	damaging
7	128494682	C	A	FLNC	ENSP00000327145	p.H2315N	pathogenic	0.540332	deleterious	0.535834	neutral	0.56	benign	0.044	benign	0.047	benign	1.12	benign	0.999998	disease_causing	3.97292	benign	1.04	TOLERATED	0.447298	neutral
7	128493805	G	A	FLNC	ENSP00000327145	p.R2133H	pathogenic	0.808941	deleterious	0.893841	deleterious	0	damaging	1	probably damaging	0.959	probably damaging	1.52	benign	0.999991	disease_causing	7.12689	pathogenic	-2.12	DAMAGING	0.539994	damaging
7	128488649	G	A	FLNC	ENSP00000327145	p.A1539T	pathogenic	0.868525	deleterious	0.88739	deleterious	0	damaging	1	probably damaging	1	probably damaging	2.76	pathogenic	1	disease_causing	6.77757	pathogenic	-2.15	DAMAGING	0.639212	damaging
7	128496609	C	T	FLNC	ENSP00000327145	p.A2430V	pathogenic	0.573652	deleterious	0.829907	deleterious	1	benign	0.871	possibly damaging	0.752	possibly damaging	1.85	benign	0.999784	disease_causing	1.1757	benign	-1.87	DAMAGING	0.539958	damaging
7	128493858	G	A	FLNC	ENSP00000327145	p.G2151S	pathogenic	0.770667	deleterious	0.794858	deleterious	0	damaging	1	probably damaging	0.998	probably damaging	1.63	benign	1	disease_causing	6.88485	pathogenic	-2.87	DAMAGING	0.545899	damaging
7	128475395	T	C	FLNC	ENSP00000327145	p.V123A	pathogenic	0.885728	deleterious	0.71993	deleterious	0.01	damaging	0.995	probably damaging	0.996	probably damaging	2.55	pathogenic	0.999929	disease_causing	5.73434	pathogenic	-0.02	TOLERATED	0.584566	damaging
5	180037008	G	C	FLT4	ENSP00000377016	p.S1235C	pathogenic	0.579936	deleterious	0.422573	neutral	0.01	damaging	0.999	probably damaging	0.948	probably damaging	2.215	pathogenic	0.999961	disease_causing	4.96063	pathogenic	-1.09	TOLERATED	0.597862	damaging
1	213058692	G	C	FLVCR1	ENSP00000355938	p.G384R	pathogenic	0.943229	deleterious	0.964202	deleterious	0	damaging	1	probably damaging	1	probably damaging	3.235	pathogenic	1	disease_causing	6.79884	pathogenic	-0.21	TOLERATED	0.674186	damaging
11	71906696	C	A	FOLR1	ENSP00000308137	p.P133H	pathogenic	0.868483	deleterious	0.839848	deleterious	0	damaging	1	probably damaging	1	probably damaging	3.615	pathogenic	1	disease_causing	6.08117	pathogenic	-1.73	DAMAGING	0.736561	damaging
19	46375994	C	T	FOXA3	ENSP00000304004	p.A244V	pathogenic	0.26559	neutral	0.458815	neutral	0.08	benign	0.002	benign	0.001	benign	0.55	benign	0	polymorphism	-0.404594	benign	-2.89	DAMAGING	0.506781	neutral
19	46375448	C	T	FOXA3	ENSP00000304004	p.S62L	pathogenic	0.21448	neutral	0.686226	deleterious	0.06	benign	0.025	benign	0.057	benign	0	benign	0.036773	polymorphism	1.80543	benign	2.2	TOLERATED	0.379613	neutral
6	1611057	T	G	FOXC1	ENSP00000370256	p.I126S	pathogenic	0.980273	deleterious	0.83382	deleterious	0	damaging	1	probably damaging	0.999	probably damaging	4.655	pathogenic	1	disease_causing	6.07181	pathogenic	-4.57	DAMAGING	0.772784	damaging
9	100616939	C	G	FOXE1	ENSP00000364265	p.A248G	pathogenic	0.170809	neutral	0.25979	neutral	0.34	benign	0	benign	0	benign	0.755	benign	0.004045	polymorphism	3.60807	benign	-3.3	DAMAGING	0.52357	damaging
1	47882345	C	G	FOXE3	ENSP00000334472	p.R120G	pathogenic	0.97425	deleterious	0.827301	deleterious	0	damaging	0.999	probably damaging	0.997	probably damaging	4.905	pathogenic	1	disease_causing	7.35782	pathogenic	-4.71	DAMAGING	0.789177	damaging
16	86544432	G	C	FOXF1	ENSP00000262426	p.R86P	pathogenic	0.798406	deleterious	0.798882	deleterious	0	damaging	1	probably damaging	1	probably damaging	3.58	pathogenic	1	disease_causing	7.08278	pathogenic	-4.01	DAMAGING	0.691336	damaging
14	29237044	A	G	FOXG1	ENSP00000339004	p.N187D	pathogenic	0.7194	deleterious	0.8512	deleterious	0.01	damaging	1	probably damaging	1	probably damaging	2.135	pathogenic	0.999999	disease_causing	5.47526	pathogenic	-3.7	DAMAGING	0.577298	damaging
14	29237050	C	G	FOXG1	ENSP00000339004	p.L189V	pathogenic	0.958952	deleterious	0.833098	deleterious	0	damaging	0.999	probably damaging	0.999	probably damaging	3.585	pathogenic	0.999994	disease_causing	5.28493	pathogenic	-4.69	DAMAGING	0.692837	damaging
X	49113998	G	A	FOXP3	ENSP00000365380	p.R114W	pathogenic	0.642926	deleterious	0.940634	deleterious	0	damaging	0.998	probably damaging	0.609	possibly damaging	0.55	benign	NA	NA	6.66807	pathogenic	-3.77	DAMAGING	0.546578	damaging
X	49109598	G	A	FOXP3	ENSP00000365380	p.L345F	pathogenic	0.916559	deleterious	0.8287	deleterious	0	damaging	0.106	benign	0.139	benign	3.04	pathogenic	NA	NA	4.33915	pathogenic	-4.7	DAMAGING	0.652614	damaging
X	49108193	G	A	FOXP3	ENSP00000365380	p.L360F	pathogenic	0.984747	deleterious	0.896346	deleterious	0	damaging	1	probably damaging	0.999	probably damaging	4.04	pathogenic	NA	NA	5.94522	pathogenic	-4.42	DAMAGING	0.727836	damaging
X	131219698	T	C	FRMD7	ENSP00000298542	p.M186V	pathogenic	0.77641	deleterious	0.546913	deleterious	0	damaging	0.963	probably damaging	0.714	possibly damaging	3.29	pathogenic	NA	NA	4.75384	pathogenic	-1.69	DAMAGING	0.703574	damaging
X	131216421	A	G	FRMD7	ENSP00000298542	p.L292P	pathogenic	0.771233	deleterious	0.802532	deleterious	0	damaging	1	probably damaging	0.993	probably damaging	2.325	pathogenic	NA	NA	6.01615	pathogenic	-2.29	DAMAGING	0.592235	damaging
X	131216495	G	T	FRMD7	ENSP00000298542	p.F267L	pathogenic	0.638271	deleterious	0.653229	deleterious	0.05	benign	1	probably damaging	0.999	probably damaging	0.935	benign	NA	NA	5.1226	pathogenic	-0.77	TOLERATED	0.511916	neutral
X	12734235	T	C	FRMPD4	ENSP00000370057	p.C553R	pathogenic	0.558942	deleterious	0.694813	deleterious	0	damaging	0.883	possibly damaging	0.362	benign	1.79	benign	NA	NA	4.61294	pathogenic	1.9	TOLERATED	0.389664	neutral
2	49190707	A	C	FSHR	ENSP00000384708	p.I418S	pathogenic	0.921712	deleterious	0.751706	deleterious	0	damaging	0.999	probably damaging	0.991	probably damaging	3.57	pathogenic	1	disease_causing	5.66	pathogenic	-2.05	DAMAGING	0.724203	damaging
2	49190419	A	G	FSHR	ENSP00000384708	p.V514A	pathogenic	0.880487	deleterious	0.629163	deleterious	0	damaging	0.999	probably damaging	0.997	probably damaging	3.38	pathogenic	0.999341	disease_causing	2.94136	benign	-0.52	TOLERATED	0.705857	damaging
X	48336511	G	C	FTSJ1	ENSP00000326948	p.A26P	pathogenic	0.913556	deleterious	0.865114	deleterious	0	damaging	1	probably damaging	1	probably damaging	4.205	pathogenic	NA	NA	6.29002	pathogenic	0.99	TOLERATED	0.705501	damaging
X	48337492	G	A	FTSJ1	ENSP00000326948	p.G117R	pathogenic	0.871368	deleterious	0.84699	deleterious	0	damaging	1	probably damaging	1	probably damaging	3.855	pathogenic	NA	NA	6.30457	pathogenic	1.22	TOLERATED	0.655562	damaging
16	31202343	C	T	FUS	ENSP00000254108	p.R485W	pathogenic	0.637657	deleterious	0.604458	deleterious	0.05	benign	0.007	benign	0.003	benign	1.65	benign	0.999014	disease_causing	6.31994	pathogenic	-4.79	DAMAGING	0.582605	damaging
16	31202755	A	G	FUS	ENSP00000254108	p.Y526C	pathogenic	0.0627954	neutral	0.0566749	neutral	0	damaging	0.943	possibly damaging	0.759	possibly damaging	0.805	benign	0.843641	disease_causing	4.31831	pathogenic	-5.12	DAMAGING	0.566081	damaging
11	86663342	G	C	FZD4	ENSP00000434034	p.N152K	pathogenic	7.69149e-07	neutral	3e-14	neutral	0.05	benign	0.975	probably damaging	0.906	possibly damaging	2.7	pathogenic	0.998949	disease_causing	1.30222	benign	-0.95	TOLERATED	0.657156	damaging
11	86663328	A	G	FZD4	ENSP00000434034	p.M157T	pathogenic	0.945135	deleterious	0.996555	deleterious	0	damaging	0.256	benign	0.173	benign	1.725	benign	1	disease_causing	2.89804	benign	-1.26	TOLERATED	0.546229	damaging
11	86662209	C	T	FZD4	ENSP00000434034	p.G530E	pathogenic	0.912705	deleterious	0.613691	deleterious	0.02	damaging	0.59	possibly damaging	0.078	benign	1.04	benign	1	disease_causing	3.3718	benign	-1.46	TOLERATED	0.523485	damaging
11	86663122	A	T	FZD4	ENSP00000434034	p.W226R	pathogenic	0.920961	deleterious	0.98623	deleterious	0	damaging	1	probably damaging	0.999	probably damaging	3.665	pathogenic	1	disease_causing	4.87861	pathogenic	-1.65	DAMAGING	0.743972	damaging
17	41059551	G	A	G6PC	ENSP00000253801	p.G118S	pathogenic	0.826428	deleterious	0.668812	deleterious	0.01	damaging	0.998	probably damaging	0.962	probably damaging	2.72	pathogenic	1	disease_causing	6.75027	pathogenic	-1.68	DAMAGING	0.642358	damaging
X	153760882	G	C	G6PD	ENSP00000377194	p.P396R	pathogenic	0.953638	deleterious	0.891085	deleterious	0	damaging	1	probably damaging	0.992	probably damaging	4.645	pathogenic	NA	NA	5.16465	pathogenic	-8.21	DAMAGING	0.808971	damaging
17	78085849	C	G	GAA	ENSP00000305692	p.H568Q	pathogenic	0.647647	deleterious	0.611809	deleterious	0.09	benign	1	probably damaging	1	probably damaging	2.625	pathogenic	0.926746	disease_causing	4.89905	pathogenic	-3.14	DAMAGING	0.613097	damaging
17	78078651	G	A	GAA	ENSP00000305692	p.R89H	pathogenic	0.880664	deleterious	0.762261	deleterious	0	damaging	1	probably damaging	0.998	probably damaging	3.715	pathogenic	0.999975	disease_causing	6.37001	pathogenic	-1.08	TOLERATED	0.764639	damaging
17	78078888	G	C	GAA	ENSP00000305692	p.R168P	pathogenic	0.441351	neutral	0.136484	neutral	0.15	benign	0.795	possibly damaging	0.604	possibly damaging	3.035	pathogenic	0.00325	polymorphism	4.37541	pathogenic	-1.9	DAMAGING	0.67194	damaging
17	78083802	T	C	GAA	ENSP00000305692	p.L462P	pathogenic	0.893651	deleterious	0.853737	deleterious	0.01	damaging	0.998	probably damaging	0.981	probably damaging	2.98	pathogenic	0.999999	disease_causing	5.08308	pathogenic	-3.3	DAMAGING	0.643123	damaging
[truncated: 7,228 more rows]
