# Supplementary material for: iFish: predicting the pathogenicity of human nonsynonymous variants using gene-specific/family-specific attributes and classifiers
Source: Sci Rep. 2016 Aug 16;6:31321. doi: 10.1038/srep31321 (PMC4985647; doi:10.1038/srep31321)
Supplement: Supplementary Dataset 3 [file srep31321-s4.xls]

## Sheet: SwissvarFilteredMix
chromosome	position	refNT	altNT	gene symbol	protein id	AA change	Disease relevance	iFish score	iFish prediction	SIFT score	SIFT prediction	PolyPhen2_hdiv score	PolyPhen2_hdiv prediction	PolyPhen2_hvar score	PolyPen2_hvar prediction	MutationAssessor score	MutationAssessor prediction	MutationTaster2 score	MutationTaster2 prediction	CADD raw score	FATHMM score	FATHMM prediction	Condel score	Condel prediction
10	102506022	A	G	PAX2	ENSP00000347385	p.D2G	pathogenic	0.866076	deleterious	0	damaging	NA	NA	NA	NA	1.15	benign	0.999936	disease_causing	5.41418	-4.21	DAMAGING	0.564143	damaging
10	102509530	G	A	PAX2	ENSP00000347385	p.G24E	pathogenic	0.946902	deleterious	0	damaging	1	probably damaging	1	probably damaging	3.95	pathogenic	1	disease_causing	6.24036	-6.59	DAMAGING	0.738633	damaging
10	102509533	G	A	PAX2	ENSP00000347385	p.G24E	pathogenic	0.946932	deleterious	0	damaging	1	probably damaging	1	probably damaging	3.905	pathogenic	1	disease_causing	6.27208	-6.59	DAMAGING	0.735725	damaging
10	102509533	G	T	PAX2	ENSP00000347385	p.G25V	pathogenic	0.905992	deleterious	0	damaging	1	probably damaging	1	probably damaging	3.905	pathogenic	1	disease_causing	6.2145	-6.61	DAMAGING	0.73603	damaging
10	102509557	T	G	PAX2	ENSP00000347385	p.L33R	pathogenic	0.99222	deleterious	0	damaging	0.999	probably damaging	0.999	probably damaging	3.995	pathogenic	1	disease_causing	6.31907	-6.45	DAMAGING	0.739363	damaging
10	102509626	G	A	PAX2	ENSP00000347385	p.R56Q	pathogenic	0.982146	deleterious	0	damaging	0.967	probably damaging	0.468	possibly damaging	3.635	pathogenic	1	disease_causing	7.2244	-5.92	DAMAGING	0.708041	damaging
10	102509641	G	A	PAX2	ENSP00000347385	p.S61N	pathogenic	0.967605	deleterious	0	damaging	0.982	probably damaging	0.984	probably damaging	3.44	pathogenic	1	disease_causing	5.78904	-6.38	DAMAGING	0.70232	damaging
10	102509641	G	T	PAX2	ENSP00000347385	p.S61I	pathogenic	0.908832	deleterious	0	damaging	1	probably damaging	0.999	probably damaging	3.99	pathogenic	1	disease_causing	6.30635	-6.46	DAMAGING	0.738941	damaging
10	102509665	T	C	PAX2	ENSP00000347385	p.L69P	pathogenic	0.92287	deleterious	0	damaging	1	probably damaging	0.996	probably damaging	3.66	pathogenic	1	disease_causing	5.70323	-6.47	DAMAGING	0.717834	damaging
10	102509671	G	C	PAX2	ENSP00000347385	p.R71T	pathogenic	0.987181	deleterious	0	damaging	0.332	benign	0.115	benign	3.425	pathogenic	1	disease_causing_automatic	5.84624	-6.33	DAMAGING	0.700526	damaging
10	102510477	C	T	PAX2	ENSP00000347385	p.P80L	pathogenic	0.938765	deleterious	0	damaging	1	probably damaging	1	probably damaging	3.96	pathogenic	1	disease_causing	7.35254	-6.48	DAMAGING	0.737342	damaging
10	102510488	G	A	PAX2	ENSP00000347385	p.G84S	pathogenic	0.966025	deleterious	0	damaging	1	probably damaging	1	probably damaging	3.295	pathogenic	1	disease_causing	7.18229	-6.56	DAMAGING	0.697288	damaging
10	102510491	G	A	PAX2	ENSP00000347385	p.G84S	pathogenic	0.948036	deleterious	0	damaging	1	probably damaging	1	probably damaging	3.615	pathogenic	1	disease_causing	6.75201	-6.56	DAMAGING	0.716467	damaging
10	102510588	G	C	PAX2	ENSP00000347385	p.R117P	pathogenic	0.971806	deleterious	0	damaging	1	probably damaging	1	probably damaging	3.495	pathogenic	1	disease_causing	7.04872	-6.02	DAMAGING	0.700322	damaging
10	102510626	C	T	PAX2	ENSP00000347385	p.P130S	pathogenic	0.948814	deleterious	0	damaging	1	probably damaging	1	probably damaging	3.6	pathogenic	1	disease_causing	6.42978	-6.45	DAMAGING	0.713526	damaging
10	102510627	C	A	PAX2	ENSP00000347385	p.P130H	pathogenic	0.915102	deleterious	0	damaging	1	probably damaging	1	probably damaging	3.945	pathogenic	1	disease_causing	6.60048	-6.51	DAMAGING	0.736889	damaging
10	102510636	C	T	PAX2	ENSP00000347385	p.S133F	pathogenic	0.938611	deleterious	0	damaging	1	probably damaging	0.987	probably damaging	3.895	pathogenic	1	disease_causing	6.69304	-6.28	DAMAGING	0.729947	damaging
10	102510639	C	T	PAX2	ENSP00000347385	p.S133F	pathogenic	0.956357	deleterious	0	damaging	1	probably damaging	0.987	probably damaging	3.88	pathogenic	1	disease_causing	6.85317	-6.28	DAMAGING	0.72547	damaging
10	102510641	A	G	PAX2	ENSP00000347385	p.I139V	pathogenic	0.967602	deleterious	0.01	damaging	0.73	possibly damaging	0.68	possibly damaging	2.805	pathogenic	1	disease_causing	5.44403	-5.72	DAMAGING	0.651476	damaging
10	102539259	A	G	PAX2	ENSP00000347385	p.I139V	pathogenic	0.930639	deleterious	0.16	benign	0	benign	0.003	benign	-1.405	benign	0.999998	disease_causing	2.24095	-5.72	DAMAGING	0.455395	neutral
10	102539292	A	G	PAX2	ENSP00000347385	p.T150A	pathogenic	0.844514	deleterious	0.15	benign	0.001	benign	0.002	benign	1.1	benign	0.999956	disease_causing	1.51494	-4.01	DAMAGING	0.561533	damaging
10	102539322	G	A	PAX2	ENSP00000347385	p.A160T	Polymorphism	0.830162	deleterious	0.54	benign	0.025	benign	0.005	benign	-0.255	benign	0.952687	disease_causing	3.11607	-4.05	DAMAGING	0.494105	neutral
10	102539335	C	A	PAX2	ENSP00000347385	p.T164N	pathogenic	0.785189	deleterious	0.08	benign	0.919	possibly damaging	0.589	possibly damaging	1.455	benign	0.999999	disease_causing	2.98742	-4.16	DAMAGING	0.574866	damaging
10	102541017	T	A	PAX2	ENSP00000347385	p.S175T	Polymorphism	0.863183	deleterious	0.18	benign	0.864	possibly damaging	0.466	possibly damaging	2.015	pathogenic	1	disease_causing	1.97565	-4.06	DAMAGING	0.58688	damaging
10	102541029	T	A	PAX2	ENSP00000347385	p.S175T	Polymorphism	0.827839	deleterious	0.16	benign	0.017	benign	0.013	benign	0.97	benign	0.999821	disease_causing	2.15464	-4.06	DAMAGING	0.559088	damaging
10	102541033	G	C	PAX2	ENSP00000347385	p.S175T	Polymorphism	0.910983	deleterious	0.01	damaging	0.928	possibly damaging	0.648	possibly damaging	2.56	pathogenic	1	disease_causing	2.84621	-4.06	DAMAGING	0.619393	damaging
10	102541071	G	A	PAX2	ENSP00000347385	p.G189R	pathogenic	0.95853	deleterious	0	damaging	0.991	probably damaging	0.938	probably damaging	2.44	pathogenic	1	disease_causing	6.51697	-4.27	DAMAGING	0.616774	damaging
10	102541071	G	C	PAX2	ENSP00000347385	p.G189R	pathogenic	0.982403	deleterious	0	damaging	0.991	probably damaging	0.938	probably damaging	2.44	pathogenic	1	disease_causing	6.23212	-4.27	DAMAGING	0.616774	damaging
10	102568889	C	T	PAX2	ENSP00000347385	p.A295V	pathogenic	0.938483	deleterious	0.01	damaging	0.491	possibly damaging	0.184	benign	1.79	benign	0.999645	disease_causing	2.33704	NA	NA	0.577395	damaging
10	102568892	T	C	PAX2	ENSP00000347385	p.L296P	pathogenic	0.939551	deleterious	0	damaging	1	probably damaging	0.999	probably damaging	2.485	pathogenic	1	disease_causing	5.05665	NA	NA	0.624975	damaging
10	102568897	C	T	PAX2	ENSP00000347385	p.P298S	pathogenic	0.819801	deleterious	0.39	benign	0.038	benign	0.02	benign	0.255	benign	0.99983	disease_causing	0.859853	NA	NA	0.520865	neutral
10	102568990	A	G	PAX2	ENSP00000347385	p.T329A	pathogenic	0.854023	deleterious	0.13	benign	0.003	benign	0.012	benign	1.41	benign	0.999826	disease_causing	1.12807	NA	NA	0.571602	damaging
10	102584417	C	T	PAX2	ENSP00000347385	p.A334V	Polymorphism	0.938405	deleterious	0.12	benign	0.152	benign	0.099	benign	1.32	benign	0.945086	disease_causing	3.96245	NA	NA	0.428517	neutral
10	104595086	A	G	CYP17A1	ENSP00000358903	p.W121R	pathogenic	0.917014	deleterious	0	damaging	1	probably damaging	0.998	probably damaging	3.15	pathogenic	1	disease_causing	4.76177	-1.92	DAMAGING	0.683642	damaging
10	104595086	A	T	CYP17A1	ENSP00000358903	p.W121R	pathogenic	0.917014	deleterious	0	damaging	1	probably damaging	0.998	probably damaging	3.15	pathogenic	1	disease_causing	4.73322	-1.92	DAMAGING	0.683642	damaging
10	104597053	G	C	CYP17A1	ENSP00000358903	p.C22W	Polymorphism	0.622437	deleterious	0.19	benign	0.598	possibly damaging	0.319	benign	0	benign	0	polymorphism	1.04593	-0.38	TOLERATED	0.445101	neutral
10	12131190	G	T	DHTKD1	ENSP00000263035	p.R308L	Polymorphism	0.145608	neutral	0.36	benign	0	benign	0.004	benign	-0.61	benign	0	polymorphism	0.118871	2.44	TOLERATED	0.425046	neutral
10	121429412	C	T	BAG3	ENSP00000358081	p.P77L	Polymorphism	0.208504	neutral	1	benign	0	benign	0	benign	-1.645	benign	0	polymorphism	0.270454	-0.94	TOLERATED	0.311479	neutral
10	121429645	G	A	BAG3	ENSP00000358081	p.A155T	Polymorphism	0.310502	neutral	0.46	benign	0	benign	0.001	benign	0.205	benign	0	polymorphism	0.667735	-0.74	TOLERATED	0.465516	neutral
10	121432157	G	A	BAG3	ENSP00000358081	p.D300N	Polymorphism	0.957499	deleterious	0	damaging	0.301	benign	0.03	benign	1.04	benign	0.99309	disease_causing	4.09655	-0.98	TOLERATED	0.52549	damaging
10	121436280	C	T	BAG3	ENSP00000358081	p.A405V	Polymorphism	0.668325	deleterious	0.15	benign	0.008	benign	0.002	benign	0.895	benign	0	polymorphism	1.00402	-0.32	TOLERATED	0.496948	neutral
10	121436725	A	C	BAG3	ENSP00000358081	p.E553D	Polymorphism	0.826943	deleterious	0.06	benign	0.002	benign	0.001	benign	0.975	benign	0.00188	polymorphism	1.06795	-0.96	TOLERATED	0.522628	damaging
10	121436725	A	T	BAG3	ENSP00000358081	p.E553D	Polymorphism	0.826943	deleterious	0.06	benign	0.002	benign	0.001	benign	0.975	benign	0.00188	polymorphism	1.20183	-0.96	TOLERATED	0.522628	damaging
10	12154929	G	C	DHTKD1	ENSP00000263035	p.G729R	pathogenic	0.802852	deleterious	0	damaging	0.952	possibly damaging	0.911	probably damaging	2.165	pathogenic	0.999999	disease_causing	4.66681	3.56	TOLERATED	0.355972	neutral
10	122646297	T	G	WDR11	ENSP00000263461	p.H690Q	pathogenic	0.417654	neutral	0.02	damaging	NA	NA	NA	NA	1.845	benign	0.999983	disease_causing	5.53277	0.75	TOLERATED	0.452039	neutral
10	122663559	A	C	WDR11	ENSP00000263461	p.K978Q	Polymorphism	0.63352	deleterious	0.02	damaging	NA	NA	NA	NA	1.295	benign	0.999973	disease_causing	2.35396	-2.77	DAMAGING	0.53718	damaging
10	122666298	T	C	WDR11	ENSP00000263461	p.F1150L	pathogenic	0.708219	deleterious	0.1	benign	NA	NA	NA	NA	2.015	pathogenic	1	disease_causing	2.53975	-2.66	DAMAGING	0.560142	damaging
10	122666300	T	A	WDR11	ENSP00000263461	p.F1150L	pathogenic	0.39895	neutral	0.1	benign	NA	NA	NA	NA	2.015	pathogenic	0.999915	disease_causing	1.48725	-2.66	DAMAGING	0.560142	damaging
10	123245003	C	G	FGFR2	ENSP00000263451	p.G613R	Polymorphism	0.906829	deleterious	0	damaging	1	probably damaging	1	probably damaging	1.06	benign	1	disease_causing	7.40258	NA	NA	0.52456	damaging
10	123247579	T	G	FGFR2	ENSP00000263451	p.N549H	pathogenic	0.734887	deleterious	0	damaging	0.745	possibly damaging	0.138	benign	0.945	benign	1	disease_causing	4.86781	NA	NA	0.525527	damaging
10	123247582	T	G	FGFR2	ENSP00000263451	p.N549H	pathogenic	0.728397	deleterious	0	damaging	0.015	benign	0.028	benign	1.685	benign	0.999943	disease_causing	5.74053	NA	NA	0.544974	damaging
10	123256072	C	G	FGFR2	ENSP00000263451	p.G613R	Polymorphism	0.951785	deleterious	0	damaging	1	probably damaging	0.998	probably damaging	4.385	pathogenic	1	disease_causing	7.43999	NA	NA	0.760601	damaging
10	123263352	G	C	FGFR2	ENSP00000263451	p.S347C	pathogenic	0.935982	deleterious	0	damaging	0.998	probably damaging	0.898	possibly damaging	2.685	pathogenic	1	disease_causing	6.36349	-0.49	TOLERATED	0.632293	damaging
10	123263361	G	C	FGFR2	ENSP00000263451	p.A344G	pathogenic	0.416192	neutral	0.05	benign	0	benign	0.002	benign	1.845	benign	0.999936	disease_causing	3.04502	-1.04	TOLERATED	0.540001	damaging
10	123263362	C	G	FGFR2	ENSP00000263451	p.A344P	pathogenic	0.590204	deleterious	0.09	benign	0.007	benign	0.013	benign	1.075	benign	0.999973	disease_causing	5.65466	-1.05	TOLERATED	0.526768	damaging
10	123263374	T	G	FGFR2	ENSP00000263451	p.T341P	pathogenic	0.526084	neutral	0.12	benign	0.071	benign	0.104	benign	1.32	benign	0.948515	disease_causing	3.27218	-4.17	DAMAGING	0.535224	damaging
10	123263424	G	C	FGFR2	ENSP00000263451	p.S351C	pathogenic	0.831066	deleterious	0	damaging	1	probably damaging	0.997	probably damaging	2.93	pathogenic	1	disease_causing	5.94923	-0.31	TOLERATED	0.64565	damaging
10	123263436	G	C	FGFR2	ENSP00000263451	p.S347C	pathogenic	0.938082	deleterious	0	damaging	0.998	probably damaging	0.959	probably damaging	2.805	pathogenic	1	disease_causing	6.60206	-0.49	TOLERATED	0.637217	damaging
10	123263440	T	A	FGFR2	ENSP00000263451	p.S347C	pathogenic	0.908528	deleterious	0	damaging	0.989	probably damaging	0.917	probably damaging	2.69	pathogenic	1	disease_causing	6.73384	-0.49	TOLERATED	0.635956	damaging
10	123263448	G	C	FGFR2	ENSP00000263451	p.A344G	pathogenic	0.463677	neutral	0.03	damaging	0.003	benign	0.011	benign	1.645	benign	0.999939	disease_causing	4.14209	-1.04	TOLERATED	0.541378	damaging
10	123263449	C	G	FGFR2	ENSP00000263451	p.A344P	pathogenic	0.873032	deleterious	0	damaging	0.886	possibly damaging	0.708	possibly damaging	1.995	pathogenic	0.999978	disease_causing	5.1208	-1.05	TOLERATED	0.562783	damaging
10	123274633	T	G	FGFR2	ENSP00000263451	p.T341P	pathogenic	0.810402	deleterious	0.01	damaging	NA	NA	NA	NA	2.045	pathogenic	1	disease_causing	3.20865	-4.17	DAMAGING	0.567663	damaging
10	123274746	A	C	FGFR2	ENSP00000263451	p.M391R	pathogenic	0.875108	deleterious	0	damaging	0.566	possibly damaging	0.32	benign	2.51	pathogenic	1	disease_causing	4.47419	-1.76	DAMAGING	0.618855	damaging
10	123274749	C	A	FGFR2	ENSP00000263451	p.C278F	pathogenic	0.853609	deleterious	0	damaging	0.014	benign	0.022	benign	2.36	pathogenic	1	disease_causing	5.49597	-5.45	DAMAGING	0.603929	damaging
10	123274749	C	T	FGFR2	ENSP00000263451	p.C278Y	pathogenic	0.90046	deleterious	0	damaging	0.523	possibly damaging	0.325	benign	2.36	pathogenic	1	disease_causing	6.19297	-5.46	DAMAGING	0.602761	damaging
10	123274768	C	G	FGFR2	ENSP00000263451	p.G384R	pathogenic	0.8812	deleterious	0	damaging	0.999	probably damaging	0.988	probably damaging	2.87	pathogenic	1	disease_causing	6.31714	-2.1	DAMAGING	0.651994	damaging
10	123274777	A	C	FGFR2	ENSP00000263451	p.Y381D	pathogenic	0.941794	deleterious	0	damaging	0.997	probably damaging	0.945	probably damaging	2.885	pathogenic	1	disease_causing	6.16041	-2.27	DAMAGING	0.650072	damaging
10	123276905	C	T	FGFR2	ENSP00000263451	p.G338R	pathogenic	0.941964	deleterious	0	damaging	NA	NA	NA	NA	4.105	pathogenic	1	disease_causing	2.27785	-5.36	DAMAGING	0.73616	damaging
10	123279564	A	T	FGFR2	ENSP00000263451	p.W290R	pathogenic	0.969068	deleterious	0	damaging	0.932	possibly damaging	0.923	probably damaging	4.5	pathogenic	0.993286	disease_causing	5.80622	-3.97	DAMAGING	0.783981	damaging
10	123325158	G	A	FGFR2	ENSP00000263451	p.S57L	Polymorphism	0.658334	deleterious	0.07	benign	0.002	benign	0.002	benign	0.635	benign	0.197037	polymorphism	3.07337	2.61	TOLERATED	0.382886	neutral
10	15573054	T	C	ITGA8	ENSP00000367316	p.I993V	Polymorphism	0.232097	neutral	0.41	benign	0	benign	0	benign	0.55	benign	0	polymorphism	0.493803	-0.2	TOLERATED	0.477434	neutral
10	15634272	C	T	ITGA8	ENSP00000367316	p.R748H	Polymorphism	0.182688	neutral	0.67	benign	0.051	benign	0.034	benign	0.29	benign	0.999714	disease_causing	3.75219	0.88	TOLERATED	0.435398	neutral
10	15649741	C	G	ITGA8	ENSP00000367316	p.V567L	Polymorphism	0.137945	neutral	0.13	benign	0.045	benign	0.012	benign	0.345	benign	0	polymorphism	-0.887614	0.94	TOLERATED	0.4351	neutral
10	15686209	C	G	ITGA8	ENSP00000367316	p.G407R	pathogenic	0.938596	deleterious	0	damaging	1	probably damaging	1	probably damaging	3.55	pathogenic	1	disease_causing	5.62695	1.24	TOLERATED	0.620584	damaging
10	15719621	C	A	ITGA8	ENSP00000367316	p.V216L	Polymorphism	0.15994	neutral	1	benign	0.025	benign	0.022	benign	-1.345	benign	0.999863	disease_causing	1.63108	0.59	TOLERATED	0.336298	neutral
10	43597792	C	T	RET	ENSP00000344798	p.R114C	pathogenic	0.552106	neutral	0.1	benign	0.978	probably damaging	0.209	benign	0	benign	0.655942	disease_causing	2.51087	-1.24	TOLERATED	0.454194	neutral
10	43597916	C	T	RET	ENSP00000344798	p.P155L	pathogenic	0.658046	deleterious	0.02	damaging	0.921	possibly damaging	0.498	possibly damaging	1.995	pathogenic	1	disease_causing	4.3473	-1.48	TOLERATED	0.566552	damaging
10	43597976	G	C	RET	ENSP00000344798	p.R175P	pathogenic	0.559014	neutral	0.04	damaging	0.999	probably damaging	0.965	probably damaging	1.59	benign	0.984154	disease_causing	6.372	0.62	TOLERATED	0.469631	neutral
10	43600606	A	C	RET	ENSP00000344798	p.T278P	pathogenic	0.670164	deleterious	0.02	damaging	0.712	possibly damaging	0.355	benign	1.795	benign	0.999927	disease_causing	5.55142	-1.42	TOLERATED	0.541781	damaging
10	43600606	A	G	RET	ENSP00000344798	p.T278A	pathogenic	0.656789	deleterious	0.03	damaging	0.067	benign	0.046	benign	1.795	benign	0.999629	disease_causing	2.91274	-1.34	TOLERATED	0.543268	damaging
10	43601854	G	A	RET	ENSP00000344798	p.D300N	pathogenic	0.843723	deleterious	0.02	damaging	1	probably damaging	0.984	probably damaging	1.955	pathogenic	0.999999	disease_causing	5.84814	-2.4	DAMAGING	0.555595	damaging
10	43601903	G	T	RET	ENSP00000344798	p.S316I	pathogenic	0.354573	neutral	0.01	damaging	0.736	possibly damaging	0.451	possibly damaging	1.1	benign	0	polymorphism	1.5041	-1.3	TOLERATED	0.526952	damaging
10	43601972	C	T	RET	ENSP00000344798	p.S339L	pathogenic	0.137892	neutral	0.38	benign	0.001	benign	0.001	benign	-0.49	benign	0	polymorphism	0.424204	-1.2	TOLERATED	0.414054	neutral
10	43602013	G	T	RET	ENSP00000344798	p.D353Y	pathogenic	0.612819	deleterious	0.02	damaging	0.95	possibly damaging	0.553	possibly damaging	1.5	benign	0.442718	polymorphism	4.98915	-1.3	TOLERATED	0.542318	damaging
10	43604494	G	A	RET	ENSP00000344798	p.R360Q	pathogenic	0.291661	neutral	0.32	benign	0.106	benign	0.011	benign	1.43	benign	0.021795	polymorphism	2.78059	-1.33	TOLERATED	0.53981	damaging
10	43604604	G	A	RET	ENSP00000344798	p.V397M	pathogenic	0.474766	neutral	0	damaging	0.956	possibly damaging	0.736	possibly damaging	1.7	benign	0.649936	disease_causing	3.20549	-1.42	TOLERATED	0.542779	damaging
10	43604649	G	A	RET	ENSP00000344798	p.V412M	pathogenic	0.565029	neutral	0.01	damaging	0.992	probably damaging	0.668	possibly damaging	1.905	pathogenic	0.8127	disease_causing	4.5219	-1.42	TOLERATED	0.540558	damaging
10	43606658	G	A	RET	ENSP00000344798	p.G423R	pathogenic	0.824131	deleterious	0.01	damaging	0.999	probably damaging	0.956	probably damaging	1.905	pathogenic	1	disease_causing	7.15074	-1.34	TOLERATED	0.542111	damaging
10	43606658	G	C	RET	ENSP00000344798	p.G423R	pathogenic	0.899169	deleterious	0.01	damaging	0.999	probably damaging	0.974	probably damaging	1.905	pathogenic	1	disease_causing	6.909	-1.34	TOLERATED	0.542111	damaging
10	43609027	G	C	RET	ENSP00000344798	p.E595Q	pathogenic	0.68066	deleterious	0.08	benign	0.999	probably damaging	0.955	probably damaging	2.3	pathogenic	0.999988	disease_causing	3.55545	-1.35	TOLERATED	0.610351	damaging
10	43609043	G	A	RET	ENSP00000344798	p.R600Q	Polymorphism	0.146563	neutral	0.42	benign	0.012	benign	0.002	benign	0.835	benign	0	polymorphism	0.987067	-1.46	TOLERATED	0.563929	damaging
10	43609076	G	C	RET	ENSP00000344798	p.C611S	pathogenic	0.796645	deleterious	0	damaging	1	probably damaging	0.997	probably damaging	2.78	pathogenic	1	disease_causing	4.71516	-2.47	DAMAGING	0.68177	damaging
10	43609936	T	A	RET	ENSP00000344798	p.C630S	pathogenic	0.733026	deleterious	0.1	benign	0.97	probably damaging	0.78	possibly damaging	2.43	pathogenic	1	disease_causing	3.23196	-1.35	TOLERATED	0.621006	damaging
10	43609964	C	G	RET	ENSP00000344798	p.A639G	pathogenic	0.390964	neutral	0.29	benign	0.903	possibly damaging	0.627	possibly damaging	2.08	pathogenic	0.999941	disease_causing	1.54816	-1.43	TOLERATED	0.601707	damaging
10	43609970	C	G	RET	ENSP00000344798	p.A641G	pathogenic	0.360436	neutral	0.41	benign	0.216	benign	0.061	benign	1.185	benign	0.999699	disease_causing	3.4423	-1.32	TOLERATED	0.579934	damaging
10	43610084	C	T	RET	ENSP00000344798	p.P679L	pathogenic	0.719148	deleterious	0.12	benign	0.998	probably damaging	0.974	probably damaging	0.805	benign	1	disease_causing	4.04634	-1.33	TOLERATED	0.511267	neutral
10	43612141	G	C	RET	ENSP00000344798	p.R749T	Polymorphism	0.205443	neutral	0.15	benign	0.003	benign	0.008	benign	0.93	benign	0.955734	disease_causing	2.51839	-1.6	DAMAGING	0.51806	neutral
10	43613884	A	G	RET	ENSP00000344798	p.N783S	pathogenic	0.37765	neutral	0.37	benign	0.997	probably damaging	0.992	probably damaging	-0.29	benign	1	disease_causing	2.49703	-2.47	DAMAGING	0.445017	neutral
10	43613908	A	T	RET	ENSP00000344798	p.Y791F	pathogenic	0.271281	neutral	0.15	benign	0.563	possibly damaging	0.467	possibly damaging	0.23	benign	1	disease_causing_automatic	2.90273	-2.56	DAMAGING	0.48288	neutral
10	43615063	A	C	RET	ENSP00000344798	p.Y826S	Polymorphism	0.562766	neutral	0.25	benign	0.654	possibly damaging	0.291	benign	1.74	benign	0.999948	disease_causing	3.40447	-2.42	DAMAGING	0.541094	damaging
10	43615074	G	A	RET	ENSP00000344798	p.G830R	pathogenic	0.226936	neutral	0.02	damaging	0.005	benign	0.026	benign	0.71	benign	0.00021	polymorphism	0.545001	-2.44	DAMAGING	0.510208	neutral
10	43615074	G	C	RET	ENSP00000344798	p.G830R	pathogenic	0.355141	neutral	0.02	damaging	0.005	benign	0.026	benign	0.71	benign	0.000201	polymorphism	0.339257	-2.44	DAMAGING	0.510208	neutral
10	43615641	A	C	RET	ENSP00000344798	p.K907T	pathogenic	0.84949	deleterious	0	damaging	1	probably damaging	1	probably damaging	0.93	benign	1	disease_causing	6.68864	-1.71	DAMAGING	0.517947	neutral
10	43617428	C	T	RET	ENSP00000344798	p.S922F	pathogenic	0.658415	deleterious	0	damaging	1	probably damaging	1	probably damaging	2.345	pathogenic	1	disease_causing	7.20483	-2.48	DAMAGING	0.591387	damaging
10	43619200	C	A	RET	ENSP00000344798	p.F961L	pathogenic	0.707662	deleterious	0.01	damaging	1	probably damaging	0.999	probably damaging	-0.69	benign	1	disease_causing	6.03283	-2.24	DAMAGING	0.410778	neutral
10	43619200	C	G	RET	ENSP00000344798	p.F961L	pathogenic	0.707662	deleterious	0.01	damaging	1	probably damaging	0.999	probably damaging	-0.69	benign	1	disease_causing	5.71811	-2.24	DAMAGING	0.410778	neutral
10	43622137	C	G	RET	ENSP00000344798	p.L1052V	pathogenic	0.823732	deleterious	0	damaging	1	probably damaging	0.996	probably damaging	0.805	benign	1	disease_causing	5.7433	-1.33	TOLERATED	0.531732	damaging
10	5037613	G	C	AKR1C2	ENSP00000370129	p.H222Q	pathogenic	0.256523	neutral	0	damaging	0.227	benign	0.149	benign	1.515	benign	0.834732	disease_causing	2.23073	1.92	TOLERATED	0.471941	neutral
10	5037613	G	T	AKR1C2	ENSP00000370129	p.H222Q	pathogenic	0.242251	neutral	0.09	benign	0.227	benign	0.149	benign	1.515	benign	0.834732	disease_causing	2.38927	1.92	TOLERATED	0.471941	neutral
10	5037962	A	T	AKR1C2	ENSP00000370129	p.H222Q	pathogenic	0.0111951	neutral	1	benign	0	benign	0	benign	-1.08	benign	0	polymorphism	-2.77101	1.92	TOLERATED	0.336473	neutral
10	5040872	A	T	AKR1C2	ENSP00000370129	p.L172Q	Polymorphism	0.04771	neutral	1	benign	0	benign	0.001	benign	-1.6	benign	0.036102	polymorphism	-0.560887	1.98	TOLERATED	0.305393	neutral
10	5042841	A	T	AKR1C2	ENSP00000370129	p.H90Q	pathogenic	0.489659	neutral	0.03	damaging	0.157	benign	0.815	possibly damaging	1.315	benign	0.000767	polymorphism	3.84708	0.69	TOLERATED	0.469341	neutral
10	56106198	T	C	PCDH15	ENSP00000322604	p.N174S	Polymorphism	0.505165	neutral	0	damaging	0.993	probably damaging	0.963	probably damaging	1.61	benign	0.999694	disease_causing	3.20561	0.75	TOLERATED	0.461584	neutral
10	56106201	T	C	PCDH15	ENSP00000322604	p.D178G	pathogenic	0.641465	neutral	0.01	damaging	0.884	possibly damaging	0.643	possibly damaging	1.385	benign	0.999698	disease_causing	3.40526	1	TOLERATED	0.394536	neutral
10	56128953	C	T	PCDH15	ENSP00000322604	p.R134Q	pathogenic	0.787988	deleterious	0.04	damaging	1	probably damaging	0.986	probably damaging	0.975	benign	1	disease_causing	6.17152	0.42	TOLERATED	0.474966	neutral
10	69921501	C	A	MYPN	ENSP00000346369	p.A217E	pathogenic	0.810786	deleterious	0	damaging	0.608	possibly damaging	0.198	benign	0.345	benign	0.999946	disease_causing	7.34954	-0.43	TOLERATED	0.469869	neutral
10	69926290	G	A	MYPN	ENSP00000346369	p.E614K	Polymorphism	0.663652	deleterious	0.35	benign	0.826	possibly damaging	0.235	benign	1.7	benign	0.069491	polymorphism	1.86109	NA	NA	0.478679	neutral
10	69934259	G	C	MYPN	ENSP00000346369	p.G804R	Polymorphism	0.0806659	neutral	0.1	benign	0.834	possibly damaging	0.139	benign	1.355	benign	0.119914	polymorphism	2.6688	NA	NA	0.478094	neutral
10	69948818	T	C	MYPN	ENSP00000346369	p.F954L	pathogenic	0.835415	deleterious	0.02	damaging	1	probably damaging	0.996	probably damaging	-0.48	benign	1	disease_causing	6.23272	NA	NA	0.406463	neutral
10	69948820	C	G	MYPN	ENSP00000346369	p.F954L	pathogenic	0.835415	deleterious	0.02	damaging	1	probably damaging	0.996	probably damaging	-0.48	benign	0.999975	disease_causing	5.63189	NA	NA	0.406463	neutral
10	69948822	G	A	MYPN	ENSP00000346369	p.R955Q	Polymorphism	0.626296	deleterious	0.01	damaging	1	probably damaging	0.993	probably damaging	1.005	benign	0.998472	disease_causing	7.11081	NA	NA	0.498134	neutral
10	69970166	T	G	MYPN	ENSP00000346369	p.V1306G	Polymorphism	0.0753159	neutral	0.07	benign	0.393	benign	0.063	benign	0.69	benign	0.999364	disease_causing	2.12928	NA	NA	0.469529	neutral
10	73111485	A	C	SLC29A3	ENSP00000362285	p.S184R	pathogenic	0.800955	deleterious	0.04	damaging	0.996	probably damaging	0.979	probably damaging	2.565	pathogenic	0.999966	disease_causing	5.9956	-0.05	TOLERATED	0.587952	damaging
10	73111487	C	A	SLC29A3	ENSP00000362285	p.S184R	pathogenic	0.800955	deleterious	0.04	damaging	0.996	probably damaging	0.979	probably damaging	2.565	pathogenic	0.999931	disease_causing	6.77611	-0.05	TOLERATED	0.587952	damaging
10	73122156	G	A	SLC29A3	ENSP00000362285	p.V407M	Polymorphism	0.817057	deleterious	0	damaging	0.996	probably damaging	0.989	probably damaging	2.97	pathogenic	1	disease_causing	4.14538	-0.2	TOLERATED	0.644759	damaging
10	73326547	G	A	CDH23	ENSP00000381768	p.D160N	Polymorphism	0.958248	deleterious	0	damaging	1	probably damaging	1	probably damaging	3.81	pathogenic	1	disease_causing	6.5163	NA	NA	0.763792	damaging
10	73326643	G	C	CDH23	ENSP00000381768	p.E192Q	Polymorphism	0.870429	deleterious	0.03	damaging	0.54	possibly damaging	0.496	possibly damaging	0.925	benign	0.990982	disease_causing	2.25171	NA	NA	0.314449	neutral
10	73377097	G	T	CDH23	ENSP00000381768	p.A361S	Polymorphism	0.911841	deleterious	0.04	damaging	0.999	probably damaging	0.984	probably damaging	1.41	benign	0.999998	disease_causing	4.87809	NA	NA	0.494956	neutral
10	73405717	G	A	CDH23	ENSP00000381768	p.V424M	Polymorphism	0.899498	deleterious	0.06	benign	0.969	probably damaging	0.557	possibly damaging	1.285	benign	0.95925	disease_causing	5.26805	NA	NA	0.482912	neutral
10	73405729	G	A	CDH23	ENSP00000381768	p.D428N	Polymorphism	0.784659	deleterious	0.1	benign	0.624	possibly damaging	0.103	benign	-0.32	benign	0.978043	disease_causing	4.99078	NA	NA	0.413973	neutral
10	89468953	G	A	PAPSS2	ENSP00000354436	p.E10K	Polymorphism	0.184388	neutral	0.33	benign	0	benign	0.001	benign	0.11	benign	0.94255	disease_causing	1.47975	1.8	TOLERATED	0.397954	neutral
10	89474528	G	A	PAPSS2	ENSP00000354436	p.E183K	Polymorphism	0.94063	deleterious	0	damaging	0.999	probably damaging	0.976	probably damaging	4.57	pathogenic	1	disease_causing	5.59085	-1.5	DAMAGING	0.836759	damaging
10	89475544	G	A	PAPSS2	ENSP00000354436	p.G270D	pathogenic	0.925548	deleterious	0	damaging	1	probably damaging	1	probably damaging	3.64	pathogenic	1	disease_causing	6.73878	-0.03	TOLERATED	0.708621	damaging
10	89487046	G	A	PAPSS2	ENSP00000354436	p.V291M	Polymorphism	0.438862	neutral	0.06	benign	0.586	possibly damaging	0.089	benign	2.08	pathogenic	0.970307	disease_causing	5.27601	1.92	TOLERATED	0.418799	neutral
10	89503217	G	A	PAPSS2	ENSP00000354436	p.R432K	Polymorphism	0.463159	neutral	0.24	benign	0.931	possibly damaging	0.564	possibly damaging	1.445	benign	1	disease_causing	5.07468	1.64	TOLERATED	0.415761	neutral
10	89653841	A	G	PTEN	ENSP00000361021	p.R47G	pathogenic	0.838438	deleterious	0	damaging	1	probably damaging	0.998	probably damaging	4.085	pathogenic	1	disease_causing	5.99027	-5.1	DAMAGING	0.733106	damaging
10	89685314	T	C	PTEN	ENSP00000361021	p.L70P	pathogenic	0.986728	deleterious	0	damaging	1	probably damaging	1	probably damaging	4.145	pathogenic	1	disease_causing_automatic	5.89557	-5.28	DAMAGING	0.738023	damaging
10	89690805	G	A	PTEN	ENSP00000361021	p.C71Y	pathogenic	0.876523	deleterious	0	damaging	1	probably damaging	0.999	probably damaging	3.91	pathogenic	1	disease_causing	6.12976	-4.97	DAMAGING	0.719754	damaging
10	89692878	C	G	PTEN	ENSP00000361021	p.A121G	pathogenic	0.977195	deleterious	0	damaging	0.999	probably damaging	0.968	probably damaging	2.855	pathogenic	1	disease_causing	5.91868	-2.03	DAMAGING	0.650829	damaging
10	89692883	C	T	PTEN	ENSP00000361021	p.H123Y	pathogenic	0.999567	deleterious	0	damaging	0.999	probably damaging	0.996	probably damaging	4.095	pathogenic	1	disease_causing	5.69535	-7.67	DAMAGING	0.76707	damaging
10	89692886	T	A	PTEN	ENSP00000361021	p.C124S	pathogenic	0.99488	deleterious	0	damaging	1	probably damaging	0.998	probably damaging	3.925	pathogenic	1	disease_causing	5.56681	-7.55	DAMAGING	0.754481	damaging
10	89692916	A	C	PTEN	ENSP00000361021	p.M134L	pathogenic	0.999482	deleterious	0	damaging	0.927	possibly damaging	0.945	probably damaging	1.495	benign	1	disease_causing	5.12739	-1.34	TOLERATED	0.541873	damaging
10	89692916	A	T	PTEN	ENSP00000361021	p.M134L	pathogenic	0.999482	deleterious	0	damaging	0.927	possibly damaging	0.945	probably damaging	1.495	benign	1	disease_causing	5.12678	-1.34	TOLERATED	0.541873	damaging
10	89720717	G	C	PTEN	ENSP00000361021	p.V290L	Polymorphism	0.988863	deleterious	0.32	benign	0.001	benign	0.003	benign	0.885	benign	0.999991	disease_causing	1.99679	-1.87	DAMAGING	0.515906	neutral
10	89720717	G	T	PTEN	ENSP00000361021	p.V290L	Polymorphism	0.988863	deleterious	0.32	benign	0.001	benign	0.003	benign	0.885	benign	0.999991	disease_causing	2.11762	-1.87	DAMAGING	0.515906	neutral
10	89720841	A	G	PTEN	ENSP00000361021	p.D331G	pathogenic	0.9453	deleterious	0	damaging	1	probably damaging	0.999	probably damaging	2.165	pathogenic	1	disease_causing	4.84407	-2.19	DAMAGING	0.577357	damaging
10	89720870	T	G	PTEN	ENSP00000361021	p.F341V	pathogenic	0.995889	deleterious	0.02	damaging	1	probably damaging	0.998	probably damaging	2.485	pathogenic	1	disease_causing	6.02799	-2.41	DAMAGING	0.606168	damaging
10	89720875	G	T	PTEN	ENSP00000361021	p.K342N	pathogenic	0.97966	deleterious	0	damaging	0.999	probably damaging	0.979	probably damaging	2.505	pathogenic	1	disease_causing	4.17554	-2.17	DAMAGING	0.612169	damaging
10	89725058	C	A	PTEN	ENSP00000361021	p.F347L	pathogenic	0.759836	deleterious	0.08	benign	0.999	probably damaging	0.992	probably damaging	2.175	pathogenic	1	disease_causing	3.55139	-2.6	DAMAGING	0.573822	damaging
10	89725058	C	G	PTEN	ENSP00000361021	p.F347L	pathogenic	0.759836	deleterious	0.08	benign	0.999	probably damaging	0.992	probably damaging	2.175	pathogenic	1	disease_causing	3.2408	-2.6	DAMAGING	0.573822	damaging
1	110171112	A	G	AMPD2	ENSP00000256578	p.I522V	Polymorphism	0.484406	neutral	0.09	benign	0.078	benign	0.05	benign	1.39	benign	0.97198	disease_causing	1.89211	-1.64	DAMAGING	0.536963	damaging
1	110171786	A	G	AMPD2	ENSP00000256578	p.I522V	Polymorphism	0.412887	neutral	0.15	benign	0.498	possibly damaging	0.312	benign	0.72	benign	0.999713	disease_causing	2.4722	-1.64	DAMAGING	0.50647	neutral
1	110172973	G	A	AMPD2	ENSP00000256578	p.R674H	pathogenic	0.900561	deleterious	0	damaging	1	probably damaging	0.994	probably damaging	3.455	pathogenic	0.999828	disease_causing	7.36538	-1.75	DAMAGING	0.68101	damaging
1	110173319	G	T	AMPD2	ENSP00000256578	p.E778D	pathogenic	0.722489	deleterious	0	damaging	1	probably damaging	0.999	probably damaging	2.605	pathogenic	0.999875	disease_causing	6.265	-1.84	DAMAGING	0.627826	damaging
11	102988497	A	C	DYNC2H1	ENSP00000334021	p.T302P	Polymorphism	0.787917	deleterious	0.01	damaging	1	probably damaging	0.996	probably damaging	2.76	pathogenic	1	disease_causing	5.5357	0.45	TOLERATED	0.586898	damaging
11	103006469	G	A	DYNC2H1	ENSP00000334021	p.R789K	Polymorphism	0.320439	neutral	0.71	benign	0.001	benign	0.003	benign	0.825	benign	0.948444	disease_causing	1.22532	NA	NA	0.415891	neutral
11	103026148	G	A	DYNC2H1	ENSP00000334021	p.R1221K	Polymorphism	0.322469	neutral	0.48	benign	0.007	benign	0.013	benign	0.085	benign	0.989583	disease_causing	1.70755	NA	NA	0.396891	neutral
11	103026168	C	A	DYNC2H1	ENSP00000334021	p.L1228I	pathogenic	0.713542	neutral	0.03	damaging	0.999	probably damaging	0.973	probably damaging	2.205	pathogenic	0.99513	disease_causing	4.52692	NA	NA	0.538656	damaging
11	103029413	A	G	DYNC2H1	ENSP00000334021	p.M1379V	pathogenic	0.779324	deleterious	0.03	damaging	0.079	benign	0.127	benign	2.37	pathogenic	0.955755	disease_causing	2.05975	NA	NA	0.568252	damaging
11	103062948	G	A	DYNC2H1	ENSP00000334021	p.V2555M	pathogenic	0.614038	neutral	0.19	benign	0.721	possibly damaging	0.476	possibly damaging	1.845	benign	0.998277	disease_causing	4.95626	NA	NA	0.405902	neutral
11	103068671	A	G	DYNC2H1	ENSP00000334021	p.Y2573C	pathogenic	0.84757	deleterious	0	damaging	0.99	probably damaging	0.917	probably damaging	1.955	pathogenic	0.999998	disease_causing	3.81854	NA	NA	0.424193	neutral
11	103191758	G	A	DYNC2H1	ENSP00000334021	p.G3909D	pathogenic	0.769975	deleterious	0.02	damaging	0.18	benign	0.2	benign	0.93	benign	1	disease_causing	3.07471	NA	NA	0.360361	neutral
11	103191959	G	A	DYNC2H1	ENSP00000334021	p.S3976N	Polymorphism	0.49359	neutral	0.43	benign	0	benign	0.001	benign	0.205	benign	0.992648	disease_causing	0.877954	NA	NA	0.359647	neutral
11	103306720	A	C	DYNC2H1	ENSP00000334021	p.Q4139P	Polymorphism	0.62452	neutral	0	damaging	0.016	benign	0.021	benign	1.175	benign	0.999995	disease_causing	2.15931	NA	NA	0.362772	neutral
11	117860173	T	A	IL10RA	ENSP00000227752	p.W69R	pathogenic	0.894098	deleterious	0	damaging	1	probably damaging	1	probably damaging	2.76	pathogenic	0.998863	disease_causing	4.7238	-1.27	TOLERATED	0.656307	damaging
11	117860173	T	C	IL10RA	ENSP00000227752	p.W69R	pathogenic	0.894098	deleterious	0	damaging	1	probably damaging	1	probably damaging	2.76	pathogenic	0.998906	disease_causing	4.26041	-1.27	TOLERATED	0.656307	damaging
11	117860305	G	A	IL10RA	ENSP00000227752	p.V113I	Polymorphism	7.44112e-12	neutral	0.46	benign	0.003	benign	0.001	benign	0.345	benign	0	polymorphism	-1.22379	-0.75	TOLERATED	0.475431	neutral
11	117864811	G	A	IL10RA	ENSP00000227752	p.R212Q	Polymorphism	0.713257	deleterious	0.02	damaging	0.995	probably damaging	0.597	possibly damaging	2.125	pathogenic	0.920195	disease_causing	5.19364	0.27	TOLERATED	0.519596	neutral
11	117864828	T	A	IL10RA	ENSP00000227752	p.W69R	pathogenic	0.461671	deleterious	0	damaging	0.922	possibly damaging	0.288	benign	2.175	pathogenic	0.708874	disease_causing	2.91166	-1.27	TOLERATED	0.491454	neutral
11	117864828	T	C	IL10RA	ENSP00000227752	p.W69R	pathogenic	0.461671	deleterious	0	damaging	0.922	possibly damaging	0.288	benign	2.175	pathogenic	0.708874	disease_causing	2.64261	-1.27	TOLERATED	0.491454	neutral
11	117869676	C	T	IL10RA	ENSP00000227752	p.P353S	Polymorphism	0.0201424	neutral	0.55	benign	0.007	benign	0.003	benign	0.665	benign	0	polymorphism	-0.492532	2.11	TOLERATED	0.401532	neutral
11	128781284	G	A	KCNJ5	ENSP00000339960	p.R39H	Polymorphism	0.297363	neutral	0	damaging	0.008	benign	0.008	benign	1.995	pathogenic	0.999957	disease_causing	4.00542	-2.54	DAMAGING	0.559123	damaging
11	128781619	G	C	KCNJ5	ENSP00000339960	p.G151R	pathogenic	0.991105	deleterious	0	damaging	1	probably damaging	1	probably damaging	4.09	pathogenic	1	disease_causing	4.6144	-7.92	DAMAGING	0.771703	damaging
11	128781798	G	A	KCNJ5	ENSP00000339960	p.M210I	Polymorphism	0.246552	neutral	0.04	damaging	0	benign	0.001	benign	1.365	benign	0.829307	disease_causing	1.50631	-3.27	DAMAGING	0.545177	damaging
11	128781798	G	C	KCNJ5	ENSP00000339960	p.M210I	Polymorphism	0.246552	neutral	0.04	damaging	0	benign	0.001	benign	1.365	benign	0.829307	disease_causing	1.24666	-3.27	DAMAGING	0.545177	damaging
11	128781798	G	T	KCNJ5	ENSP00000339960	p.M210I	Polymorphism	0.246552	neutral	0.04	damaging	0	benign	0.001	benign	1.365	benign	0.824317	disease_causing	1.34459	-3.27	DAMAGING	0.545177	damaging
11	13721960	G	A	FAR1	ENSP00000346874	p.E96K	Polymorphism	0.588254	deleterious	0.03	damaging	0.104	benign	0.158	benign	2.06	pathogenic	0.99985	disease_causing	3.42012	1.38	TOLERATED	0.446244	neutral
11	13736194	A	G	FAR1	ENSP00000346874	p.D365G	pathogenic	0.87378	deleterious	0	damaging	1	probably damaging	0.996	probably damaging	3.43	pathogenic	1	disease_causing	5.55104	1.62	TOLERATED	0.582216	damaging
1	1168180	G	T	B3GALT6	ENSP00000368496	p.E174D	Polymorphism	0.10371	neutral	0.59	benign	0.003	benign	0.012	benign	0.5	benign	0.676114	disease_causing	-0.048052	0.97	TOLERATED	0.441175	neutral
1	1168556	T	A	B3GALT6	ENSP00000368496	p.C300S	pathogenic	0.712728	deleterious	0	damaging	1	probably damaging	0.996	probably damaging	2.675	pathogenic	1	disease_causing	5.32102	0.38	TOLERATED	0.579442	damaging
11	17408912	C	G	KCNJ11	ENSP00000345708	p.G156R	pathogenic	0.474363	neutral	0.05	benign	0	benign	0.004	benign	0.695	benign	0.988792	disease_causing	3.8449	-4.91	DAMAGING	0.520472	neutral
11	17409027	G	C	KCNJ11	ENSP00000345708	p.D204E	pathogenic	0.682546	deleterious	0	damaging	1	probably damaging	0.999	probably damaging	2.425	pathogenic	0.999783	disease_causing	4.79959	-3.36	DAMAGING	0.595503	damaging
11	17409055	C	T	KCNJ11	ENSP00000345708	p.R195H	Polymorphism	0.635491	deleterious	0.01	damaging	0.999	probably damaging	0.959	probably damaging	1.745	benign	0.281895	polymorphism	4.03915	-3.45	DAMAGING	0.551961	damaging
11	17409173	C	G	KCNJ11	ENSP00000345708	p.G156R	pathogenic	0.915657	deleterious	0	damaging	1	probably damaging	0.996	probably damaging	3.5	pathogenic	1	disease_causing	5.80234	-4.91	DAMAGING	0.688369	damaging
11	17409188	C	A	KCNJ11	ENSP00000345708	p.V64L	pathogenic	0.069571	neutral	0.75	benign	0.002	benign	0.003	benign	-0.37	benign	0.98255	disease_causing	0.96631	-3.64	DAMAGING	0.466573	neutral
11	17409188	C	G	KCNJ11	ENSP00000345708	p.V64L	pathogenic	0.069571	neutral	0.75	benign	0.002	benign	0.003	benign	-0.37	benign	0.98255	disease_causing	0.639278	-3.64	DAMAGING	0.466573	neutral
11	17409196	A	C	KCNJ11	ENSP00000345708	p.I148S	Polymorphism	0.544604	deleterious	0.01	damaging	0.25	benign	0.291	benign	1.815	benign	0.999694	disease_causing	3.10863	-3.94	DAMAGING	0.562211	damaging
11	17409449	C	A	KCNJ11	ENSP00000345708	p.V64L	pathogenic	0.738124	deleterious	0	damaging	0.995	probably damaging	0.996	probably damaging	1.975	pathogenic	0.99996	disease_causing	5.74931	-3.64	DAMAGING	0.566231	damaging
11	17409449	C	G	KCNJ11	ENSP00000345708	p.V64L	pathogenic	0.738124	deleterious	0	damaging	0.995	probably damaging	0.996	probably damaging	1.975	pathogenic	0.99996	disease_causing	5.41528	-3.64	DAMAGING	0.566231	damaging
11	17409586	G	C	KCNJ11	ENSP00000345708	p.A18G	Polymorphism	0.411817	neutral	0.01	damaging	0.971	probably damaging	0.695	possibly damaging	1.39	benign	0.997952	disease_causing	2.30098	-2.29	DAMAGING	0.537264	damaging
11	17409611	C	T	KCNJ11	ENSP00000345708	p.E10K	Polymorphism	0.531257	neutral	0.04	damaging	0.994	probably damaging	0.738	possibly damaging	1.67	benign	0.999987	disease_causing	4.32793	-2.38	DAMAGING	0.541435	damaging
11	17415288	C	A	ABCC8	ENSP00000303960	p.V1522L	pathogenic	0.163618	neutral	0.01	damaging	0.077	benign	0.103	benign	0.055	benign	0.999999	disease_causing	4.42918	NA	NA	0.457972	neutral
11	17415826	A	C	ABCC8	ENSP00000303960	p.I1511S	pathogenic	0.467335	neutral	0	damaging	0.137	benign	0.089	benign	1.955	pathogenic	1	disease_causing	4.91168	NA	NA	0.555871	damaging
11	17417465	C	T	ABCC8	ENSP00000303960	p.G1378S	pathogenic	0.881509	deleterious	0	damaging	1	probably damaging	1	probably damaging	4.04	pathogenic	1	disease_causing	6.66022	NA	NA	0.756412	damaging
11	17418503	A	C	ABCC8	ENSP00000303960	p.V1360G	Polymorphism	0.852819	deleterious	0	damaging	0.966	probably damaging	0.912	probably damaging	3.005	pathogenic	1	disease_causing	4.47876	NA	NA	0.649253	damaging
11	17434269	G	A	ABCC8	ENSP00000303960	p.R834C	Polymorphism	0.834598	deleterious	0	damaging	0.954	possibly damaging	0.719	possibly damaging	2.575	pathogenic	1	disease_causing	7.69807	NA	NA	0.631217	damaging
11	17449859	C	T	ABCC8	ENSP00000303960	p.D673N	Polymorphism	0.117726	neutral	0.14	benign	0.47	possibly damaging	0.062	benign	0.625	benign	0	polymorphism	1.44339	-2.83	DAMAGING	0.510316	neutral
11	17452500	C	T	ABCC8	ENSP00000303960	p.V560M	Polymorphism	0.568675	deleterious	0	damaging	0.083	benign	0.019	benign	2.045	pathogenic	0.999998	disease_causing	4.5585	-2.6	DAMAGING	0.562909	damaging
11	17483325	G	C	ABCC8	ENSP00000303960	p.D209E	pathogenic	0.765162	deleterious	0	damaging	1	probably damaging	0.99	probably damaging	2.11	pathogenic	0.999609	disease_causing	4.96128	-2.83	DAMAGING	0.568012	damaging
11	17491750	G	C	ABCC8	ENSP00000303960	p.L104V	Polymorphism	0.787766	deleterious	0.01	damaging	0.985	probably damaging	0.876	possibly damaging	2.39	pathogenic	0.999928	disease_causing	4.14286	-4.12	DAMAGING	0.600368	damaging
11	2185555	C	T	TH	ENSP00000328814	p.V499M	Polymorphism	0.685396	deleterious	0.01	damaging	0.999	probably damaging	0.95	probably damaging	2.475	pathogenic	0.999609	disease_causing	5.51949	NA	NA	0.654684	damaging
11	2186909	C	G	TH	ENSP00000328814	p.G428R	pathogenic	0.908355	deleterious	0	damaging	0.999	probably damaging	0.995	probably damaging	3.455	pathogenic	1	disease_causing	6.30139	NA	NA	0.703074	damaging
11	2186951	C	G	TH	ENSP00000328814	p.G414R	pathogenic	0.871885	deleterious	0	damaging	1	probably damaging	0.98	probably damaging	3.09	pathogenic	1	disease_causing	5.3219	NA	NA	0.679944	damaging
11	2186969	C	G	TH	ENSP00000328814	p.G408R	pathogenic	0.929644	deleterious	0	damaging	1	probably damaging	1	probably damaging	4.18	pathogenic	1	disease_causing	6.2849	NA	NA	0.793697	damaging
11	2187263	G	A	TH	ENSP00000328814	p.A385V	pathogenic	0.235375	neutral	0.05	benign	0.526	possibly damaging	0.136	benign	2.145	pathogenic	0.999996	disease_causing	1.88034	NA	NA	0.638152	damaging
11	2187725	G	T	TH	ENSP00000328814	p.F375L	pathogenic	0.594707	deleterious	0	damaging	0.996	probably damaging	0.975	probably damaging	2.56	pathogenic	0.99953	disease_causing	5.47629	NA	NA	0.668785	damaging
11	2187727	A	G	TH	ENSP00000328814	p.F375L	pathogenic	0.7683	deleterious	0	damaging	0.99	probably damaging	0.954	probably damaging	2.56	pathogenic	0.999993	disease_causing	5.66789	NA	NA	0.668785	damaging
11	2188164	C	T	TH	ENSP00000328814	p.R296Q	pathogenic	0.284362	neutral	0.19	benign	0.052	benign	0.004	benign	1.44	benign	0.575892	disease_causing	2.73703	NA	NA	0.615217	damaging
11	2188182	T	C	TH	ENSP00000328814	p.E259G	pathogenic	0.667038	deleterious	0.03	damaging	1	probably damaging	0.999	probably damaging	1.99	pathogenic	1	disease_causing	3.89792	NA	NA	0.630915	damaging
11	2188222	G	A	TH	ENSP00000328814	p.H246Y	pathogenic	0.187337	neutral	0.05	benign	0.294	benign	0.114	benign	1.02	benign	1	disease_causing	1.91025	NA	NA	0.615246	damaging
11	2188701	G	A	TH	ENSP00000328814	p.P251L	pathogenic	0.632245	deleterious	0	damaging	0.27	benign	0.255	benign	3.44	pathogenic	1	disease_causing	4.96296	NA	NA	0.71251	damaging
11	2594205	T	A	KCNQ1	ENSP00000155840	p.W304R	pathogenic	0.878487	deleterious	0	damaging	1	probably damaging	0.999	probably damaging	3.83	pathogenic	0.999997	disease_causing	5.86522	-4.66	DAMAGING	0.712022	damaging
11	2608811	G	C	KCNQ1	ENSP00000155840	p.R380S	pathogenic	0.810707	deleterious	0	damaging	1	probably damaging	0.998	probably damaging	2.75	pathogenic	0.999962	disease_causing	4.5964	-5.95	DAMAGING	0.654721	damaging
11	2608850	G	T	KCNQ1	ENSP00000155840	p.K393N	Polymorphism	0.426763	neutral	0.15	benign	0.77	possibly damaging	0.5	possibly damaging	1.82	benign	0.983504	disease_causing	0.831935	-5.83	DAMAGING	0.614641	damaging
11	26619934	G	T	ANO3	ENSP00000256737	p.W490C	pathogenic	0.910486	deleterious	0	damaging	0.996	probably damaging	0.951	probably damaging	3.635	pathogenic	1	disease_causing	6.80104	-4.02	DAMAGING	0.696151	damaging
11	26619982	G	C	ANO3	ENSP00000256737	p.W490C	pathogenic	0.900471	deleterious	0	damaging	0.996	probably damaging	0.951	probably damaging	2.11	pathogenic	1	disease_causing	6.88469	-4.02	DAMAGING	0.529364	damaging
11	26619982	G	T	ANO3	ENSP00000256737	p.W490C	pathogenic	0.800076	deleterious	0	damaging	0.996	probably damaging	0.951	probably damaging	2.11	pathogenic	1	disease_causing	7.01305	-4.02	DAMAGING	0.529364	damaging
11	26660700	A	G	ANO3	ENSP00000256737	p.S685G	pathogenic	0.360469	neutral	1	benign	0.999	probably damaging	0.981	probably damaging	-0.3	benign	1	disease_causing	1.98276	-0.47	TOLERATED	0.424248	neutral
11	26664794	T	G	ANO3	ENSP00000256737	p.L781V	Polymorphism	0.16799	neutral	0.29	benign	0.935	possibly damaging	0.734	possibly damaging	1.71	benign	0.999981	disease_causing	3.66752	-0.12	TOLERATED	0.501449	neutral
11	26677681	G	C	ANO3	ENSP00000256737	p.K862N	pathogenic	0.0687625	neutral	0.49	benign	0.086	benign	0.094	benign	0.395	benign	0.975282	disease_causing	1.85455	-0.06	TOLERATED	0.46495	neutral
11	26677681	G	T	ANO3	ENSP00000256737	p.K862N	pathogenic	0.0316582	neutral	0.49	benign	0.086	benign	0.094	benign	0.395	benign	0.974428	disease_causing	1.9484	-0.06	TOLERATED	0.46495	neutral
11	2798232	G	C	KCNQ1	ENSP00000155840	p.G568R	pathogenic	0.872606	deleterious	0	damaging	0.995	probably damaging	0.963	probably damaging	2.785	pathogenic	0.999994	disease_causing	6.19083	-8.04	DAMAGING	0.70679	damaging
11	31812258	C	G	PAX6	ENSP00000241001	p.G395R	pathogenic	0.978623	deleterious	0	damaging	0.891	possibly damaging	0.541	possibly damaging	2.775	pathogenic	1	disease_causing	7.30362	-3.51	DAMAGING	0.624327	damaging
11	31812281	C	T	PAX6	ENSP00000241001	p.G387D	Polymorphism	0.925671	deleterious	0.16	benign	0.058	benign	0.03	benign	1.5	benign	0.999458	disease_causing	3.10808	-3.29	DAMAGING	0.547775	damaging
11	47353695	C	G	MYBPC3	ENSP00000442795	p.G1248R	pathogenic	0.575756	deleterious	0	damaging	0.545	possibly damaging	0.478	possibly damaging	1.065	benign	0.999998	disease_causing	4.24531	-0.21	TOLERATED	0.500018	neutral
11	47355156	G	A	MYBPC3	ENSP00000442795	p.R1048C	Polymorphism	0.830457	deleterious	0	damaging	0.995	probably damaging	0.849	possibly damaging	1.76	benign	0.99996	disease_causing	7.52947	-0.3	TOLERATED	0.510047	neutral
11	47355216	T	A	MYBPC3	ENSP00000442795	p.T1028S	pathogenic	0.32689	neutral	0.49	benign	0.007	benign	0.129	benign	0.095	benign	0.999081	disease_causing	1.68629	1.08	TOLERATED	0.418295	neutral
11	47355294	G	A	MYBPC3	ENSP00000442795	p.R1002W	Polymorphism	0.882601	deleterious	0	damaging	1	probably damaging	1	probably damaging	3.39	pathogenic	0.999984	disease_causing	7.50764	-0.29	TOLERATED	0.695979	damaging
11	47355475	G	C	MYBPC3	ENSP00000442795	p.Q998E	pathogenic	0.786121	deleterious	0	damaging	0.994	probably damaging	0.984	probably damaging	2.51	pathogenic	0.999995	disease_causing	5.10849	-0.12	TOLERATED	0.585789	damaging
11	47356629	T	A	MYBPC3	ENSP00000442795	p.T957S	pathogenic	0.247212	neutral	0.51	benign	0	benign	0.003	benign	1.49	benign	0.005215	polymorphism	0.508146	0.67	TOLERATED	0.469908	neutral
11	47359046	G	A	MYBPC3	ENSP00000442795	p.A833V	pathogenic	0.742852	deleterious	0.04	damaging	0.998	probably damaging	0.971	probably damaging	0.035	benign	0.999998	disease_causing	5.73651	0.81	TOLERATED	0.423889	neutral
11	47359280	A	T	MYBPC3	ENSP00000442795	p.W792R	pathogenic	0.928447	deleterious	0	damaging	1	probably damaging	0.998	probably damaging	4.465	pathogenic	0.999989	disease_causing	5.39189	-1.82	DAMAGING	0.817523	damaging
11	47360102	C	A	MYBPC3	ENSP00000442795	p.E759D	pathogenic	0.596165	deleterious	0	damaging	0.022	benign	0.267	benign	2.525	pathogenic	0.999938	disease_causing	4.06157	-0.4	TOLERATED	0.604132	damaging
11	47360102	C	G	MYBPC3	ENSP00000442795	p.E759D	pathogenic	0.672491	deleterious	0	damaging	0.022	benign	0.267	benign	2.525	pathogenic	0.999938	disease_causing	3.81633	-0.4	TOLERATED	0.604132	damaging
11	47360114	G	C	MYBPC3	ENSP00000442795	p.N755K	pathogenic	0.726583	deleterious	0	damaging	1	probably damaging	0.997	probably damaging	3.395	pathogenic	0.999883	disease_causing	5.58245	-1.64	DAMAGING	0.715274	damaging
11	47363699	G	T	MYBPC3	ENSP00000442795	p.L545M	Polymorphism	0.786284	deleterious	0	damaging	0.998	probably damaging	0.986	probably damaging	3.1	pathogenic	0.999904	disease_causing	5.05897	-1.07	TOLERATED	0.69886	damaging
11	47364234	C	G	MYBPC3	ENSP00000442795	p.G507R	pathogenic	0.914722	deleterious	0	damaging	1	probably damaging	0.998	probably damaging	2.845	pathogenic	1	disease_causing	6.87546	-1.4	TOLERATED	0.662445	damaging
11	47364285	C	G	MYBPC3	ENSP00000442795	p.G490R	pathogenic	0.92622	deleterious	0	damaging	1	probably damaging	0.998	probably damaging	3.435	pathogenic	1	disease_causing	7.14278	-1.6	DAMAGING	0.721115	damaging
11	47364674	C	A	MYBPC3	ENSP00000442795	p.A417S	pathogenic	0.095528	neutral	0.72	benign	0.017	benign	0.04	benign	-0.125	benign	0.005032	polymorphism	0.88365	-0.26	TOLERATED	0.435036	neutral
11	47365119	G	C	MYBPC3	ENSP00000442795	p.L383V	Polymorphism	0.843925	deleterious	0.01	damaging	0.995	probably damaging	0.976	probably damaging	3.04	pathogenic	0.999742	disease_causing	5.23522	-0.89	TOLERATED	0.697038	damaging
11	47369211	C	T	MYBPC3	ENSP00000442795	p.R281Q	Polymorphism	0.131477	neutral	0.02	damaging	0.027	benign	0.004	benign	0.755	benign	0.000509	polymorphism	3.72131	0.39	TOLERATED	0.469799	neutral
11	47371414	C	T	MYBPC3	ENSP00000442795	p.V189I	Polymorphism	0.5	deleterious	0.53	benign	0.199	benign	0.366	benign	1.175	benign	0.999966	disease_causing	2.58347	-0.64	TOLERATED	0.519292	neutral
1	156100424	G	A	LMNA	ENSP00000292304	p.G125S	Polymorphism	0.238894	neutral	0.51	benign	0.005	benign	0.01	benign	-0.08	benign	0.641794	disease_causing	2.23674	-1.58	DAMAGING	0.450376	neutral
1	156106090	G	A	LMNA	ENSP00000292304	p.V415I	Polymorphism	0.0468945	neutral	0.16	benign	0	benign	0	benign	0.55	benign	0.503376	disease_causing	1.46356	-4.88	DAMAGING	0.547806	damaging
1	156106793	A	C	LMNA	ENSP00000292304	p.T488P	Polymorphism	0.63971	deleterious	0.01	damaging	0.847	possibly damaging	0.683	possibly damaging	1.15	benign	0.998955	disease_causing	3.68031	-4.96	DAMAGING	0.575169	damaging
1	156106982	G	C	LMNA	ENSP00000292304	p.G523R	pathogenic	0.928389	deleterious	0	damaging	1	probably damaging	1	probably damaging	3.22	pathogenic	1	disease_causing	7.10178	-5.26	DAMAGING	0.671516	damaging
1	156108483	G	C	LMNA	ENSP00000292304	p.G523R	pathogenic	0.109461	neutral	0	damaging	0.761	possibly damaging	0.24	benign	0.695	benign	0.995698	disease_causing	3.49545	-5.26	DAMAGING	0.522391	damaging
1	156830742	C	T	NTRK1	ENSP00000357179	p.R6W	Polymorphism	0.351402	neutral	0.02	damaging	0.997	probably damaging	0.446	benign	NA	NA	0.032602	polymorphism	5.65055	-1.05	TOLERATED	0.42868	neutral
1	156830779	G	A	NTRK1	ENSP00000357179	p.G18E	Polymorphism	0.163281	neutral	0.06	benign	0.232	benign	0.112	benign	NA	NA	0	polymorphism	1.37529	-1.01	TOLERATED	0.427162	neutral
1	156834172	A	G	NTRK1	ENSP00000357179	p.Q80R	Polymorphism	0.0271302	neutral	0.13	benign	0	benign	0	benign	-0.06	benign	0.000303	polymorphism	0.717566	-2.57	DAMAGING	0.463001	neutral
1	156838435	T	G	NTRK1	ENSP00000357179	p.V238G	Polymorphism	0.217926	neutral	0.36	benign	0.966	probably damaging	0.6	possibly damaging	1.175	benign	1	disease_causing	2.2889	2.47	TOLERATED	0.384197	neutral
1	156841475	A	G	NTRK1	ENSP00000357179	p.R260G	Polymorphism	0.100285	neutral	0.49	benign	0.795	possibly damaging	0.152	benign	-0.805	benign	0.046917	polymorphism	1.07267	2.62	TOLERATED	0.33612	neutral
1	156844800	C	T	NTRK1	ENSP00000357179	p.R452C	Polymorphism	0.677184	deleterious	0.05	benign	1	probably damaging	0.791	possibly damaging	1.61	benign	1	disease_causing	6.57916	NA	NA	0.547335	damaging
1	156845952	G	A	NTRK1	ENSP00000357179	p.E492K	pathogenic	0.593126	deleterious	0.11	benign	1	probably damaging	0.998	probably damaging	0.2	benign	1	disease_causing	6.12104	NA	NA	0.478945	neutral
1	156846256	T	C	NTRK1	ENSP00000357179	p.M566T	Polymorphism	0.119049	neutral	0.2	benign	0.054	benign	0.024	benign	-0.73	benign	0.761796	disease_causing	2.08495	NA	NA	0.397364	neutral
1	156851382	G	A	NTRK1	ENSP00000357179	p.R780Q	Polymorphism	0.0727743	neutral	0.12	benign	0.873	possibly damaging	0.239	benign	0.56	benign	4e-06	polymorphism	0.909999	NA	NA	0.496648	neutral
1	156851411	G	A	NTRK1	ENSP00000357179	p.V790I	Polymorphism	0.11387	neutral	0.48	benign	0.007	benign	0.007	benign	1.32	benign	0.993239	disease_causing	2.42172	NA	NA	0.539849	damaging
11	57365775	T	G	SERPING1	ENSP00000278407	p.L11R	pathogenic	0.883301	deleterious	0	damaging	1	probably damaging	0.996	probably damaging	1.65	benign	0.634097	disease_causing	6.74264	-2.62	DAMAGING	0.55654	damaging
11	57367417	C	A	SERPING1	ENSP00000278407	p.D39E	Polymorphism	0.0724733	neutral	0.33	benign	0	benign	0	benign	-1.04	benign	0	polymorphism	-1.63052	-1.78	DAMAGING	0.388661	neutral
11	57367417	C	G	SERPING1	ENSP00000278407	p.D39E	Polymorphism	0.0724733	neutral	0.33	benign	0	benign	0	benign	-1.04	benign	0	polymorphism	-1.94921	-1.78	DAMAGING	0.388661	neutral
11	57367850	G	C	SERPING1	ENSP00000278407	p.G184R	pathogenic	0.992039	deleterious	0	damaging	1	probably damaging	1	probably damaging	3.335	pathogenic	0.999997	disease_causing	6.82904	-3.23	DAMAGING	0.67594	damaging
11	57369622	C	T	SERPING1	ENSP00000278407	p.S170F	pathogenic	0.944273	deleterious	0	damaging	1	probably damaging	0.993	probably damaging	2.71	pathogenic	0.999918	disease_causing	6.81363	-3.76	DAMAGING	0.63681	damaging
11	57373590	T	A	SERPING1	ENSP00000278407	p.W265R	pathogenic	0.954048	deleterious	0	damaging	1	probably damaging	0.999	probably damaging	3.35	pathogenic	0.999849	disease_causing	5.8894	-2.37	DAMAGING	0.69399	damaging
11	57373886	T	A	SERPING1	ENSP00000278407	p.W299R	pathogenic	0.991485	deleterious	0	damaging	1	probably damaging	1	probably damaging	3.475	pathogenic	0.99944	disease_causing	6.18522	-3.72	DAMAGING	0.682941	damaging
11	57373913	A	T	SERPING1	ENSP00000278407	p.T308S	Polymorphism	0.977351	deleterious	0.21	benign	0.971	probably damaging	0.897	possibly damaging	2.595	pathogenic	0	polymorphism	1.2812	-2.97	DAMAGING	0.611035	damaging
11	57373914	C	G	SERPING1	ENSP00000278407	p.T308S	Polymorphism	0.977351	deleterious	0.21	benign	0.971	probably damaging	0.897	possibly damaging	2.595	pathogenic	0	polymorphism	2.48183	-2.97	DAMAGING	0.611035	damaging
11	57381840	T	A	SERPING1	ENSP00000278407	p.L430Q	pathogenic	0.984533	deleterious	0	damaging	0.999	probably damaging	0.972	probably damaging	2.74	pathogenic	0.990518	disease_causing	6.43517	-2.05	DAMAGING	0.637862	damaging
11	57382028	G	C	SERPING1	ENSP00000278407	p.G493R	pathogenic	0.992491	deleterious	0	damaging	1	probably damaging	1	probably damaging	3.41	pathogenic	0.999978	disease_causing	6.64996	-5.39	DAMAGING	0.686266	damaging
1	15766858	G	A	CTRC	ENSP00000365116	p.D35N	Polymorphism	0.00912097	neutral	0.07	benign	0.001	benign	0.008	benign	0.135	benign	0	polymorphism	-1.13485	-2.39	DAMAGING	0.474311	neutral
1	15766858	G	C	CTRC	ENSP00000365116	p.D35H	Polymorphism	0.0587022	neutral	0.01	damaging	0.747	possibly damaging	0.704	possibly damaging	2.06	pathogenic	0	polymorphism	1.47608	-2.46	DAMAGING	0.564695	damaging
1	15766865	G	A	CTRC	ENSP00000365116	p.R37Q	Polymorphism	0.0212939	neutral	0.31	benign	0.022	benign	0.009	benign	0.015	benign	0	polymorphism	-0.50265	-2.32	DAMAGING	0.465104	neutral
1	15768950	C	T	CTRC	ENSP00000365116	p.R80W	Polymorphism	0.140874	neutral	0.19	benign	0.949	possibly damaging	0.331	benign	1.485	benign	0	polymorphism	2.26898	-2.49	DAMAGING	0.540124	damaging
1	15771234	C	G	CTRC	ENSP00000365116	p.I209M	Polymorphism	0.436862	neutral	0.24	benign	0.762	possibly damaging	0.71	possibly damaging	0.315	benign	0.607578	disease_causing	4.31606	-2.42	DAMAGING	0.486681	neutral
1	15772126	A	C	CTRC	ENSP00000365116	p.E225A	Polymorphism	0.367296	neutral	0.91	benign	0	benign	0.002	benign	1.395	benign	0	polymorphism	-0.856611	-2.39	DAMAGING	0.537304	damaging
1	15772131	G	A	CTRC	ENSP00000365116	p.G227S	Polymorphism	0.778814	deleterious	0	damaging	0.998	probably damaging	0.942	probably damaging	1.805	benign	0.999995	disease_causing	4.29515	-3.43	DAMAGING	0.551204	damaging
1	161514628	C	T	FCGR3A	ENSP00000356944	p.G147D	Polymorphism	0.340638	neutral	0.14	benign	0.999	probably damaging	0.99	probably damaging	2.25	pathogenic	0	polymorphism	2.86082	2.74	TOLERATED	0.397729	neutral
1	161518333	A	T	FCGR3A	ENSP00000356944	p.L66H	pathogenic	0.422036	neutral	0.02	damaging	0.998	probably damaging	0.942	probably damaging	2.355	pathogenic	0	polymorphism	-0.366121	2.6	TOLERATED	0.414854	neutral
11	6635827	A	T	TPP1	ENSP00000299427	p.W548R	pathogenic	0.811698	deleterious	0.01	damaging	1	probably damaging	0.976	probably damaging	2.55	pathogenic	0.999996	disease_causing	5.46672	-5.32	DAMAGING	0.631355	damaging
11	6636793	G	T	TPP1	ENSP00000299427	p.S382R	pathogenic	0.668294	deleterious	0	damaging	1	probably damaging	1	probably damaging	3.06	pathogenic	0.999991	disease_causing	4.1475	-2.84	DAMAGING	0.655586	damaging
11	6637237	T	G	TPP1	ENSP00000299427	p.S382R	pathogenic	0.888605	deleterious	0	damaging	1	probably damaging	1	probably damaging	3.06	pathogenic	1	disease_causing	4.51747	-2.84	DAMAGING	0.655586	damaging
11	6638369	C	T	TPP1	ENSP00000299427	p.R175H	Polymorphism	0.695022	deleterious	0.13	benign	0.997	probably damaging	0.631	possibly damaging	1.935	pathogenic	1	disease_causing	5.62645	-0.01	TOLERATED	0.484429	neutral
11	71944508	G	C	INPPL1	ENSP00000298229	p.W688C	pathogenic	0.583582	deleterious	0	damaging	1	probably damaging	0.998	probably damaging	4.02	pathogenic	1	disease_causing	7.01748	-3.96	DAMAGING	0.728294	damaging
11	71944737	G	A	INPPL1	ENSP00000298229	p.V721M	Polymorphism	0.565028	neutral	0	damaging	1	probably damaging	0.998	probably damaging	2.325	pathogenic	1	disease_causing	6.92214	-4.51	DAMAGING	0.602771	damaging
11	71948233	A	G	INPPL1	ENSP00000298229	p.N982S	Polymorphism	0.913456	deleterious	0.57	benign	0.993	probably damaging	0.956	probably damaging	0.695	benign	0.998299	disease_causing	2.73192	-2.96	DAMAGING	0.536199	damaging
1	173876604	T	C	SERPINC1	ENSP00000356671	p.H401R	pathogenic	0.942944	deleterious	0	damaging	0.984	probably damaging	0.722	possibly damaging	4.395	pathogenic	1	disease_causing	4.75902	-2.43	DAMAGING	0.7928	damaging
1	173876634	C	T	SERPINC1	ENSP00000356671	p.R391Q	Polymorphism	0.283833	neutral	0.27	benign	0.028	benign	0.001	benign	0.925	benign	0.095566	polymorphism	2.83836	-1.61	DAMAGING	0.517869	neutral
1	173879911	A	C	SERPINC1	ENSP00000356671	p.V248G	pathogenic	0.933726	deleterious	0	damaging	1	probably damaging	0.983	probably damaging	2.74	pathogenic	1	disease_causing	6.23898	-2.34	DAMAGING	0.632943	damaging
1	173880001	A	T	SERPINC1	ENSP00000356671	p.I218N	pathogenic	0.979603	deleterious	0	damaging	1	probably damaging	0.999	probably damaging	4.455	pathogenic	1	disease_causing	6.38916	-2.59	DAMAGING	0.793176	damaging
1	173881053	A	G	SERPINC1	ENSP00000356671	p.S170P	pathogenic	0.824597	deleterious	0.11	benign	0.998	probably damaging	0.945	probably damaging	1.09	benign	0.998889	disease_causing	4.30272	-1.58	DAMAGING	0.52558	damaging
1	173881122	T	C	SERPINC1	ENSP00000356671	p.T147A	Polymorphism	0.261332	neutral	0.08	benign	0.07	benign	0.094	benign	0.835	benign	0.999996	disease_causing	3.40641	-1.62	DAMAGING	0.513394	neutral
1	173883725	C	T	SERPINC1	ENSP00000356671	p.G125D	pathogenic	0.976063	deleterious	0	damaging	1	probably damaging	1	probably damaging	4.48	pathogenic	1	disease_causing	6.52562	-2.47	DAMAGING	0.799145	damaging
1	173883941	C	A	SERPINC1	ENSP00000356671	p.C53F	pathogenic	0.981883	deleterious	0	damaging	1	probably damaging	0.999	probably damaging	2.485	pathogenic	1	disease_causing	6.51347	-1.6	DAMAGING	0.618864	damaging
1	179520439	G	A	NPHS2	ENSP00000356587	p.P341S	pathogenic	0.890952	deleterious	0	damaging	0.999	probably damaging	0.995	probably damaging	3.375	pathogenic	1	disease_causing	5.9507	-6.18	DAMAGING	0.695297	damaging
1	179520542	C	A	NPHS2	ENSP00000356587	p.R238S	pathogenic	0.255867	neutral	0.01	damaging	0.195	benign	0.066	benign	1.055	benign	0.999461	disease_causing	3.00265	-4.37	DAMAGING	0.607613	damaging
1	179520542	C	G	NPHS2	ENSP00000356587	p.R238S	pathogenic	0.255867	neutral	0.01	damaging	0.195	benign	0.066	benign	1.055	benign	0.999422	disease_causing	2.52664	-4.37	DAMAGING	0.607613	damaging
1	179521809	C	A	NPHS2	ENSP00000356587	p.V268L	pathogenic	0.394248	neutral	0.01	damaging	0.095	benign	0.129	benign	1.965	pathogenic	0.999955	disease_causing	4.11872	-3.35	DAMAGING	0.561677	damaging
1	179523615	C	G	NPHS2	ENSP00000356587	p.E264Q	Polymorphism	0.845711	deleterious	0	damaging	0.993	probably damaging	0.962	probably damaging	3.17	pathogenic	0.999958	disease_causing	6.42273	-3.38	DAMAGING	0.684671	damaging
1	179526175	G	A	NPHS2	ENSP00000356587	p.A242V	Polymorphism	0.80409	deleterious	0	damaging	0.992	probably damaging	0.925	probably damaging	1.7	benign	0.998496	disease_causing	6.5962	-3.8	DAMAGING	0.558677	damaging
1	179526186	C	G	NPHS2	ENSP00000356587	p.R238S	pathogenic	0.825143	deleterious	0	damaging	1	probably damaging	0.998	probably damaging	3.545	pathogenic	1	disease_causing	5.75953	-4.37	DAMAGING	0.688502	damaging
1	179526191	C	G	NPHS2	ENSP00000356587	p.E237Q	Polymorphism	0.639823	deleterious	0.05	benign	0.774	possibly damaging	0.688	possibly damaging	1.13	benign	0.999999	disease_causing	5.21072	-3.25	DAMAGING	0.537755	damaging
1	179533825	C	G	NPHS2	ENSP00000356587	p.K126N	pathogenic	0.865157	deleterious	0	damaging	0.999	probably damaging	0.993	probably damaging	2.405	pathogenic	1	disease_causing	5.42736	-6.37	DAMAGING	0.648849	damaging
1	179544869	T	G	NPHS2	ENSP00000356587	p.E44A	Polymorphism	0.230959	neutral	0	damaging	0.002	benign	0.004	benign	1.445	benign	0	polymorphism	0.237269	-6.71	DAMAGING	0.633339	damaging
1	179544899	C	T	NPHS2	ENSP00000356587	p.G34E	Polymorphism	0.10334	neutral	0.21	benign	0.005	benign	0.004	benign	0.345	benign	0	polymorphism	-0.489868	-5.86	DAMAGING	0.56302	damaging
1	179544947	C	G	NPHS2	ENSP00000356587	p.R18T	pathogenic	0.253277	neutral	0.11	benign	0.008	benign	0.004	benign	1.04	benign	0	polymorphism	-0.048293	-8.06	DAMAGING	0.65715	damaging
1	197060077	T	G	ASPM	ENSP00000294732	p.Q3180P	pathogenic	0.65546	deleterious	0	damaging	0.989	probably damaging	0.885	possibly damaging	2.24	pathogenic	1.06609e-09	disease_causing_automatic	3.16892	NA	NA	0.532982	damaging
1	197070805	T	C	ASPM	ENSP00000294732	p.N2526D	Polymorphism	0.347483	neutral	0.02	damaging	0.047	benign	0.046	benign	1.275	benign	0	polymorphism	-0.867214	NA	NA	0.51999	neutral
1	197099068	G	C	ASPM	ENSP00000294732	p.T869S	Polymorphism	0.0393971	neutral	0.31	benign	0.184	benign	0.038	benign	0.805	benign	0.001047	polymorphism	0.299578	0.25	TOLERATED	0.475319	neutral
1	197099069	T	A	ASPM	ENSP00000294732	p.T869S	Polymorphism	0.0957664	neutral	0.31	benign	0.184	benign	0.038	benign	0.805	benign	0.002301	polymorphism	1.51018	0.25	TOLERATED	0.475319	neutral
1	197112445	T	C	ASPM	ENSP00000294732	p.I313V	Polymorphism	0.0268434	neutral	0.89	benign	0.081	benign	0.01	benign	0.345	benign	0	polymorphism	-1.3059	1.72	TOLERATED	0.45001	neutral
1	197297823	T	G	CRB1	ENSP00000356369	p.C45W	pathogenic	0.755787	deleterious	0	damaging	1	probably damaging	0.997	probably damaging	4.58	pathogenic	1	disease_causing	4.09776	-2.56	DAMAGING	0.778615	damaging
1	197297950	T	A	CRB1	ENSP00000356369	p.C157S	pathogenic	0.912241	deleterious	0	damaging	1	probably damaging	0.998	probably damaging	4.92	pathogenic	1	disease_causing	4.45578	-12.4	DAMAGING	0.902606	damaging
1	197313422	G	A	CRB1	ENSP00000356369	p.E222K	Polymorphism	0.770346	deleterious	NA	NA	0.78	possibly damaging	0.265	benign	3.105	pathogenic	1	disease_causing	5.77058	NA	NA	0.673624	damaging
1	197316557	T	A	CRB1	ENSP00000356369	p.N312K	pathogenic	0.651507	deleterious	NA	NA	0.846	possibly damaging	0.57	possibly damaging	3.625	pathogenic	0.999157	disease_causing	5.55676	NA	NA	0.697401	damaging
1	197390318	G	A	CRB1	ENSP00000356369	p.G454R	pathogenic	0.833358	deleterious	0	damaging	1	probably damaging	1	probably damaging	3.435	pathogenic	1	disease_causing	5.64167	NA	NA	0.679519	damaging
1	197390560	G	C	CRB1	ENSP00000356369	p.K534N	pathogenic	0.461156	neutral	0.1	benign	0.959	probably damaging	0.816	possibly damaging	2.08	pathogenic	0.562818	disease_causing	2.35014	NA	NA	0.581435	damaging
1	197390628	T	C	CRB1	ENSP00000356369	p.F488S	Polymorphism	0.00863016	neutral	0.4	benign	0.004	benign	0.004	benign	0.145	benign	0	polymorphism	-1.62328	NA	NA	0.465289	neutral
1	197390983	G	C	CRB1	ENSP00000356369	p.W675C	pathogenic	0.63978	deleterious	0.01	damaging	1	probably damaging	0.998	probably damaging	0.345	benign	1	disease_causing	5.02256	NA	NA	0.480217	neutral
1	197390984	T	A	CRB1	ENSP00000356369	p.C157S	pathogenic	0.899176	deleterious	0	damaging	1	probably damaging	0.998	probably damaging	3.88	pathogenic	1	disease_causing	4.41697	-12.4	DAMAGING	0.851858	damaging
1	197390985	G	C	CRB1	ENSP00000356369	p.C157S	pathogenic	0.910998	deleterious	0	damaging	1	probably damaging	0.998	probably damaging	3.88	pathogenic	1	disease_causing	4.53599	-12.4	DAMAGING	0.851858	damaging
1	197390993	C	G	CRB1	ENSP00000356369	p.Q679E	Polymorphism	0.329096	neutral	0.1	benign	0.007	benign	0.015	benign	1.03	benign	0.896446	disease_causing	-0.339378	NA	NA	0.529879	damaging
1	197396584	A	T	CRB1	ENSP00000356369	p.E710V	pathogenic	0.697179	deleterious	0	damaging	0.999	probably damaging	0.937	probably damaging	2.7	pathogenic	1	disease_causing	4.17187	NA	NA	0.648916	damaging
1	197396674	C	T	CRB1	ENSP00000356369	p.S740F	pathogenic	0.798968	deleterious	0	damaging	0.999	probably damaging	0.996	probably damaging	2.885	pathogenic	1	disease_causing	5.42069	NA	NA	0.664223	damaging
1	197404660	T	A	CRB1	ENSP00000356369	p.C1223S	pathogenic	0.898319	deleterious	0	damaging	0.999	probably damaging	0.994	probably damaging	4.165	pathogenic	1	disease_causing	5.26936	NA	NA	0.737697	damaging
1	200613642	C	G	DDX59	ENSP00000330460	p.G534R	pathogenic	0.944045	deleterious	0	damaging	1	probably damaging	0.992	probably damaging	4.37	pathogenic	1	disease_causing	7.23422	-2.46	DAMAGING	0.789778	damaging
1	200618253	G	C	DDX59	ENSP00000330460	p.S472R	Polymorphism	0.550279	deleterious	0.06	benign	0.767	possibly damaging	0.486	possibly damaging	1.93	pathogenic	1e-05	polymorphism	4.92532	-1.07	TOLERATED	0.543409	damaging
1	200618253	G	T	DDX59	ENSP00000330460	p.S472R	Polymorphism	0.550279	deleterious	0.06	benign	0.767	possibly damaging	0.486	possibly damaging	1.93	pathogenic	1e-05	polymorphism	5.03003	-1.07	TOLERATED	0.543409	damaging
1	200618255	T	G	DDX59	ENSP00000330460	p.S472R	Polymorphism	0.683617	deleterious	0.06	benign	0.767	possibly damaging	0.486	possibly damaging	1.93	pathogenic	0.000817	polymorphism	5.38444	-1.07	TOLERATED	0.543409	damaging
1	209791341	G	A	LAMB3	ENSP00000348384	p.R988W	Polymorphism	0.26554	neutral	0.01	damaging	0.984	probably damaging	0.482	possibly damaging	0.975	benign	0.124994	polymorphism	6.94651	1.92	TOLERATED	0.408142	neutral
1	209804028	C	A	LAMB3	ENSP00000348384	p.R292L	Polymorphism	0.591516	deleterious	0.01	damaging	0.959	probably damaging	0.843	possibly damaging	1.705	benign	0.998596	disease_causing	6.23232	-0.07	TOLERATED	0.498664	neutral
1	209806424	T	G	LAMB3	ENSP00000348384	p.K207Q	pathogenic	0.740932	deleterious	0.07	benign	0.979	probably damaging	0.761	possibly damaging	1.19	benign	0.15774	polymorphism	4.78437	-0.96	TOLERATED	0.534286	damaging
1	209806447	C	G	LAMB3	ENSP00000348384	p.G199A	pathogenic	0.279103	neutral	0.73	benign	0.014	benign	0.031	benign	0.85	benign	1e-06	polymorphism	0.311161	-0.73	TOLERATED	0.506838	neutral
12	102158499	C	A	GNPTAB	ENSP00000299314	p.K732N	pathogenic	0.595276	deleterious	0.07	benign	0.997	probably damaging	0.918	probably damaging	1.78	benign	0.999848	disease_causing	6.42585	0.26	TOLERATED	0.478892	neutral
12	102158499	C	G	GNPTAB	ENSP00000299314	p.K732N	pathogenic	0.595276	deleterious	0.07	benign	0.997	probably damaging	0.918	probably damaging	1.78	benign	0.999848	disease_causing	6.19605	0.26	TOLERATED	0.478892	neutral
12	102158710	G	C	GNPTAB	ENSP00000299314	p.A662G	Polymorphism	0.0605682	neutral	0.06	benign	0.533	possibly damaging	0.158	benign	0.975	benign	0.810039	disease_causing	0.340761	-4.04	DAMAGING	0.547058	damaging
12	102161820	C	G	GNPTAB	ENSP00000299314	p.C468S	pathogenic	0.934055	deleterious	0	damaging	1	probably damaging	1	probably damaging	3.185	pathogenic	1	disease_causing	4.56056	-7.54	DAMAGING	0.712639	damaging
12	103246615	T	C	PAH	ENSP00000448059	p.K274E	Polymorphism	0.387666	neutral	0.18	benign	0.399	benign	0.275	benign	0.735	benign	0.999998	disease_causing	2.41628	-5.98	DAMAGING	0.585762	damaging
12	103248942	C	A	PAH	ENSP00000448059	p.Q226H	pathogenic	0.747294	deleterious	0	damaging	1	probably damaging	1	probably damaging	3.73	pathogenic	1	disease_causing	5.62757	-6.55	DAMAGING	0.723842	damaging
12	103249033	G	T	PAH	ENSP00000448059	p.S196Y	pathogenic	0.680202	deleterious	0	damaging	0.064	benign	0.199	benign	1.59	benign	0.270985	polymorphism	2.08974	-6.19	DAMAGING	0.621549	damaging
12	103249110	A	C	PAH	ENSP00000448059	p.H170Q	pathogenic	0.707039	deleterious	0.02	damaging	0.995	probably damaging	0.761	possibly damaging	2.585	pathogenic	1	disease_causing	3.51454	-6.12	DAMAGING	0.6504	damaging
12	103260412	T	A	PAH	ENSP00000448059	p.R157S	pathogenic	0.76005	deleterious	0	damaging	1	probably damaging	0.997	probably damaging	4.105	pathogenic	0.999999	disease_causing	5.87264	-6.71	DAMAGING	0.750542	damaging
12	103271318	G	C	PAH	ENSP00000448059	p.F121L	pathogenic	0.799429	deleterious	0	damaging	1	probably damaging	1	probably damaging	4	pathogenic	1	disease_causing	5.72406	-5.39	DAMAGING	0.72877	damaging
12	103271318	G	T	PAH	ENSP00000448059	p.F121L	pathogenic	0.799429	deleterious	0	damaging	1	probably damaging	1	probably damaging	4	pathogenic	1	disease_causing	5.8795	-5.39	DAMAGING	0.72877	damaging
12	110238457	G	T	TRPV4	ENSP00000261740	p.F273L	pathogenic	0.597336	deleterious	0	damaging	0.987	probably damaging	0.821	possibly damaging	2.66	pathogenic	1	disease_causing	4.28904	-3.47	DAMAGING	0.614763	damaging
12	110238459	A	G	TRPV4	ENSP00000261740	p.F273L	pathogenic	0.701538	deleterious	0	damaging	0.987	probably damaging	0.821	possibly damaging	2.66	pathogenic	1	disease_causing	4.65894	-3.47	DAMAGING	0.614763	damaging
12	110252547	G	A	TRPV4	ENSP00000261740	p.P19S	Polymorphism	0.0702439	neutral	0.04	damaging	0	benign	0.001	benign	0	benign	0.941646	polymorphism_automatic	0.78453	-2.48	DAMAGING	0.475367	neutral
1	215820894	C	T	USH2A	ENSP00000305941	p.E4921K	Polymorphism	0.208869	neutral	0.36	benign	0.081	benign	0.033	benign	2.19	pathogenic	3.7e-05	polymorphism	3.04778	0.46	TOLERATED	0.517694	neutral
1	215821013	C	G	USH2A	ENSP00000305941	p.S4881T	Polymorphism	0.185148	neutral	0.73	benign	0.028	benign	0.031	benign	1.51	benign	0.001204	polymorphism	3.63157	2.67	TOLERATED	0.368783	neutral
1	215824061	C	T	USH2A	ENSP00000305941	p.R4739K	Polymorphism	0.0687643	neutral	0.95	benign	0	benign	0	benign	0.63	benign	0	polymorphism	-0.267446	0.56	TOLERATED	0.460968	neutral
1	215844577	A	C	USH2A	ENSP00000305941	p.F4624V	Polymorphism	0.142552	neutral	0.64	benign	0.029	benign	0.01	benign	0.69	benign	0	polymorphism	0.060363	0.66	TOLERATED	0.4577	neutral
1	215844600	C	A	USH2A	ENSP00000305941	p.G4616V	Polymorphism	0.862656	deleterious	0	damaging	1	probably damaging	0.997	probably damaging	3.355	pathogenic	1	disease_causing	6.19547	-0.09	TOLERATED	0.67983	damaging
1	215847775	C	T	USH2A	ENSP00000305941	p.R4493H	Polymorphism	0.147085	neutral	0.06	benign	0.096	benign	0.039	benign	1.405	benign	0.194754	polymorphism	0.926353	0.42	TOLERATED	0.480949	neutral
1	215940063	G	C	USH2A	ENSP00000305941	p.S3669R	pathogenic	0.703452	deleterious	0	damaging	0.991	probably damaging	0.951	probably damaging	2.86	pathogenic	0.949813	disease_causing	5.03879	-0.05	TOLERATED	0.622595	damaging
1	215940065	T	G	USH2A	ENSP00000305941	p.S3669R	pathogenic	0.787045	deleterious	0	damaging	0.978	probably damaging	0.913	probably damaging	2.86	pathogenic	0.999759	disease_causing	5.51731	-0.05	TOLERATED	0.622595	damaging
1	215953355	G	A	USH2A	ENSP00000305941	p.P3590L	Polymorphism	0.6235	deleterious	0.15	benign	0.445	benign	0.059	benign	3.03	pathogenic	1	disease_causing	5.59442	-2.12	DAMAGING	0.66792	damaging
1	215955488	C	G	USH2A	ENSP00000305941	p.G3546R	pathogenic	0.591253	deleterious	0	damaging	0.441	benign	0.088	benign	2.7	pathogenic	0.999847	disease_causing	5.81506	0.54	TOLERATED	0.57472	damaging
1	215963578	T	C	USH2A	ENSP00000305941	p.I3335M	Polymorphism	0.412649	neutral	0.17	benign	0.956	possibly damaging	0.365	benign	2.2	pathogenic	0.684834	disease_causing	3.48443	2.54	TOLERATED	0.40205	neutral
1	216052206	C	T	USH2A	ENSP00000305941	p.V2820I	Polymorphism	0.0396753	neutral	NA	NA	0	benign	0	benign	0.115	benign	0	polymorphism	-0.28017	0.5	TOLERATED	0.436417	neutral
1	216052410	C	G	USH2A	ENSP00000305941	p.G2752R	pathogenic	0.904706	deleterious	NA	NA	1	probably damaging	1	probably damaging	3.24	pathogenic	1	disease_causing	7.37819	-0.14	TOLERATED	0.670625	damaging
1	216052432	C	A	USH2A	ENSP00000305941	p.W2744C	pathogenic	0.899789	deleterious	NA	NA	1	probably damaging	0.998	probably damaging	3.245	pathogenic	1	disease_causing	7.54817	-2.1	DAMAGING	0.69033	damaging
1	216108076	G	C	USH2A	ENSP00000305941	p.N2394K	Polymorphism	0.180087	neutral	0.62	benign	0.085	benign	0.039	benign	1.32	benign	0	polymorphism	1.95411	0.62	TOLERATED	0.472614	neutral
1	216108076	G	T	USH2A	ENSP00000305941	p.N2394K	Polymorphism	0.180087	neutral	0.62	benign	0.085	benign	0.039	benign	1.32	benign	0	polymorphism	2.11178	0.62	TOLERATED	0.472614	neutral
1	216108128	T	C	USH2A	ENSP00000305941	p.N2377S	Polymorphism	0.569225	deleterious	0.09	benign	0.919	possibly damaging	0.375	benign	2.125	pathogenic	0.305731	polymorphism	1.7895	2.71	TOLERATED	0.387036	neutral
1	216219841	G	T	USH2A	ENSP00000305941	p.T2086N	Polymorphism	0.683133	deleterious	0.04	damaging	1	probably damaging	0.997	probably damaging	2.875	pathogenic	0.993289	disease_causing	4.75817	0.39	TOLERATED	0.60359	damaging
1	216256826	T	C	USH2A	ENSP00000305941	p.Y1757C	Polymorphism	0.739043	deleterious	0.03	damaging	0.999	probably damaging	0.934	probably damaging	2.28	pathogenic	0.998163	disease_causing	5.71008	-1.13	TOLERATED	0.605073	damaging
1	216270469	G	A	USH2A	ENSP00000305941	p.L1572F	Polymorphism	0.635847	deleterious	0.02	damaging	0.978	probably damaging	0.885	possibly damaging	2.86	pathogenic	0.979443	disease_causing	5.70677	-2.18	DAMAGING	0.6493	damaging
1	216371693	A	G	USH2A	ENSP00000305941	p.S1349P	Polymorphism	0.185106	neutral	0.29	benign	0.004	benign	0.012	benign	1.13	benign	0.162325	polymorphism	2.28806	0.8	TOLERATED	0.467474	neutral
1	216390747	G	C	USH2A	ENSP00000305941	p.L1047V	Polymorphism	0.217766	neutral	0.31	benign	0.549	possibly damaging	0.237	benign	1.48	benign	0.016547	polymorphism	1.66553	0.56	TOLERATED	0.475083	neutral
1	216419934	A	C	USH2A	ENSP00000305941	p.C934W	pathogenic	0.950093	deleterious	0	damaging	1	probably damaging	0.999	probably damaging	4.48	pathogenic	1	disease_causing	5.62032	-3.4	DAMAGING	0.773034	damaging
1	216420214	G	T	USH2A	ENSP00000305941	p.S841Y	Polymorphism	0.704445	deleterious	0.01	damaging	1	probably damaging	0.977	probably damaging	1.48	benign	0.999973	disease_causing	4.67392	0.05	TOLERATED	0.496764	neutral
1	216424303	A	C	USH2A	ENSP00000305941	p.D703E	Polymorphism	0.298899	neutral	0.08	benign	0.961	probably damaging	0.721	possibly damaging	1.41	benign	0.875417	disease_causing	2.11474	0.16	TOLERATED	0.491521	neutral
1	216424303	A	T	USH2A	ENSP00000305941	p.D703E	Polymorphism	0.298899	neutral	0.08	benign	0.961	probably damaging	0.721	possibly damaging	1.41	benign	0.858302	disease_causing	2.27485	0.16	TOLERATED	0.491521	neutral
1	216465573	A	G	USH2A	ENSP00000305941	p.F595S	Polymorphism	0.099625	neutral	0.64	benign	0.005	benign	0.004	benign	-0.235	benign	0	polymorphism	-0.057558	2.68	TOLERATED	0.373149	neutral
1	216496930	A	G	USH2A	ENSP00000305941	p.F479S	Polymorphism	0.801608	deleterious	0	damaging	0.994	probably damaging	0.918	probably damaging	3.02	pathogenic	0.9994	disease_causing	6.52381	2.28	TOLERATED	0.520955	neutral
1	216498697	G	A	USH2A	ENSP00000305941	p.L365F	Polymorphism	0.380717	neutral	0.02	damaging	0.978	probably damaging	0.844	possibly damaging	1.585	benign	0.999811	disease_causing	2.53986	2.51	TOLERATED	0.393034	neutral
1	216595549	C	G	USH2A	ENSP00000305941	p.G44R	pathogenic	0.762064	deleterious	0.01	damaging	0.997	probably damaging	0.953	probably damaging	1.955	pathogenic	0.999896	disease_causing	6.81661	2.45	TOLERATED	0.399926	neutral
1	216595549	C	T	USH2A	ENSP00000305941	p.G44R	pathogenic	0.762064	deleterious	0.01	damaging	0.997	probably damaging	0.953	probably damaging	1.955	pathogenic	0.999896	disease_causing	7.06043	2.45	TOLERATED	0.399926	neutral
1	218520315	G	A	TGFB2	ENSP00000355896	p.R91H	Polymorphism	0.773446	deleterious	0.05	benign	0.995	probably damaging	0.855	possibly damaging	1.87	benign	1	disease_causing	6.30929	-0.11	TOLERATED	0.494957	neutral
1	218607532	G	C	TGFB2	ENSP00000355896	p.V207L	Polymorphism	0.516214	neutral	0	damaging	0.645	possibly damaging	0.485	possibly damaging	1.375	benign	0.999999	disease_causing	4.48998	NA	NA	0.510835	neutral
1	218609368	A	T	TGFB2	ENSP00000355896	p.R299W	pathogenic	0.759126	deleterious	0	damaging	0.999	probably damaging	0.948	probably damaging	1.525	benign	0.999984	disease_causing	6.8198	-0.98	TOLERATED	0.54684	damaging
1	21894735	T	C	ALPL	ENSP00000363965	p.Y263H	Polymorphism	0.065034	neutral	1	benign	0	benign	0	benign	0.175	benign	0	polymorphism_automatic	0.63189	-3.95	DAMAGING	0.505742	neutral
1	21900284	T	C	ALPL	ENSP00000363965	p.L275P	pathogenic	0.891512	deleterious	0	damaging	1	probably damaging	0.999	probably damaging	3.36	pathogenic	1	disease_causing	6.75814	-5.15	DAMAGING	0.672862	damaging
12	21995260	C	T	ABCC9	ENSP00000261200	p.R1154Q	pathogenic	0.768773	deleterious	0.01	damaging	0.997	probably damaging	0.802	possibly damaging	2.18	pathogenic	1	disease_causing	8.06033	-2.52	DAMAGING	0.575405	damaging
12	21995261	G	A	ABCC9	ENSP00000261200	p.R1154W	pathogenic	0.898106	deleterious	0	damaging	1	probably damaging	0.968	probably damaging	3.535	pathogenic	1	disease_causing	7.1062	-2.56	DAMAGING	0.70672	damaging
12	21995399	G	A	ABCC9	ENSP00000261200	p.P1108S	Polymorphism	0.724101	deleterious	0	damaging	0.102	benign	0.034	benign	2.405	pathogenic	1	disease_causing	2.83913	-2.39	DAMAGING	0.59835	damaging
12	21997818	C	T	ABCC9	ENSP00000261200	p.C1043Y	pathogenic	0.7838	deleterious	0	damaging	0.474	possibly damaging	0.232	benign	1.805	benign	0.999736	disease_causing	6.01427	-2.46	DAMAGING	0.540131	damaging
12	22061033	G	A	ABCC9	ENSP00000261200	p.A478V	pathogenic	0.50877	neutral	0.02	damaging	0.947	possibly damaging	0.697	possibly damaging	0.935	benign	1	disease_causing	6.58333	-2.54	DAMAGING	0.521956	neutral
12	22068797	G	C	ABCC9	ENSP00000261200	p.D207E	pathogenic	0.530646	neutral	0	damaging	1	probably damaging	0.999	probably damaging	1.89	benign	0.967249	disease_causing	5.32253	-2.94	DAMAGING	0.543278	damaging
1	227170677	T	C	ADCK3	ENSP00000355739	p.I341T	Polymorphism	0.919475	deleterious	0	damaging	NA	NA	NA	NA	4.42	pathogenic	1	disease_causing	4.39071	-0.09	TOLERATED	0.789756	damaging
1	227170721	G	A	ADCK3	ENSP00000355739	p.A304T	pathogenic	0.916731	deleterious	0	damaging	NA	NA	NA	NA	4.48	pathogenic	1	disease_causing	6.80734	-1.24	TOLERATED	0.765808	damaging
1	227170722	C	T	ADCK3	ENSP00000355739	p.A304V	pathogenic	0.730901	deleterious	0	damaging	NA	NA	NA	NA	1.87	benign	1	disease_causing	7.00167	-1.03	TOLERATED	0.436861	neutral
1	23111354	G	A	EPHB2	ENSP00000363761	p.R199H	pathogenic	0.884944	deleterious	0.53	benign	0.006	benign	0.009	benign	1.245	benign	0.999759	disease_causing	2.78702	-0.77	TOLERATED	0.525919	damaging
1	23189553	G	T	EPHB2	ENSP00000363761	p.A279S	pathogenic	0.783035	deleterious	0.32	benign	0.001	benign	0.006	benign	0.875	benign	0.928724	disease_causing_automatic	1.37051	2.51	TOLERATED	0.386278	neutral
1	23189583	T	G	EPHB2	ENSP00000363761	p.C289G	Polymorphism	0.994738	deleterious	0	damaging	0.995	probably damaging	0.972	probably damaging	3.385	pathogenic	1	disease_causing	5.62449	-2.18	DAMAGING	0.703158	damaging
1	23191483	A	G	EPHB2	ENSP00000363761	p.I361V	Polymorphism	0.140615	neutral	0.81	benign	0.003	benign	0.02	benign	0.46	benign	0.999948	disease_causing	0.825363	0.42	TOLERATED	0.457239	neutral
1	23233349	C	A	EPHB2	ENSP00000363761	p.H679N	pathogenic	0.833076	deleterious	0.01	damaging	0.974	probably damaging	0.984	probably damaging	3	pathogenic	1	disease_causing	6.89449	-0.68	TOLERATED	0.671398	damaging
1	23236902	C	T	EPHB2	ENSP00000363761	p.R844W	Polymorphism	0.996191	deleterious	0	damaging	1	probably damaging	1	probably damaging	4.17	pathogenic	0.999998	disease_causing	7.63936	-2.01	DAMAGING	0.785465	damaging
1	23237019	A	G	EPHB2	ENSP00000363761	p.M883V	pathogenic	0.865316	deleterious	0	damaging	0.023	benign	0.35	benign	0.805	benign	0.998636	disease_causing	3.4781	0.11	TOLERATED	0.479438	neutral
1	23238967	C	G	EPHB2	ENSP00000363761	p.I909M	pathogenic	0.262511	neutral	0.08	benign	0.537	possibly damaging	0.33	benign	0.97	benign	0.593298	disease_causing	1.74819	0.01	TOLERATED	0.488088	neutral
12	4479682	G	A	FGF23	ENSP00000237837	p.P195S	Polymorphism	0.162741	neutral	0	damaging	0.001	benign	0.001	benign	1.04	benign	0.384174	polymorphism	1.70286	-4.1	DAMAGING	0.550689	damaging
12	4479794	G	C	FGF23	ENSP00000237837	p.F157L	pathogenic	0.548426	deleterious	0	damaging	1	probably damaging	0.994	probably damaging	1.1	benign	0.999927	disease_causing	2.50316	-2.57	DAMAGING	0.528703	damaging
12	4479796	A	G	FGF23	ENSP00000237837	p.F157L	pathogenic	0.632695	deleterious	0	damaging	1	probably damaging	0.994	probably damaging	1.1	benign	0.999995	disease_causing	3.02711	-2.57	DAMAGING	0.528703	damaging
12	52306933	A	T	ACVRL1	ENSP00000373574	p.S38C	Polymorphism	0.0812263	neutral	0.04	damaging	0	benign	0.005	benign	0.345	benign	0	polymorphism	1.22455	-4.57	DAMAGING	0.529932	damaging
12	52307442	T	C	ACVRL1	ENSP00000373574	p.L138P	Polymorphism	0.684267	deleterious	0.02	damaging	0.986	probably damaging	0.899	possibly damaging	0.695	benign	0.999991	disease_causing	5.88116	-2.33	DAMAGING	0.508654	neutral
12	52308306	C	A	ACVRL1	ENSP00000373574	p.Q237K	pathogenic	0.140573	neutral	0.71	benign	0.026	benign	0.021	benign	-0.165	benign	0.999983	disease_causing	2.48333	-3.1	DAMAGING	0.46515	neutral
12	52308331	T	A	ACVRL1	ENSP00000373574	p.I245N	Polymorphism	0.961559	deleterious	0	damaging	1	probably damaging	1	probably damaging	3.705	pathogenic	1	disease_causing	7.05196	-0.39	TOLERATED	0.735407	damaging
12	52309220	C	A	ACVRL1	ENSP00000373574	p.H328Q	pathogenic	0.937602	deleterious	0	damaging	1	probably damaging	1	probably damaging	4.15	pathogenic	0.999999	disease_causing	6.06204	-5.21	DAMAGING	0.738234	damaging
12	52309261	T	C	ACVRL1	ENSP00000373574	p.L342P	Polymorphism	0.790853	deleterious	0.03	damaging	0.998	probably damaging	0.968	probably damaging	2.225	pathogenic	0.999999	disease_causing	4.51004	-3.31	DAMAGING	0.579136	damaging
12	52680911	G	A	KRT81	ENSP00000369349	p.R408C	pathogenic	0.402442	neutral	0	damaging	1	probably damaging	0.982	probably damaging	3.455	pathogenic	0.998655	disease_causing	7.29555	-2.59	DAMAGING	0.698669	damaging
12	52685096	C	G	KRT81	ENSP00000369349	p.G52R	Polymorphism	0.315241	neutral	0.02	damaging	0.99	probably damaging	0.928	probably damaging	2.76	pathogenic	0.988384	polymorphism_automatic	5.14092	-3.22	DAMAGING	0.624567	damaging
12	52685096	C	T	KRT81	ENSP00000369349	p.G52R	Polymorphism	0.289783	neutral	0.02	damaging	0.996	probably damaging	0.88	possibly damaging	2.76	pathogenic	0.988384	disease_causing	5.39803	-3.22	DAMAGING	0.624567	damaging
12	52910950	A	T	KRT5	ENSP00000252242	p.S387T	Polymorphism	0.470256	neutral	0.09	benign	0.359	benign	0.3	benign	1.865	benign	0.619713	disease_causing	3.44404	-0.95	TOLERATED	0.54794	damaging
12	52913586	C	G	KRT5	ENSP00000252242	p.R165S	pathogenic	0.561954	neutral	0	damaging	0.996	probably damaging	0.937	probably damaging	2.5	pathogenic	0.96042	disease_causing	4.32024	-3.76	DAMAGING	0.604117	damaging
12	52913844	A	C	KRT5	ENSP00000252242	p.S79R	Polymorphism	0.04294	neutral	0.11	benign	0	benign	0	benign	1.2	benign	0	polymorphism	-1.90308	-1.83	DAMAGING	0.530654	damaging
12	52913844	A	T	KRT5	ENSP00000252242	p.S79R	Polymorphism	0.04294	neutral	0.11	benign	0	benign	0	benign	1.2	benign	0	polymorphism	-1.75694	-1.83	DAMAGING	0.530654	damaging
12	52913846	T	G	KRT5	ENSP00000252242	p.S79R	Polymorphism	0.04294	neutral	0.11	benign	0	benign	0	benign	1.2	benign	0	polymorphism	-0.332911	-1.83	DAMAGING	0.530654	damaging
12	56115030	G	A	RDH5	ENSP00000257895	p.R21Q	Polymorphism	0.046386	neutral	0.04	damaging	0.09	benign	0.008	benign	0.66	benign	1e-06	polymorphism	2.51481	-0.64	TOLERATED	0.494984	neutral
12	56115065	A	G	RDH5	ENSP00000257895	p.I33V	Polymorphism	0.189266	neutral	0.05	benign	0.718	possibly damaging	0.309	benign	0.41	benign	0.96354	disease_causing	1.53478	-3.01	DAMAGING	0.500648	neutral
12	56115176	C	G	RDH5	ENSP00000257895	p.R70G	Polymorphism	0.23553	neutral	0.49	benign	0.47	possibly damaging	0.299	benign	0.235	benign	0.594404	disease_causing	1.15832	-2.29	DAMAGING	0.479916	neutral
12	56115661	C	G	RDH5	ENSP00000257895	p.R70G	Polymorphism	0.910303	deleterious	0	damaging	1	probably damaging	0.994	probably damaging	1.985	pathogenic	0.999189	disease_causing	4.78296	-2.29	DAMAGING	0.559471	damaging
12	57894122	C	A	MARS	ENSP00000262027	p.F370L	pathogenic	0.743239	deleterious	0	damaging	0.995	probably damaging	0.98	probably damaging	2.65	pathogenic	1	disease_causing	6.3481	1	TOLERATED	0.570043	damaging
12	57894122	C	G	MARS	ENSP00000262027	p.F370L	pathogenic	0.743239	deleterious	0	damaging	0.995	probably damaging	0.98	probably damaging	2.65	pathogenic	1	disease_causing	6.06275	1	TOLERATED	0.570043	damaging
12	57908583	C	A	MARS	ENSP00000262027	p.A683D	Polymorphism	0.105437	neutral	0	damaging	0.002	benign	0.007	benign	2.345	pathogenic	1	disease_causing	5.51404	0.97	TOLERATED	0.504138	neutral
12	57909709	C	A	MARS	ENSP00000262027	p.P800T	pathogenic	0.506143	deleterious	0.02	damaging	0.866	possibly damaging	0.688	possibly damaging	2.485	pathogenic	1	disease_causing	6.63682	0.77	TOLERATED	0.535125	damaging
12	6438959	G	T	TNFRSF1A	ENSP00000162749	p.P305T	Polymorphism	0.6682	deleterious	0	damaging	0.651	possibly damaging	0.115	benign	0.895	benign	0	polymorphism	0.680976	-3.01	DAMAGING	0.526336	damaging
12	6439088	G	T	TNFRSF1A	ENSP00000162749	p.P305T	Polymorphism	0.0102404	neutral	0.29	benign	0.146	benign	0.038	benign	0.895	benign	0	polymorphism	-1.38109	-3.01	DAMAGING	0.525576	damaging
12	6442643	C	T	TNFRSF1A	ENSP00000162749	p.R121Q	pathogenic	0.0264046	neutral	0.35	benign	0.678	possibly damaging	0.015	benign	0.895	benign	0	polymorphism	1.85261	-2.68	DAMAGING	0.521267	neutral
12	6443001	G	A	TNFRSF1A	ENSP00000162749	p.P75L	pathogenic	0.752083	deleterious	0	damaging	0.999	probably damaging	0.926	probably damaging	1.61	benign	8.1e-05	polymorphism_automatic	2.98037	-3.28	DAMAGING	0.548639	damaging
12	88452759	A	C	CEP290	ENSP00000446905	p.N2228K	Polymorphism	0.730284	deleterious	0.3	benign	0.006	benign	0.01	benign	0.69	benign	0.04404	polymorphism	1.30045	NA	NA	0.480005	neutral
12	88452759	A	T	CEP290	ENSP00000446905	p.N2228K	Polymorphism	0.730284	deleterious	0.3	benign	0.006	benign	0.01	benign	0.69	benign	0.04573	polymorphism	1.34493	NA	NA	0.480005	neutral
12	88474104	A	G	CEP290	ENSP00000446905	p.L1694P	Polymorphism	0.812572	deleterious	0	damaging	0.998	probably damaging	0.942	probably damaging	0.975	benign	1	disease_causing	5.86655	NA	NA	0.529209	damaging
12	88478371	C	G	CEP290	ENSP00000446905	p.A1566P	Polymorphism	0.845385	deleterious	0.01	damaging	1	probably damaging	0.999	probably damaging	1.935	pathogenic	0.999999	disease_causing	6.99011	NA	NA	0.54382	damaging
12	88512443	C	T	CEP290	ENSP00000446905	p.E534K	pathogenic	0.48659	neutral	0.05	benign	0.925	possibly damaging	0.621	possibly damaging	2.045	pathogenic	0.999983	disease_causing	5.70705	NA	NA	0.540283	damaging
12	88523494	C	G	CEP290	ENSP00000446905	p.E277Q	Polymorphism	0.821403	deleterious	0.04	damaging	0.999	probably damaging	0.965	probably damaging	2.005	pathogenic	0.999978	disease_causing	4.97416	NA	NA	0.499309	neutral
13	111142112	G	A	COL4A2	ENSP00000353654	p.R1109Q	Polymorphism	0.0376795	neutral	0.26	benign	0.604	possibly damaging	0.121	benign	0.345	benign	0	polymorphism	1.38997	-3.2	DAMAGING	0.500144	neutral
13	111143601	A	G	COL4A2	ENSP00000353654	p.E1123G	Polymorphism	0.69421	deleterious	0.05	benign	0.961	probably damaging	0.707	possibly damaging	1.665	benign	0.997187	disease_causing	4.96945	-3.37	DAMAGING	0.55063	damaging
13	111143681	C	A	COL4A2	ENSP00000353654	p.Q1150K	Polymorphism	0.426834	neutral	0.65	benign	0.977	probably damaging	0.781	possibly damaging	0.27	benign	0.971054	disease_causing	2.62636	-0.96	TOLERATED	0.474671	neutral
13	111156220	G	C	COL4A2	ENSP00000353654	p.G1389R	pathogenic	0.939297	deleterious	0	damaging	1	probably damaging	1	probably damaging	3.84	pathogenic	1	disease_causing	5.71513	-5.89	DAMAGING	0.72148	damaging
13	20763113	A	G	GJB2	ENSP00000372295	p.I203T	Polymorphism	0.790572	deleterious	0	damaging	0.906	possibly damaging	0.718	possibly damaging	2.495	pathogenic	1	disease_causing	4.05373	-4.02	DAMAGING	0.606542	damaging
13	20763148	G	C	GJB2	ENSP00000372295	p.F191L	Polymorphism	0.516455	neutral	0.01	damaging	1	probably damaging	1	probably damaging	2.835	pathogenic	0.999995	disease_causing	4.44071	-4.07	DAMAGING	0.631245	damaging
13	20763148	G	T	GJB2	ENSP00000372295	p.F191L	Polymorphism	0.516455	neutral	0.01	damaging	1	probably damaging	1	probably damaging	2.835	pathogenic	0.999995	disease_causing	4.59615	-4.07	DAMAGING	0.631245	damaging
13	20763150	A	G	GJB2	ENSP00000372295	p.F191L	Polymorphism	0.870166	deleterious	0.01	damaging	1	probably damaging	1	probably damaging	2.835	pathogenic	1	disease_causing	5.71068	-4.07	DAMAGING	0.631245	damaging
13	20763264	C	T	GJB2	ENSP00000372295	p.V153I	Polymorphism	0.122988	neutral	0.99	benign	0.003	benign	0.007	benign	0.035	benign	0.81569	disease_causing	0.330095	-3.69	DAMAGING	0.491938	neutral
13	20763279	C	G	GJB2	ENSP00000372295	p.A148P	Polymorphism	0.817934	deleterious	0.01	damaging	0.847	possibly damaging	0.722	possibly damaging	3.085	pathogenic	0.999995	disease_causing	3.70282	-3.88	DAMAGING	0.649935	damaging
13	20763341	C	T	GJB2	ENSP00000372295	p.R127H	Polymorphism	0.360712	neutral	0.16	benign	0.001	benign	0.001	benign	0.93	benign	0.999783	polymorphism_automatic	3.54313	-4.51	DAMAGING	0.556107	damaging
13	20763372	C	G	GJB2	ENSP00000372295	p.D117H	Polymorphism	0.392103	neutral	0.15	benign	0.021	benign	0.019	benign	1.39	benign	1	disease_causing	3.00476	-4.5	DAMAGING	0.57033	damaging
13	20763389	A	G	GJB2	ENSP00000372295	p.I111T	Polymorphism	0.0781707	neutral	0.57	benign	0	benign	0	benign	0	benign	0.000496	polymorphism	-0.674769	-4.43	DAMAGING	0.50767	neutral
13	20763472	G	C	GJB2	ENSP00000372295	p.F83L	Polymorphism	0.019577	neutral	0.46	benign	0.001	benign	0.011	benign	0.325	benign	0.933093	disease_causing	0.808101	-5.3	DAMAGING	0.546204	damaging
13	20763472	G	T	GJB2	ENSP00000372295	p.F83L	Polymorphism	0.019577	neutral	0.46	benign	0.001	benign	0.011	benign	0.325	benign	0.933093	disease_causing	0.901637	-5.3	DAMAGING	0.546204	damaging
13	20763474	A	G	GJB2	ENSP00000372295	p.F83L	Polymorphism	0.130134	neutral	0.46	benign	0	benign	0.006	benign	0.325	benign	0.999993	disease_causing	2.16479	-5.3	DAMAGING	0.546204	damaging
13	20763612	C	T	GJB2	ENSP00000372295	p.V37I	pathogenic	0.726257	deleterious	0.48	benign	1	probably damaging	0.996	probably damaging	2.135	pathogenic	1	disease_causing_automatic	0.981206	-5.46	DAMAGING	0.614872	damaging
13	32893219	G	A	BRCA2	ENSP00000369497	p.G25R	pathogenic	0.866082	deleterious	0	damaging	1	probably damaging	0.999	probably damaging	2.045	pathogenic	0.99998	disease_causing	6.43925	3.03	TOLERATED	0.365759	neutral
13	32893219	G	C	BRCA2	ENSP00000369497	p.G25R	pathogenic	0.940548	deleterious	0	damaging	1	probably damaging	0.999	probably damaging	2.045	pathogenic	0.99998	disease_causing	6.1622	3.03	TOLERATED	0.365759	neutral
13	32893237	T	A	BRCA2	ENSP00000369497	p.W31R	pathogenic	0.884961	deleterious	0	damaging	1	probably damaging	0.999	probably damaging	2.045	pathogenic	0.99997	disease_causing	6.04146	3.14	TOLERATED	0.361373	neutral
13	32893237	T	C	BRCA2	ENSP00000369497	p.W31R	pathogenic	0.949798	deleterious	0	damaging	1	probably damaging	0.999	probably damaging	2.045	pathogenic	0.99997	disease_causing	5.58462	3.14	TOLERATED	0.361373	neutral
13	32893239	G	C	BRCA2	ENSP00000369497	p.W31C	pathogenic	0.900031	deleterious	0	damaging	1	probably damaging	1	probably damaging	2.045	pathogenic	1	disease_causing	4.74455	3.14	TOLERATED	0.361373	neutral
13	32893239	G	T	BRCA2	ENSP00000369497	p.W31C	pathogenic	0.900031	deleterious	0	damaging	1	probably damaging	1	probably damaging	2.045	pathogenic	1	disease_causing	4.90683	3.14	TOLERATED	0.361373	neutral
13	32893242	T	A	BRCA2	ENSP00000369497	p.F32L	pathogenic	0.87749	deleterious	0	damaging	1	probably damaging	0.998	probably damaging	2.045	pathogenic	0.999918	disease_causing	6.30753	3.97	TOLERATED	0.330491	neutral
13	32893242	T	G	BRCA2	ENSP00000369497	p.F32L	pathogenic	0.87749	deleterious	0	damaging	1	probably damaging	0.998	probably damaging	2.045	pathogenic	0.999915	disease_causing	6.22425	3.97	TOLERATED	0.330491	neutral
13	32893337	C	T	BRCA2	ENSP00000369497	p.T64I	pathogenic	0.880279	deleterious	0	damaging	1	probably damaging	0.999	probably damaging	2.005	pathogenic	0.999803	disease_causing	6.33886	4.81	TOLERATED	0.298941	neutral
13	32893389	C	A	BRCA2	ENSP00000369497	p.F81L	pathogenic	0.858627	deleterious	0	damaging	1	probably damaging	0.998	probably damaging	2.045	pathogenic	0.982341	disease_causing	4.4458	3.97	TOLERATED	0.330491	neutral
13	32893389	C	G	BRCA2	ENSP00000369497	p.F81L	pathogenic	0.858627	deleterious	0	damaging	1	probably damaging	0.998	probably damaging	2.045	pathogenic	0.982341	disease_causing	4.15525	3.97	TOLERATED	0.330491	neutral
13	32899218	A	C	BRCA2	ENSP00000369497	p.N108H	Polymorphism	0.720553	deleterious	0.13	benign	0	benign	0.001	benign	0.895	benign	0.000555	polymorphism	0.014055	5.72	TOLERATED	0.284522	neutral
13	32906591	A	C	BRCA2	ENSP00000369497	p.S326R	pathogenic	0.783587	deleterious	0.02	damaging	0.001	benign	0.001	benign	0.695	benign	0	polymorphism	0.565752	5.76	TOLERATED	0.287731	neutral
13	32906593	C	A	BRCA2	ENSP00000369497	p.S326R	pathogenic	0.445845	neutral	0.02	damaging	0.001	benign	0.001	benign	0.695	benign	0	polymorphism	1.00052	5.76	TOLERATED	0.287731	neutral
13	32906593	C	G	BRCA2	ENSP00000369497	p.S326R	pathogenic	0.445845	neutral	0.02	damaging	0.001	benign	0.001	benign	0.695	benign	0	polymorphism	0.516522	5.76	TOLERATED	0.287731	neutral
13	32907129	T	C	BRCA2	ENSP00000369497	p.I505T	pathogenic	0.814552	deleterious	0.03	damaging	0.651	possibly damaging	0.115	benign	1.995	pathogenic	0	polymorphism	0.568718	5.87	TOLERATED	0.265273	neutral
13	32907153	A	G	BRCA2	ENSP00000369497	p.K513R	Polymorphism	0.788181	deleterious	0.01	damaging	0.072	benign	0.023	benign	0.69	benign	0	polymorphism	1.69211	5.84	TOLERATED	0.285402	neutral
13	32907407	A	G	BRCA2	ENSP00000369497	p.T598A	Polymorphism	0.0685208	neutral	0.88	benign	0.001	benign	0.002	benign	1.23	benign	0	polymorphism	-0.198907	5.95	TOLERATED	0.268489	neutral
13	32907411	C	T	BRCA2	ENSP00000369497	p.S599F	Polymorphism	0.757204	deleterious	0	damaging	0.062	benign	0.023	benign	2.095	pathogenic	0	polymorphism	1.98088	5.49	TOLERATED	0.286165	neutral
13	32910611	G	T	BRCA2	ENSP00000369497	p.D707Y	Polymorphism	0.777943	deleterious	0.03	damaging	0.244	benign	0.1	benign	2.215	pathogenic	0	polymorphism	1.20049	-0.57	TOLERATED	0.574828	damaging
13	32910675	A	C	BRCA2	ENSP00000369497	p.D728A	pathogenic	0.750093	deleterious	0.03	damaging	0.11	benign	0.024	benign	2.075	pathogenic	0	polymorphism	-0.456588	0.17	TOLERATED	0.518552	neutral
13	32910679	A	G	BRCA2	ENSP00000369497	p.I729M	pathogenic	0.867325	deleterious	0.07	benign	0.93	possibly damaging	0.533	possibly damaging	1.79	benign	0.306248	polymorphism	1.73625	-0.29	TOLERATED	0.507876	neutral
13	32911149	A	T	BRCA2	ENSP00000369497	p.N886I	Polymorphism	0.452008	neutral	0.01	damaging	0.117	benign	0.028	benign	1.24	benign	0	polymorphism	1.61271	0.37	TOLERATED	0.481774	neutral
13	32911278	T	C	BRCA2	ENSP00000369497	p.L929S	Polymorphism	0.480852	neutral	0.01	damaging	0.091	benign	0.024	benign	0.69	benign	0	polymorphism	0.804828	0.23	TOLERATED	0.471265	neutral
13	32911419	C	T	BRCA2	ENSP00000369497	p.S976F	Polymorphism	0.772214	deleterious	0	damaging	0.044	benign	0.029	benign	1.32	benign	0	polymorphism	1.63682	0.74	TOLERATED	0.466398	neutral
13	32911436	A	C	BRCA2	ENSP00000369497	p.I982L	Polymorphism	0.273967	neutral	1	benign	0.019	benign	0.01	benign	0.69	benign	0	polymorphism	-0.040886	0.99	TOLERATED	0.443407	neutral
13	32911436	A	T	BRCA2	ENSP00000369497	p.I982L	Polymorphism	0.273967	neutral	1	benign	0.019	benign	0.01	benign	0.69	benign	0	polymorphism	0.035307	0.99	TOLERATED	0.443407	neutral
13	32911452	A	T	BRCA2	ENSP00000369497	p.N987I	Polymorphism	0.652163	deleterious	0.14	benign	0.744	possibly damaging	0.23	benign	1.385	benign	0	polymorphism	1.12024	0.62	TOLERATED	0.471302	neutral
13	32911463	A	G	BRCA2	ENSP00000369497	p.N991D	Polymorphism	0.117843	neutral	1	benign	0	benign	0	benign	-1.15	benign	0	polymorphism_automatic	-1.88616	6.06	TOLERATED	0.247491	neutral
13	32911932	A	G	BRCA2	ENSP00000369497	p.N1147S	Polymorphism	0.707944	deleterious	0.02	damaging	0.055	benign	0.032	benign	1.01	benign	2.9e-05	polymorphism	0.957056	5.38	TOLERATED	0.292556	neutral
13	32912328	A	G	BRCA2	ENSP00000369497	p.N1279S	Polymorphism	0.605682	deleterious	0.04	damaging	0.016	benign	0.012	benign	1.245	benign	0	polymorphism	-0.891016	5.48	TOLERATED	0.281895	neutral
13	32912361	G	A	BRCA2	ENSP00000369497	p.C1290Y	Polymorphism	0.697541	deleterious	0.1	benign	0.121	benign	0.024	benign	1.355	benign	0.019538	polymorphism	0.33845	5.71	TOLERATED	0.272842	neutral
13	32912733	C	T	BRCA2	ENSP00000369497	p.T1414M	Polymorphism	0.357703	neutral	0.13	benign	0.002	benign	0.001	benign	-1.995	benign	0	polymorphism	-1.76601	5.87	TOLERATED	0.212914	neutral
13	32912750	G	T	BRCA2	ENSP00000369497	p.D1420Y	Polymorphism	0.666797	deleterious	0	damaging	0.03	benign	0.011	benign	2.08	pathogenic	0	polymorphism	1.37967	5.71	TOLERATED	0.27805	neutral
13	32913029	G	A	BRCA2	ENSP00000369497	p.D1513N	Polymorphism	0.31248	neutral	0.6	benign	0	benign	0	benign	-0.69	benign	0	polymorphism	-0.768162	5.86	TOLERATED	0.268978	neutral
13	32913116	G	A	BRCA2	ENSP00000369497	p.V1542M	Polymorphism	0.884858	deleterious	0	damaging	1	probably damaging	0.993	probably damaging	2.075	pathogenic	0.992252	disease_causing	5.57903	-1.13	TOLERATED	0.581116	damaging
13	32913173	C	A	BRCA2	ENSP00000369497	p.H1561N	Polymorphism	0.643984	deleterious	0.23	benign	0.261	benign	0.074	benign	1.845	benign	0	polymorphism	0.287274	5.8	TOLERATED	0.241576	neutral
13	32913231	G	A	BRCA2	ENSP00000369497	p.C1580Y	pathogenic	0.325766	neutral	0.39	benign	0.001	benign	0.001	benign	0.69	benign	0	polymorphism	-1.12799	5.83	TOLERATED	0.285679	neutral
13	32913271	A	C	BRCA2	ENSP00000369497	p.E1593D	Polymorphism	0.470132	neutral	0.19	benign	0.128	benign	0.045	benign	1.895	benign	0.000857	polymorphism	2.18566	5.38	TOLERATED	0.252086	neutral
13	32913271	A	T	BRCA2	ENSP00000369497	p.E1593D	Polymorphism	0.470132	neutral	0.19	benign	0.128	benign	0.045	benign	1.895	benign	0.000803	polymorphism	2.33548	5.38	TOLERATED	0.252086	neutral
13	32913420	T	C	BRCA2	ENSP00000369497	p.V1643A	Polymorphism	0.181903	neutral	0.16	benign	0.031	benign	0.006	benign	0.69	benign	0	polymorphism	1.66129	5.74	TOLERATED	0.288106	neutral
13	32913528	C	T	BRCA2	ENSP00000369497	p.T1679I	pathogenic	0.0813095	neutral	1	benign	0	benign	0	benign	0.175	benign	7.4e-05	polymorphism	-2.29842	-0.62	TOLERATED	0.461486	neutral
13	32913562	A	C	BRCA2	ENSP00000369497	p.K1690N	pathogenic	0.805093	deleterious	0.01	damaging	0.989	probably damaging	0.856	possibly damaging	1.385	benign	0.007818	polymorphism	4.37655	-1.7	DAMAGING	0.536316	damaging
13	32913562	A	T	BRCA2	ENSP00000369497	p.K1690N	pathogenic	0.805093	deleterious	0.01	damaging	0.989	probably damaging	0.856	possibly damaging	1.385	benign	0.007518	polymorphism	4.45434	-1.7	DAMAGING	0.536316	damaging
13	32913903	T	C	BRCA2	ENSP00000369497	p.V1804A	pathogenic	0.5262	neutral	0.01	damaging	0.144	benign	0.022	benign	2.125	pathogenic	0	polymorphism	-0.259875	5.58	TOLERATED	0.287397	neutral
13	32913906	A	G	BRCA2	ENSP00000369497	p.N1805S	Polymorphism	0.786314	deleterious	0.16	benign	0.651	possibly damaging	0.165	benign	1.905	pathogenic	0	polymorphism	-0.043754	5.65	TOLERATED	0.242701	neutral
13	32914132	T	A	BRCA2	ENSP00000369497	p.N1880K	Polymorphism	0.734548	deleterious	0.01	damaging	0.167	benign	0.024	benign	0.895	benign	0	polymorphism	1.97376	-0.4	TOLERATED	0.499466	neutral
13	32914152	C	T	BRCA2	ENSP00000369497	p.T1887M	pathogenic	0.688559	deleterious	0.2	benign	0.918	possibly damaging	0.17	benign	0.77	benign	0	polymorphism	0.364371	-0.97	TOLERATED	0.510474	neutral
13	32914193	G	A	BRCA2	ENSP00000369497	p.E1901K	pathogenic	0.299731	neutral	0.47	benign	0.012	benign	0.012	benign	1.845	benign	0	polymorphism	0.70849	-0.78	TOLERATED	0.532323	damaging
13	32914196	G	A	BRCA2	ENSP00000369497	p.D1902N	Polymorphism	0.581634	neutral	0.39	benign	0.055	benign	0.016	benign	1.995	pathogenic	0	polymorphism	0.808187	-0.56	TOLERATED	0.549153	damaging
13	32914427	A	C	BRCA2	ENSP00000369497	p.S1979R	Polymorphism	0.903315	deleterious	0.02	damaging	0.898	possibly damaging	0.602	possibly damaging	2.045	pathogenic	0.877277	disease_causing	5.23477	-0.8	TOLERATED	0.565731	damaging
13	32914429	C	A	BRCA2	ENSP00000369497	p.S1979R	Polymorphism	0.761905	deleterious	0.02	damaging	0.898	possibly damaging	0.602	possibly damaging	2.045	pathogenic	0.99555	disease_causing	5.81261	-0.8	TOLERATED	0.565731	damaging
13	32914429	C	G	BRCA2	ENSP00000369497	p.S1979R	Polymorphism	0.761905	deleterious	0.02	damaging	0.898	possibly damaging	0.602	possibly damaging	2.045	pathogenic	0.99555	disease_causing	5.36552	-0.8	TOLERATED	0.565731	damaging
13	32914592	C	T	BRCA2	ENSP00000369497	p.R2034C	Polymorphism	0.865748	deleterious	0.01	damaging	0.876	possibly damaging	0.118	benign	0	benign	0	polymorphism	2.84692	5.73	TOLERATED	0.286956	neutral
13	32914712	C	A	BRCA2	ENSP00000369497	p.H2074N	Polymorphism	0.133111	neutral	0.53	benign	0.001	benign	0.004	benign	0.55	benign	0	polymorphism	0.650894	-0.73	TOLERATED	0.489028	neutral
13	32914759	G	C	BRCA2	ENSP00000369497	p.E2089D	pathogenic	0.291815	neutral	0.19	benign	0.034	benign	0.01	benign	1.32	benign	0	polymorphism	-1.12547	5.57	TOLERATED	0.278493	neutral
13	32914759	G	T	BRCA2	ENSP00000369497	p.E2089D	pathogenic	0.291815	neutral	0.19	benign	0.034	benign	0.01	benign	1.32	benign	0	polymorphism	-0.958797	5.57	TOLERATED	0.278493	neutral
13	32914779	C	T	BRCA2	ENSP00000369497	p.P2096L	pathogenic	0.80599	deleterious	0.01	damaging	0.11	benign	0.02	benign	1.995	pathogenic	4e-06	polymorphism	4.65293	5.55	TOLERATED	0.27543	neutral
13	32914814	C	T	BRCA2	ENSP00000369497	p.R2108C	Polymorphism	0.547107	neutral	0.13	benign	0	benign	0	benign	-1.87	benign	0	polymorphism	2.6521	5.82	TOLERATED	0.219826	neutral
13	32914876	A	T	BRCA2	ENSP00000369497	p.K2128N	pathogenic	0.607827	deleterious	0.15	benign	0.003	benign	0.003	benign	2.125	pathogenic	0	polymorphism	-0.310637	5.74	TOLERATED	0.282427	neutral
13	32914904	G	T	BRCA2	ENSP00000369497	p.V2138F	Polymorphism	0.547349	neutral	0.01	damaging	0.255	benign	0.037	benign	0.55	benign	0	polymorphism	0.354112	5.74	TOLERATED	0.291635	neutral
13	32914977	A	G	BRCA2	ENSP00000369497	p.K2162R	Polymorphism	0.5	neutral	0.34	benign	0.005	benign	0.008	benign	1.79	benign	0	polymorphism	0.120019	-1.15	TOLERATED	0.545453	damaging
13	32915206	T	A	BRCA2	ENSP00000369497	p.D2238E	Polymorphism	0.711691	deleterious	0.07	benign	0.825	possibly damaging	0.279	benign	1.15	benign	0.551956	disease_causing	2.13144	-1.33	TOLERATED	0.529294	damaging
13	32915206	T	G	BRCA2	ENSP00000369497	p.D2238E	Polymorphism	0.711691	deleterious	0.07	benign	0.825	possibly damaging	0.279	benign	1.15	benign	0.551956	disease_causing	1.97172	-1.33	TOLERATED	0.529294	damaging
13	32915313	G	T	BRCA2	ENSP00000369497	p.G2274V	pathogenic	0.582036	neutral	0.3	benign	0.994	probably damaging	0.748	possibly damaging	2.19	pathogenic	0.999947	disease_causing	4.05495	-1.24	TOLERATED	0.591652	damaging
13	32929233	C	A	BRCA2	ENSP00000369497	p.H2415N	pathogenic	0.680586	deleterious	0.43	benign	0.915	possibly damaging	0.236	benign	1.67	benign	0	polymorphism	4.65683	-1.09	TOLERATED	0.54838	damaging
13	32929253	G	C	BRCA2	ENSP00000369497	p.Q2421H	pathogenic	0.50912	neutral	0.4	benign	0.013	benign	0.01	benign	1.38	benign	0	polymorphism	0.810217	-1.09	TOLERATED	0.54114	damaging
13	32929253	G	T	BRCA2	ENSP00000369497	p.Q2421H	pathogenic	0.50912	neutral	0.4	benign	0.013	benign	0.01	benign	1.38	benign	0	polymorphism	0.910085	-1.09	TOLERATED	0.54114	damaging
13	32929329	A	G	BRCA2	ENSP00000369497	p.N2447D	Polymorphism	0.761346	deleterious	0.3	benign	0.734	possibly damaging	0.398	benign	1.87	benign	0	polymorphism	3.10606	5.75	TOLERATED	0.241153	neutral
13	32929356	C	G	BRCA2	ENSP00000369497	p.Q2456E	pathogenic	0.820398	deleterious	0.03	damaging	0.002	benign	0.002	benign	2.045	pathogenic	0	polymorphism	-0.03672	5.69	TOLERATED	0.275542	neutral
13	32930567	T	G	BRCA2	ENSP00000369497	p.L2480V	Polymorphism	0.694181	deleterious	0.03	damaging	0.078	benign	0.061	benign	1.79	benign	0.000949	polymorphism	2.58474	-2.1	DAMAGING	0.539733	damaging
13	32930598	T	C	BRCA2	ENSP00000369497	p.I2490T	Polymorphism	0.234048	neutral	0.11	benign	0.01	benign	0.008	benign	0.55	benign	0	polymorphism_automatic	0.63709	-2.21	DAMAGING	0.499553	neutral
13	32937456	A	G	BRCA2	ENSP00000369497	p.N2706S	Polymorphism	0.0799966	neutral	1	benign	0.007	benign	0.008	benign	-0.345	benign	0	polymorphism	-1.69024	-1.34	TOLERATED	0.427177	neutral
13	32937521	G	A	BRCA2	ENSP00000369497	p.V2728I	pathogenic	0.0288776	neutral	0.85	benign	0	benign	0.002	benign	-1.11	benign	9e-06	polymorphism	-1.84703	-1.34	TOLERATED	0.363134	neutral
13	32937526	G	C	BRCA2	ENSP00000369497	p.K2729N	pathogenic	0.889703	deleterious	0.01	damaging	0.998	probably damaging	0.929	probably damaging	1.675	benign	0.264689	polymorphism	3.42286	-1.54	DAMAGING	0.543353	damaging
13	32937526	G	T	BRCA2	ENSP00000369497	p.K2729N	pathogenic	0.759111	deleterious	0.01	damaging	0.998	probably damaging	0.929	probably damaging	1.675	benign	0.264689	polymorphism	3.52179	-1.54	DAMAGING	0.543353	damaging
13	32944582	T	C	BRCA2	ENSP00000369497	p.L2792P	Polymorphism	0.897081	deleterious	0	damaging	1	probably damaging	1	probably damaging	3.36	pathogenic	1	disease_causing	6.25212	-3.32	DAMAGING	0.676517	damaging
13	32945108	T	C	BRCA2	ENSP00000369497	p.S2835P	Polymorphism	0.179049	neutral	0.24	benign	0.012	benign	0.016	benign	0.095	benign	0	polymorphism	1.28674	0.64	TOLERATED	0.431886	neutral
13	32945172	A	C	BRCA2	ENSP00000369497	p.E2856A	Polymorphism	0.929518	deleterious	0.03	damaging	0.981	probably damaging	0.945	probably damaging	1.04	benign	0.814991	disease_causing	6.03564	0.4	TOLERATED	0.476695	neutral
13	32953529	A	T	BRCA2	ENSP00000369497	p.I2944F	Polymorphism	0.779751	deleterious	0.01	damaging	0.986	probably damaging	0.809	possibly damaging	2.52	pathogenic	0.998352	disease_causing	5.2091	-0.01	TOLERATED	0.579828	damaging
13	32953550	G	A	BRCA2	ENSP00000369497	p.A2951T	Polymorphism	0.875867	deleterious	0	damaging	1	probably damaging	0.999	probably damaging	2.725	pathogenic	0.999999	disease_causing	6.36975	-0.37	TOLERATED	0.624575	damaging
13	32953604	G	A	BRCA2	ENSP00000369497	p.V2969M	Polymorphism	0.758397	deleterious	0	damaging	0.929	possibly damaging	0.107	benign	2.56	pathogenic	0.987644	disease_causing	4.51422	-0.86	TOLERATED	0.644176	damaging
13	32954253	G	A	BRCA2	ENSP00000369497	p.G3076E	Polymorphism	0.860105	deleterious	0	damaging	1	probably damaging	1	probably damaging	2.65	pathogenic	1	disease_causing	6.76255	-3.51	DAMAGING	0.614468	damaging
13	32968871	T	G	BRCA2	ENSP00000369497	p.L3101R	Polymorphism	0.949547	deleterious	0	damaging	1	probably damaging	0.995	probably damaging	2.47	pathogenic	0.532552	disease_causing	5.65425	-2.06	DAMAGING	0.60973	damaging
13	32972420	A	G	BRCA2	ENSP00000369497	p.K3257R	Polymorphism	0.197933	neutral	0.84	benign	0.046	benign	0.011	benign	0.57	benign	0	polymorphism	1.18591	5.8	TOLERATED	0.290439	neutral
13	32972478	A	C	BRCA2	ENSP00000369497	p.R3276S	Polymorphism	0.692255	deleterious	0	damaging	1	probably damaging	0.922	probably damaging	2.295	pathogenic	0.787648	disease_causing	4.50169	5.47	TOLERATED	0.308978	neutral
13	32972478	A	T	BRCA2	ENSP00000369497	p.R3276S	Polymorphism	0.692255	deleterious	0	damaging	1	probably damaging	0.922	probably damaging	2.295	pathogenic	0.786883	disease_causing	4.54705	5.47	TOLERATED	0.308978	neutral
13	32972720	C	G	BRCA2	ENSP00000369497	p.T3357R	pathogenic	0.734928	deleterious	0.09	benign	0.128	benign	0.029	benign	0	benign	0	polymorphism	2.1964	5.84	TOLERATED	0.284294	neutral
13	32972771	C	T	BRCA2	ENSP00000369497	p.T3374I	Polymorphism	0.655605	deleterious	0.08	benign	0.002	benign	0.002	benign	1.79	benign	0	polymorphism	3.63182	5.72	TOLERATED	0.246739	neutral
13	32972884	A	G	BRCA2	ENSP00000369497	p.I3412V	Polymorphism	0.415736	neutral	0.38	benign	0.002	benign	0.004	benign	0	benign	0	polymorphism_automatic	-0.633014	5.88	TOLERATED	0.283307	neutral
13	48919232	A	C	RB1	ENSP00000267163	p.N133H	Polymorphism	0.105295	neutral	0.13	benign	0	benign	0	benign	-0.69	benign	0.026419	polymorphism	0.442679	-0.8	TOLERATED	0.395138	neutral
13	48919246	A	C	RB1	ENSP00000267163	p.E137D	pathogenic	0.49021	neutral	0.06	benign	0.961	probably damaging	0.761	possibly damaging	1.59	benign	0.882839	disease_causing	3.02954	-0.93	TOLERATED	0.549125	damaging
13	48921977	T	C	RB1	ENSP00000267163	p.Y173H	Polymorphism	0.649672	deleterious	0	damaging	0.997	probably damaging	0.949	probably damaging	1.39	benign	0.977794	disease_causing	6.02107	-0.9	TOLERATED	0.543507	damaging
13	48942686	G	A	RB1	ENSP00000267163	p.R358Q	pathogenic	0.0573632	neutral	0.32	benign	0.041	benign	0.003	benign	1.245	benign	0.475703	polymorphism	0.623894	-3	DAMAGING	0.53793	damaging
13	48951144	C	A	RB1	ENSP00000267163	p.Q436K	Polymorphism	0.492117	neutral	0.16	benign	0.924	possibly damaging	0.448	possibly damaging	1.78	benign	0.999999	disease_causing	2.75563	-2.22	DAMAGING	0.539963	damaging
13	48953767	T	G	RB1	ENSP00000267163	p.M457R	pathogenic	0.806124	deleterious	0	damaging	1	probably damaging	1	probably damaging	2.16	pathogenic	1	disease_causing	6.68541	-2.4	DAMAGING	0.573828	damaging
13	49033881	A	C	RB1	ENSP00000267163	p.H673P	pathogenic	0.718708	deleterious	0.04	damaging	1	probably damaging	0.992	probably damaging	1.69	benign	1	disease_causing	3.93641	-2.82	DAMAGING	0.54305	damaging
13	49039424	C	A	RB1	ENSP00000267163	p.N803K	pathogenic	0.425134	neutral	0	damaging	1	probably damaging	0.998	probably damaging	1.75	benign	0.99931	disease_causing	5.7906	-1.83	DAMAGING	0.541308	damaging
13	52509016	A	G	ATP7B	ENSP00000242839	p.V995A	Polymorphism	0.186859	neutral	0.03	damaging	0.077	benign	0.103	benign	0.69	benign	0.00143	polymorphism	3.12237	-2.42	DAMAGING	0.504863	neutral
13	52509069	A	C	ATP7B	ENSP00000242839	p.D1407E	Polymorphism	0.295157	neutral	0.09	benign	0.533	possibly damaging	0.188	benign	1.07	benign	0.999519	disease_causing	1.11834	-0.92	TOLERATED	0.528236	damaging
13	52509069	A	T	ATP7B	ENSP00000242839	p.D1407E	Polymorphism	0.295157	neutral	0.09	benign	0.533	possibly damaging	0.188	benign	1.07	benign	0.999535	disease_causing	1.18875	-0.92	TOLERATED	0.528236	damaging
13	52511626	C	T	ATP7B	ENSP00000242839	p.V1297I	Polymorphism	0.0832762	neutral	0.14	benign	0.871	possibly damaging	0.268	benign	0.32	benign	0.991446	disease_causing	2.33482	-5.96	DAMAGING	0.563355	damaging
13	52511752	G	C	ATP7B	ENSP00000242839	p.L466V	Polymorphism	0.745735	deleterious	0.04	damaging	0.998	probably damaging	0.951	probably damaging	2.205	pathogenic	0.999999	disease_causing	5.22449	-3.85	DAMAGING	0.60356	damaging
13	52511782	G	A	ATP7B	ENSP00000242839	p.P1245S	Polymorphism	0.886529	deleterious	0	damaging	1	probably damaging	1	probably damaging	3.275	pathogenic	1	disease_causing	6.48013	-5.3	DAMAGING	0.676114	damaging
13	52513327	C	T	ATP7B	ENSP00000242839	p.V1109M	Polymorphism	0.569287	deleterious	0.09	benign	0.257	benign	0.261	benign	0.895	benign	0.530652	disease_causing	2.84811	-4.07	DAMAGING	0.543067	damaging
13	52515345	G	T	ATP7B	ENSP00000242839	p.T1143N	Polymorphism	0.401114	neutral	0.13	benign	0.007	benign	0.03	benign	0.805	benign	0.748659	disease_causing	3.72007	-3.94	DAMAGING	0.549575	damaging
13	52516609	C	T	ATP7B	ENSP00000242839	p.V1109M	Polymorphism	0.690677	deleterious	0	damaging	1	probably damaging	0.978	probably damaging	1.04	benign	0.948971	disease_causing	6.80303	-4.07	DAMAGING	0.550028	damaging
13	52516617	A	G	ATP7B	ENSP00000242839	p.V995A	Polymorphism	0.741021	deleterious	0	damaging	1	probably damaging	0.999	probably damaging	2.04	pathogenic	1	disease_causing	6.61702	-2.42	DAMAGING	0.582325	damaging
13	52518270	A	G	ATP7B	ENSP00000242839	p.V995A	Polymorphism	0.23029	neutral	0.52	benign	0	benign	0.011	benign	-0.08	benign	0.980679	disease_causing	1.17231	-2.42	DAMAGING	0.486517	neutral
13	52518300	G	A	ATP7B	ENSP00000242839	p.A1063V	pathogenic	0.709031	deleterious	0	damaging	1	probably damaging	1	probably damaging	0.845	benign	0.999671	disease_causing	7.31804	-3.94	DAMAGING	0.539766	damaging
13	52518309	A	G	ATP7B	ENSP00000242839	p.V995A	Polymorphism	0.526402	neutral	0.04	damaging	1	probably damaging	0.994	probably damaging	-0.7	benign	0.999936	disease_causing	5.43147	-2.42	DAMAGING	0.440134	neutral
13	52520544	A	G	ATP7B	ENSP00000242839	p.L549P	pathogenic	0.948651	deleterious	0	damaging	1	probably damaging	0.999	probably damaging	4.39	pathogenic	1	disease_causing	6.10461	-2.19	DAMAGING	0.774549	damaging
13	52524187	A	C	ATP7B	ENSP00000242839	p.L466V	Polymorphism	0.553275	deleterious	0	damaging	0.996	probably damaging	0.902	possibly damaging	2.445	pathogenic	0.999966	disease_causing	5.04159	-3.85	DAMAGING	0.597876	damaging
13	52524250	C	G	ATP7B	ENSP00000242839	p.G875R	Polymorphism	0.957593	deleterious	0.01	damaging	1	probably damaging	1	probably damaging	4.315	pathogenic	1	disease_causing	6.23849	-3.49	DAMAGING	0.757622	damaging
13	52524250	C	T	ATP7B	ENSP00000242839	p.G875R	Polymorphism	0.940462	deleterious	0.01	damaging	1	probably damaging	1	probably damaging	4.315	pathogenic	1	disease_causing	6.49275	-3.49	DAMAGING	0.757622	damaging
13	52524283	C	T	ATP7B	ENSP00000242839	p.V864I	Polymorphism	0.598307	deleterious	0	damaging	0.993	probably damaging	0.833	possibly damaging	2.145	pathogenic	0.999977	disease_causing	6.64358	-3.13	DAMAGING	0.572571	damaging
13	52532476	G	C	ATP7B	ENSP00000242839	p.L776V	Polymorphism	0.827253	deleterious	0	damaging	1	probably damaging	1	probably damaging	1.97	pathogenic	1	disease_causing	5.09189	-2.93	DAMAGING	0.557976	damaging
13	52534378	T	C	ATP7B	ENSP00000242839	p.N565S	Polymorphism	0.0884041	neutral	0.63	benign	0	benign	0	benign	0.375	benign	0	polymorphism	-2.88115	-3.78	DAMAGING	0.493001	neutral
13	52542593	T	C	ATP7B	ENSP00000242839	p.N565S	Polymorphism	0.0605382	neutral	0.55	benign	0	benign	0	benign	-0.55	benign	2e-06	polymorphism	-1.93912	-3.78	DAMAGING	0.460894	neutral
13	52544775	G	C	ATP7B	ENSP00000242839	p.L466V	Polymorphism	0.109524	neutral	0.06	benign	0.001	benign	0.004	benign	0.695	benign	0	polymorphism	-1.06436	-3.85	DAMAGING	0.533568	damaging
13	52544835	C	A	ATP7B	ENSP00000242839	p.V446L	Polymorphism	0.131293	neutral	0.2	benign	0	benign	0.001	benign	0.345	benign	0	polymorphism	0.813353	-3.81	DAMAGING	0.515046	neutral
13	52544835	C	G	ATP7B	ENSP00000242839	p.V446L	Polymorphism	0.131293	neutral	0.2	benign	0	benign	0.001	benign	0.345	benign	0	polymorphism	0.467889	-3.81	DAMAGING	0.515046	neutral
13	52548155	C	G	ATP7B	ENSP00000242839	p.V290L	Polymorphism	0.386533	neutral	0.01	damaging	0.224	benign	0.363	benign	2.41	pathogenic	0.003408	polymorphism	0.681513	-2.42	DAMAGING	0.594665	damaging
13	52548188	T	C	ATP7B	ENSP00000242839	p.I390V	Polymorphism	0.0118224	neutral	0.34	benign	0.001	benign	0.019	benign	-0.495	benign	0	polymorphism	-1.78795	-1.61	DAMAGING	0.417497	neutral
13	52548488	C	A	ATP7B	ENSP00000242839	p.V290L	Polymorphism	0.938221	deleterious	0.01	damaging	0.628	possibly damaging	0.86	possibly damaging	4.03	pathogenic	1	disease_causing	6.5847	-2.42	DAMAGING	0.759301	damaging
13	52548488	C	G	ATP7B	ENSP00000242839	p.V290L	Polymorphism	0.938221	deleterious	0.01	damaging	0.628	possibly damaging	0.86	possibly damaging	4.03	pathogenic	1	disease_causing	6.31144	-2.42	DAMAGING	0.759301	damaging
13	52549069	C	T	ATP7B	ENSP00000242839	p.G96D	Polymorphism	0.803928	deleterious	0.01	damaging	0.048	benign	0.102	benign	2.65	pathogenic	0.765711	disease_causing	1.50297	-2.11	DAMAGING	0.628546	damaging
13	52585433	G	T	ATP7B	ENSP00000242839	p.A14D	Polymorphism	0.199949	neutral	0	damaging	0.073	benign	0.04	benign	0.55	benign	0	polymorphism	0.373371	-3.91	DAMAGING	0.534939	damaging
1	36563348	G	A	COL8A2	ENSP00000305913	p.T645I	Polymorphism	0.691968	deleterious	0.27	benign	0.629	possibly damaging	0.745	possibly damaging	0.375	benign	1	disease_causing	4.13314	-0.81	TOLERATED	0.478709	neutral
1	36564818	C	T	COL8A2	ENSP00000305913	p.R155Q	pathogenic	0.657025	deleterious	0.25	benign	0.999	probably damaging	0.954	probably damaging	1.645	benign	0.999997	disease_causing	3.09556	-3.22	DAMAGING	0.548568	damaging
1	36565837	C	G	COL8A2	ENSP00000305913	p.G3R	Polymorphism	0.317047	neutral	0	damaging	0.077	benign	0.043	benign	0.69	benign	0.402347	polymorphism	1.5389	-3.08	DAMAGING	0.516884	neutral
1	36565837	C	T	COL8A2	ENSP00000305913	p.G3R	Polymorphism	0.247056	neutral	0	damaging	0.077	benign	0.043	benign	0.69	benign	0.402347	polymorphism	1.83042	-3.08	DAMAGING	0.516884	neutral
14	100361091	T	A	EML1	ENSP00000262233	p.W225R	pathogenic	0.816894	deleterious	0	damaging	0.183	benign	0.208	benign	2.535	pathogenic	1	disease_causing	4.89179	-0.08	TOLERATED	0.586223	damaging
14	100380936	C	A	EML1	ENSP00000262233	p.H552N	Polymorphism	0.730881	deleterious	0	damaging	0.995	probably damaging	0.893	possibly damaging	1.94	pathogenic	1	disease_causing	6.44275	0.19	TOLERATED	0.475374	neutral
14	102445736	A	C	DYNC1H1	ENSP00000348965	p.E142A	Polymorphism	0.72351	deleterious	0.33	benign	0.757	possibly damaging	0.214	benign	2.085	pathogenic	1	disease_causing	1.6702	1.52	TOLERATED	0.440116	neutral
14	102446717	G	T	DYNC1H1	ENSP00000348965	p.R264L	pathogenic	0.949348	deleterious	0	damaging	0.942	possibly damaging	0.796	possibly damaging	2.985	pathogenic	1	disease_causing	7.47168	0.4	TOLERATED	0.615154	damaging
14	102452354	C	T	DYNC1H1	ENSP00000348965	p.R598C	pathogenic	0.949402	deleterious	0	damaging	1	probably damaging	0.994	probably damaging	3.425	pathogenic	1	disease_causing	7.19765	0.18	TOLERATED	0.674686	damaging
14	102463555	G	C	DYNC1H1	ENSP00000348965	p.V1250L	Polymorphism	0.882654	deleterious	0.17	benign	0.567	possibly damaging	0.256	benign	2.055	pathogenic	1	disease_causing	3.72155	0.43	TOLERATED	0.504013	neutral
14	102463555	G	T	DYNC1H1	ENSP00000348965	p.V1250L	Polymorphism	0.882654	deleterious	0.17	benign	0.567	possibly damaging	0.256	benign	2.055	pathogenic	1	disease_causing	3.81761	0.43	TOLERATED	0.504013	neutral
14	102478332	G	A	DYNC1H1	ENSP00000348965	p.V2247M	Polymorphism	0.623924	deleterious	0.03	damaging	0.566	possibly damaging	0.315	benign	1.54	benign	1	disease_causing	3.55058	-2.71	DAMAGING	0.541623	damaging
14	102498733	G	C	DYNC1H1	ENSP00000348965	p.K3336N	pathogenic	0.882339	deleterious	0	damaging	0.998	probably damaging	0.952	probably damaging	3.175	pathogenic	1	disease_causing	6.18015	-1.36	TOLERATED	0.698858	damaging
14	102506586	G	A	DYNC1H1	ENSP00000348965	p.D3902N	Polymorphism	0.665113	deleterious	0.03	damaging	0.106	benign	0.015	benign	2.765	pathogenic	1	disease_causing	5.82821	1.49	TOLERATED	0.51833	neutral
14	102508999	C	T	DYNC1H1	ENSP00000348965	p.R4143C	Polymorphism	0.916192	deleterious	0	damaging	1	probably damaging	0.97	probably damaging	3.175	pathogenic	1	disease_causing	6.90738	3.04	TOLERATED	0.482526	neutral
14	102510779	G	T	DYNC1H1	ENSP00000348965	p.A4285S	Polymorphism	0.630685	deleterious	0	damaging	0.85	possibly damaging	0.396	benign	0.435	benign	1	disease_causing	4.78824	2.96	TOLERATED	0.36876	neutral
14	102514895	G	A	DYNC1H1	ENSP00000348965	p.A4421T	Polymorphism	0.446114	neutral	0.63	benign	0.03	benign	0.013	benign	0.99	benign	0.996615	disease_causing	1.63502	3.05	TOLERATED	0.364722	neutral
14	102516055	T	G	DYNC1H1	ENSP00000348965	p.I4507S	Polymorphism	0.561253	deleterious	0.02	damaging	0.737	possibly damaging	0.229	benign	1.1	benign	0.99999	disease_causing	5.27408	3.19	TOLERATED	0.357099	neutral
14	102516530	A	G	DYNC1H1	ENSP00000348965	p.S4603G	Polymorphism	0.598215	deleterious	0.18	benign	0	benign	0	benign	-0.22	benign	3.7e-05	polymorphism	0.802805	3.01	TOLERATED	0.351746	neutral
14	105241480	A	G	AKT1	ENSP00000270202	p.V167A	Polymorphism	0.085044	neutral	0.41	benign	0.023	benign	0.044	benign	0.11	benign	1	disease_causing	0.304795	2.11	TOLERATED	0.434487	neutral
14	105246551	C	T	AKT1	ENSP00000270202	p.E17K	pathogenic	0.622193	deleterious	0.01	damaging	1	probably damaging	1	probably damaging	2.175	pathogenic	1	disease_causing	6.53386	1.17	TOLERATED	0.46963	neutral
14	32257051	A	T	NUBPL	ENSP00000281081	p.L193F	pathogenic	0.790445	deleterious	0	damaging	1	probably damaging	0.998	probably damaging	4.635	pathogenic	0.999484	disease_causing	5.22669	0.89	TOLERATED	0.755323	damaging
14	32257065	A	C	NUBPL	ENSP00000281081	p.N198T	Polymorphism	0.751085	deleterious	0.13	benign	0.888	possibly damaging	0.406	benign	0.345	benign	0.999972	disease_causing	4.32475	1.04	TOLERATED	0.430398	neutral
1	43805010	T	A	MPL	ENSP00000361548	p.W154R	pathogenic	0.867905	deleterious	0	damaging	1	probably damaging	0.996	probably damaging	1.04	benign	0.984101	disease_causing	5.38013	-4.43	DAMAGING	0.558279	damaging
1	43805052	G	A	MPL	ENSP00000361548	p.E168K	Polymorphism	0.50949	neutral	0.05	benign	0.994	probably damaging	0.664	possibly damaging	0.975	benign	0.943244	disease_causing	4.20583	-2.14	DAMAGING	0.52167	neutral
1	43812602	G	T	MPL	ENSP00000361548	p.W435C	pathogenic	0.872734	deleterious	0	damaging	1	probably damaging	1	probably damaging	2.005	pathogenic	1	disease_causing	6.41278	-2.21	DAMAGING	0.561645	damaging
1	43815009	G	T	MPL	ENSP00000361548	p.W515L	pathogenic	0.580538	deleterious	0.05	benign	0.006	benign	0.006	benign	1.7	benign	0.502613	disease_causing	2.79651	-1.22	TOLERATED	0.545411	damaging
14	51054643	C	A	ATL1	ENSP00000351155	p.D43E	Polymorphism	0.101443	neutral	0.27	benign	0.002	benign	0.007	benign	1.39	benign	0.999998	disease_causing	1.92084	-0.86	TOLERATED	0.543915	damaging
14	51054643	C	G	ATL1	ENSP00000351155	p.D43E	Polymorphism	0.101443	neutral	0.27	benign	0.002	benign	0.007	benign	1.39	benign	0.999998	disease_causing	1.61728	-0.86	TOLERATED	0.543915	damaging
14	51057729	G	A	ATL1	ENSP00000351155	p.R118Q	pathogenic	0.857267	deleterious	0.01	damaging	1	probably damaging	0.937	probably damaging	3.005	pathogenic	1	disease_causing	6.85706	0.19	TOLERATED	0.691184	damaging
14	51062298	T	G	ATL1	ENSP00000351155	p.F193C	Polymorphism	0.91705	deleterious	0	damaging	1	probably damaging	1	probably damaging	3.435	pathogenic	1	disease_causing	6.33329	-1.02	TOLERATED	0.736528	damaging
14	54866693	T	A	CDKN3	ENSP00000335357	p.W31R	pathogenic	0.812377	deleterious	0	damaging	1	probably damaging	0.997	probably damaging	2.38	pathogenic	0.999884	disease_causing	6.04391	0.45	TOLERATED	0.541328	damaging
14	54866693	T	C	CDKN3	ENSP00000335357	p.W31R	pathogenic	0.859665	deleterious	0	damaging	1	probably damaging	0.997	probably damaging	2.38	pathogenic	0.999889	disease_causing	5.58052	0.45	TOLERATED	0.541328	damaging
14	54878240	T	C	CDKN3	ENSP00000335357	p.F78L	pathogenic	0.176109	neutral	0.5	benign	0.033	benign	0.022	benign	0.225	benign	0.994259	disease_causing	1.33741	2.88	TOLERATED	0.366899	neutral
14	54878242	C	A	CDKN3	ENSP00000335357	p.F78L	pathogenic	0.129861	neutral	0.5	benign	0.033	benign	0.022	benign	0.225	benign	0.994102	disease_causing	2.09811	2.88	TOLERATED	0.366899	neutral
14	54878242	C	G	CDKN3	ENSP00000335357	p.F78L	pathogenic	0.129861	neutral	0.5	benign	0.033	benign	0.022	benign	0.225	benign	0.994102	disease_causing	1.85745	2.88	TOLERATED	0.366899	neutral
14	54878244	G	A	CDKN3	ENSP00000335357	p.C79Y	pathogenic	0.841629	deleterious	0.03	damaging	1	probably damaging	1	probably damaging	2.38	pathogenic	1	disease_causing	6.15076	0.47	TOLERATED	0.540644	damaging
14	54878281	C	A	CDKN3	ENSP00000335357	p.N91K	pathogenic	0.230807	neutral	0.11	benign	0.904	possibly damaging	0.366	benign	1.7	benign	0.991976	disease_causing	2.22448	0.65	TOLERATED	0.46385	neutral
14	54878281	C	G	CDKN3	ENSP00000335357	p.N91K	pathogenic	0.230807	neutral	0.11	benign	0.904	possibly damaging	0.366	benign	1.7	benign	0.991976	disease_causing	1.75708	0.65	TOLERATED	0.46385	neutral
14	54878289	A	T	CDKN3	ENSP00000335357	p.D94V	pathogenic	0.343661	neutral	0.01	damaging	0.44	benign	0.226	benign	2.175	pathogenic	0.999998	disease_causing	3.7587	0.42	TOLERATED	0.517595	neutral
14	54878291	C	T	CDKN3	ENSP00000335357	p.L95F	pathogenic	0.0418089	neutral	0.46	benign	0.005	benign	0.006	benign	0.755	benign	0.076636	polymorphism	1.19077	0.4	TOLERATED	0.469536	neutral
14	54878330	A	G	CDKN3	ENSP00000335357	p.I108V	pathogenic	0.343497	neutral	0.31	benign	0.4	benign	0.127	benign	2.19	pathogenic	0.640491	disease_causing	0.879467	1.85	TOLERATED	0.433684	neutral
14	54878364	G	A	CDKN3	ENSP00000335357	p.C79Y	pathogenic	0.837602	deleterious	0	damaging	1	probably damaging	0.999	probably damaging	1.95	pathogenic	1	disease_causing	6.20753	0.47	TOLERATED	0.460769	neutral
14	54884593	C	T	CDKN3	ENSP00000335357	p.S159F	Polymorphism	0.430219	neutral	0.01	damaging	0.419	benign	0.152	benign	1.3	benign	0.999944	disease_causing	3.5256	1.89	TOLERATED	0.476648	neutral
14	54886717	A	G	CDKN3	ENSP00000335357	p.N187S	pathogenic	0.659068	deleterious	0.06	benign	1	probably damaging	0.994	probably damaging	1.04	benign	0.999984	disease_causing	4.03509	1.98	TOLERATED	0.40461	neutral
14	54886741	A	T	CDKN3	ENSP00000335357	p.K195I	pathogenic	0.215375	neutral	0.37	benign	0.007	benign	0.009	benign	0.695	benign	0.988446	disease_causing	2.83866	1.98	TOLERATED	0.403958	neutral
14	59112409	C	G	DACT1	ENSP00000337439	p.N356K	pathogenic	0.567854	deleterious	0	damaging	0.999	probably damaging	0.985	probably damaging	1.935	pathogenic	0.999921	disease_causing	5.3603	0.83	TOLERATED	0.441343	neutral
14	59113740	A	G	DACT1	ENSP00000337439	p.D800G	Polymorphism	0.063032	neutral	0.36	benign	0.002	benign	0.006	benign	0.695	benign	0.115239	polymorphism	-0.642456	0.98	TOLERATED	0.444652	neutral
14	64884612	C	T	MTHFD1	ENSP00000216605	p.P162L	Polymorphism	0.409193	neutral	0.26	benign	0.014	benign	0.011	benign	2.105	pathogenic	0.041595	polymorphism	2.15987	NA	NA	0.514402	neutral
14	64908845	G	A	MTHFD1	ENSP00000216605	p.R653Q	pathogenic	0.46533	neutral	0.09	benign	0.009	benign	0.016	benign	1.02	benign	0.970606	polymorphism_automatic	3.54713	NA	NA	0.406077	neutral
14	69341652	G	C	ACTN1	ENSP00000193403	p.T868S	Polymorphism	0.208204	neutral	0.81	benign	0	benign	0.001	benign	0.865	benign	0	polymorphism	0.854566	1.6	TOLERATED	0.443699	neutral
14	69347540	T	G	ACTN1	ENSP00000193403	p.N707T	Polymorphism	0.596708	deleterious	0.05	benign	0.023	benign	0.088	benign	2.24	pathogenic	1	disease_causing	2.94717	0.81	TOLERATED	0.502928	neutral
14	69376040	G	A	ACTN1	ENSP00000193403	p.R197W	Polymorphism	0.708733	deleterious	0	damaging	0.999	probably damaging	0.951	probably damaging	1.915	pathogenic	1	disease_causing	7.29384	-3.66	DAMAGING	0.554858	damaging
14	73659416	T	C	PSEN1	ENSP00000326366	p.F205L	Polymorphism	0.859282	deleterious	0	damaging	1	probably damaging	0.996	probably damaging	2.815	pathogenic	1	disease_causing	6.45144	-6.58	DAMAGING	0.67203	damaging
14	73659418	T	A	PSEN1	ENSP00000326366	p.F205L	Polymorphism	0.740164	deleterious	0	damaging	1	probably damaging	0.996	probably damaging	2.815	pathogenic	1	disease_causing	5.99174	-6.58	DAMAGING	0.67203	damaging
14	73659418	T	G	PSEN1	ENSP00000326366	p.F205L	Polymorphism	0.740164	deleterious	0	damaging	1	probably damaging	0.996	probably damaging	2.815	pathogenic	1	disease_causing	5.90951	-6.58	DAMAGING	0.67203	damaging
14	73664753	T	G	PSEN1	ENSP00000326366	p.L262V	pathogenic	0.797062	deleterious	0	damaging	0.999	probably damaging	0.999	probably damaging	3.84	pathogenic	1	disease_causing	5.30849	-7.13	DAMAGING	0.741462	damaging
14	73673178	A	G	PSEN1	ENSP00000326366	p.E318G	Polymorphism	0.251764	neutral	0	damaging	0.011	benign	0.044	benign	0.255	benign	0.925318	disease_causing	2.10971	-6.11	DAMAGING	0.564968	damaging
14	74425907	G	C	COQ6	ENSP00000333946	p.G255R	pathogenic	0.938184	deleterious	0	damaging	1	probably damaging	1	probably damaging	3.535	pathogenic	1	disease_causing	6.75177	0.79	TOLERATED	0.654041	damaging
14	74426193	G	A	COQ6	ENSP00000333946	p.E287K	Polymorphism	0.720953	deleterious	0.01	damaging	0.41	benign	0.348	benign	1.565	benign	1	disease_causing	7.16051	0.52	TOLERATED	0.475833	neutral
14	74427882	G	T	COQ6	ENSP00000333946	p.D300Y	Polymorphism	0.713075	deleterious	0.01	damaging	0.967	probably damaging	0.852	possibly damaging	0.77	benign	0.995852	disease_causing	5.29749	0.66	TOLERATED	0.461267	neutral
14	76173384	G	C	TTLL5	ENSP00000286650	p.E203D	Polymorphism	0.138582	neutral	0.36	benign	0.055	benign	0.075	benign	0.765	benign	0.88554	disease_causing	1.46041	3.35	TOLERATED	0.356321	neutral
14	76173384	G	T	TTLL5	ENSP00000286650	p.E203D	Polymorphism	0.138582	neutral	0.36	benign	0.055	benign	0.075	benign	0.765	benign	0.88554	disease_causing	1.62508	3.35	TOLERATED	0.356321	neutral
14	76230992	G	A	TTLL5	ENSP00000286650	p.E543K	pathogenic	0.449328	neutral	0.01	damaging	0.968	probably damaging	0.585	possibly damaging	1.355	benign	0.722528	disease_causing	4.83106	NA	NA	0.43161	neutral
14	76349196	C	A	TTLL5	ENSP00000286650	p.P1231T	Polymorphism	0.00682515	neutral	0.57	benign	0	benign	0	benign	0	benign	2e-06	polymorphism	-0.898597	NA	NA	0.383309	neutral
1	47882345	C	G	FOXE3	ENSP00000334472	p.R120G	pathogenic	0.97425	deleterious	0	damaging	0.999	probably damaging	0.997	probably damaging	4.905	pathogenic	1	disease_causing	7.35782	-4.71	DAMAGING	0.789177	damaging
1	47882574	G	C	FOXE3	ENSP00000334472	p.G196A	Polymorphism	0.231801	neutral	0.56	benign	0.001	benign	0.002	benign	0.55	benign	0	polymorphism	0.923576	-3.32	DAMAGING	0.513694	neutral
1	47882885	A	G	FOXE3	ENSP00000334472	p.S300G	Polymorphism	0.091191	neutral	0.52	benign	0	benign	0	benign	-0.145	benign	1e-06	polymorphism	-1.07072	-3.35	DAMAGING	0.471954	neutral
14	90870242	T	C	CALM1	ENSP00000272298	p.M73T	Polymorphism	0.98429	deleterious	0	damaging	0.291	benign	0.943	probably damaging	NA	NA	1	disease_causing	5.71771	-0.6	TOLERATED	0.436267	neutral
14	90870245	T	C	CALM1	ENSP00000272298	p.M73T	Polymorphism	0.976674	deleterious	0.01	damaging	0.912	possibly damaging	0.846	possibly damaging	NA	NA	1	disease_causing	5.21428	-0.6	TOLERATED	0.440819	neutral
14	90870297	C	A	CALM1	ENSP00000272298	p.F90L	pathogenic	0.947215	deleterious	0.01	damaging	0.956	possibly damaging	0.886	possibly damaging	NA	NA	1	disease_causing	6.26486	-2.96	DAMAGING	0.500379	neutral
14	90870297	C	G	CALM1	ENSP00000272298	p.F90L	pathogenic	0.947215	deleterious	0.01	damaging	0.956	possibly damaging	0.886	possibly damaging	NA	NA	1	disease_causing	5.98475	-2.96	DAMAGING	0.500379	neutral
14	90870730	A	T	CALM1	ENSP00000272298	p.N98I	pathogenic	0.958067	deleterious	0	damaging	0.994	probably damaging	0.967	probably damaging	NA	NA	1	disease_causing	5.42902	-0.77	TOLERATED	0.417299	neutral
14	90870832	A	T	CALM1	ENSP00000272298	p.D96V	pathogenic	0.930021	deleterious	0	damaging	0.484	possibly damaging	0.531	possibly damaging	NA	NA	1	disease_causing	5.56356	0.51	TOLERATED	0.425645	neutral
14	90870833	T	A	CALM1	ENSP00000272298	p.D132E	pathogenic	0.147354	neutral	0	damaging	0.17	benign	0.097	benign	NA	NA	0.999988	disease_causing	4.33175	-0.94	TOLERATED	0.423748	neutral
14	90870833	T	G	CALM1	ENSP00000272298	p.D132E	pathogenic	0.147354	neutral	0	damaging	0.17	benign	0.097	benign	NA	NA	0.999987	disease_causing	4.19048	-0.94	TOLERATED	0.423748	neutral
14	90870837	G	C	CALM1	ENSP00000272298	p.D134H	pathogenic	0.935929	deleterious	0	damaging	0.998	probably damaging	0.993	probably damaging	NA	NA	1	disease_causing	5.79484	-1.44	TOLERATED	0.442716	neutral
14	90870844	A	C	CALM1	ENSP00000272298	p.Q136P	pathogenic	0.918977	deleterious	0	damaging	0.946	possibly damaging	0.798	possibly damaging	NA	NA	1	disease_causing	5.00203	-0.06	TOLERATED	0.390364	neutral
14	90871035	T	C	CALM1	ENSP00000272298	p.F142L	pathogenic	0.938745	deleterious	0.01	damaging	0.958	probably damaging	0.892	possibly damaging	NA	NA	1	disease_causing	5.75964	-0.03	TOLERATED	0.389226	neutral
14	90871037	C	A	CALM1	ENSP00000272298	p.F142L	pathogenic	0.961755	deleterious	0.01	damaging	0.983	probably damaging	0.939	probably damaging	NA	NA	1	disease_causing	6.48602	-0.03	TOLERATED	0.389226	neutral
14	92343926	C	A	FBLN5	ENSP00000345008	p.D364Y	Polymorphism	0.586634	deleterious	0	damaging	0.999	probably damaging	0.993	probably damaging	2.555	pathogenic	1	disease_causing	6.92587	-1.77	DAMAGING	0.623183	damaging
14	92353600	C	T	FBLN5	ENSP00000345008	p.G267S	pathogenic	0.863326	deleterious	0	damaging	1	probably damaging	0.997	probably damaging	3.315	pathogenic	1	disease_causing	7.69756	-2.63	DAMAGING	0.669333	damaging
14	92357580	C	G	FBLN5	ENSP00000345008	p.G202R	Polymorphism	0.83997	deleterious	0	damaging	0.997	probably damaging	0.883	possibly damaging	1.825	benign	0.999999	disease_causing	6.46457	-3.74	DAMAGING	0.557828	damaging
14	92403294	C	T	FBLN5	ENSP00000345008	p.V126M	Polymorphism	0.40437	deleterious	0.01	damaging	0.826	possibly damaging	0.276	benign	0.345	benign	0.999961	disease_causing	3.5366	-2.36	DAMAGING	0.487891	neutral
15	40902453	A	G	CASC5	ENSP00000335463	p.T70A	Polymorphism	0.350968	neutral	0.06	benign	0.087	benign	0.136	benign	1.39	benign	0.009028	polymorphism	0.988702	1.71	TOLERATED	0.413313	neutral
15	40912913	A	G	CASC5	ENSP00000335463	p.M177V	Polymorphism	0.786525	deleterious	0	damaging	0.998	probably damaging	0.994	probably damaging	2.175	pathogenic	0.949071	disease_causing	4.30929	1.52	TOLERATED	0.449566	neutral
15	40915952	C	G	CASC5	ENSP00000335463	p.L1190V	Polymorphism	0.735063	deleterious	0	damaging	0.995	probably damaging	0.899	possibly damaging	2.135	pathogenic	0	polymorphism	2.27161	1.86	TOLERATED	0.428113	neutral
15	40939223	G	C	CASC5	ENSP00000335463	p.M2041I	pathogenic	0.869882	deleterious	0.02	damaging	0.996	probably damaging	0.987	probably damaging	1.7	benign	0.027886	polymorphism	3.05775	3.44	TOLERATED	0.329604	neutral
15	40939223	G	T	CASC5	ENSP00000335463	p.M2041I	pathogenic	0.869882	deleterious	0.02	damaging	0.996	probably damaging	0.987	probably damaging	1.7	benign	0.026957	polymorphism	3.16042	3.44	TOLERATED	0.329604	neutral
15	40954370	G	A	CASC5	ENSP00000335463	p.C2338Y	Polymorphism	0.677375	deleterious	0	damaging	0.226	benign	0.26	benign	0.895	benign	0.000516	polymorphism	2.15275	3.21	TOLERATED	0.358842	neutral
15	68500491	C	G	CLN6	ENSP00000249806	p.S308T	Polymorphism	0.302988	neutral	0.09	benign	0.372	benign	0.163	benign	1.5	benign	0.836243	disease_causing	2.18678	-3.43	DAMAGING	0.549718	damaging
15	68500712	G	C	CLN6	ENSP00000249806	p.F234L	pathogenic	0.470147	neutral	0.01	damaging	0.944	possibly damaging	0.572	possibly damaging	1.845	benign	0.993869	disease_causing	4.3206	-3.68	DAMAGING	0.556269	damaging
15	68500712	G	T	CLN6	ENSP00000249806	p.F234L	pathogenic	0.470147	neutral	0.01	damaging	0.944	possibly damaging	0.572	possibly damaging	1.845	benign	0.994251	disease_causing	4.42865	-3.68	DAMAGING	0.556269	damaging
15	68504089	A	G	CLN6	ENSP00000249806	p.L169P	pathogenic	0.805439	deleterious	0	damaging	1	probably damaging	0.991	probably damaging	2.045	pathogenic	1	disease_causing	6.25105	-4.06	DAMAGING	0.578142	damaging
15	68506655	G	T	CLN6	ENSP00000249806	p.N90K	pathogenic	0.485904	neutral	0	damaging	0.99	probably damaging	0.736	possibly damaging	1.955	pathogenic	0.989894	disease_causing	5.79217	-3.76	DAMAGING	0.56751	damaging
15	68510972	C	T	CLN6	ENSP00000249806	p.A34T	Polymorphism	0.166463	neutral	0.12	benign	0.003	benign	0.003	benign	0.895	benign	0	polymorphism	0.77342	-3.41	DAMAGING	0.531408	damaging
16	10032015	T	C	GRIN2A	ENSP00000332549	p.K270E	Polymorphism	0.00681306	neutral	1	benign	0.001	benign	0.005	benign	-0.09	benign	0.023777	polymorphism	-0.286434	3.61	TOLERATED	0.340694	neutral
16	14020532	C	T	ERCC4	ENSP00000310520	p.A168V	Polymorphism	0.769154	deleterious	0.33	benign	0.059	benign	0.059	benign	0.99	benign	0.999999	disease_causing	3.80859	0.2	TOLERATED	0.48296	neutral
16	14021989	T	C	ERCC4	ENSP00000310520	p.L230P	pathogenic	0.752982	deleterious	0	damaging	1	probably damaging	0.997	probably damaging	3.435	pathogenic	1	disease_causing	6.18147	-0.89	TOLERATED	0.739539	damaging
16	14024574	G	A	ERCC4	ENSP00000310520	p.R267H	Polymorphism	0.750675	deleterious	0.01	damaging	0.776	possibly damaging	0.154	benign	2.44	pathogenic	1	disease_causing	5.83985	-0.12	TOLERATED	0.576906	damaging
16	14029516	G	C	ERCC4	ENSP00000310520	p.R576T	Polymorphism	0.758269	deleterious	0.03	damaging	0.881	possibly damaging	0.256	benign	2.66	pathogenic	0.999968	disease_causing	4.38025	0.13	TOLERATED	0.589752	damaging
16	14031672	A	G	ERCC4	ENSP00000310520	p.T621A	Polymorphism	0.770331	deleterious	0	damaging	0.999	probably damaging	0.96	probably damaging	1.585	benign	1	disease_causing	5.9151	0	TOLERATED	0.497818	neutral
16	14041561	G	A	ERCC4	ENSP00000310520	p.G703D	Polymorphism	0.769356	deleterious	0	damaging	1	probably damaging	1	probably damaging	2.715	pathogenic	1	disease_causing	6.41736	1.56	TOLERATED	0.508148	neutral
16	14041570	T	C	ERCC4	ENSP00000310520	p.I706T	Polymorphism	0.773291	deleterious	0	damaging	1	probably damaging	0.998	probably damaging	1.635	benign	1	disease_causing	5.71981	1.79	TOLERATED	0.403158	neutral
16	14041603	T	C	ERCC4	ENSP00000310520	p.I717T	Polymorphism	0.762104	deleterious	0	damaging	1	probably damaging	1	probably damaging	3.805	pathogenic	1	disease_causing	5.81039	1.85	TOLERATED	0.610061	damaging
16	14041756	C	T	ERCC4	ENSP00000310520	p.S768F	Polymorphism	0.750087	deleterious	0.07	benign	0.996	probably damaging	0.877	possibly damaging	2.98	pathogenic	1	disease_causing	5.04846	1.84	TOLERATED	0.521751	neutral
16	14041810	C	T	ERCC4	ENSP00000310520	p.S786F	pathogenic	0.749517	deleterious	0.01	damaging	1	probably damaging	0.986	probably damaging	3.19	pathogenic	1	disease_causing	6.77941	1.81	TOLERATED	0.545519	damaging
16	14042032	C	A	ERCC4	ENSP00000310520	p.A860D	Polymorphism	0.762714	deleterious	0.01	damaging	0.956	possibly damaging	0.521	possibly damaging	0.945	benign	0.999999	disease_causing	6.69789	2.52	TOLERATED	0.384342	neutral
16	14042070	A	G	ERCC4	ENSP00000310520	p.I873V	Polymorphism	0.760072	deleterious	0.03	damaging	0.001	benign	0.002	benign	1.175	benign	0.999914	disease_causing	1.46339	2.49	TOLERATED	0.38314	neutral
16	14042188	G	A	ERCC4	ENSP00000310520	p.G912E	Polymorphism	0.763458	deleterious	0	damaging	0.028	benign	0.012	benign	1.175	benign	0.987895	disease_causing	1.59939	0.26	TOLERATED	0.484892	neutral
16	1568341	G	C	IFT140	ENSP00000354895	p.P1353R	Polymorphism	0.938965	deleterious	0.01	damaging	0.987	probably damaging	0.839	possibly damaging	2.695	pathogenic	0.998898	disease_causing	5.51667	NA	NA	0.59349	damaging
16	1607975	T	C	IFT140	ENSP00000354895	p.D787G	Polymorphism	0.799439	deleterious	0.03	damaging	0.994	probably damaging	0.917	probably damaging	2.645	pathogenic	1	disease_causing	5.57562	NA	NA	0.547478	damaging
16	1621519	A	T	IFT140	ENSP00000354895	p.L514H	Polymorphism	0.0422785	neutral	0	damaging	1	probably damaging	0.979	probably damaging	2.455	pathogenic	0.999994	disease_causing	4.15737	NA	NA	0.559728	damaging
16	16251599	C	T	ABCC6	ENSP00000205557	p.R1268Q	Polymorphism	0.0956084	neutral	0.1	benign	0.106	benign	0.007	benign	0.54	benign	0.963898	polymorphism_automatic	3.38417	-2.69	DAMAGING	0.50353	neutral
16	16253351	C	A	ABCC6	ENSP00000205557	p.W1241C	Polymorphism	0.0825985	neutral	0	damaging	0.805	possibly damaging	0.074	benign	-0.805	benign	0.997215	disease_causing	4.40062	-3.41	DAMAGING	0.429293	neutral
16	16253371	G	A	ABCC6	ENSP00000205557	p.R1235W	pathogenic	0.843311	deleterious	0	damaging	1	probably damaging	0.999	probably damaging	4.335	pathogenic	1	disease_causing	7.12098	-4.32	DAMAGING	0.750827	damaging
16	16256967	G	A	ABCC6	ENSP00000205557	p.T1130M	pathogenic	0.884249	deleterious	0	damaging	1	probably damaging	0.972	probably damaging	3.13	pathogenic	1	disease_causing_automatic	6.87438	-2.6	DAMAGING	0.665877	damaging
16	16259618	G	C	ABCC6	ENSP00000205557	p.D1056E	pathogenic	0.11794	neutral	0	damaging	1	probably damaging	1	probably damaging	3.035	pathogenic	0.999804	disease_causing	3.06237	-2.55	DAMAGING	0.657901	damaging
16	16263524	C	T	ABCC6	ENSP00000205557	p.G992R	pathogenic	0.879222	deleterious	0	damaging	1	probably damaging	0.968	probably damaging	2.72	pathogenic	0.999997	disease_causing	7.1422	-3.47	DAMAGING	0.619564	damaging
16	16263640	A	T	ABCC6	ENSP00000205557	p.L953H	Polymorphism	0.832834	deleterious	0	damaging	1	probably damaging	0.994	probably damaging	2.82	pathogenic	1	disease_causing	5.85085	-3.81	DAMAGING	0.628372	damaging
16	16263662	G	T	ABCC6	ENSP00000205557	p.L946I	Polymorphism	0.0269333	neutral	0.83	benign	0.147	benign	0.054	benign	0.775	benign	0.015219	polymorphism	-1.16634	-3.61	DAMAGING	0.530065	damaging
16	16269791	C	G	ABCC6	ENSP00000205557	p.R881S	pathogenic	0.0603913	neutral	0.72	benign	0	benign	0	benign	0.28	benign	0	polymorphism	-0.652252	-2.6	DAMAGING	0.486648	neutral
16	16272807	C	G	ABCC6	ENSP00000205557	p.G755R	pathogenic	0.892566	deleterious	0	damaging	1	probably damaging	0.997	probably damaging	3.325	pathogenic	1	disease_causing	6.05068	-2.92	DAMAGING	0.67051	damaging
16	16276419	C	G	ABCC6	ENSP00000205557	p.E699D	pathogenic	0.308356	neutral	0.01	damaging	0.996	probably damaging	0.927	probably damaging	-0.21	benign	0.768427	disease_causing	5.18687	-2.6	DAMAGING	0.453044	neutral
16	16276737	A	G	ABCC6	ENSP00000205557	p.V665A	Polymorphism	0.811298	deleterious	0	damaging	1	probably damaging	0.998	probably damaging	2.915	pathogenic	1	disease_causing	4.98257	-3.22	DAMAGING	0.638597	damaging
16	16284116	C	T	ABCC6	ENSP00000205557	p.V514I	Polymorphism	0.067025	neutral	0.08	benign	0.166	benign	0.09	benign	1.02	benign	0.99507	disease_causing	1.25239	-2.36	DAMAGING	0.52487	damaging
16	16284165	G	C	ABCC6	ENSP00000205557	p.N497K	Polymorphism	0.111775	neutral	0.01	damaging	0.601	possibly damaging	0.345	benign	2.62	pathogenic	0	polymorphism	0.893153	-3.01	DAMAGING	0.613744	damaging
16	16291967	C	T	ABCC6	ENSP00000205557	p.V417M	Polymorphism	0.611625	deleterious	0.01	damaging	0.998	probably damaging	0.915	probably damaging	2.78	pathogenic	0.185651	polymorphism	5.31112	-2.87	DAMAGING	0.628768	damaging
16	16295858	C	A	ABCC6	ENSP00000205557	p.K392N	pathogenic	0.86224	deleterious	0	damaging	1	probably damaging	1	probably damaging	3.68	pathogenic	1	disease_causing	6.43623	-2.79	DAMAGING	0.71604	damaging
16	16297310	T	C	ABCC6	ENSP00000205557	p.I319V	Polymorphism	0.0142977	neutral	0.96	benign	0	benign	0.003	benign	-0.495	benign	0	polymorphism	-1.85702	-2.67	DAMAGING	0.433907	neutral
16	16297314	G	C	ABCC6	ENSP00000205557	p.S317R	pathogenic	0.303861	neutral	0.12	benign	0.946	possibly damaging	0.632	possibly damaging	1.39	benign	0.334701	polymorphism	2.47668	-2.89	DAMAGING	0.540341	damaging
16	16297316	T	G	ABCC6	ENSP00000205557	p.S317R	pathogenic	0.51398	neutral	0.12	benign	0.946	possibly damaging	0.632	possibly damaging	1.39	benign	0.479056	polymorphism	2.89795	-2.89	DAMAGING	0.540341	damaging
16	16297424	T	C	ABCC6	ENSP00000205557	p.K281E	Polymorphism	0.0138989	neutral	1	benign	0	benign	0	benign	-1.43	benign	0	polymorphism	-2.51387	-2.64	DAMAGING	0.364039	neutral
16	16302586	T	C	ABCC6	ENSP00000205557	p.R265G	Polymorphism	0.060417	neutral	0.43	benign	0	benign	0	benign	0.805	benign	2e-06	polymorphism_automatic	-1.03606	0.89	TOLERATED	0.45219	neutral
16	16306085	C	G	ABCC6	ENSP00000205557	p.G207R	Polymorphism	0.228193	neutral	0.01	damaging	0.009	benign	0.004	benign	0.78	benign	0.001172	polymorphism	1.07171	-2.23	DAMAGING	0.512992	neutral
16	16306085	C	T	ABCC6	ENSP00000205557	p.G207R	Polymorphism	0.172792	neutral	0.01	damaging	0.009	benign	0.004	benign	0.78	benign	0.001172	polymorphism	1.33773	-2.23	DAMAGING	0.512992	neutral
16	16313412	G	A	ABCC6	ENSP00000205557	p.A158V	Polymorphism	0.123518	neutral	0.15	benign	0.173	benign	0.036	benign	0.345	benign	0.000742	polymorphism	1.03359	1.14	TOLERATED	0.427001	neutral
16	16313792	C	T	ABCC6	ENSP00000205557	p.A78T	pathogenic	0.0352155	neutral	0.04	damaging	0.018	benign	0.003	benign	0.895	benign	0	polymorphism	0.201643	1.31	TOLERATED	0.433788	neutral
16	16315535	G	A	ABCC6	ENSP00000205557	p.R64W	Polymorphism	0.685671	deleterious	0.05	benign	0.997	probably damaging	0.739	possibly damaging	2.125	pathogenic	0.914962	disease_causing	4.16557	0.39	TOLERATED	0.514102	neutral
16	16315543	C	T	ABCC6	ENSP00000205557	p.G61D	Polymorphism	0.744761	deleterious	0	damaging	1	probably damaging	0.979	probably damaging	2.675	pathogenic	0.720776	disease_causing	3.00146	0.02	TOLERATED	0.596441	damaging
16	1633371	C	G	IFT140	ENSP00000354895	p.W459S	Polymorphism	0.999524	deleterious	0	damaging	1	probably damaging	0.987	probably damaging	2.6	pathogenic	1	disease_causing	4.89856	NA	NA	0.644998	damaging
16	1639688	T	C	IFT140	ENSP00000354895	p.E243G	Polymorphism	0.0173297	neutral	0.43	benign	0.003	benign	0.004	benign	0.975	benign	0.91277	disease_causing	0.933984	NA	NA	0.42156	neutral
16	1642177	C	G	IFT140	ENSP00000354895	p.G212R	pathogenic	0.8229	deleterious	0	damaging	0.999	probably damaging	0.951	probably damaging	2.69	pathogenic	1	disease_causing	5.5936	NA	NA	0.545797	damaging
16	1642478	G	T	IFT140	ENSP00000354895	p.P161T	Polymorphism	3.1689e-06	neutral	0.31	benign	0.004	benign	0.005	benign	2.25	pathogenic	0.999821	disease_causing	1.54553	NA	NA	0.540172	damaging
16	1652411	C	T	IFT140	ENSP00000354895	p.R110H	Polymorphism	0.30095	neutral	0.08	benign	0.477	possibly damaging	0.139	benign	0.345	benign	0	polymorphism	-0.652512	NA	NA	0.457508	neutral
16	1840801	A	G	IGFALS	ENSP00000215539	p.C540R	pathogenic	0.891767	deleterious	0	damaging	1	probably damaging	0.997	probably damaging	3.57	pathogenic	1	disease_causing_automatic	3.47795	1.67	TOLERATED	0.593325	damaging
16	1840927	G	A	IGFALS	ENSP00000215539	p.P498S	Polymorphism	0.0888221	neutral	0.67	benign	0.006	benign	0.006	benign	2.015	pathogenic	0	polymorphism	-1.99597	1.6	TOLERATED	0.428495	neutral
16	1841499	G	A	IGFALS	ENSP00000215539	p.P307L	Polymorphism	0.726404	deleterious	0.02	damaging	1	probably damaging	0.99	probably damaging	2.12	pathogenic	1	disease_causing	5.27612	-1.61	DAMAGING	0.578505	damaging
16	1842240	C	G	IGFALS	ENSP00000215539	p.C60S	pathogenic	0.831031	deleterious	0	damaging	1	probably damaging	0.995	probably damaging	2.88	pathogenic	0.999999	disease_causing	3.92019	-11.65	DAMAGING	0.801134	damaging
16	2140068	G	A	PKD1	ENSP00000262304	p.S4190F	Polymorphism	0.888273	deleterious	0	damaging	0.997	probably damaging	0.798	possibly damaging	2.36	pathogenic	0.999154	disease_causing	4.77897	1.16	TOLERATED	0.517001	neutral
16	2140071	G	A	PKD1	ENSP00000262304	p.S4190F	Polymorphism	0.888532	deleterious	0	damaging	1	probably damaging	0.999	probably damaging	2.255	pathogenic	0.98556	disease_causing	4.73314	1.16	TOLERATED	0.479241	neutral
16	2140294	C	T	PKD1	ENSP00000262304	p.V4146I	Polymorphism	0.873836	deleterious	0.12	benign	0.972	probably damaging	0.633	possibly damaging	2.14	pathogenic	0.034958	polymorphism	4.91308	1.31	TOLERATED	0.458621	neutral
16	2140360	G	A	PKD1	ENSP00000262304	p.P4124S	Polymorphism	0.887611	deleterious	0.1	benign	0.976	probably damaging	0.591	possibly damaging	2.36	pathogenic	0.97866	disease_causing	2.54274	1.31	TOLERATED	0.483503	neutral
16	2140413	A	G	PKD1	ENSP00000262304	p.L4106P	Polymorphism	0.887221	deleterious	0	damaging	1	probably damaging	1	probably damaging	2.135	pathogenic	0.999636	disease_causing	4.32154	-0.97	TOLERATED	0.591169	damaging
16	2140425	C	T	PKD1	ENSP00000262304	p.G4102E	Polymorphism	0.883196	deleterious	0.13	benign	0.999	probably damaging	0.959	probably damaging	1.87	benign	0.003819	polymorphism	3.91476	-0.48	TOLERATED	0.515635	neutral
16	2140557	A	G	PKD1	ENSP00000262304	p.V4058A	Polymorphism	0.150434	neutral	0.26	benign	0.007	benign	0.022	benign	-1.04	benign	0	polymorphism	-0.721046	-0.59	TOLERATED	0.365377	neutral
16	2143610	C	T	PKD1	ENSP00000262304	p.G3651S	pathogenic	0.897499	deleterious	0	damaging	1	probably damaging	1	probably damaging	2.045	pathogenic	0.999964	disease_causing	6.14282	1.15	TOLERATED	0.457298	neutral
16	2143948	C	T	PKD1	ENSP00000262304	p.S3562N	Polymorphism	0.888918	deleterious	0.02	damaging	1	probably damaging	0.998	probably damaging	2.295	pathogenic	0.97426	disease_causing	4.72888	1.19	TOLERATED	0.483503	neutral
16	2147421	C	T	PKD1	ENSP00000262304	p.R3435Q	Polymorphism	0.128419	neutral	0.83	benign	0.008	benign	0.001	benign	-1.78	benign	0.000778	polymorphism	0.85347	1.46	TOLERATED	0.30035	neutral
16	2149763	T	C	PKD1	ENSP00000262304	p.H3311R	Polymorphism	0.175562	neutral	0.24	benign	0.012	benign	0.013	benign	-0.205	benign	0	polymorphism	-2.00974	1.39	TOLERATED	0.396582	neutral
16	2150549	C	A	PKD1	ENSP00000262304	p.G3139V	Polymorphism	0.884524	deleterious	0	damaging	1	probably damaging	1	probably damaging	1.905	pathogenic	1	disease_causing	5.75355	-0.07	TOLERATED	0.491497	neutral
16	2152414	C	T	PKD1	ENSP00000262304	p.V3057M	Polymorphism	0.910865	deleterious	0	damaging	1	probably damaging	0.969	probably damaging	3.39	pathogenic	0.999999	disease_causing	6.63401	0.6	TOLERATED	0.650084	damaging
16	2152516	T	C	PKD1	ENSP00000262304	p.M3023V	Polymorphism	0.202511	neutral	0.08	benign	0.026	benign	0.022	benign	1.355	benign	0.041465	polymorphism	0.307928	-0.31	TOLERATED	0.512693	neutral
16	2152561	C	T	PKD1	ENSP00000262304	p.V3008M	Polymorphism	0.900294	deleterious	0.01	damaging	1	probably damaging	0.982	probably damaging	2.425	pathogenic	0.985872	disease_causing	6.28804	0.67	TOLERATED	0.534478	damaging
16	2152570	G	C	PKD1	ENSP00000262304	p.Q3005E	Polymorphism	0.108031	neutral	1	benign	0	benign	0	benign	-1.995	benign	0.000269	polymorphism	-2.40174	1.44	TOLERATED	0.286479	neutral
16	2152833	G	T	PKD1	ENSP00000262304	p.T2977N	Polymorphism	0.89047	deleterious	0	damaging	1	probably damaging	0.999	probably damaging	2.425	pathogenic	0.999999	disease_causing	4.9319	0.85	TOLERATED	0.523184	damaging
16	2152849	C	T	PKD1	ENSP00000262304	p.D2972N	Polymorphism	0.890131	deleterious	0	damaging	1	probably damaging	0.983	probably damaging	2.395	pathogenic	0.999964	disease_causing	5.15997	0.99	TOLERATED	0.507019	neutral
16	2152865	C	A	PKD1	ENSP00000262304	p.E2966D	Polymorphism	0.190902	neutral	0.25	benign	0.009	benign	0.006	benign	2.175	pathogenic	0.010225	polymorphism	0.028479	1.28	TOLERATED	0.463748	neutral
16	2152865	C	G	PKD1	ENSP00000262304	p.E2966D	Polymorphism	0.190902	neutral	0.25	benign	0.009	benign	0.006	benign	2.175	pathogenic	0.010902	polymorphism_automatic	-0.194076	1.28	TOLERATED	0.463748	neutral
16	2152890	G	A	PKD1	ENSP00000262304	p.S2958L	Polymorphism	0.869675	deleterious	0.01	damaging	0.979	probably damaging	0.359	benign	2.075	pathogenic	0.994124	disease_causing	4.15022	1.28	TOLERATED	0.453699	neutral
16	2153345	C	T	PKD1	ENSP00000262304	p.V2905I	Polymorphism	0.591092	deleterious	0.11	benign	0.556	possibly damaging	0.083	benign	1.32	benign	0.993705	disease_causing	2.03158	-0.6	TOLERATED	0.523067	damaging
16	2153396	G	C	PKD1	ENSP00000262304	p.R2888G	Polymorphism	0.491832	neutral	0.02	damaging	0.006	benign	0.003	benign	1.04	benign	0	polymorphism	0.747867	1.26	TOLERATED	0.437028	neutral
16	2153714	C	T	PKD1	ENSP00000262304	p.V2782M	Polymorphism	0.851236	deleterious	0.04	damaging	0.962	probably damaging	0.42	benign	1.61	benign	0.000344	polymorphism	2.60669	1.3	TOLERATED	0.429564	neutral
16	2153767	A	G	PKD1	ENSP00000262304	p.M2764T	Polymorphism	0.33015	neutral	0	damaging	0.256	benign	0.091	benign	0.99	benign	0.998944	disease_causing	2.85456	0.77	TOLERATED	0.461364	neutral
16	2153779	A	G	PKD1	ENSP00000262304	p.M2760T	Polymorphism	0.87254	deleterious	0	damaging	0.975	probably damaging	0.642	possibly damaging	1.83	benign	0.999994	disease_causing	2.96548	1.15	TOLERATED	0.428128	neutral
16	2153821	C	G	PKD1	ENSP00000262304	p.R2746P	Polymorphism	0.82896	deleterious	0.2	benign	0.804	possibly damaging	0.28	benign	0.345	benign	0	polymorphism	0.8963	1.28	TOLERATED	0.422622	neutral
16	2153854	T	A	PKD1	ENSP00000262304	p.Q2735L	Polymorphism	0.331187	neutral	0.15	benign	0.323	benign	0.05	benign	1.61	benign	0	polymorphism	1.11216	1.32	TOLERATED	0.42845	neutral
16	2153858	G	T	PKD1	ENSP00000262304	p.P2734T	Polymorphism	0.559861	deleterious	0.22	benign	0.488	possibly damaging	0.079	benign	1.04	benign	0	polymorphism	-0.463365	1.3	TOLERATED	0.435445	neutral
16	2154537	G	A	PKD1	ENSP00000262304	p.T2708M	Polymorphism	0.899231	deleterious	0	damaging	1	probably damaging	0.999	probably damaging	2.215	pathogenic	0.999997	disease_causing	5.22896	1.13	TOLERATED	0.477276	neutral
16	2154640	G	A	PKD1	ENSP00000262304	p.P2674S	Polymorphism	0.112711	neutral	0.5	benign	0.001	benign	0.001	benign	-1.61	benign	0	polymorphism	-0.572462	1.48	TOLERATED	0.311063	neutral
16	2155919	C	T	PKD1	ENSP00000262304	p.D2604N	Polymorphism	0.894582	deleterious	0	damaging	1	probably damaging	1	probably damaging	1.775	benign	0.999997	disease_causing	5.14712	-0.93	TOLERATED	0.548361	damaging
16	2155984	G	A	PKD1	ENSP00000262304	p.T2582M	Polymorphism	0.285449	neutral	0.02	damaging	0.265	benign	0.031	benign	0.345	benign	0	polymorphism	-0.059847	-0.51	TOLERATED	0.471273	neutral
16	2156195	T	C	PKD1	ENSP00000262304	p.S2534G	Polymorphism	0.432613	neutral	0.25	benign	0.367	benign	0.253	benign	0.895	benign	0	polymorphism	-0.361476	-0.5	TOLERATED	0.502352	neutral
16	2156251	C	T	PKD1	ENSP00000262304	p.R2515Q	Polymorphism	0.429589	neutral	0.13	benign	0.175	benign	0.045	benign	1.995	pathogenic	0.000305	polymorphism	2.77491	1.3	TOLERATED	0.444896	neutral
16	2159184	C	T	PKD1	ENSP00000262304	p.R1995H	Polymorphism	0.890477	deleterious	0.04	damaging	0.997	probably damaging	0.971	probably damaging	1.61	benign	0	polymorphism	4.41636	0.13	TOLERATED	0.491028	neutral
16	2159313	C	T	PKD1	ENSP00000262304	p.G1952D	Polymorphism	0.690566	deleterious	0.01	damaging	0.757	possibly damaging	0.646	possibly damaging	0	benign	0.022353	polymorphism	2.98386	0.15	TOLERATED	0.435805	neutral
16	2159391	G	A	PKD1	ENSP00000262304	p.A1926V	Polymorphism	0.494476	neutral	0.16	benign	0.24	benign	0.216	benign	1.5	benign	0	polymorphism	-0.608796	-0.33	TOLERATED	0.514623	neutral
16	2159557	C	T	PKD1	ENSP00000262304	p.A1871T	Polymorphism	0.895974	deleterious	0.46	benign	0.998	probably damaging	0.966	probably damaging	2.19	pathogenic	0.001847	polymorphism	0.796755	0.08	TOLERATED	0.535885	damaging
16	2159811	G	A	PKD1	ENSP00000262304	p.P1786L	Polymorphism	0.697965	deleterious	0.07	benign	0.796	possibly damaging	0.227	benign	0.69	benign	0	polymorphism	-0.521493	0.18	TOLERATED	0.472658	neutral
16	2159967	G	T	PKD1	ENSP00000262304	p.T1734K	Polymorphism	0.159313	neutral	0.06	benign	0.02	benign	0.021	benign	1.245	benign	0	polymorphism	-2.66145	0.17	TOLERATED	0.488907	neutral
16	2160222	G	A	PKD1	ENSP00000262304	p.T1649M	Polymorphism	0.899226	deleterious	0.02	damaging	0.999	probably damaging	0.971	probably damaging	2.24	pathogenic	0.583294	disease_causing	3.09337	-0.09	TOLERATED	0.55025	damaging
16	2160622	C	T	PKD1	ENSP00000262304	p.A1516T	Polymorphism	0.178852	neutral	0.21	benign	0.083	benign	0.016	benign	-0.145	benign	0	polymorphism	-2.08174	0.64	TOLERATED	0.418834	neutral
16	2160973	A	T	PKD1	ENSP00000262304	p.W1399R	Polymorphism	0.108418	neutral	0.36	benign	0	benign	0	benign	-1.935	benign	0	polymorphism	-0.948664	0.28	TOLERATED	0.293043	neutral
16	2161827	A	C	PKD1	ENSP00000262304	p.L1114R	Polymorphism	0.832359	deleterious	0.13	benign	0.382	benign	0.477	possibly damaging	1.445	benign	0.400969	polymorphism	2.42541	0.1	TOLERATED	0.493842	neutral
16	2164175	A	G	PKD1	ENSP00000262304	p.L950P	Polymorphism	0.268906	neutral	0.07	benign	0.209	benign	0.161	benign	1.245	benign	4e-06	polymorphism	0.662366	0.33	TOLERATED	0.483134	neutral
16	2164811	G	C	PKD1	ENSP00000262304	p.P738R	Polymorphism	0.356813	neutral	0.38	benign	0.327	benign	0.034	benign	0.69	benign	0	polymorphism	-1.78429	1.4	TOLERATED	0.427318	neutral
16	2165384	A	C	PKD1	ENSP00000262304	p.Y698D	pathogenic	0.887784	deleterious	0	damaging	1	probably damaging	0.972	probably damaging	2.19	pathogenic	0.845843	disease_causing	4.25743	1.19	TOLERATED	0.47081	neutral
16	2168019	T	C	PKD1	ENSP00000262304	p.Y325C	pathogenic	0.887836	deleterious	0	damaging	0.998	probably damaging	0.934	probably damaging	2.66	pathogenic	0.013946	polymorphism	2.98407	-1.62	DAMAGING	0.637924	damaging
16	2169332	G	A	PKD1	ENSP00000262304	p.A88V	Polymorphism	0.195406	neutral	0.28	benign	0.019	benign	0.003	benign	1.57	benign	0	polymorphism	0.457061	0.36	TOLERATED	0.48399	neutral
16	2169336	G	T	PKD1	ENSP00000262304	p.L87M	Polymorphism	0.877957	deleterious	0.04	damaging	0.987	probably damaging	0.847	possibly damaging	2.18	pathogenic	0.001781	polymorphism	3.02821	0.08	TOLERATED	0.535371	damaging
16	2185584	G	T	PKD1	ENSP00000262304	p.P36H	Polymorphism	0.817916	deleterious	0.16	benign	0.986	probably damaging	0.579	possibly damaging	0.345	benign	0	polymorphism	1.82092	1.3	TOLERATED	0.422097	neutral
16	2547032	T	C	TBC1D24	ENSP00000293970	p.F295L	Polymorphism	0.221649	neutral	0.19	benign	0.088	benign	0.076	benign	0.88	benign	0.999973	disease_causing	0.872836	2.04	TOLERATED	0.404303	neutral
16	2547034	C	A	TBC1D24	ENSP00000293970	p.F295L	Polymorphism	0.0611343	neutral	0.19	benign	0.088	benign	0.076	benign	0.88	benign	0.999916	disease_causing	0.908252	2.04	TOLERATED	0.404303	neutral
16	2547034	C	G	TBC1D24	ENSP00000293970	p.F295L	Polymorphism	0.0611343	neutral	0.19	benign	0.088	benign	0.076	benign	0.88	benign	0.999916	disease_causing	0.654775	2.04	TOLERATED	0.404303	neutral
16	2548254	G	C	TBC1D24	ENSP00000293970	p.L333F	pathogenic	0.636646	deleterious	0.02	damaging	1	probably damaging	0.989	probably damaging	2.14	pathogenic	0.999996	disease_causing	3.9764	1.71	TOLERATED	0.435001	neutral
16	29824814	G	C	PRRT2	ENSP00000300797	p.D147H	Polymorphism	0.105177	neutral	0.07	benign	0.327	benign	0.125	benign	0.345	benign	0	polymorphism	2.06229	0.5	TOLERATED	0.46977	neutral
16	29825015	G	C	PRRT2	ENSP00000300797	p.A214P	Polymorphism	0.505298	neutral	0.03	damaging	0.999	probably damaging	0.983	probably damaging	0.695	benign	0.219128	polymorphism	3.70199	0.35	TOLERATED	0.494316	neutral
16	29825019	C	G	PRRT2	ENSP00000300797	p.P215R	Polymorphism	0.41926	neutral	0	damaging	0.999	probably damaging	0.946	probably damaging	0.695	benign	0.576694	disease_causing	4.63948	0.38	TOLERATED	0.495453	neutral
16	29825022	C	T	PRRT2	ENSP00000300797	p.P216L	Polymorphism	0.530978	neutral	0	damaging	0.991	probably damaging	0.831	possibly damaging	0.695	benign	0.999938	disease_causing	5.85892	-1.25	TOLERATED	0.512857	neutral
16	29825084	G	A	PRRT2	ENSP00000300797	p.G237R	Polymorphism	0.52156	neutral	0	damaging	1	probably damaging	0.988	probably damaging	0.695	benign	0.405659	polymorphism	5.01584	0.35	TOLERATED	0.49508	neutral
16	29825084	G	C	PRRT2	ENSP00000300797	p.G237R	Polymorphism	0.60592	deleterious	0	damaging	1	probably damaging	0.988	probably damaging	0.695	benign	0.405659	polymorphism	4.82133	0.35	TOLERATED	0.49508	neutral
16	29825109	G	A	PRRT2	ENSP00000300797	p.R245H	Polymorphism	0.483168	neutral	0.04	damaging	1	probably damaging	0.996	probably damaging	0.695	benign	0.999899	disease_causing	6.19057	-1.21	TOLERATED	0.504577	neutral
16	29825216	T	A	PRRT2	ENSP00000300797	p.W281R	pathogenic	0.797763	deleterious	0	damaging	1	probably damaging	0.993	probably damaging	2.685	pathogenic	0.993771	disease_causing	3.64238	-2.16	DAMAGING	0.631362	damaging
16	29825687	G	C	PRRT2	ENSP00000300797	p.G305R	pathogenic	0.807896	deleterious	0	damaging	1	probably damaging	1	probably damaging	2.485	pathogenic	0.999958	disease_causing	6.01571	NA	NA	0.608205	damaging
16	31470790	T	A	ARMC5	ENSP00000268314	p.F14Y	Polymorphism	0.0419838	neutral	0	damaging	NA	NA	NA	NA	NA	NA	0.491425	polymorphism	1.18082	0.78	TOLERATED	0.308042	neutral
16	31471188	T	C	ARMC5	ENSP00000268314	p.S115P	Polymorphism	0.35414	neutral	0.06	benign	0.378	benign	0.147	benign	1.1	benign	0	polymorphism	-1.01395	0.2	TOLERATED	0.484909	neutral
16	31476121	C	T	ARMC5	ENSP00000268314	p.R593W	pathogenic	0.913788	deleterious	0	damaging	0.999	probably damaging	0.876	possibly damaging	1.67	benign	4e-06	polymorphism	6.80257	1.77	TOLERATED	0.458008	neutral
16	3294258	G	C	MEFV	ENSP00000219596	p.F585L	Polymorphism	0.257714	neutral	0.09	benign	0.966	probably damaging	0.376	benign	1.845	benign	0	polymorphism	1.99982	-0.04	TOLERATED	0.492305	neutral
16	3294258	G	T	MEFV	ENSP00000219596	p.F585L	Polymorphism	0.257714	neutral	0.09	benign	0.966	probably damaging	0.376	benign	1.845	benign	0	polymorphism	2.12796	-0.04	TOLERATED	0.492305	neutral
16	3294260	A	G	MEFV	ENSP00000219596	p.F585L	Polymorphism	0.259753	neutral	0.09	benign	0.966	probably damaging	0.376	benign	1.845	benign	0	polymorphism	1.98197	-0.04	TOLERATED	0.492305	neutral
16	3294284	T	A	MEFV	ENSP00000219596	p.T577S	pathogenic	0.261072	neutral	0.53	benign	0.172	benign	0.023	benign	1.265	benign	0	polymorphism	-0.319642	-0.11	TOLERATED	0.501062	neutral
16	3294284	T	C	MEFV	ENSP00000219596	p.T577A	pathogenic	0.312667	neutral	0.07	benign	0.524	possibly damaging	0.138	benign	1.61	benign	0	polymorphism	0.002978	-0.14	TOLERATED	0.504779	neutral
16	3299468	C	T	MEFV	ENSP00000219596	p.R408Q	pathogenic	0.279767	neutral	0.02	damaging	0.259	benign	0.045	benign	1.025	benign	0	polymorphism	0.559492	0.95	TOLERATED	0.451858	neutral
16	3299586	G	A	MEFV	ENSP00000219596	p.P369S	pathogenic	0.236172	neutral	0.01	damaging	0.959	probably damaging	0.503	possibly damaging	1.01	benign	0	polymorphism	1.90914	0.49	TOLERATED	0.473386	neutral
16	3306491	C	A	MEFV	ENSP00000219596	p.V33L	Polymorphism	0.145994	neutral	1	benign	0.001	benign	0.002	benign	-1.235	benign	0	polymorphism	-0.718091	0.65	TOLERATED	0.343866	neutral
16	3306491	C	G	MEFV	ENSP00000219596	p.V33L	Polymorphism	0.145994	neutral	1	benign	0.001	benign	0.002	benign	-1.235	benign	0	polymorphism	-1.06158	0.65	TOLERATED	0.343866	neutral
16	3781926	C	T	CREBBP	ENSP00000262367	p.D1543N	pathogenic	0.836751	deleterious	0.06	benign	0.999	probably damaging	0.996	probably damaging	1.935	pathogenic	1	disease_causing	4.91942	-4.78	DAMAGING	0.545936	damaging
16	3786138	C	T	CREBBP	ENSP00000262367	p.D1543N	pathogenic	0.916604	deleterious	0	damaging	0.999	probably damaging	0.996	probably damaging	3.36	pathogenic	1	disease_causing	5.39927	-4.78	DAMAGING	0.676626	damaging
16	3786691	A	G	CREBBP	ENSP00000262367	p.L1507P	pathogenic	0.995517	deleterious	0	damaging	1	probably damaging	0.999	probably damaging	3.785	pathogenic	1	disease_causing	4.6282	-4.02	DAMAGING	0.708594	damaging
16	3786703	T	A	CREBBP	ENSP00000262367	p.Y1503F	pathogenic	0.941922	deleterious	0	damaging	0.999	probably damaging	0.994	probably damaging	3.845	pathogenic	1	disease_causing	4.19543	-3.55	DAMAGING	0.717037	damaging
16	3786788	G	T	CREBBP	ENSP00000262367	p.P1475T	pathogenic	0.922057	deleterious	0	damaging	1	probably damaging	0.999	probably damaging	3.83	pathogenic	1	disease_causing	4.04251	-3.51	DAMAGING	0.716476	damaging
16	3789615	T	G	CREBBP	ENSP00000262367	p.Q1415P	pathogenic	0.866516	deleterious	0	damaging	1	probably damaging	0.998	probably damaging	3.635	pathogenic	1	disease_causing	3.18788	-3.36	DAMAGING	0.701104	damaging
16	3789619	C	T	CREBBP	ENSP00000262367	p.V1414I	Polymorphism	0.905238	deleterious	0	damaging	0.987	probably damaging	0.984	probably damaging	3.37	pathogenic	1	disease_causing	4.95566	-3.79	DAMAGING	0.674067	damaging
16	3789643	C	A	CREBBP	ENSP00000262367	p.D1406Y	pathogenic	0.977383	deleterious	0	damaging	1	probably damaging	0.999	probably damaging	3.105	pathogenic	1	disease_causing	5.54714	-3.52	DAMAGING	0.652168	damaging
16	3799631	T	G	CREBBP	ENSP00000262367	p.E1278A	pathogenic	0.973637	deleterious	0	damaging	0.993	probably damaging	0.971	probably damaging	3.25	pathogenic	1	disease_causing	4.7238	-5.21	DAMAGING	0.673055	damaging
16	3820723	T	C	CREBBP	ENSP00000262367	p.T910A	pathogenic	0.0777198	neutral	0.65	benign	0	benign	0	benign	0	benign	0.001595	polymorphism	-0.449519	-1.68	DAMAGING	0.457154	neutral
16	3820972	C	T	CREBBP	ENSP00000262367	p.A789T	pathogenic	0.1455	neutral	0.12	benign	0.349	benign	0.202	benign	1.1	benign	0.999943	disease_causing	3.09578	-1.66	DAMAGING	0.525981	damaging
16	3823850	C	T	CREBBP	ENSP00000262367	p.A789T	pathogenic	0.0558824	neutral	0.74	benign	0.119	benign	0.02	benign	-0.69	benign	0	polymorphism	-0.282655	-1.66	DAMAGING	0.402362	neutral
16	3828176	T	A	CREBBP	ENSP00000262367	p.Y650F	pathogenic	0.426274	neutral	0	damaging	1	probably damaging	1	probably damaging	3.03	pathogenic	1	disease_causing	6.45288	-4.67	DAMAGING	0.651393	damaging
16	3831244	A	T	CREBBP	ENSP00000262367	p.I546N	Polymorphism	0.670598	deleterious	0.01	damaging	0.226	benign	0.143	benign	1.39	benign	0.998645	disease_causing	4.71109	-1.7	DAMAGING	0.536605	damaging
16	3831258	C	A	CREBBP	ENSP00000262367	p.Q503H	Polymorphism	0.459473	neutral	0.17	benign	1	probably damaging	0.988	probably damaging	2.165	pathogenic	0.990894	disease_causing	5.0675	-1.88	DAMAGING	0.579209	damaging
16	3831258	C	G	CREBBP	ENSP00000262367	p.Q503H	Polymorphism	0.459473	neutral	0.17	benign	1	probably damaging	0.988	probably damaging	2.165	pathogenic	0.99029	disease_causing	4.8275	-1.88	DAMAGING	0.579209	damaging
16	3831287	G	T	CREBBP	ENSP00000262367	p.P532T	Polymorphism	0.0257618	neutral	1	benign	0.067	benign	0.059	benign	-0.345	benign	0.999913	disease_causing	0.853505	-1.64	DAMAGING	0.429938	neutral
16	3832749	C	A	CREBBP	ENSP00000262367	p.Q503H	Polymorphism	0.155454	neutral	0.13	benign	0.342	benign	0.095	benign	1.495	benign	0.999995	disease_causing	4.61748	-1.88	DAMAGING	0.539055	damaging
16	3832749	C	G	CREBBP	ENSP00000262367	p.Q503H	Polymorphism	0.411712	neutral	0.13	benign	0.342	benign	0.095	benign	1.495	benign	0.999995	disease_causing	4.25809	-1.88	DAMAGING	0.539055	damaging
1	64059271	A	T	PGM1	ENSP00000360124	p.N38Y	pathogenic	0.914269	deleterious	0	damaging	1	probably damaging	1	probably damaging	3.91	pathogenic	0.997074	disease_causing	5.0232	NA	NA	0.743545	damaging
1	64059362	A	T	PGM1	ENSP00000360124	p.K68M	Polymorphism	0.0472108	neutral	0.04	damaging	0.064	benign	0.116	benign	2.73	pathogenic	0.174999	polymorphism	4.50899	-0.16	TOLERATED	0.612026	damaging
1	64095210	G	A	PGM1	ENSP00000360124	p.G121R	pathogenic	0.913792	deleterious	0	damaging	1	probably damaging	0.999	probably damaging	3.53	pathogenic	1	disease_causing	6.91119	NA	NA	0.697158	damaging
1	64100688	G	C	PGM1	ENSP00000360124	p.G291R	pathogenic	0.914269	deleterious	0	damaging	1	probably damaging	1	probably damaging	4.4	pathogenic	1	disease_causing	7.08504	NA	NA	0.797675	damaging
16	50733566	C	G	NOD2	ENSP00000300589	p.L81V	Polymorphism	0.901973	deleterious	0.03	damaging	0.379	benign	0.201	benign	1.59	benign	0.964789	disease_causing	2.5427	1.97	TOLERATED	0.39683	neutral
16	50733743	G	A	NOD2	ENSP00000300589	p.A140T	Polymorphism	0.712765	neutral	0.46	benign	0.37	benign	0.114	benign	1.355	benign	0.109521	polymorphism	1.63055	1.94	TOLERATED	0.405055	neutral
16	50741791	C	T	NOD2	ENSP00000300589	p.T189M	Polymorphism	0.99126	deleterious	0.04	damaging	0.997	probably damaging	0.911	probably damaging	1.1	benign	0.009553	polymorphism	5.39445	1.96	TOLERATED	0.405154	neutral
16	50744565	T	G	NOD2	ENSP00000300589	p.L248R	Polymorphism	0.610654	neutral	0	damaging	0.999	probably damaging	0.999	probably damaging	2.67	pathogenic	0.999989	disease_causing	5.07544	-1.16	TOLERATED	0.649172	damaging
16	50744877	A	G	NOD2	ENSP00000300589	p.H352R	Polymorphism	0.812216	deleterious	0.01	damaging	0.72	possibly damaging	0.254	benign	1.785	benign	0.999655	disease_causing	1.9557	-1.15	TOLERATED	0.545593	damaging
16	50744993	C	T	NOD2	ENSP00000300589	p.R391C	Polymorphism	0.994639	deleterious	0.1	benign	0.997	probably damaging	0.87	possibly damaging	0.895	benign	0	polymorphism	-0.249694	-0.45	TOLERATED	0.501056	neutral
16	50745114	C	T	NOD2	ENSP00000300589	p.S431L	Polymorphism	0.682623	neutral	0.01	damaging	0.886	possibly damaging	0.266	benign	1.96	pathogenic	0.010117	polymorphism	2.80571	-1.19	TOLERATED	0.56611	damaging
16	50745117	C	T	NOD2	ENSP00000300589	p.A432V	Polymorphism	0.923386	deleterious	0.11	benign	0.998	probably damaging	0.909	probably damaging	1.265	benign	0.000149	polymorphism	3.18943	-0.14	TOLERATED	0.502705	neutral
16	50745143	G	A	NOD2	ENSP00000300589	p.E441K	Polymorphism	0.827653	deleterious	0.45	benign	1	probably damaging	0.997	probably damaging	1.4	benign	0.973845	disease_causing	2.22665	-0.03	TOLERATED	0.499375	neutral
16	50745209	C	G	NOD2	ENSP00000300589	p.P463A	Polymorphism	0.653433	neutral	0.19	benign	0.428	benign	0.152	benign	1.39	benign	0.997703	disease_causing	-0.208832	0.08	TOLERATED	0.494257	neutral
16	50745233	C	T	NOD2	ENSP00000300589	p.R471C	Polymorphism	0.913328	deleterious	0.19	benign	0.002	benign	0.001	benign	0.95	benign	9.8e-05	polymorphism	1.08261	-0.08	TOLERATED	0.49102	neutral
16	50745341	C	T	NOD2	ENSP00000300589	p.P507S	pathogenic	0.80771	deleterious	0.11	benign	0.972	probably damaging	0.584	possibly damaging	1.71	benign	0.997524	disease_causing	3.20129	-0.95	TOLERATED	0.549564	damaging
16	50745657	C	T	NOD2	ENSP00000300589	p.A612V	Polymorphism	0.579808	neutral	0	damaging	1	probably damaging	0.996	probably damaging	3.59	pathogenic	0.999993	disease_causing	4.35466	-2.8	DAMAGING	0.706884	damaging
16	50745832	C	G	NOD2	ENSP00000300589	p.N670K	pathogenic	0.878389	deleterious	0.01	damaging	0.963	probably damaging	0.63	possibly damaging	2.48	pathogenic	0.993454	disease_causing	4.61601	-0.4	TOLERATED	0.598699	damaging
16	50745872	C	T	NOD2	ENSP00000300589	p.R684W	Polymorphism	0.539663	neutral	0.04	damaging	0.01	benign	0.002	benign	1.245	benign	0.051693	polymorphism	3.64051	-0.47	TOLERATED	0.515047	neutral
16	50745926	C	T	NOD2	ENSP00000300589	p.R702W	Polymorphism	0.911158	deleterious	0	damaging	0.998	probably damaging	0.72	possibly damaging	2.32	pathogenic	1e-06	polymorphism_automatic	4.35593	-0.62	TOLERATED	0.589097	damaging
16	50745929	C	T	NOD2	ENSP00000300589	p.R703C	Polymorphism	0.969802	deleterious	0	damaging	0.999	probably damaging	0.714	possibly damaging	1.955	pathogenic	0.039857	polymorphism	5.94688	-0.52	TOLERATED	0.541591	damaging
16	50745996	C	G	NOD2	ENSP00000300589	p.A725G	Polymorphism	0.374051	neutral	0.03	damaging	0.04	benign	0.016	benign	2.08	pathogenic	0.228767	polymorphism_automatic	0.102012	-0.47	TOLERATED	0.553593	damaging
16	50746086	C	T	NOD2	ENSP00000300589	p.A755V	Polymorphism	0.637948	neutral	0.01	damaging	1	probably damaging	0.996	probably damaging	2.065	pathogenic	0.99999	disease_causing	4.56112	-0.56	TOLERATED	0.55653	damaging
16	50746193	C	T	NOD2	ENSP00000300589	p.R791W	Polymorphism	0.650893	neutral	0.09	benign	0.05	benign	0.005	benign	1.525	benign	0	polymorphism	3.39657	0.59	TOLERATED	0.471828	neutral
16	50746199	G	A	NOD2	ENSP00000300589	p.V793M	Polymorphism	0.388227	neutral	0.01	damaging	0.85	possibly damaging	0.134	benign	2.34	pathogenic	0.999759	disease_causing	2.94728	0.59	TOLERATED	0.52902	damaging
16	50750510	C	A	NOD2	ENSP00000300589	p.N825K	Polymorphism	0.694659	neutral	0	damaging	0.962	probably damaging	0.412	benign	3.205	pathogenic	0.999444	disease_causing	6.31643	0.08	TOLERATED	0.654706	damaging
16	50750510	C	G	NOD2	ENSP00000300589	p.N825K	Polymorphism	0.694659	neutral	0	damaging	0.962	probably damaging	0.412	benign	3.205	pathogenic	0.999484	disease_causing	5.83243	0.08	TOLERATED	0.654706	damaging
16	50750842	A	G	NOD2	ENSP00000300589	p.M863V	Polymorphism	0.821872	deleterious	0.72	benign	0	benign	0.001	benign	1.005	benign	0.007576	polymorphism	-2.46844	0.76	TOLERATED	0.462331	neutral
16	50756540	G	C	NOD2	ENSP00000300589	p.G908R	Polymorphism	0.830323	deleterious	0	damaging	1	probably damaging	0.986	probably damaging	1.79	benign	0.999991	disease_causing	6.54661	0.57	TOLERATED	0.463704	neutral
16	50756571	C	A	NOD2	ENSP00000300589	p.A918D	Polymorphism	0.957223	deleterious	0	damaging	1	probably damaging	1	probably damaging	2.35	pathogenic	0.999837	disease_causing	7.0919	0.49	TOLERATED	0.53469	damaging
16	57694686	C	T	GPR56	ENSP00000373465	p.P527L	Polymorphism	0.801625	deleterious	0	damaging	0.969	probably damaging	0.907	possibly damaging	3.395	pathogenic	1	disease_causing	3.81826	NA	NA	0.710398	damaging
16	57775655	G	T	KATNB1	ENSP00000368982	p.G33W	pathogenic	0.810127	deleterious	0	damaging	1	probably damaging	1	probably damaging	3.495	pathogenic	1	disease_causing	7.4413	-0.23	TOLERATED	0.703831	damaging
16	57785876	A	G	KATNB1	ENSP00000368982	p.M181V	Polymorphism	0.0998265	neutral	0.21	benign	0	benign	0.001	benign	-0.56	benign	0.998372	disease_causing	1.37743	-1.35	TOLERATED	0.409591	neutral
16	57789790	C	T	KATNB1	ENSP00000368982	p.S535L	pathogenic	0.615301	deleterious	0.01	damaging	0.973	probably damaging	0.58	possibly damaging	2.255	pathogenic	1	disease_causing	7.50572	0.18	TOLERATED	0.539165	damaging
16	57789805	T	G	KATNB1	ENSP00000368982	p.L540R	pathogenic	0.744517	deleterious	0	damaging	0.624	possibly damaging	0.588	possibly damaging	2.57	pathogenic	0.999991	disease_causing	6.13203	0.33	TOLERATED	0.570168	damaging
16	78142352	C	G	WWOX	ENSP00000348119	p.P47R	pathogenic	0.730358	neutral	0	damaging	1	probably damaging	1	probably damaging	4.37	pathogenic	1	disease_causing	5.92284	-5.8	DAMAGING	0.756561	damaging
16	78466409	G	C	WWOX	ENSP00000348119	p.L272F	Polymorphism	0.0172677	neutral	0.01	damaging	0.048	benign	0.069	benign	-0.255	benign	2e-06	polymorphism	-2.5917	NA	NA	0.379786	neutral
16	78466409	G	T	WWOX	ENSP00000348119	p.L272F	Polymorphism	0.00923449	neutral	0	damaging	0.048	benign	0.069	benign	-0.255	benign	2e-06	polymorphism	-2.45319	NA	NA	0.379786	neutral
16	88880931	G	T	GALNS	ENSP00000268695	p.N495K	Polymorphism	0.585911	deleterious	0	damaging	1	probably damaging	0.972	probably damaging	2.045	pathogenic	0.999981	disease_causing	5.63867	-2.52	DAMAGING	0.563191	damaging
16	88884435	C	T	GALNS	ENSP00000268695	p.V488M	Polymorphism	0.149576	neutral	0.34	benign	0.05	benign	0.013	benign	1.15	benign	0.990985	disease_causing	2.38535	-2.53	DAMAGING	0.530257	damaging
16	88904064	T	C	GALNS	ENSP00000268695	p.I178V	Polymorphism	0.399668	neutral	0.29	benign	0.962	probably damaging	0.78	possibly damaging	1.315	benign	0.999638	disease_causing	1.51325	-5.03	DAMAGING	0.582004	damaging
16	88904119	C	G	GALNS	ENSP00000268695	p.W159C	Polymorphism	0.833179	deleterious	0	damaging	1	probably damaging	0.994	probably damaging	2.37	pathogenic	1	disease_causing	6.70303	-5	DAMAGING	0.615308	damaging
16	88904128	A	C	GALNS	ENSP00000268695	p.F156L	pathogenic	0.621397	deleterious	0	damaging	1	probably damaging	0.999	probably damaging	3.915	pathogenic	0.99997	disease_causing	5.01346	-4.62	DAMAGING	0.718721	damaging
16	88904128	A	T	GALNS	ENSP00000268695	p.F156L	pathogenic	0.621397	deleterious	0	damaging	1	probably damaging	0.999	probably damaging	3.915	pathogenic	0.99997	disease_causing	5.14652	-4.62	DAMAGING	0.718721	damaging
16	88907459	C	A	GALNS	ENSP00000268695	p.E121D	Polymorphism	0.397819	neutral	0	damaging	1	probably damaging	0.999	probably damaging	1.795	benign	0.999897	disease_causing	3.84103	-5.22	DAMAGING	0.596063	damaging
16	9857574	G	C	GRIN2A	ENSP00000332549	p.A1276G	Polymorphism	0.0258165	neutral	0.3	benign	0.517	possibly damaging	0.376	benign	-0.025	benign	0.8539	disease_causing	1.21335	2.79	TOLERATED	0.365905	neutral
16	9858220	T	A	GRIN2A	ENSP00000332549	p.I904F	pathogenic	0.954384	deleterious	0.01	damaging	0.863	possibly damaging	0.609	possibly damaging	1.995	pathogenic	0.98801	disease_causing	3.36412	2.65	TOLERATED	0.3812	neutral
16	9923280	C	G	GRIN2A	ENSP00000332549	p.K669N	pathogenic	0.818946	deleterious	0	damaging	1	probably damaging	0.999	probably damaging	1.99	pathogenic	1	disease_causing	6.59771	1.63	TOLERATED	0.423378	neutral
17	12896200	C	T	ELAC2	ENSP00000337445	p.G806R	pathogenic	0.00914677	neutral	0.83	benign	0	benign	0.001	benign	-0.805	benign	0	polymorphism	-0.2863	0.06	TOLERATED	0.380633	neutral
17	12896274	C	T	ELAC2	ENSP00000337445	p.R781H	pathogenic	0.831779	deleterious	0.01	damaging	1	probably damaging	0.996	probably damaging	2.645	pathogenic	0.999999	disease_causing	8.20717	-0.26	TOLERATED	0.611779	damaging
17	12898308	G	A	ELAC2	ENSP00000337445	p.S627L	Polymorphism	0.13884	neutral	0.27	benign	0.013	benign	0.009	benign	1.415	benign	0	polymorphism	1.50069	-0.12	TOLERATED	0.504187	neutral
17	12898323	T	A	ELAC2	ENSP00000337445	p.E622V	pathogenic	0.449363	neutral	0.03	damaging	0.143	benign	0.112	benign	1.38	benign	1e-06	polymorphism	2.05453	-0.16	TOLERATED	0.504892	neutral
17	12901790	C	G	ELAC2	ENSP00000337445	p.G487R	pathogenic	0.921092	deleterious	0	damaging	1	probably damaging	1	probably damaging	3.035	pathogenic	1	disease_causing	7.03503	-0.76	TOLERATED	0.677834	damaging
17	12901790	C	T	ELAC2	ENSP00000337445	p.G487R	pathogenic	0.8919	deleterious	0	damaging	1	probably damaging	1	probably damaging	3.035	pathogenic	1	disease_causing	7.23959	-0.76	TOLERATED	0.677834	damaging
17	12903590	C	T	ELAC2	ENSP00000337445	p.D436N	Polymorphism	0.767339	deleterious	0.03	damaging	0.998	probably damaging	0.907	possibly damaging	2.38	pathogenic	1	disease_causing	7.17807	-0.24	TOLERATED	0.577558	damaging
17	12917784	A	C	ELAC2	ENSP00000337445	p.F154L	pathogenic	0.723076	deleterious	0	damaging	1	probably damaging	0.997	probably damaging	2.485	pathogenic	0.999999	disease_causing	5.91624	0.66	TOLERATED	0.542093	damaging
17	12917784	A	T	ELAC2	ENSP00000337445	p.F154L	pathogenic	0.723076	deleterious	0	damaging	1	probably damaging	0.997	probably damaging	2.485	pathogenic	0.999999	disease_causing	6.05012	0.66	TOLERATED	0.542093	damaging
17	12921110	G	A	ELAC2	ENSP00000337445	p.S52F	Polymorphism	0.186417	neutral	0.02	damaging	0.29	benign	0.128	benign	0.895	benign	0	polymorphism	0.402824	-0.1	TOLERATED	0.490282	neutral
17	26729294	C	T	SLC46A1	ENSP00000480703	p.R376Q	pathogenic	0.386059	neutral	0	damaging	0.99	probably damaging	0.721	possibly damaging	NA	NA	1	disease_causing	7.60394	NA	NA	0.439681	neutral
17	26731703	C	G	SLC46A1	ENSP00000480703	p.G338R	pathogenic	0.599498	neutral	0	damaging	1	probably damaging	0.995	probably damaging	NA	NA	0.999999	disease_causing	5.06925	NA	NA	0.459029	neutral
17	26731711	G	T	SLC46A1	ENSP00000480703	p.A335D	pathogenic	0.423587	neutral	0.02	damaging	1	probably damaging	0.993	probably damaging	NA	NA	1	disease_causing	4.77878	NA	NA	0.444613	neutral
17	26731832	T	C	SLC46A1	ENSP00000480703	p.T295A	Polymorphism	0.0517716	neutral	0.69	benign	0	benign	0.001	benign	NA	NA	0	polymorphism	-2.55154	NA	NA	0.374431	neutral
17	26732249	C	A	SLC46A1	ENSP00000480703	p.D156Y	pathogenic	0.536098	neutral	0	damaging	1	probably damaging	1	probably damaging	NA	NA	1	disease_causing	6.70718	NA	NA	0.441958	neutral
17	29486062	A	C	NF1	ENSP00000348498	p.Y80S	Polymorphism	0.785627	deleterious	0.03	damaging	0.93	possibly damaging	0.554	possibly damaging	2.095	pathogenic	0.999938	disease_causing	4.40628	3.24	TOLERATED	0.377069	neutral
17	29486062	A	G	NF1	ENSP00000348498	p.Y80C	Polymorphism	0.715314	deleterious	0.01	damaging	0.088	benign	0.045	benign	1.545	benign	0.999956	disease_causing	4.3535	3.2	TOLERATED	0.361521	neutral
17	29496957	T	A	NF1	ENSP00000348498	p.D176E	Polymorphism	0.293516	neutral	0.01	damaging	0.979	probably damaging	0.625	possibly damaging	1.875	benign	0.9913	disease_causing	2.19768	-1.41	TOLERATED	0.541503	damaging
17	29496957	T	G	NF1	ENSP00000348498	p.D176E	Polymorphism	0.293516	neutral	0.01	damaging	0.979	probably damaging	0.625	possibly damaging	1.875	benign	0.9913	disease_causing	2.07861	-1.41	TOLERATED	0.541503	damaging
17	29527539	G	A	NF1	ENSP00000348498	p.A330T	Polymorphism	0.806017	deleterious	0.01	damaging	0.998	probably damaging	0.873	possibly damaging	2.64	pathogenic	1	disease_causing	6.47345	-0.08	TOLERATED	0.598683	damaging
17	29528169	C	G	NF1	ENSP00000348498	p.H393D	Polymorphism	0.719909	deleterious	0.2	benign	0.072	benign	0.023	benign	1.61	benign	1	disease_causing	2.9882	-1.41	TOLERATED	0.543039	damaging
17	29528170	A	T	NF1	ENSP00000348498	p.H393L	Polymorphism	0.559407	deleterious	0.67	benign	0.007	benign	0.003	benign	0.715	benign	1	disease_causing	1.3823	-1.33	TOLERATED	0.505821	neutral
17	29546051	A	C	NF1	ENSP00000348498	p.Q519P	Polymorphism	0.550088	deleterious	0	damaging	0.986	probably damaging	0.83	possibly damaging	2.015	pathogenic	0.999998	disease_causing	3.36073	3.13	TOLERATED	0.375037	neutral
17	29554278	G	A	NF1	ENSP00000348498	p.R765H	Polymorphism	0.694833	deleterious	0.02	damaging	0.94	possibly damaging	0.466	possibly damaging	1.2	benign	1	disease_causing	7.16298	-0.11	TOLERATED	0.499924	neutral
17	29554541	G	A	NF1	ENSP00000348498	p.A776T	Polymorphism	0.690058	deleterious	0	damaging	0.993	probably damaging	0.955	probably damaging	1.685	benign	1	disease_causing	6.80975	-0.24	TOLERATED	0.508134	neutral
17	29557888	T	A	NF1	ENSP00000348498	p.W1048R	pathogenic	0.84462	deleterious	0	damaging	1	probably damaging	0.998	probably damaging	2.85	pathogenic	1	disease_causing	6.08459	1.71	TOLERATED	0.535892	damaging
17	29679348	G	C	NF1	ENSP00000348498	p.V2511L	Polymorphism	0.0754895	neutral	0.89	benign	0	benign	0.001	benign	0.345	benign	0.98055	disease_causing	1.62205	NA	NA	0.435256	neutral
17	40474427	C	A	STAT3	ENSP00000264657	p.K658N	pathogenic	0.693455	deleterious	0	damaging	0.99	probably damaging	0.985	probably damaging	1.21	benign	0.999992	disease_causing	7.23785	-2.42	DAMAGING	0.532337	damaging
17	40474463	G	T	STAT3	ENSP00000264657	p.N646K	pathogenic	0.387149	neutral	0.01	damaging	0.336	benign	0.122	benign	0.835	benign	1	disease_causing	3.83451	-4.05	DAMAGING	0.541703	damaging
17	40475344	A	T	STAT3	ENSP00000264657	p.F561Y	Polymorphism	0.735395	deleterious	0	damaging	0.81	possibly damaging	0.217	benign	2.865	pathogenic	1	disease_causing	6.61032	-3.31	DAMAGING	0.63256	damaging
17	40491371	C	A	STAT3	ENSP00000264657	p.M143I	Polymorphism	0.264248	neutral	0.63	benign	0	benign	0.001	benign	-0.69	benign	0.90669	disease_causing	3.09942	0.32	TOLERATED	0.38652	neutral
17	40491371	C	G	STAT3	ENSP00000264657	p.M143I	Polymorphism	0.264248	neutral	0.63	benign	0	benign	0.001	benign	-0.69	benign	0.902877	disease_causing	2.57433	0.32	TOLERATED	0.38652	neutral
17	40491371	C	T	STAT3	ENSP00000264657	p.M143I	Polymorphism	0.264248	neutral	0.63	benign	0	benign	0.001	benign	-0.69	benign	0.902877	disease_causing	2.82818	0.32	TOLERATED	0.38652	neutral
17	41197805	A	C	BRCA1	ENSP00000312236	p.C61G	pathogenic	0.666969	deleterious	0	damaging	1	probably damaging	1	probably damaging	1.43	benign	0.761772	disease_causing	5.39352	-6.42	DAMAGING	0.541011	damaging
17	41215905	A	C	BRCA1	ENSP00000312236	p.V1713G	Polymorphism	0.865885	deleterious	0	damaging	0.097	benign	0.052	benign	2.495	pathogenic	0.999425	disease_causing	6.59455	NA	NA	0.601577	damaging
17	41219706	C	T	BRCA1	ENSP00000312236	p.V1665M	Polymorphism	0.167054	neutral	0	damaging	0.07	benign	0.018	benign	2.27	pathogenic	0.994346	disease_causing	3.15743	NA	NA	0.587948	damaging
17	41222946	A	C	BRCA1	ENSP00000312236	p.F1662C	Polymorphism	0.282467	neutral	0.02	damaging	0.007	benign	0.006	benign	0.345	benign	0	polymorphism	0.424424	NA	NA	0.480702	neutral
17	41222964	C	A	BRCA1	ENSP00000312236	p.G552V	pathogenic	0.890228	deleterious	0	damaging	0.701	possibly damaging	0.266	benign	2.74	pathogenic	1	disease_causing	5.25188	NA	NA	0.63168	damaging
17	41222975	C	A	BRCA1	ENSP00000312236	p.M1652I	Polymorphism	0.187867	neutral	0.09	benign	0	benign	0.004	benign	-0.36	benign	0.036412	polymorphism	3.04204	NA	NA	0.430163	neutral
17	41222975	C	G	BRCA1	ENSP00000312236	p.M1652I	Polymorphism	0.187867	neutral	0.09	benign	0	benign	0.004	benign	-0.36	benign	0.036412	polymorphism	2.51695	NA	NA	0.430163	neutral
17	41222975	C	T	BRCA1	ENSP00000312236	p.M1652I	Polymorphism	0.187867	neutral	0.09	benign	0	benign	0.004	benign	-0.36	benign	0.036412	polymorphism	2.7708	NA	NA	0.430163	neutral
17	41223073	T	C	BRCA1	ENSP00000312236	p.T1620A	Polymorphism	0.0372671	neutral	0.88	benign	0.001	benign	0.002	benign	0	benign	0	polymorphism	-1.75218	NA	NA	0.462136	neutral
17	41223094	T	C	BRCA1	ENSP00000312236	p.S1613G	Polymorphism	0.0963569	neutral	0.06	benign	0.255	benign	0.038	benign	1.04	benign	0	polymorphism_automatic	-0.336714	NA	NA	0.523632	damaging
17	41226436	A	C	BRCA1	ENSP00000312236	p.I379M	Polymorphism	0.114484	neutral	0.03	damaging	0.34	benign	0.055	benign	0.895	benign	0	polymorphism	2.27808	NA	NA	0.520504	neutral
17	41226488	C	A	BRCA1	ENSP00000312236	p.S1512I	Polymorphism	0.258431	neutral	0	damaging	0.337	benign	0.133	benign	0.975	benign	0	polymorphism	3.02849	NA	NA	0.526619	damaging
17	41234487	A	G	BRCA1	ENSP00000312236	p.S1431P	Polymorphism	0.484223	neutral	0	damaging	0	benign	0.001	benign	1.04	benign	0	polymorphism	4.23461	NA	NA	0.490402	neutral
17	41234560	C	A	BRCA1	ENSP00000312236	p.K1406N	Polymorphism	0.478085	neutral	0	damaging	0.627	possibly damaging	0.184	benign	1.1	benign	0.564698	disease_causing	6.72503	NA	NA	0.486989	neutral
17	41234560	C	G	BRCA1	ENSP00000312236	p.K1406N	Polymorphism	0.478085	neutral	0	damaging	0.627	possibly damaging	0.184	benign	1.1	benign	0.564698	disease_causing	6.31068	NA	NA	0.486989	neutral
17	41243509	T	C	BRCA1	ENSP00000312236	p.R1347G	Polymorphism	0.238436	neutral	0.01	damaging	0.255	benign	0.071	benign	1.845	benign	0	polymorphism	2.41993	NA	NA	0.540272	damaging
17	41243541	C	T	BRCA1	ENSP00000312236	p.S1040N	Polymorphism	0.183237	neutral	0.03	damaging	0.146	benign	0.024	benign	1.63	benign	0.470508	polymorphism	4.05351	NA	NA	0.541289	damaging
17	41243786	C	A	BRCA1	ENSP00000312236	p.K1207N	pathogenic	0.0649635	neutral	0.24	benign	0.251	benign	0.037	benign	1.1	benign	0	polymorphism	1.55857	NA	NA	0.527147	damaging
17	41243786	C	G	BRCA1	ENSP00000312236	p.K1207N	pathogenic	0.0649635	neutral	0.24	benign	0.251	benign	0.037	benign	1.1	benign	0	polymorphism	1.26573	NA	NA	0.527147	damaging
17	41243800	C	T	BRCA1	ENSP00000312236	p.E1250K	Polymorphism	0.0479715	neutral	0	damaging	0.84	possibly damaging	0.089	benign	1.935	pathogenic	0	polymorphism	3.27854	NA	NA	0.546425	damaging
17	41243898	G	T	BRCA1	ENSP00000312236	p.S1217Y	pathogenic	0.596993	neutral	0	damaging	0.996	probably damaging	0.804	possibly damaging	2.5	pathogenic	0.201767	polymorphism	5.25556	NA	NA	0.621763	damaging
17	41243927	C	A	BRCA1	ENSP00000312236	p.K1207N	pathogenic	0.121246	neutral	0	damaging	0.57	possibly damaging	0.25	benign	0.895	benign	0.04301	polymorphism	3.57996	NA	NA	0.517409	neutral
17	41243927	C	G	BRCA1	ENSP00000312236	p.K1207N	pathogenic	0.121246	neutral	0	damaging	0.57	possibly damaging	0.25	benign	0.895	benign	0.04301	polymorphism	3.29199	NA	NA	0.517409	neutral
17	41243937	C	A	BRCA1	ENSP00000312236	p.R1204I	pathogenic	0.547088	neutral	0.01	damaging	0.048	benign	0.081	benign	2.125	pathogenic	6.7e-05	polymorphism	3.27543	NA	NA	0.579741	damaging
17	41243948	C	A	BRCA1	ENSP00000312236	p.Q1200H	pathogenic	0.54696	neutral	0.02	damaging	0.207	benign	0.179	benign	2.41	pathogenic	0	polymorphism	2.46402	NA	NA	0.617875	damaging
17	41243948	C	G	BRCA1	ENSP00000312236	p.Q1200H	pathogenic	0.54696	neutral	0.02	damaging	0.207	benign	0.179	benign	2.41	pathogenic	0	polymorphism	2.20645	NA	NA	0.617875	damaging
17	41243988	C	A	BRCA1	ENSP00000312236	p.S1187I	pathogenic	0.591436	neutral	0.01	damaging	0.91	possibly damaging	0.786	possibly damaging	2.08	pathogenic	0.038626	polymorphism	4.80103	NA	NA	0.572796	damaging
17	41244228	T	G	BRCA1	ENSP00000312236	p.E1060A	Polymorphism	0.543003	neutral	0	damaging	0.694	possibly damaging	0.611	possibly damaging	3.38	pathogenic	0	polymorphism	3.22269	NA	NA	0.72498	damaging
17	41244369	T	G	BRCA1	ENSP00000312236	p.E1060A	Polymorphism	0.778224	deleterious	0	damaging	0.998	probably damaging	0.927	probably damaging	3.41	pathogenic	0.051336	polymorphism	4.95373	NA	NA	0.692294	damaging
17	41244429	C	T	BRCA1	ENSP00000312236	p.S1040N	Polymorphism	0.68763	deleterious	0.06	benign	0.974	probably damaging	0.831	possibly damaging	2.785	pathogenic	0	polymorphism	1.372	NA	NA	0.66416	damaging
17	41244441	A	G	BRCA1	ENSP00000312236	p.F989S	Polymorphism	0.155614	neutral	0.37	benign	0.017	benign	0.009	benign	1.58	benign	0	polymorphism	0.350428	NA	NA	0.54864	damaging
17	41244524	C	A	BRCA1	ENSP00000312236	p.M1008I	Polymorphism	0.0719528	neutral	0.85	benign	0	benign	0.001	benign	0.28	benign	0	polymorphism	-0.975253	NA	NA	0.475479	neutral
17	41244524	C	G	BRCA1	ENSP00000312236	p.M1008I	Polymorphism	0.0719528	neutral	0.85	benign	0	benign	0.001	benign	0.28	benign	0	polymorphism	-1.31367	NA	NA	0.475479	neutral
17	41244524	C	T	BRCA1	ENSP00000312236	p.M1008I	Polymorphism	0.0719528	neutral	0.85	benign	0	benign	0.001	benign	0.28	benign	0	polymorphism	-0.998525	NA	NA	0.475479	neutral
17	41244582	A	G	BRCA1	ENSP00000312236	p.F989S	Polymorphism	0.0677174	neutral	1	benign	0.001	benign	0.001	benign	-0.575	benign	0	polymorphism	-0.727	NA	NA	0.404442	neutral
17	41244952	G	A	BRCA1	ENSP00000312236	p.R866C	Polymorphism	0.895012	deleterious	0	damaging	1	probably damaging	1	probably damaging	3.395	pathogenic	1	disease_causing	7.07019	NA	NA	0.711998	damaging
17	41245090	T	C	BRCA1	ENSP00000312236	p.K820E	Polymorphism	0.184048	neutral	0.09	benign	0.006	benign	0.108	benign	1.915	pathogenic	0	polymorphism	-1.2837	NA	NA	0.538781	damaging
17	41245303	C	A	BRCA1	ENSP00000312236	p.D749Y	pathogenic	0.642825	deleterious	0.01	damaging	0.767	possibly damaging	0.876	possibly damaging	2.71	pathogenic	0	polymorphism	4.15074	NA	NA	0.65554	damaging
17	41245581	T	A	BRCA1	ENSP00000312236	p.N656I	Polymorphism	0.347039	neutral	0.01	damaging	0.047	benign	0.216	benign	2.2	pathogenic	0	polymorphism	2.81603	NA	NA	0.590445	damaging
17	41246165	A	C	BRCA1	ENSP00000312236	p.F461L	pathogenic	0.832546	deleterious	0	damaging	1	probably damaging	1	probably damaging	3.96	pathogenic	0.988518	disease_causing	3.81286	NA	NA	0.721685	damaging
17	41246165	A	T	BRCA1	ENSP00000312236	p.F461L	pathogenic	0.832546	deleterious	0	damaging	1	probably damaging	1	probably damaging	3.96	pathogenic	0.98901	disease_causing	4.02017	NA	NA	0.721685	damaging
17	41246469	C	T	BRCA1	ENSP00000312236	p.C64Y	Polymorphism	0.491095	neutral	0.05	benign	0.555	possibly damaging	0.378	benign	1.97	pathogenic	0	polymorphism	-1.37337	-6.43	DAMAGING	0.557976	damaging
17	41246470	A	C	BRCA1	ENSP00000312236	p.C64G	pathogenic	0.183034	neutral	0.05	benign	0.353	benign	0.168	benign	2.665	pathogenic	0	polymorphism	-1.23795	-6.42	DAMAGING	0.617644	damaging
17	41246832	T	C	BRCA1	ENSP00000312236	p.H239R	Polymorphism	0.45854	neutral	0	damaging	0.246	benign	0.088	benign	2.045	pathogenic	0	polymorphism	0.41066	NA	NA	0.582469	damaging
17	41251880	A	C	BRCA1	ENSP00000312236	p.S153R	Polymorphism	0.40305	neutral	0	damaging	0.933	possibly damaging	0.462	possibly damaging	1.7	benign	0	polymorphism	2.31713	-2.28	DAMAGING	0.567825	damaging
17	41251880	A	T	BRCA1	ENSP00000312236	p.S153R	Polymorphism	0.40305	neutral	0	damaging	0.933	possibly damaging	0.462	possibly damaging	1.7	benign	0	polymorphism	2.37345	-2.28	DAMAGING	0.567825	damaging
17	41251882	T	G	BRCA1	ENSP00000312236	p.S153R	Polymorphism	0.421778	neutral	0	damaging	0.933	possibly damaging	0.462	possibly damaging	1.7	benign	0	polymorphism	3.21828	-2.28	DAMAGING	0.567825	damaging
17	41256266	T	C	BRCA1	ENSP00000312236	p.Y105C	Polymorphism	0.686484	deleterious	0	damaging	0.434	benign	0.196	benign	1.79	benign	0	polymorphism	4.68105	-3.76	DAMAGING	0.568037	damaging
17	41276047	C	T	BRCA1	ENSP00000312236	p.E23K	pathogenic	0.465019	neutral	0	damaging	0.473	possibly damaging	0.091	benign	0.765	benign	0.810643	disease_causing	6.70235	-1.91	DAMAGING	0.510142	neutral
17	41276086	C	T	BRCA1	ENSP00000312236	p.E10K	pathogenic	0.5	neutral	0	damaging	0.844	possibly damaging	0.313	benign	1.15	benign	0.840823	disease_causing	6.782	-1.79	DAMAGING	0.528067	damaging
17	42931666	C	A	EFTUD2	ENSP00000385873	p.G773V	Polymorphism	0.795671	deleterious	0	damaging	0.992	probably damaging	0.939	probably damaging	1.95	pathogenic	1	disease_causing	7.0502	NA	NA	0.395293	neutral
17	42934473	A	C	EFTUD2	ENSP00000385873	p.L637R	pathogenic	0.8537	deleterious	0	damaging	1	probably damaging	0.973	probably damaging	1.92	pathogenic	1	disease_causing	6.49804	1.49	TOLERATED	0.403311	neutral
17	42988612	C	A	GFAP	ENSP00000253408	p.E373D	pathogenic	0.622848	deleterious	0	damaging	0.908	possibly damaging	0.737	possibly damaging	2.94	pathogenic	0.999521	disease_causing	6.69932	-3.13	DAMAGING	0.64143	damaging
17	42988620	C	G	GFAP	ENSP00000253408	p.E371Q	pathogenic	0.860721	deleterious	0	damaging	0.999	probably damaging	0.992	probably damaging	3.73	pathogenic	0.999997	disease_causing	6.92807	-3.44	DAMAGING	0.708279	damaging
17	42988743	G	C	GFAP	ENSP00000253408	p.R330G	pathogenic	0.56727	deleterious	0.02	damaging	0.619	possibly damaging	0.462	possibly damaging	1.305	benign	0.973934	disease_causing	5.3157	-2.46	DAMAGING	0.53534	damaging
17	42992512	C	T	GFAP	ENSP00000253408	p.V115I	Polymorphism	0.0964182	neutral	0.2	benign	0.004	benign	0.011	benign	-0.585	benign	0.074364	polymorphism	2.10738	-2.4	DAMAGING	0.421795	neutral
17	42992624	A	C	GFAP	ENSP00000253408	p.N77K	pathogenic	0.650836	deleterious	0	damaging	1	probably damaging	1	probably damaging	3.68	pathogenic	0.99906	disease_causing	4.71686	-4.07	DAMAGING	0.699624	damaging
17	42992715	G	A	GFAP	ENSP00000253408	p.P47L	Polymorphism	0.217353	neutral	0.05	benign	0.021	benign	0.018	benign	0.55	benign	7e-06	polymorphism	2.3752	-1.82	DAMAGING	0.500201	neutral
17	46805705	C	T	HOXB13	ENSP00000290295	p.G84E	pathogenic	0.929682	deleterious	0.02	damaging	1	probably damaging	1	probably damaging	2.505	pathogenic	1	disease_causing	6.40372	0.54	TOLERATED	0.55166	damaging
17	46805834	G	A	HOXB13	ENSP00000290295	p.T41M	Polymorphism	0.411611	neutral	0.04	damaging	0.768	possibly damaging	0.282	benign	0.975	benign	0.899917	disease_causing	4.86156	-2.81	DAMAGING	0.526131	damaging
17	56770011	G	A	RAD51C	ENSP00000336701	p.G3R	Polymorphism	0.0759799	neutral	0	damaging	0	benign	0	benign	0	benign	0	polymorphism	1.07613	0.89	TOLERATED	0.419494	neutral
17	56770011	G	C	RAD51C	ENSP00000336701	p.G3R	Polymorphism	0.104213	neutral	0	damaging	0	benign	0	benign	0	benign	0	polymorphism	0.865964	0.89	TOLERATED	0.419494	neutral
17	56772300	A	C	RAD51C	ENSP00000336701	p.I52L	Polymorphism	0.344361	neutral	0.42	benign	0.036	benign	0.039	benign	1.245	benign	0.99997	disease_causing	1.92792	1.07	TOLERATED	0.445723	neutral
17	56772300	A	T	RAD51C	ENSP00000336701	p.I52L	Polymorphism	0.344361	neutral	0.42	benign	0.036	benign	0.039	benign	1.245	benign	0.999972	disease_causing	2.03328	1.07	TOLERATED	0.445723	neutral
17	56772487	G	T	RAD51C	ENSP00000336701	p.G114V	Polymorphism	0.902501	deleterious	0	damaging	1	probably damaging	1	probably damaging	3.79	pathogenic	1	disease_causing	5.73791	-0.09	TOLERATED	0.774279	damaging
17	56772522	G	A	RAD51C	ENSP00000336701	p.A126T	Polymorphism	0.312774	neutral	0.08	benign	0.066	benign	0.217	benign	1.905	pathogenic	0.995289	disease_causing	2.76595	1.1	TOLERATED	0.425726	neutral
17	56774080	T	C	RAD51C	ENSP00000336701	p.I144T	Polymorphism	0.725769	deleterious	0.06	benign	0.885	possibly damaging	0.771	possibly damaging	1.975	pathogenic	0.999999	disease_causing	4.50176	0.97	TOLERATED	0.46183	neutral
17	56774134	G	A	RAD51C	ENSP00000336701	p.G162E	pathogenic	0.864621	deleterious	0.01	damaging	1	probably damaging	0.998	probably damaging	2.755	pathogenic	0.999993	disease_causing	6.23977	0.52	TOLERATED	0.581358	damaging
17	56774155	T	C	RAD51C	ENSP00000336701	p.V169A	Polymorphism	0.353467	neutral	0.29	benign	0.006	benign	0.02	benign	0.755	benign	0.973691	disease_causing	1.752	0.92	TOLERATED	0.450068	neutral
17	56774172	G	A	RAD51C	ENSP00000336701	p.A175T	Polymorphism	0.701341	deleterious	0	damaging	0.998	probably damaging	0.983	probably damaging	2.03	pathogenic	0.999995	disease_causing	6.19767	-0.29	TOLERATED	0.538939	damaging
17	56774182	A	C	RAD51C	ENSP00000336701	p.Q178P	pathogenic	0.370838	neutral	0.02	damaging	0.061	benign	0.063	benign	0.69	benign	0.751279	disease_causing	3.16431	0.89	TOLERATED	0.473413	neutral
17	56787259	C	T	RAD51C	ENSP00000336701	p.R249C	Polymorphism	0.87481	deleterious	0	damaging	1	probably damaging	0.997	probably damaging	3.645	pathogenic	1	disease_causing	7.6088	0.26	TOLERATED	0.695042	damaging
17	56787298	T	G	RAD51C	ENSP00000336701	p.L262V	Polymorphism	0.272234	neutral	0.1	benign	0.883	possibly damaging	0.513	possibly damaging	2.3	pathogenic	0.999971	disease_causing	3.98574	0.52	TOLERATED	0.527606	damaging
17	56787304	G	A	RAD51C	ENSP00000336701	p.G264S	Polymorphism	0.451388	neutral	0.02	damaging	0.057	benign	0.1	benign	1	benign	1	disease_causing	4.87233	1.16	TOLERATED	0.44138	neutral
17	56787305	G	T	RAD51C	ENSP00000336701	p.G264V	Polymorphism	0.643318	deleterious	0.01	damaging	0.242	benign	0.314	benign	1.73	benign	1	disease_causing	4.67485	1.12	TOLERATED	0.43334	neutral
17	59760963	G	C	BRIP1	ENSP00000259008	p.D1148E	Polymorphism	0.623408	deleterious	0	damaging	0	benign	0	benign	-1.04	benign	0	polymorphism	-1.37422	-0.47	TOLERATED	0.365024	neutral
17	59760963	G	T	BRIP1	ENSP00000259008	p.D1148E	Polymorphism	0.623408	deleterious	0	damaging	0	benign	0	benign	-1.04	benign	0	polymorphism	-1.2767	-0.47	TOLERATED	0.365024	neutral
17	59763298	A	C	BRIP1	ENSP00000259008	p.V935G	Polymorphism	0.294614	neutral	0	damaging	0.04	benign	0.016	benign	0.895	benign	2e-06	polymorphism	-1.70482	-0.83	TOLERATED	0.511135	neutral
17	59770871	C	T	BRIP1	ENSP00000259008	p.C832Y	Polymorphism	0.867172	deleterious	0	damaging	1	probably damaging	0.999	probably damaging	3.365	pathogenic	0.999998	disease_causing	5.9953	-0.56	TOLERATED	0.706122	damaging
17	59857658	G	C	BRIP1	ENSP00000259008	p.I633M	Polymorphism	0.638965	deleterious	0.03	damaging	0.954	possibly damaging	0.684	possibly damaging	2.6	pathogenic	0.673565	disease_causing	4.40968	1.91	TOLERATED	0.47465	neutral
17	59861640	T	A	BRIP1	ENSP00000259008	p.Q540L	Polymorphism	0.816201	deleterious	0.07	benign	0.651	possibly damaging	0.273	benign	1.95	pathogenic	0.997632	disease_causing	2.79801	-0.88	TOLERATED	0.546761	damaging
17	59876546	G	A	BRIP1	ENSP00000259008	p.R419W	Polymorphism	0.899586	deleterious	0.05	benign	1	probably damaging	0.999	probably damaging	2.7	pathogenic	0.999999	disease_causing	6.97294	-0.96	TOLERATED	0.657243	damaging
17	59885849	C	A	BRIP1	ENSP00000259008	p.M299I	pathogenic	0.806316	deleterious	0.06	benign	0.828	possibly damaging	0.437	benign	0.395	benign	0.900578	disease_causing	2.63345	-0.49	TOLERATED	0.47453	neutral
17	59885849	C	G	BRIP1	ENSP00000259008	p.M299I	pathogenic	0.91421	deleterious	0.06	benign	0.828	possibly damaging	0.437	benign	0.395	benign	0.900578	disease_causing	2.30052	-0.49	TOLERATED	0.47453	neutral
17	59885956	G	A	BRIP1	ENSP00000259008	p.R264W	Polymorphism	0.933465	deleterious	0	damaging	1	probably damaging	0.927	probably damaging	2.775	pathogenic	0.202842	polymorphism	6.67869	-0.7	TOLERATED	0.647169	damaging
17	59924505	A	G	BRIP1	ENSP00000259008	p.L195P	Polymorphism	0.442176	neutral	0.21	benign	0	benign	0.001	benign	-0.3	benign	0.999983	disease_causing	0.179527	-0.94	TOLERATED	0.428285	neutral
17	59924512	C	T	BRIP1	ENSP00000259008	p.V193I	Polymorphism	0.128527	neutral	0.3	benign	0	benign	0.001	benign	1.54	benign	0	polymorphism	-1.74316	-0.8	TOLERATED	0.535055	damaging
17	59924572	G	A	BRIP1	ENSP00000259008	p.R173C	Polymorphism	0.947103	deleterious	0	damaging	1	probably damaging	0.997	probably damaging	2.395	pathogenic	1	disease_causing	5.94055	0.09	TOLERATED	0.560108	damaging
17	66522024	G	A	PRKAR1A	ENSP00000351410	p.D227N	Polymorphism	0.873738	deleterious	0	damaging	1	probably damaging	0.989	probably damaging	2.095	pathogenic	1	disease_causing	6.22428	-1.95	DAMAGING	0.57118	damaging
17	66526561	T	C	PRKAR1A	ENSP00000351410	p.Y373H	pathogenic	0.82113	deleterious	0	damaging	1	probably damaging	1	probably damaging	3.055	pathogenic	1	disease_causing	4.31234	-2.85	DAMAGING	0.654945	damaging
17	74536272	C	T	PRCD	ENSP00000465932	p.R17C	Polymorphism	0.345431	neutral	0	damaging	1	probably damaging	0.998	probably damaging	NA	NA	0.745408	disease_causing	7.32103	-1.14	TOLERATED	NA	NA
17	74536600	G	A	PRCD	ENSP00000465932	p.V30M	pathogenic	0.0843323	neutral	0.05	benign	0.132	benign	0.057	benign	NA	NA	0	polymorphism	3.39937	-0.63	TOLERATED	NA	NA
17	7565301	C	G	TP53	ENSP00000269305	p.V272L	pathogenic	0.1416	neutral	0	damaging	NA	NA	NA	NA	NA	NA	0	polymorphism	0.405717	-6.96	DAMAGING	0.588012	damaging
17	7573948	C	G	TP53	ENSP00000269305	p.G360A	Polymorphism	0.166046	neutral	0.53	benign	0	benign	0.001	benign	2.25	pathogenic	0	polymorphism	-2.03294	-5.44	DAMAGING	0.619194	damaging
17	7577124	C	G	TP53	ENSP00000269305	p.V272L	pathogenic	0.790178	deleterious	0	damaging	0.998	probably damaging	0.966	probably damaging	2.3	pathogenic	0.999996	disease_causing	6.6048	-6.96	DAMAGING	0.661072	damaging
17	7577568	C	G	TP53	ENSP00000269305	p.C238S	pathogenic	0.948887	deleterious	0	damaging	1	probably damaging	1	probably damaging	3.365	pathogenic	1	disease_causing	6.20869	-9.95	DAMAGING	0.776329	damaging
17	7577570	C	A	TP53	ENSP00000269305	p.M237I	pathogenic	0.741003	deleterious	0	damaging	1	probably damaging	0.999	probably damaging	2.85	pathogenic	0.999982	disease_causing	6.72641	-6.77	DAMAGING	0.678194	damaging
17	7577570	C	G	TP53	ENSP00000269305	p.M237I	pathogenic	0.741003	deleterious	0	damaging	1	probably damaging	0.999	probably damaging	2.85	pathogenic	0.999982	disease_causing	6.30982	-6.77	DAMAGING	0.678194	damaging
17	7578200	C	T	TP53	ENSP00000269305	p.V217M	Polymorphism	0.645915	deleterious	0.01	damaging	0.687	possibly damaging	0.578	possibly damaging	2.14	pathogenic	0.531906	disease_causing	4.96651	-6.79	DAMAGING	0.651527	damaging
17	76989666	C	T	CANT1	ENSP00000307674	p.G391E	Polymorphism	0.158248	neutral	0.46	benign	0.547	possibly damaging	0.141	benign	1.71	benign	1	disease_causing	3.76962	-1.88	DAMAGING	0.54121	damaging
17	76989929	G	T	CANT1	ENSP00000307674	p.S303R	pathogenic	0.877587	deleterious	0	damaging	1	probably damaging	1	probably damaging	3.46	pathogenic	1	disease_causing	5.33064	-2.56	DAMAGING	0.699057	damaging
17	76989931	T	G	CANT1	ENSP00000307674	p.S303R	pathogenic	0.899402	deleterious	0	damaging	1	probably damaging	1	probably damaging	3.46	pathogenic	1	disease_causing	5.66938	-2.56	DAMAGING	0.699057	damaging
17	76993330	C	A	CANT1	ENSP00000307674	p.W125C	pathogenic	0.888245	deleterious	0	damaging	1	probably damaging	1	probably damaging	3.315	pathogenic	1	disease_causing	7.13167	-2.21	DAMAGING	0.695202	damaging
17	76993369	G	C	CANT1	ENSP00000307674	p.D112E	pathogenic	0.736701	deleterious	0	damaging	1	probably damaging	0.999	probably damaging	2.66	pathogenic	1	disease_causing	4.4488	-2.84	DAMAGING	0.617808	damaging
17	78078606	G	A	GAA	ENSP00000305692	p.R74H	Polymorphism	0.0249903	neutral	0.13	benign	0.001	benign	0.001	benign	0	benign	0	polymorphism	0.546075	-2.58	DAMAGING	0.467944	neutral
17	78078651	G	A	GAA	ENSP00000305692	p.R89H	Polymorphism	0.880664	deleterious	0	damaging	1	probably damaging	0.998	probably damaging	3.715	pathogenic	0.999975	disease_causing	6.37001	-1.08	TOLERATED	0.764639	damaging
17	78079659	G	C	GAA	ENSP00000305692	p.V220L	Polymorphism	0.00711952	neutral	0.13	benign	0	benign	0.001	benign	-0.265	benign	5.7e-05	polymorphism	-2.3667	-1.79	DAMAGING	0.437758	neutral
17	78079659	G	T	GAA	ENSP00000305692	p.V220L	Polymorphism	0.00711952	neutral	0.13	benign	0	benign	0.001	benign	-0.265	benign	5.5e-05	polymorphism	-2.2182	-1.79	DAMAGING	0.437758	neutral
17	78079665	G	A	GAA	ENSP00000305692	p.V222M	Polymorphism	0.743325	deleterious	0	damaging	0.979	probably damaging	0.771	possibly damaging	3.82	pathogenic	0.832179	disease_causing	4.42625	-1.85	DAMAGING	0.754616	damaging
17	78081415	C	T	GAA	ENSP00000305692	p.S251L	pathogenic	0.396905	neutral	0.22	benign	0.004	benign	0.003	benign	1.865	benign	0	polymorphism	1.05923	-1.52	DAMAGING	0.54106	damaging
17	78081424	C	T	GAA	ENSP00000305692	p.S254L	pathogenic	0.913777	deleterious	0	damaging	0.997	probably damaging	0.943	probably damaging	3.705	pathogenic	0.999891	disease_causing	6.34229	-2.35	DAMAGING	0.730185	damaging
17	78081474	A	G	GAA	ENSP00000305692	p.T271A	Polymorphism	0.66891	deleterious	0.22	benign	0.955	possibly damaging	0.792	possibly damaging	2.605	pathogenic	0.016841	polymorphism	0.900922	-2.88	DAMAGING	0.612505	damaging
17	78081608	A	G	GAA	ENSP00000305692	p.N290D	Polymorphism	0.812407	deleterious	0	damaging	1	probably damaging	1	probably damaging	2.735	pathogenic	0.956542	disease_causing	5.45155	-2.1	DAMAGING	0.636934	damaging
17	78082136	G	C	GAA	ENSP00000305692	p.G335R	pathogenic	0.914618	deleterious	0	damaging	0.997	probably damaging	0.957	probably damaging	3.905	pathogenic	0.999995	disease_causing	5.48898	-2.49	DAMAGING	0.745558	damaging
17	78082208	G	C	GAA	ENSP00000305692	p.G359R	Polymorphism	0.942269	deleterious	0	damaging	1	probably damaging	1	probably damaging	4.61	pathogenic	0.999997	disease_causing	5.39741	-4.27	DAMAGING	0.771228	damaging
17	78083790	A	G	GAA	ENSP00000305692	p.Y458C	Polymorphism	0.772406	deleterious	0	damaging	1	probably damaging	0.995	probably damaging	3.235	pathogenic	0.854473	disease_causing	4.3651	-3.3	DAMAGING	0.665397	damaging
17	78085817	T	A	GAA	ENSP00000305692	p.C558S	pathogenic	0.641038	deleterious	0	damaging	0.998	probably damaging	0.973	probably damaging	1.785	benign	0.999835	disease_causing	6.08298	-3.06	DAMAGING	0.545593	damaging
17	78085855	C	A	GAA	ENSP00000305692	p.N570K	pathogenic	0.540826	deleterious	0.01	damaging	0.951	possibly damaging	0.825	possibly damaging	1.45	benign	0.965285	disease_causing	6.9705	-2.75	DAMAGING	0.540363	damaging
17	78085861	C	A	GAA	ENSP00000305692	p.H572Q	pathogenic	0.820435	deleterious	0	damaging	1	probably damaging	0.995	probably damaging	4.57	pathogenic	0.977027	disease_causing	6.24469	-3.1	DAMAGING	0.788743	damaging
17	78085871	G	A	GAA	ENSP00000305692	p.G576S	Polymorphism	0.872518	deleterious	0	damaging	1	probably damaging	0.996	probably damaging	3.255	pathogenic	0.999967	polymorphism_automatic	6.47328	-3.09	DAMAGING	0.671044	damaging
17	78085871	G	C	GAA	ENSP00000305692	p.G576R	pathogenic	0.947682	deleterious	0	damaging	1	probably damaging	1	probably damaging	4.54	pathogenic	0.999985	disease_causing	6.19629	-3.14	DAMAGING	0.785065	damaging
17	78085872	G	C	GAA	ENSP00000305692	p.G576A	Polymorphism	0.781741	deleterious	0	damaging	0.998	probably damaging	0.992	probably damaging	2.71	pathogenic	0.999958	disease_causing	4.92933	-3.04	DAMAGING	0.620944	damaging
17	78085899	G	A	GAA	ENSP00000305692	p.R585K	Polymorphism	0.0943906	neutral	0.97	benign	0.034	benign	0.038	benign	0.32	benign	0.997421	disease_causing	1.62555	-3.09	DAMAGING	0.496546	neutral
17	78086424	C	T	GAA	ENSP00000305692	p.S601L	pathogenic	0.940521	deleterious	0	damaging	1	probably damaging	0.998	probably damaging	4.47	pathogenic	0.999971	disease_causing	6.92072	-3.19	DAMAGING	0.778363	damaging
17	78086508	C	T	GAA	ENSP00000305692	p.P629L	Polymorphism	0.825292	deleterious	0.04	damaging	0.874	possibly damaging	0.794	possibly damaging	3.155	pathogenic	0.999998	disease_causing	5.71191	-2.9	DAMAGING	0.663546	damaging
17	78086691	C	G	GAA	ENSP00000305692	p.N635K	pathogenic	0.803735	deleterious	0.02	damaging	0.996	probably damaging	0.983	probably damaging	3.745	pathogenic	0.173747	polymorphism	6.33267	-3.14	DAMAGING	0.715681	damaging
17	78086729	G	A	GAA	ENSP00000305692	p.G648D	pathogenic	0.916945	deleterious	0	damaging	1	probably damaging	1	probably damaging	4.285	pathogenic	0.999999	disease_causing	6.64378	-4.77	DAMAGING	0.746861	damaging
17	78087081	G	T	GAA	ENSP00000305692	p.R702L	pathogenic	0.949736	deleterious	0	damaging	1	probably damaging	1	probably damaging	4.585	pathogenic	1	disease_causing	7.58997	-4.34	DAMAGING	0.769288	damaging
17	78087108	C	G	GAA	ENSP00000305692	p.T711R	Polymorphism	0.844289	deleterious	0	damaging	0.999	probably damaging	0.986	probably damaging	3.355	pathogenic	1	disease_causing	5.36553	-3.35	DAMAGING	0.675674	damaging
17	78087128	G	A	GAA	ENSP00000305692	p.V718I	Polymorphism	0.0584606	neutral	0.25	benign	0.008	benign	0.009	benign	1.33	benign	0	polymorphism	-0.322083	-2.85	DAMAGING	0.53911	damaging
17	78090815	G	C	GAA	ENSP00000305692	p.W746C	Polymorphism	0.878109	deleterious	0	damaging	1	probably damaging	1	probably damaging	2.56	pathogenic	1	disease_causing	6.87202	-2.92	DAMAGING	0.608072	damaging
17	78090815	G	T	GAA	ENSP00000305692	p.W746C	Polymorphism	0.835849	deleterious	0	damaging	1	probably damaging	1	probably damaging	2.56	pathogenic	1	disease_causing	6.94814	-2.92	DAMAGING	0.608072	damaging
17	78090874	A	G	GAA	ENSP00000305692	p.Y766C	pathogenic	0.912243	deleterious	0	damaging	1	probably damaging	1	probably damaging	4.405	pathogenic	0.99999	disease_causing	5.45323	-3.4	DAMAGING	0.766969	damaging
17	78091523	G	C	GAA	ENSP00000305692	p.R819P	pathogenic	0.920453	deleterious	0	damaging	1	probably damaging	0.999	probably damaging	4.025	pathogenic	0.999871	disease_causing	7.5359	-2.47	DAMAGING	0.757876	damaging
17	78092543	C	G	GAA	ENSP00000305692	p.P913R	pathogenic	0.876399	deleterious	0.02	damaging	1	probably damaging	0.987	probably damaging	3.08	pathogenic	0.999738	disease_causing	6.1001	-2.8	DAMAGING	0.657624	damaging
17	78319797	C	A	RNF213	ENSP00000324392	p.D2554E	Polymorphism	0.0198266	neutral	1	benign	0.001	benign	0.003	benign	-0.575	benign	0.000533	polymorphism	-0.94374	NA	NA	0.361355	neutral
17	78319797	C	G	RNF213	ENSP00000324392	p.D2554E	Polymorphism	0.0198266	neutral	1	benign	0.001	benign	0.003	benign	-0.575	benign	0.000512	polymorphism	-1.27216	NA	NA	0.361355	neutral
17	78354689	G	A	RNF213	ENSP00000324392	p.V4567M	Polymorphism	0.0785528	neutral	0.09	benign	0.188	benign	0.005	benign	1.15	benign	0	polymorphism	0.807791	NA	NA	0.408436	neutral
17	78358945	G	A	RNF213	ENSP00000324392	p.R4810K	pathogenic	0.124367	neutral	0	damaging	0.717	possibly damaging	0.227	benign	2.255	pathogenic	0	polymorphism	0.492544	NA	NA	0.436078	neutral
17	7906426	T	A	GUCY2D	ENSP00000254854	p.W21R	Polymorphism	0.159529	neutral	NA	NA	0	benign	0	benign	-0.805	benign	0	polymorphism	-1.48962	-1.47	TOLERATED	0.39046	neutral
17	7906426	T	C	GUCY2D	ENSP00000254854	p.W21R	Polymorphism	0.21179	neutral	NA	NA	0	benign	0	benign	-0.805	benign	0	polymorphism_automatic	-1.95058	-1.47	TOLERATED	0.39046	neutral
17	7907431	C	T	GUCY2D	ENSP00000254854	p.A328V	Polymorphism	0.790362	deleterious	NA	NA	0.965	probably damaging	0.893	possibly damaging	2.23	pathogenic	0.896969	disease_causing	5.84727	-1.51	DAMAGING	0.591985	damaging
17	7907439	C	A	GUCY2D	ENSP00000254854	p.R331S	Polymorphism	0.18686	neutral	NA	NA	0.012	benign	0.013	benign	-0.055	benign	0.000209	polymorphism	0.560913	-1.6	DAMAGING	0.452408	neutral
17	7910799	G	A	GUCY2D	ENSP00000254854	p.V507M	Polymorphism	0.0302854	neutral	NA	NA	0.021	benign	0.004	benign	0.14	benign	1e-06	polymorphism	0.293635	-1.65	DAMAGING	0.467418	neutral
17	7915889	C	A	GUCY2D	ENSP00000254854	p.A693E	Polymorphism	0.804216	deleterious	NA	NA	0.992	probably damaging	0.937	probably damaging	1.39	benign	0.999196	disease_causing	6.37255	-1.55	DAMAGING	0.537749	damaging
17	7916489	G	C	GUCY2D	ENSP00000254854	p.D728H	pathogenic	0.939971	deleterious	NA	NA	1	probably damaging	1	probably damaging	4.515	pathogenic	0.99999	disease_causing	5.8972	-2.44	DAMAGING	0.803231	damaging
17	79478288	G	A	ACTG1	ENSP00000331514	p.P243L	Polymorphism	0.922239	deleterious	NA	NA	0.998	probably damaging	0.997	probably damaging	4.365	pathogenic	1	disease_causing	5.08389	-6.5	DAMAGING	0.763355	damaging
17	79478537	G	A	ACTG1	ENSP00000331514	p.T160I	Polymorphism	0.893183	deleterious	NA	NA	0.996	probably damaging	0.995	probably damaging	3.63	pathogenic	0.99997	disease_causing	5.34583	-4.83	DAMAGING	0.697681	damaging
17	79478938	C	A	ACTG1	ENSP00000331514	p.K118N	pathogenic	0.706319	deleterious	NA	NA	0.206	benign	0.33	benign	3.475	pathogenic	0.999998	disease_causing	6.22097	-3.74	DAMAGING	0.68276	damaging
17	79890818	C	G	PYCR1	ENSP00000328858	p.G297R	Polymorphism	0.0127899	neutral	0.13	benign	NA	NA	NA	NA	0	benign	0	polymorphism	0.033797	-0.77	TOLERATED	0.45389	neutral
17	79891161	C	G	PYCR1	ENSP00000328858	p.G297R	Polymorphism	0.159002	neutral	0.1	benign	0	benign	0.001	benign	0	benign	0	polymorphism	0.493251	-0.77	TOLERATED	0.450556	neutral
17	79891161	C	T	PYCR1	ENSP00000328858	p.G297R	Polymorphism	0.117801	neutral	0.1	benign	0	benign	0.001	benign	0	benign	0	polymorphism	0.673091	-0.77	TOLERATED	0.450556	neutral
17	79892256	C	T	PYCR1	ENSP00000328858	p.G248E	pathogenic	0.6659	deleterious	0	damaging	1	probably damaging	0.911	probably damaging	1.685	benign	1	disease_causing	6.65613	-1.85	DAMAGING	0.540427	damaging
17	79892596	G	A	PYCR1	ENSP00000328858	p.A189V	Polymorphism	0.435286	neutral	0	damaging	0.981	probably damaging	0.502	possibly damaging	2.145	pathogenic	1	disease_causing	4.81299	-1.95	DAMAGING	0.57609	damaging
18	24039879	A	C	KCTD1	ENSP00000314831	p.L107W	Polymorphism	0.837341	deleterious	0	damaging	0.998	probably damaging	0.98	probably damaging	2.845	pathogenic	1	disease_causing	5.31061	-1.07	TOLERATED	0.671207	damaging
18	24081101	G	C	KCTD1	ENSP00000314831	p.H33Q	pathogenic	0.742443	deleterious	0.02	damaging	1	probably damaging	0.999	probably damaging	1.62	benign	1	disease_causing	5.87177	-0.94	TOLERATED	0.549074	damaging
18	24081109	G	A	KCTD1	ENSP00000314831	p.P31S	pathogenic	0.826468	deleterious	0	damaging	1	probably damaging	1	probably damaging	2.37	pathogenic	1	disease_causing	6.43164	1	TOLERATED	0.504514	neutral
18	42531865	T	G	SETBP1	ENSP00000282030	p.S854A	pathogenic	0.725983	deleterious	0	damaging	0.996	probably damaging	0.99	probably damaging	1.04	benign	0.998729	disease_causing	4.77688	-2.74	DAMAGING	0.527868	damaging
18	42531877	G	A	SETBP1	ENSP00000282030	p.E858K	pathogenic	0.732076	deleterious	0	damaging	1	probably damaging	0.997	probably damaging	1.04	benign	0.999999	disease_causing	6.45409	-2.77	DAMAGING	0.528158	damaging
18	42531911	G	A	SETBP1	ENSP00000282030	p.S869N	pathogenic	0.732076	deleterious	0	damaging	1	probably damaging	0.997	probably damaging	0.975	benign	0.999946	disease_causing	4.90685	-2.74	DAMAGING	0.525449	damaging
18	42531913	G	C	SETBP1	ENSP00000282030	p.G870R	pathogenic	0.734661	deleterious	0	damaging	1	probably damaging	1	probably damaging	1.04	benign	0.999999	disease_causing	5.82223	-2.74	DAMAGING	0.527868	damaging
18	42531917	T	G	SETBP1	ENSP00000282030	p.I871S	pathogenic	0.732939	deleterious	0	damaging	1	probably damaging	0.998	probably damaging	0.975	benign	0.99997	disease_causing	5.41722	-2.75	DAMAGING	0.525545	damaging
18	42531923	C	G	SETBP1	ENSP00000282030	p.T873R	pathogenic	0.733801	deleterious	0	damaging	1	probably damaging	0.999	probably damaging	0.975	benign	0.999998	disease_causing	5.24901	-2.81	DAMAGING	0.526131	damaging
18	42533267	G	A	SETBP1	ENSP00000282030	p.R1321H	Polymorphism	0.725106	deleterious	0.01	damaging	1	probably damaging	0.989	probably damaging	0.975	benign	0.670222	disease_causing	7.0015	-0.72	TOLERATED	0.512655	neutral
18	42618578	G	T	SETBP1	ENSP00000282030	p.V1377L	Polymorphism	0.0343688	neutral	0.13	benign	0.003	benign	0.012	benign	0.895	benign	0.120865	polymorphism	1.43919	-0.49	TOLERATED	0.502049	neutral
18	43667122	T	C	ATP5A1	ENSP00000282050	p.Y321C	pathogenic	0.945339	deleterious	0	damaging	1	probably damaging	1	probably damaging	5.25	pathogenic	1	disease_causing	5.88779	-1.64	DAMAGING	0.902365	damaging
18	43667441	T	C	ATP5A1	ENSP00000282050	p.I223V	Polymorphism	0.225115	neutral	0.1	benign	0.005	benign	0.057	benign	0.625	benign	0.999996	disease_causing	2.34698	-1.23	TOLERATED	0.500915	neutral
18	43668141	T	C	ATP5A1	ENSP00000282050	p.I223V	Polymorphism	0.152632	neutral	1	benign	0.308	benign	0.411	benign	0.505	benign	0.999993	disease_causing	1.99159	-1.23	TOLERATED	0.49257	neutral
18	43671713	C	A	ATP5A1	ENSP00000282050	p.A32S	Polymorphism	0.861889	deleterious	0	damaging	0.742	possibly damaging	0.87	possibly damaging	3.445	pathogenic	1	disease_causing	6.69733	1.53	TOLERATED	0.709262	damaging
18	47367769	A	C	MYO5B	ENSP00000285039	p.L1556R	pathogenic	0.437388	neutral	0.01	damaging	0.964	probably damaging	0.921	probably damaging	2.805	pathogenic	1	disease_causing	6.50532	1.69	TOLERATED	0.510239	neutral
18	47421531	T	C	MYO5B	ENSP00000285039	p.K942R	Polymorphism	0.0930934	neutral	0.42	benign	0.001	benign	0.003	benign	1.105	benign	0.967642	disease_causing	0.682257	2.04	TOLERATED	0.40132	neutral
18	47500739	C	G	MYO5B	ENSP00000285039	p.G435R	pathogenic	0.857253	deleterious	0	damaging	1	probably damaging	0.998	probably damaging	4.69	pathogenic	1	disease_causing	7.50484	-3.33	DAMAGING	0.791257	damaging
18	47511088	C	G	MYO5B	ENSP00000285039	p.G316R	pathogenic	0.798465	deleterious	0	damaging	0.992	probably damaging	0.947	probably damaging	3.47	pathogenic	1	disease_causing	6.15305	-2.86	DAMAGING	0.694044	damaging
18	47527735	C	G	MYO5B	ENSP00000285039	p.G168R	pathogenic	0.890288	deleterious	0	damaging	1	probably damaging	0.999	probably damaging	4.18	pathogenic	1	disease_causing	7.0604	-7.37	DAMAGING	0.766666	damaging
18	52896212	C	T	TCF4	ENSP00000346440	p.R578H	pathogenic	0.850268	deleterious	0	damaging	1	probably damaging	0.99	probably damaging	1.82	benign	1	disease_causing	8.20751	-5.35	DAMAGING	0.580409	damaging
18	52921728	C	A	TCF4	ENSP00000346440	p.M450I	Polymorphism	0.578923	deleterious	0.01	damaging	0.964	probably damaging	0.968	probably damaging	1.905	pathogenic	1	disease_causing	5.40721	0.32	TOLERATED	0.47203	neutral
18	52921728	C	G	TCF4	ENSP00000346440	p.M450I	Polymorphism	0.433527	deleterious	0.01	damaging	0.964	probably damaging	0.968	probably damaging	1.905	pathogenic	1	disease_causing	4.88015	0.32	TOLERATED	0.47203	neutral
18	52921728	C	T	TCF4	ENSP00000346440	p.M450I	Polymorphism	0.578923	deleterious	0.01	damaging	0.964	probably damaging	0.968	probably damaging	1.905	pathogenic	1	disease_causing	5.15154	0.32	TOLERATED	0.47203	neutral
18	67718745	T	C	RTTN	ENSP00000255674	p.H1742R	Polymorphism	0.361251	neutral	0.45	benign	0.063	benign	0.034	benign	1.61	benign	0.24103	polymorphism	2.41565	0.72	TOLERATED	0.463728	neutral
18	67802509	T	G	RTTN	ENSP00000255674	p.L932F	pathogenic	0.607615	deleterious	0.02	damaging	1	probably damaging	0.999	probably damaging	2.135	pathogenic	0.999849	disease_causing	3.20473	0.2	TOLERATED	0.561772	damaging
19	11106977	T	A	SMARCA4	ENSP00000343896	p.V561E	Polymorphism	0.840607	deleterious	0	damaging	0.999	probably damaging	0.979	probably damaging	2.28	pathogenic	0.999995	disease_causing	6.90965	0.94	TOLERATED	0.499532	neutral
19	11130337	C	T	SMARCA4	ENSP00000343896	p.T859M	pathogenic	0.903623	deleterious	0	damaging	1	probably damaging	1	probably damaging	4.125	pathogenic	1	disease_causing	5.58679	-4.1	DAMAGING	0.735958	damaging
19	11132437	C	T	SMARCA4	ENSP00000343896	p.R885C	pathogenic	0.918973	deleterious	0	damaging	1	probably damaging	1	probably damaging	4.15	pathogenic	1	disease_causing	7.18368	-3.56	DAMAGING	0.743045	damaging
19	11132545	C	T	SMARCA4	ENSP00000343896	p.L921F	pathogenic	0.903346	deleterious	0	damaging	1	probably damaging	0.999	probably damaging	2.76	pathogenic	1	disease_causing	6.12829	-3.63	DAMAGING	0.62346	damaging
19	11135065	T	C	SMARCA4	ENSP00000343896	p.M1011T	pathogenic	0.729738	deleterious	0	damaging	0.974	probably damaging	0.934	probably damaging	0.865	benign	1	disease_causing	5.77442	-0.95	TOLERATED	0.516515	neutral
19	11136124	G	A	SMARCA4	ENSP00000343896	p.M1036I	Polymorphism	0.68014	deleterious	0	damaging	0.662	possibly damaging	0.643	possibly damaging	1.185	benign	0.999999	disease_causing	5.31615	-0.91	TOLERATED	0.534564	damaging
19	11136124	G	C	SMARCA4	ENSP00000343896	p.M1036I	Polymorphism	0.68014	deleterious	0	damaging	0.662	possibly damaging	0.643	possibly damaging	1.185	benign	0.999999	disease_causing	5.09029	-0.91	TOLERATED	0.534564	damaging
19	11136124	G	T	SMARCA4	ENSP00000343896	p.M1036I	Polymorphism	0.68014	deleterious	0	damaging	0.662	possibly damaging	0.643	possibly damaging	1.185	benign	0.999999	disease_causing	5.19834	-0.91	TOLERATED	0.534564	damaging
19	11141492	C	G	SMARCA4	ENSP00000343896	p.R1157G	pathogenic	0.956549	deleterious	0	damaging	1	probably damaging	1	probably damaging	2.995	pathogenic	0.999999	disease_causing	7.22862	-0.96	TOLERATED	0.690388	damaging
19	11224046	A	G	LDLR	ENSP00000397829	p.R300G	pathogenic	0.182027	neutral	0	damaging	0	benign	0.013	benign	0.485	benign	0.56618	disease_causing	3.68831	NA	NA	0.499963	neutral
19	11224254	G	A	LDLR	ENSP00000397829	p.V468I	Polymorphism	0.101817	neutral	0.29	benign	0.019	benign	0.052	benign	1.04	benign	0.997864	disease_causing	1.24703	NA	NA	0.543875	damaging
19	12758406	C	G	MAN2B1	ENSP00000221363	p.G891R	pathogenic	0.931091	deleterious	0.01	damaging	0.997	probably damaging	0.954	probably damaging	2.165	pathogenic	1	disease_causing	5.43444	NA	NA	0.587343	damaging
19	12759985	C	G	MAN2B1	ENSP00000221363	p.G800R	pathogenic	0.972614	deleterious	0	damaging	1	probably damaging	1	probably damaging	3.6	pathogenic	1	disease_causing	6.93591	-2.11	DAMAGING	0.726169	damaging
19	12759988	C	T	MAN2B1	ENSP00000221363	p.G800R	pathogenic	0.979282	deleterious	0	damaging	1	probably damaging	1	probably damaging	3.68	pathogenic	1	disease_causing	7.0436	-2.11	DAMAGING	0.702555	damaging
19	12767788	C	G	MAN2B1	ENSP00000221363	p.C501S	pathogenic	0.883691	deleterious	0	damaging	1	probably damaging	0.997	probably damaging	3.125	pathogenic	1	disease_causing	5.79382	NA	NA	0.68322	damaging
19	12768309	A	T	MAN2B1	ENSP00000221363	p.V457E	pathogenic	0.878571	deleterious	0	damaging	1	probably damaging	1	probably damaging	3.8	pathogenic	1	disease_causing	5.71828	NA	NA	0.721484	damaging
19	12768343	G	A	MAN2B1	ENSP00000221363	p.H445Y	pathogenic	0.861556	deleterious	0	damaging	0.999	probably damaging	0.989	probably damaging	3.76	pathogenic	1	disease_causing	5.18121	-5.12	DAMAGING	0.709471	damaging
19	12774196	G	A	MAN2B1	ENSP00000221363	p.P282S	Polymorphism	0.906004	deleterious	0.01	damaging	0.866	possibly damaging	0.608	possibly damaging	2.635	pathogenic	0.999694	disease_causing	2.68787	-1.15	TOLERATED	0.645705	damaging
19	12774537	G	A	MAN2B1	ENSP00000221363	p.P248L	Polymorphism	0.868958	deleterious	0	damaging	1	probably damaging	0.927	probably damaging	2.76	pathogenic	1	disease_causing	5.91772	-1.25	TOLERATED	0.656996	damaging
19	12776557	G	C	MAN2B1	ENSP00000221363	p.D74E	pathogenic	0.871983	deleterious	0	damaging	1	probably damaging	1	probably damaging	4.085	pathogenic	0.999999	disease_causing	5.74081	-3.75	DAMAGING	0.735476	damaging
19	12918115	A	G	RNASEH2A	ENSP00000221486	p.N99D	Polymorphism	0.480089	neutral	0.03	damaging	0.379	benign	0.209	benign	1.055	benign	1	disease_causing	6.03802	-1.98	DAMAGING	0.52466	damaging
19	12921196	T	G	RNASEH2A	ENSP00000221486	p.D205E	Polymorphism	0.0624662	neutral	0.81	benign	0.009	benign	0.003	benign	1.395	benign	0.991851	disease_causing	1.6327	-2.03	DAMAGING	0.536836	damaging
19	12923947	T	C	RNASEH2A	ENSP00000221486	p.F230L	pathogenic	0.770678	deleterious	0.01	damaging	0.995	probably damaging	0.895	possibly damaging	1.38	benign	0.999994	disease_causing	6.42749	-1.83	DAMAGING	0.536279	damaging
19	12923949	C	G	RNASEH2A	ENSP00000221486	p.F230L	pathogenic	0.37778	neutral	0.01	damaging	0.995	probably damaging	0.895	possibly damaging	1.38	benign	0.999842	disease_causing	6.05932	-1.83	DAMAGING	0.536279	damaging
19	12924153	C	G	RNASEH2A	ENSP00000221486	p.A258G	Polymorphism	0.0436079	neutral	0.19	benign	0	benign	0.001	benign	1.1	benign	0	polymorphism	0.026672	-1.66	DAMAGING	0.525915	damaging
19	12924159	A	G	RNASEH2A	ENSP00000221486	p.E260G	Polymorphism	0.028469	neutral	0.15	benign	0.001	benign	0.002	benign	0.41	benign	0	polymorphism	0.108537	-1.78	DAMAGING	0.487392	neutral
19	13002709	G	C	GCDH	ENSP00000222214	p.E64D	pathogenic	0.693661	deleterious	0	damaging	0.865	possibly damaging	0.734	possibly damaging	3.205	pathogenic	1	disease_causing	5.75392	-6.59	DAMAGING	0.692714	damaging
19	13007763	G	A	GCDH	ENSP00000222214	p.A298T	Polymorphism	0.488676	neutral	0.02	damaging	0.299	benign	0.118	benign	4.31	pathogenic	0.998574	disease_causing	1.85205	-4.74	DAMAGING	0.748691	damaging
19	13007764	C	T	GCDH	ENSP00000222214	p.A298V	Polymorphism	0.956353	deleterious	0.01	damaging	0.998	probably damaging	0.835	possibly damaging	3.3	pathogenic	0.999937	disease_causing	6.18883	-4.7	DAMAGING	0.671298	damaging
19	1401343	A	G	GAMT	ENSP00000252288	p.W45R	pathogenic	0.887681	deleterious	0	damaging	1	probably damaging	0.997	probably damaging	3.295	pathogenic	1	disease_causing	6.07582	-2.95	DAMAGING	0.67609	damaging
19	1401397	A	G	GAMT	ENSP00000252288	p.Y27H	Polymorphism	0.625024	deleterious	0.01	damaging	1	probably damaging	0.995	probably damaging	2.67	pathogenic	0.999997	disease_causing	4.85434	-2.8	DAMAGING	0.618877	damaging
19	1401454	G	T	GAMT	ENSP00000252288	p.P8T	Polymorphism	0.278283	neutral	0.03	damaging	0.404	benign	0.07	benign	1.995	pathogenic	0.999952	disease_causing	5.04435	-2.44	DAMAGING	0.56387	damaging
19	14204579	G	C	PRKACA	ENSP00000309591	p.S264C	Polymorphism	0.534011	neutral	0.01	damaging	0.002	benign	0.043	benign	1.925	pathogenic	0.999408	disease_causing	5.83559	-0.28	TOLERATED	0.502838	neutral
19	14208416	A	C	PRKACA	ENSP00000309591	p.L206R	pathogenic	0.793057	deleterious	0	damaging	1	probably damaging	0.999	probably damaging	1.535	benign	0.999799	disease_causing	4.96894	3.09	TOLERATED	0.351347	neutral
19	14217672	C	T	PRKACA	ENSP00000309591	p.R46Q	Polymorphism	0.214245	neutral	0.15	benign	0.126	benign	0.025	benign	0.98	benign	0.036124	polymorphism	2.57917	3.14	TOLERATED	0.361135	neutral
19	14217688	A	C	PRKACA	ENSP00000309591	p.L41V	Polymorphism	0.288342	neutral	0.04	damaging	0.003	benign	0.017	benign	2.41	pathogenic	0.688105	disease_causing	2.45884	3.09	TOLERATED	0.399817	neutral
19	17449377	G	C	GTPBP3	ENSP00000313818	p.A162P	pathogenic	0.116306	neutral	0.37	benign	0.032	benign	0.149	benign	-0.66	benign	0.999995	disease_causing	2.09022	1.4	TOLERATED	0.344072	neutral
19	17449383	G	A	GTPBP3	ENSP00000313818	p.E142K	pathogenic	0.923863	deleterious	0.01	damaging	1	probably damaging	0.998	probably damaging	4.25	pathogenic	1	disease_causing	7.18233	2.54	TOLERATED	0.613381	damaging
19	17449435	A	T	GTPBP3	ENSP00000313818	p.E159V	pathogenic	0.901082	deleterious	0	damaging	1	probably damaging	1	probably damaging	3.765	pathogenic	1	disease_causing	6.66867	0.77	TOLERATED	0.680092	damaging
19	17449443	G	C	GTPBP3	ENSP00000313818	p.A162P	pathogenic	0.865643	deleterious	0.01	damaging	0.997	probably damaging	0.964	probably damaging	3.3	pathogenic	0.999546	disease_causing	5.64166	1.4	TOLERATED	0.58398	damaging
19	17449770	C	G	GTPBP3	ENSP00000313818	p.A222G	pathogenic	0.695554	deleterious	0	damaging	1	probably damaging	0.996	probably damaging	1.925	pathogenic	1	disease_causing	6.05901	2.53	TOLERATED	0.418196	neutral
19	17449778	G	A	GTPBP3	ENSP00000313818	p.E225K	Polymorphism	0.858313	deleterious	0	damaging	1	probably damaging	0.996	probably damaging	3.665	pathogenic	1	disease_causing	6.98975	2.56	TOLERATED	0.650675	damaging
19	17449932	C	G	GTPBP3	ENSP00000313818	p.A222G	pathogenic	0.147795	neutral	0.02	damaging	0.003	benign	0.008	benign	2.34	pathogenic	0.642205	disease_causing	0.638072	2.53	TOLERATED	0.416368	neutral
19	17449940	G	A	GTPBP3	ENSP00000313818	p.E225K	Polymorphism	0.0092618	neutral	0.46	benign	0.098	benign	0.012	benign	-0.155	benign	1e-06	polymorphism	-0.085142	2.56	TOLERATED	0.366606	neutral
19	17450037	C	A	GTPBP3	ENSP00000313818	p.P257H	pathogenic	0.815618	deleterious	0.01	damaging	0.997	probably damaging	0.971	probably damaging	3.09	pathogenic	0.858538	disease_causing	5.52781	2.29	TOLERATED	0.50842	neutral
19	17450398	G	C	GTPBP3	ENSP00000313818	p.A322P	Polymorphism	0.900104	deleterious	0.01	damaging	1	probably damaging	0.999	probably damaging	3.73	pathogenic	1	disease_causing	6.47903	2.17	TOLERATED	0.582738	damaging
19	17451887	G	C	GTPBP3	ENSP00000313818	p.D337H	pathogenic	0.90451	deleterious	0.01	damaging	0.999	probably damaging	0.977	probably damaging	4.5	pathogenic	1	disease_causing	5.90368	1.69	TOLERATED	0.683045	damaging
19	17452408	G	A	GTPBP3	ENSP00000313818	p.E459K	pathogenic	0.801006	deleterious	0.01	damaging	0.999	probably damaging	0.98	probably damaging	3.365	pathogenic	0.999997	disease_causing	6.5096	1.42	TOLERATED	0.589394	damaging
19	18272192	C	A	PIK3R2	ENSP00000222254	p.S234R	Polymorphism	0.00312155	neutral	0.28	benign	0	benign	0	benign	0.115	benign	0	polymorphism	1.26048	2.17	TOLERATED	0.385355	neutral
19	18272192	C	G	PIK3R2	ENSP00000222254	p.S234R	Polymorphism	0.00312155	neutral	0.28	benign	0	benign	0	benign	0.115	benign	0	polymorphism	0.84757	2.17	TOLERATED	0.385355	neutral
19	18273784	G	C	PIK3R2	ENSP00000222254	p.G373R	pathogenic	0.789913	deleterious	0	damaging	1	probably damaging	1	probably damaging	2.695	pathogenic	1	disease_causing	5.68492	-0.18	TOLERATED	0.611111	damaging
19	18707438	G	A	CRLF1	ENSP00000376188	p.R340C	pathogenic	0.418398	neutral	0.19	benign	0.998	probably damaging	0.585	possibly damaging	0.345	benign	0.986773	disease_causing	5.91271	-1.51	DAMAGING	0.48154	neutral
19	18707705	C	G	CRLF1	ENSP00000376188	p.W284C	pathogenic	0.879774	deleterious	0	damaging	1	probably damaging	0.998	probably damaging	3.21	pathogenic	1	disease_causing	7.09253	0.3	TOLERATED	0.645222	damaging
19	18709582	C	T	CRLF1	ENSP00000376188	p.R176K	Polymorphism	0.115983	neutral	0.32	benign	0.057	benign	0.032	benign	0.615	benign	0.999829	disease_causing	2.24427	-1.61	DAMAGING	0.500498	neutral
19	18710431	A	G	CRLF1	ENSP00000376188	p.L114P	pathogenic	0.557172	deleterious	0.01	damaging	0.999	probably damaging	0.997	probably damaging	0.975	benign	1	disease_causing	5.8914	-3.16	DAMAGING	0.530884	damaging
19	18710434	T	A	CRLF1	ENSP00000376188	p.N113I	pathogenic	0.537162	deleterious	0.02	damaging	0.999	probably damaging	0.994	probably damaging	0.975	benign	0.999998	disease_causing	6.01867	-1.99	DAMAGING	0.521066	neutral
19	18896508	T	C	COMP	ENSP00000222271	p.D515G	pathogenic	0.863975	deleterious	0	damaging	1	probably damaging	0.999	probably damaging	3.085	pathogenic	1	disease_causing	6.56576	-5.61	DAMAGING	0.649805	damaging
19	18896520	T	C	COMP	ENSP00000222271	p.D511G	pathogenic	0.733368	deleterious	0.02	damaging	0.994	probably damaging	0.887	possibly damaging	2.125	pathogenic	1	disease_causing	6.3032	-8	DAMAGING	0.569802	damaging
19	18896532	T	C	COMP	ENSP00000222271	p.D507G	pathogenic	0.822235	deleterious	0.02	damaging	1	probably damaging	0.999	probably damaging	2.555	pathogenic	1	disease_causing	6.49866	-8	DAMAGING	0.607827	damaging
19	18896635	C	G	COMP	ENSP00000222271	p.D473H	pathogenic	0.476441	neutral	0.05	benign	0.162	benign	0.215	benign	2.285	pathogenic	0.455127	polymorphism	4.94032	-8.01	DAMAGING	0.60915	damaging
19	18896829	C	T	COMP	ENSP00000222271	p.D446N	pathogenic	0.459597	neutral	0.45	benign	0.998	probably damaging	0.967	probably damaging	1.28	benign	0.999669	disease_causing	4.7756	-8	DAMAGING	0.580745	damaging
19	18896922	A	T	COMP	ENSP00000222271	p.C448S	pathogenic	0.914932	deleterious	0	damaging	1	probably damaging	1	probably damaging	3.265	pathogenic	1	disease_causing	4.48308	-8.62	DAMAGING	0.741357	damaging
19	18897064	T	A	COMP	ENSP00000222271	p.D378V	pathogenic	0.814059	deleterious	0	damaging	1	probably damaging	1	probably damaging	3.21	pathogenic	1	disease_causing	6.54643	-8.01	DAMAGING	0.664711	damaging
19	18897351	G	T	COMP	ENSP00000222271	p.N415K	pathogenic	0.736917	deleterious	0	damaging	1	probably damaging	1	probably damaging	4.09	pathogenic	0.999996	disease_causing	5.59694	-5.23	DAMAGING	0.734219	damaging
19	18897386	C	G	COMP	ENSP00000222271	p.G404R	pathogenic	0.846444	deleterious	0	damaging	1	probably damaging	1	probably damaging	3.74	pathogenic	1	disease_causing	6.45877	-4.9	DAMAGING	0.706407	damaging
19	18897455	G	A	COMP	ENSP00000222271	p.R381C	Polymorphism	0.543348	deleterious	0.06	benign	0.999	probably damaging	0.826	possibly damaging	1.355	benign	0.979515	disease_causing	4.99742	-4.92	DAMAGING	0.580236	damaging
19	18899232	C	G	COMP	ENSP00000222271	p.R285P	Polymorphism	0.112566	neutral	0.41	benign	0.009	benign	0.006	benign	0.3	benign	0.976608	disease_causing	2.2069	-1.54	DAMAGING	0.479863	neutral
19	18899493	G	C	COMP	ENSP00000222271	p.R224G	Polymorphism	0.106183	neutral	0.1	benign	0.582	possibly damaging	0.124	benign	0.345	benign	0	polymorphism	1.58908	-1.59	DAMAGING	0.486235	neutral
19	18900815	G	C	COMP	ENSP00000222271	p.A109G	Polymorphism	0.190659	neutral	0.14	benign	0.674	possibly damaging	0.276	benign	0.855	benign	0.22349	polymorphism	2.7904	1.58	TOLERATED	0.422999	neutral
19	18901674	C	A	COMP	ENSP00000222271	p.E50D	Polymorphism	0.0386569	neutral	0.48	benign	0.001	benign	0.012	benign	0.455	benign	0.989667	disease_causing	1.81087	1.51	TOLERATED	0.419104	neutral
19	18901674	C	G	COMP	ENSP00000222271	p.E50D	Polymorphism	0.0386569	neutral	0.48	benign	0.001	benign	0.012	benign	0.455	benign	0.989667	disease_causing	1.39526	1.51	TOLERATED	0.419104	neutral
19	30193632	T	C	C19orf12	ENSP00000313332	p.Q149R	Polymorphism	0.022877	neutral	0.45	benign	0.002	benign	0.003	benign	-0.055	benign	0	polymorphism	-1.77297	NA	NA	0.453281	neutral
19	30193784	C	A	C19orf12	ENSP00000313332	p.R98S	pathogenic	0.203281	neutral	0.01	damaging	0.052	benign	0.046	benign	1.175	benign	0.073691	polymorphism	2.62867	NA	NA	0.529305	damaging
19	30193858	C	G	C19orf12	ENSP00000313332	p.A63P	pathogenic	0.557923	deleterious	0.12	benign	0.988	probably damaging	0.763	possibly damaging	2.175	pathogenic	0.922382	disease_causing	4.0183	-1.9	DAMAGING	0.579871	damaging
19	30193873	C	G	C19orf12	ENSP00000313332	p.G69R	pathogenic	0.826938	deleterious	0	damaging	1	probably damaging	0.999	probably damaging	2.775	pathogenic	1	disease_causing	5.43948	NA	NA	0.645844	damaging
19	30199197	C	G	C19orf12	ENSP00000313332	p.G53R	pathogenic	0.850113	deleterious	0	damaging	1	probably damaging	1	probably damaging	2.79	pathogenic	1	disease_causing	5.19953	NA	NA	0.634243	damaging
19	36330189	C	A	NPHS1	ENSP00000343634	p.G1020V	pathogenic	0.701882	deleterious	0	damaging	1	probably damaging	1	probably damaging	3.755	pathogenic	1	disease_causing	6.69302	-0.13	TOLERATED	0.773421	damaging
19	36330201	C	T	NPHS1	ENSP00000343634	p.S1016N	pathogenic	0.218122	neutral	0.06	benign	0.695	possibly damaging	0.304	benign	0.93	benign	0.001248	polymorphism	2.27	0.41	TOLERATED	0.473778	neutral
19	36332698	C	T	NPHS1	ENSP00000343634	p.A912T	pathogenic	0.30155	neutral	0.01	damaging	0.008	benign	0.005	benign	0.875	benign	0.955639	disease_causing	3.06769	-0.63	TOLERATED	0.506013	neutral
19	36336378	C	T	NPHS1	ENSP00000343634	p.V608I	pathogenic	0.106993	neutral	0.17	benign	0.021	benign	0.008	benign	1.5	benign	0.280127	polymorphism	1.91008	-2.09	DAMAGING	0.539634	damaging
19	36339044	C	T	NPHS1	ENSP00000343634	p.E447K	Polymorphism	0.764296	deleterious	0.05	benign	0.996	probably damaging	0.935	probably damaging	1.895	benign	0.999881	disease_causing_automatic	6.48299	-1.1	TOLERATED	0.545429	damaging
19	36340009	G	A	NPHS1	ENSP00000343634	p.T294I	pathogenic	0.0468226	neutral	0.05	benign	0.097	benign	0.076	benign	0.68	benign	0	polymorphism	0.637213	-1.03	TOLERATED	0.503761	neutral
19	36340454	A	G	NPHS1	ENSP00000343634	p.L237P	pathogenic	0.666864	deleterious	0	damaging	0.981	probably damaging	0.664	possibly damaging	2.415	pathogenic	0.999999	disease_causing	5.59271	-2.27	DAMAGING	0.601958	damaging
19	36341309	C	T	NPHS1	ENSP00000343634	p.E189K	pathogenic	0.118007	neutral	0.08	benign	0.672	possibly damaging	0.084	benign	0.69	benign	0	polymorphism	1.42242	-0.93	TOLERATED	0.504863	neutral
19	38939065	G	A	RYR1	ENSP00000347667	p.A291T	Polymorphism	0.487168	neutral	0.08	benign	0.971	probably damaging	0.855	possibly damaging	1.63	benign	0.443247	polymorphism	3.85352	-2.27	DAMAGING	0.541494	damaging
19	38942425	C	A	RYR1	ENSP00000347667	p.H382N	pathogenic	0.790209	deleterious	0.01	damaging	0.999	probably damaging	0.988	probably damaging	2.585	pathogenic	0.999783	disease_causing	6.23109	-2.15	DAMAGING	0.62061	damaging
19	38943625	C	T	RYR1	ENSP00000347667	p.R471C	Polymorphism	0.817642	deleterious	0	damaging	0.809	possibly damaging	0.249	benign	2.14	pathogenic	0.9861	disease_causing	7.67781	-3.96	DAMAGING	0.581649	damaging
19	38954401	C	A	RYR1	ENSP00000347667	p.N899K	Polymorphism	0.233544	neutral	0.27	benign	0.999	probably damaging	0.99	probably damaging	0.84	benign	0.93125	disease_causing	3.61312	-2.76	DAMAGING	0.519934	neutral
19	38954401	C	G	RYR1	ENSP00000347667	p.N899K	Polymorphism	0.233544	neutral	0.27	benign	0.999	probably damaging	0.99	probably damaging	0.84	benign	0.936418	disease_causing	3.13164	-2.76	DAMAGING	0.519934	neutral
19	38956780	G	A	RYR1	ENSP00000347667	p.V974M	Polymorphism	0.851214	deleterious	0.03	damaging	1	probably damaging	0.99	probably damaging	3.045	pathogenic	0.752644	disease_causing	6.00062	-3.25	DAMAGING	0.649328	damaging
19	38976790	G	C	RYR1	ENSP00000347667	p.G1832A	Polymorphism	0.723139	deleterious	0.01	damaging	1	probably damaging	0.999	probably damaging	2.675	pathogenic	0.999989	disease_causing	5.45718	-0.92	TOLERATED	0.655049	damaging
19	38985019	T	A	RYR1	ENSP00000347667	p.M2101K	Polymorphism	0.164965	neutral	0	damaging	0.003	benign	0.004	benign	1.24	benign	0.209072	polymorphism	3.83343	-4.04	DAMAGING	0.555808	damaging
19	38986918	C	A	RYR1	ENSP00000347667	p.H2204Q	pathogenic	0.198502	neutral	0	damaging	1	probably damaging	0.998	probably damaging	2.275	pathogenic	0.761974	disease_causing	3.00035	-3.99	DAMAGING	0.591013	damaging
19	38987127	C	T	RYR1	ENSP00000347667	p.R2248C	Polymorphism	0.584713	deleterious	0	damaging	1	probably damaging	0.963	probably damaging	0.695	benign	0.999721	disease_causing	6.00838	-3.74	DAMAGING	0.528946	damaging
19	38993180	C	G	RYR1	ENSP00000347667	p.L2550V	Polymorphism	0.427896	neutral	0	damaging	0.819	possibly damaging	0.312	benign	2.35	pathogenic	0.801246	disease_causing	3.42225	-2.67	DAMAGING	0.589335	damaging
19	38995973	G	A	RYR1	ENSP00000347667	p.E2779K	Polymorphism	0.221182	neutral	0.04	damaging	0.471	possibly damaging	0.136	benign	2.095	pathogenic	0.99995	disease_causing	3.90914	-2.91	DAMAGING	0.567414	damaging
19	38995997	A	T	RYR1	ENSP00000347667	p.T2787S	pathogenic	0.187	neutral	0.07	benign	0.009	benign	0.01	benign	2.21	pathogenic	0.894227	disease_causing	1.59673	-2.87	DAMAGING	0.576883	damaging
19	38995998	C	G	RYR1	ENSP00000347667	p.T2787S	pathogenic	0.294818	neutral	0.07	benign	0.009	benign	0.01	benign	2.21	pathogenic	0.994085	disease_causing	2.70078	-2.87	DAMAGING	0.576883	damaging
19	38998461	C	T	RYR1	ENSP00000347667	p.H2976Y	Polymorphism	0.228358	neutral	0.1	benign	0.001	benign	0.001	benign	2.075	pathogenic	0.995233	disease_causing	2.6474	-0.18	TOLERATED	0.53768	damaging
19	39003004	C	T	RYR1	ENSP00000347667	p.A3118V	Polymorphism	0.144328	neutral	0.21	benign	0.017	benign	0.002	benign	0.55	benign	0.109736	polymorphism	2.71172	-4.02	DAMAGING	0.527722	damaging
19	39009914	C	A	RYR1	ENSP00000347667	p.P3360Q	Polymorphism	0.717064	deleterious	0	damaging	1	probably damaging	0.996	probably damaging	2.89	pathogenic	0.999999	disease_causing	3.5674	-5.55	DAMAGING	0.655326	damaging
19	39018347	G	C	RYR1	ENSP00000347667	p.E3583Q	Polymorphism	0.246571	neutral	0.29	benign	0.532	possibly damaging	0.182	benign	0.6	benign	0.131448	polymorphism	1.44067	NA	NA	0.532344	damaging
19	39057590	C	G	RYR1	ENSP00000347667	p.P4493A	Polymorphism	0.0636234	neutral	0.81	benign	0.009	benign	0.013	benign	1.7	benign	0	polymorphism	-0.669269	NA	NA	0.546883	damaging
19	39063820	C	T	RYR1	ENSP00000347667	p.P4668S	Polymorphism	0.825236	deleterious	0	damaging	1	probably damaging	0.999	probably damaging	2.845	pathogenic	1	disease_causing	4.70361	NA	NA	0.666683	damaging
19	39075626	G	C	RYR1	ENSP00000347667	p.G4897A	pathogenic	0.846532	deleterious	0	damaging	1	probably damaging	0.999	probably damaging	3.235	pathogenic	1	disease_causing	5.72036	NA	NA	0.671258	damaging
19	39208702	G	A	ACTN4	ENSP00000252699	p.A427T	pathogenic	0.243976	neutral	0.88	benign	0.001	benign	0.008	benign	0.945	benign	0.999943	disease_causing	2.656	0.7	TOLERATED	0.46382	neutral
19	39218604	G	A	ACTN4	ENSP00000252699	p.G786R	Polymorphism	0.443233	neutral	0.04	damaging	0	benign	0.005	benign	0.74	benign	0.999861	disease_causing	3.40684	-0.37	TOLERATED	0.491714	neutral
19	39218604	G	C	ACTN4	ENSP00000252699	p.G786R	Polymorphism	0.443233	neutral	0.04	damaging	0	benign	0.005	benign	0.74	benign	0.999866	disease_causing	3.15271	-0.37	TOLERATED	0.491714	neutral
19	39218607	C	T	ACTN4	ENSP00000252699	p.P787S	Polymorphism	0.44426	neutral	0.21	benign	0.004	benign	0.014	benign	0.94	benign	0.999942	disease_causing	2.99442	-0.32	TOLERATED	0.499281	neutral
19	39218608	C	T	ACTN4	ENSP00000252699	p.P787L	Polymorphism	0.587392	deleterious	0.04	damaging	0.143	benign	0.219	benign	1.185	benign	1	disease_causing	4.16353	-0.19	TOLERATED	0.502936	neutral
19	40745968	C	T	AKT2	ENSP00000309428	p.R208K	Polymorphism	0.0371994	neutral	0.54	benign	0	benign	0.001	benign	-0.465	benign	0.999184	disease_causing	2.20001	1.83	TOLERATED	0.371817	neutral
19	40747856	T	C	AKT2	ENSP00000309428	p.I188V	Polymorphism	0.2361	neutral	0.13	benign	0.009	benign	0.048	benign	-0.005	benign	1	disease_causing	2.10345	-0.15	TOLERATED	0.440873	neutral
19	40762959	C	T	AKT2	ENSP00000309428	p.E17K	pathogenic	0.738119	deleterious	0	damaging	1	probably damaging	0.999	probably damaging	2.07	pathogenic	1	disease_causing	5.21458	1.17	TOLERATED	0.458054	neutral
1	94463499	G	A	ABCA4	ENSP00000359245	p.A2216V	Polymorphism	0.907211	deleterious	0	damaging	0.997	probably damaging	0.793	possibly damaging	2.815	pathogenic	0.999909	disease_causing	5.65026	-2.28	DAMAGING	0.641792	damaging
1	94467520	C	G	ABCA4	ENSP00000359245	p.G2059A	Polymorphism	0.919975	deleterious	0	damaging	1	probably damaging	0.997	probably damaging	2.3	pathogenic	1	disease_causing	6.45745	-4.39	DAMAGING	0.598828	damaging
1	94476467	T	A	ABCA4	ENSP00000359245	p.N1868I	Polymorphism	0.891642	deleterious	0	damaging	0.459	possibly damaging	0.175	benign	2.545	pathogenic	0.999307	polymorphism_automatic	5.48069	-2.88	DAMAGING	0.607038	damaging
1	94480108	C	A	ABCA4	ENSP00000359245	p.E1817D	Polymorphism	0.440986	neutral	0.34	benign	0.083	benign	0.066	benign	1.08	benign	0.9773	disease_causing	4.26193	-2.14	DAMAGING	0.526434	damaging
1	94480108	C	G	ABCA4	ENSP00000359245	p.E1817D	Polymorphism	0.440986	neutral	0.34	benign	0.083	benign	0.066	benign	1.08	benign	0.978261	disease_causing	4.02803	-2.14	DAMAGING	0.526434	damaging
1	94485162	C	G	ABCA4	ENSP00000359245	p.W1724C	pathogenic	0.9926	deleterious	0	damaging	1	probably damaging	0.999	probably damaging	3.665	pathogenic	1	disease_causing	7.28559	-5.65	DAMAGING	0.70747	damaging
1	94497522	G	T	ABCA4	ENSP00000359245	p.P1314T	Polymorphism	0.269591	neutral	0.01	damaging	0	benign	0.001	benign	1.355	benign	0	polymorphism	-0.632172	-2.53	DAMAGING	0.537123	damaging
1	94506844	T	G	ABCA4	ENSP00000359245	p.K1148T	Polymorphism	0.996598	deleterious	0	damaging	1	probably damaging	0.999	probably damaging	3.385	pathogenic	1	disease_causing	6.22812	-1.37	TOLERATED	0.721567	damaging
1	94514426	T	C	ABCA4	ENSP00000359245	p.H914R	Polymorphism	0.766203	deleterious	0.5	benign	0	benign	0.001	benign	-0.345	benign	0	polymorphism	-1.80534	-2.61	DAMAGING	0.444812	neutral
1	94522284	C	A	ABCA4	ENSP00000359245	p.S752I	Polymorphism	0.996862	deleterious	0	damaging	0.999	probably damaging	0.995	probably damaging	3.605	pathogenic	1	disease_causing	7.11672	-3.28	DAMAGING	0.699323	damaging
1	94568686	C	T	ABCA4	ENSP00000359245	p.R152Q	Polymorphism	0.678875	deleterious	0.04	damaging	0.012	benign	0.002	benign	1.935	pathogenic	0.775136	disease_causing	2.81923	-2.68	DAMAGING	0.539967	damaging
19	49671214	A	G	TRPM4	ENSP00000252826	p.Y103C	Polymorphism	0.824478	deleterious	0	damaging	1	probably damaging	0.985	probably damaging	1.96	pathogenic	0.999816	disease_causing	5.21144	2.76	TOLERATED	0.368531	neutral
19	49671299	G	T	TRPM4	ENSP00000252826	p.Q131H	pathogenic	0.812168	deleterious	0	damaging	0.993	probably damaging	0.79	possibly damaging	1.53	benign	0.947142	disease_causing	4.26126	4.01	TOLERATED	0.317881	neutral
19	49671952	G	A	TRPM4	ENSP00000252826	p.R252H	Polymorphism	0.777279	deleterious	0.02	damaging	0.981	probably damaging	0.58	possibly damaging	2.505	pathogenic	0.102569	polymorphism	3.58887	1.22	TOLERATED	0.505753	neutral
19	49686123	A	T	TRPM4	ENSP00000252826	p.R164W	pathogenic	0.776379	deleterious	0.03	damaging	0.002	benign	0.003	benign	1.79	benign	0	polymorphism	2.14852	3.98	TOLERATED	0.491233	neutral
19	49686408	A	C	TRPM4	ENSP00000252826	p.D561A	Polymorphism	0.782349	deleterious	0	damaging	0.084	benign	0.076	benign	2.125	pathogenic	0.051825	polymorphism	3.19054	-1.59	DAMAGING	0.579454	damaging
19	49700047	A	G	TRPM4	ENSP00000252826	p.Q854R	Polymorphism	0.777922	deleterious	0.17	benign	0.008	benign	0.025	benign	0.405	benign	0	polymorphism	0.236633	-0.42	TOLERATED	0.473902	neutral
19	49713510	A	G	TRPM4	ENSP00000252826	p.K914R	pathogenic	0.797474	deleterious	0	damaging	1	probably damaging	0.996	probably damaging	1.79	benign	0.999946	disease_causing	6.56256	-4.91	DAMAGING	0.49306	neutral
19	49714497	C	T	TRPM4	ENSP00000252826	p.P1204L	Polymorphism	0.733205	deleterious	0.22	benign	0.643	possibly damaging	0.106	benign	0.55	benign	0.995559	disease_causing	4.1573	0.4	TOLERATED	0.462844	neutral
19	50365445	C	A	PNKP	ENSP00000323511	p.G375W	pathogenic	0.837879	deleterious	0	damaging	1	probably damaging	1	probably damaging	3.56	pathogenic	1	disease_causing	6.73744	-2.54	DAMAGING	0.710244	damaging
19	50369666	G	A	PNKP	ENSP00000323511	p.A63V	Polymorphism	0.190292	neutral	0.94	benign	0.002	benign	0.001	benign	1.04	benign	0.7142	disease_causing	2.67808	2.01	TOLERATED	0.403198	neutral
1	955619	G	C	AGRN	ENSP00000368678	p.V23L	Polymorphism	0.20139	neutral	1	benign	0.004	benign	0.006	benign	0.345	benign	0	polymorphism	0.069819	-0.9	TOLERATED	0.480245	neutral
1	955724	G	A	AGRN	ENSP00000368678	p.D58N	Polymorphism	0.407185	deleterious	0	damaging	0.998	probably damaging	0.996	probably damaging	0.895	benign	0.054571	polymorphism	2.92297	1.06	TOLERATED	0.443835	neutral
19	6678212	G	T	C3	ENSP00000245907	p.H1601N	Polymorphism	0.0897599	neutral	0.19	benign	0.188	benign	0.46	possibly damaging	1.15	benign	0	polymorphism	-0.483109	2.05	TOLERATED	0.401077	neutral
19	6679204	T	C	C3	ENSP00000245907	p.Q1521R	Polymorphism	0.527026	neutral	0.83	benign	0.001	benign	0.007	benign	2.56	pathogenic	0.470921	polymorphism	0.816355	0.34	TOLERATED	0.568815	damaging
19	6697563	C	T	C3	ENSP00000245907	p.R863K	Polymorphism	0.768387	deleterious	0	damaging	0.238	benign	0.294	benign	2.07	pathogenic	0.023929	polymorphism	2.62398	1.78	TOLERATED	0.424255	neutral
19	6718146	T	G	C3	ENSP00000245907	p.K155Q	pathogenic	0.398288	neutral	0.13	benign	0.121	benign	0.139	benign	1.805	benign	4.5e-05	polymorphism	0.303883	-0.77	TOLERATED	0.53195	damaging
19	6718387	G	C	C3	ENSP00000245907	p.R102G	Polymorphism	0.271381	neutral	0.28	benign	0	benign	0	benign	0.69	benign	0	polymorphism_automatic	-0.226583	1.41	TOLERATED	0.426688	neutral
19	7117372	T	C	INSR	ENSP00000303830	p.T1282A	Polymorphism	0.535	neutral	0.09	benign	0.008	benign	0.037	benign	2	pathogenic	1	disease_causing	2.04115	-2.74	DAMAGING	0.559395	damaging
19	7125359	G	C	INSR	ENSP00000303830	p.L1065V	Polymorphism	0.283482	neutral	0.2	benign	0	benign	0.003	benign	0.91	benign	1	disease_causing	2.29732	-1.62	DAMAGING	0.517082	neutral
19	7142880	G	A	INSR	ENSP00000303830	p.P830L	Polymorphism	0.65738	deleterious	0.14	benign	0	benign	0.004	benign	1.61	benign	3.2e-05	polymorphism	0.932341	-0.28	TOLERATED	0.512376	neutral
19	7142938	C	T	INSR	ENSP00000303830	p.G811S	Polymorphism	0.700059	deleterious	0.14	benign	0.441	benign	0.061	benign	2.44	pathogenic	0.998691	disease_causing	3.98562	-0.58	TOLERATED	0.602366	damaging
19	7152884	T	C	INSR	ENSP00000303830	p.Q695R	Polymorphism	0.430021	neutral	0.49	benign	0	benign	0.002	benign	0	benign	0.959981	disease_causing	0.629188	-0.48	TOLERATED	0.446475	neutral
19	7170557	G	T	INSR	ENSP00000303830	p.Q492K	Polymorphism	0.52046	neutral	0.12	benign	0.01	benign	0.01	benign	1.15	benign	0.999856	disease_causing	2.15101	-1.59	DAMAGING	0.52873	damaging
19	7170688	A	G	INSR	ENSP00000303830	p.I448T	Polymorphism	0.901414	deleterious	0	damaging	0.999	probably damaging	1	probably damaging	3.52	pathogenic	1	disease_causing	6.00517	-2.07	DAMAGING	0.718702	damaging
19	7267497	A	G	INSR	ENSP00000303830	p.Y171H	Polymorphism	0.482704	neutral	0.18	benign	0.024	benign	0.023	benign	1.775	benign	1	disease_causing	3.96836	-1.59	DAMAGING	0.540807	damaging
19	7267882	G	C	INSR	ENSP00000303830	p.N42K	pathogenic	0.492055	neutral	0	damaging	0.99	probably damaging	0.877	possibly damaging	2.05	pathogenic	0.999999	disease_causing	4.54701	-1.75	DAMAGING	0.568276	damaging
1	976625	C	T	AGRN	ENSP00000368678	p.T267M	Polymorphism	0.242622	neutral	0.03	damaging	0.999	probably damaging	0.904	possibly damaging	2.525	pathogenic	0.999407	disease_causing	5.19062	-1.07	TOLERATED	0.635393	damaging
1	977028	G	T	AGRN	ENSP00000368678	p.A375S	Polymorphism	0.109057	neutral	0.35	benign	0.931	possibly damaging	0.747	possibly damaging	1.48	benign	0	polymorphism	1.80387	-0.89	TOLERATED	0.547186	damaging
1	979799	C	T	AGRN	ENSP00000368678	p.A745V	Polymorphism	0.281017	neutral	0.35	benign	0.018	benign	0.032	benign	0.23	benign	0	polymorphism	0.713828	3.82	TOLERATED	0.339554	neutral
1	981815	G	A	AGRN	ENSP00000368678	p.V984M	Polymorphism	0.181212	neutral	0.14	benign	0.381	benign	0.02	benign	0	benign	0	polymorphism	1.87244	-1.04	TOLERATED	0.453309	neutral
1	982213	G	T	AGRN	ENSP00000368678	p.L1088F	Polymorphism	0.23868	neutral	0.2	benign	0	benign	0	benign	0	benign	0	polymorphism	-2.57942	-1	TOLERATED	0.453162	neutral
1	982302	C	A	AGRN	ENSP00000368678	p.T1118K	Polymorphism	0.525808	deleterious	0.01	damaging	1	probably damaging	0.999	probably damaging	1.905	pathogenic	1	disease_causing	7.28855	-1.21	TOLERATED	0.54351	damaging
1	983243	C	T	AGRN	ENSP00000368678	p.P1240L	Polymorphism	0.240161	neutral	0	damaging	1	probably damaging	0.997	probably damaging	0.975	benign	1	disease_causing	6.23565	-1.13	TOLERATED	0.521827	neutral
1	983661	G	A	AGRN	ENSP00000368678	p.G1341R	Polymorphism	0.666429	deleterious	0	damaging	1	probably damaging	1	probably damaging	2.545	pathogenic	1	disease_causing	6.09285	-3.28	DAMAGING	0.605399	damaging
1	983661	G	C	AGRN	ENSP00000368678	p.G1341R	Polymorphism	0.666429	deleterious	0	damaging	1	probably damaging	1	probably damaging	2.545	pathogenic	1	disease_causing	5.84408	-3.28	DAMAGING	0.605399	damaging
1	984669	C	T	AGRN	ENSP00000368678	p.P1451L	Polymorphism	0.0828089	neutral	0.38	benign	0.037	benign	0.008	benign	-0.135	benign	0.221473	polymorphism	0.434292	-1.2	TOLERATED	0.443375	neutral
1	985126	G	C	AGRN	ENSP00000368678	p.Q1565H	Polymorphism	0.0666692	neutral	0.28	benign	0.003	benign	0.007	benign	0.18	benign	0.996584	disease_causing	0.784282	-3.06	DAMAGING	0.487547	neutral
1	985126	G	T	AGRN	ENSP00000368678	p.Q1565H	Polymorphism	0.0666692	neutral	0.28	benign	0.003	benign	0.007	benign	0.18	benign	0.996715	disease_causing	0.867225	-3.06	DAMAGING	0.487547	neutral
19	852937	C	G	ELANE	ENSP00000263621	p.F43L	pathogenic	0.709425	deleterious	0.03	damaging	0.995	probably damaging	0.769	possibly damaging	2.89	pathogenic	0.890747	disease_causing	5.8481	-3.23	DAMAGING	0.636379	damaging
19	852941	G	T	ELANE	ENSP00000263621	p.V45L	pathogenic	0.208382	neutral	0.26	benign	0.236	benign	0.137	benign	1.46	benign	0.05159	polymorphism	3.85724	-3.81	DAMAGING	0.556287	damaging
19	852967	C	G	ELANE	ENSP00000263621	p.H53Q	pathogenic	0.602466	deleterious	0	damaging	1	probably damaging	0.996	probably damaging	2.32	pathogenic	0.988243	disease_causing	4.31489	-3.28	DAMAGING	0.586488	damaging
19	853329	G	A	ELANE	ENSP00000263621	p.V98M	pathogenic	0.0867828	neutral	0.22	benign	0.011	benign	0.011	benign	1.715	benign	0	polymorphism	-0.513604	-2.47	DAMAGING	0.541235	damaging
19	853329	G	C	ELANE	ENSP00000263621	p.V98L	pathogenic	0.0393934	neutral	0.64	benign	0	benign	0	benign	0.79	benign	0	polymorphism	-1.02631	-2.39	DAMAGING	0.513822	neutral
19	853329	G	T	ELANE	ENSP00000263621	p.V98L	pathogenic	0.0393934	neutral	0.64	benign	0	benign	0	benign	0.79	benign	0	polymorphism	-0.895294	-2.39	DAMAGING	0.513822	neutral
19	853338	G	C	ELANE	ENSP00000263621	p.V101L	pathogenic	0.108153	neutral	0.04	damaging	0.007	benign	0.039	benign	2.165	pathogenic	0	polymorphism	1.14601	-3.61	DAMAGING	0.578152	damaging
19	853338	G	T	ELANE	ENSP00000263621	p.V101L	pathogenic	0.108153	neutral	0.04	damaging	0.007	benign	0.039	benign	2.165	pathogenic	0	polymorphism	1.24207	-3.61	DAMAGING	0.578152	damaging
19	853389	A	G	ELANE	ENSP00000263621	p.I118V	Polymorphism	0.264018	neutral	0.26	benign	0.007	benign	0.01	benign	1.4	benign	0.108313	polymorphism	0.636652	-3.62	DAMAGING	0.55129	damaging
19	853396	T	A	ELANE	ENSP00000263621	p.I120N	pathogenic	0.791351	deleterious	0	damaging	0.979	probably damaging	0.875	possibly damaging	2.595	pathogenic	1	disease_causing	4.73708	-3.32	DAMAGING	0.609525	damaging
19	855570	G	A	ELANE	ENSP00000263621	p.G125R	Polymorphism	0.0366702	neutral	0.84	benign	0.09	benign	0.012	benign	-1.24	benign	8.4e-05	polymorphism	0.572333	-2.35	DAMAGING	0.370336	neutral
19	855570	G	C	ELANE	ENSP00000263621	p.G125R	Polymorphism	0.0547938	neutral	0.84	benign	0.043	benign	0.021	benign	-1.24	benign	0	polymorphism	0.287483	-2.35	DAMAGING	0.370336	neutral
19	855600	G	A	ELANE	ENSP00000263621	p.V135M	Polymorphism	0.599989	deleterious	0.01	damaging	0.999	probably damaging	0.979	probably damaging	1.53	benign	0.401123	polymorphism	4.3482	-3.17	DAMAGING	0.546534	damaging
19	855663	T	A	ELANE	ENSP00000263621	p.W156R	pathogenic	0.918554	deleterious	0.02	damaging	0.998	probably damaging	0.953	probably damaging	4.21	pathogenic	0.995697	disease_causing	5.57646	-4.3	DAMAGING	0.741484	damaging
19	855665	G	T	ELANE	ENSP00000263621	p.W156C	pathogenic	0.923771	deleterious	0	damaging	1	probably damaging	0.999	probably damaging	4.21	pathogenic	1	disease_causing	5.77983	-4.31	DAMAGING	0.74123	damaging
19	855978	G	C	ELANE	ENSP00000263621	p.L206F	pathogenic	0.829301	deleterious	0	damaging	1	probably damaging	0.999	probably damaging	2.515	pathogenic	0.998814	disease_causing	4.39668	-3.84	DAMAGING	0.605872	damaging
1	985842	G	A	AGRN	ENSP00000368678	p.R1671Q	Polymorphism	0.288224	neutral	0.18	benign	0.558	possibly damaging	0.013	benign	1.32	benign	0	polymorphism	1.77399	-1	TOLERATED	0.540267	damaging
1	985923	G	C	AGRN	ENSP00000368678	p.R1698P	Polymorphism	0.469954	deleterious	0.07	benign	0.881	possibly damaging	0.222	benign	-0.165	benign	0.000949	polymorphism	4.98393	-0.97	TOLERATED	0.439781	neutral
1	985955	G	A	AGRN	ENSP00000368678	p.G1709R	pathogenic	0.659328	deleterious	0	damaging	1	probably damaging	0.999	probably damaging	2.8	pathogenic	1	disease_causing	5.99346	-1.52	DAMAGING	0.65516	damaging
1	986165	G	A	AGRN	ENSP00000368678	p.R1734H	Polymorphism	0.137292	neutral	0	damaging	1	probably damaging	0.999	probably damaging	2.83	pathogenic	1	disease_causing	6.08719	-1.16	TOLERATED	0.667035	damaging
20	1961117	C	T	PDYN	ENSP00000217305	p.R206H	pathogenic	0.900032	deleterious	0	damaging	1	probably damaging	1	probably damaging	3.12	pathogenic	1	disease_causing	7.44946	-2.68	DAMAGING	0.663832	damaging
20	1961118	G	A	PDYN	ENSP00000217305	p.R206C	pathogenic	0.900032	deleterious	0	damaging	1	probably damaging	1	probably damaging	3.12	pathogenic	1	disease_causing	7.25367	-2.7	DAMAGING	0.663097	damaging
20	1963657	C	T	PDYN	ENSP00000217305	p.R25Q	Polymorphism	0.0050595	neutral	0.54	benign	0.001	benign	0.001	benign	-1.655	benign	0	polymorphism	-1.69362	-1.22	TOLERATED	0.314768	neutral
20	1963666	C	T	PDYN	ENSP00000217305	p.C22Y	pathogenic	0.678446	deleterious	0	damaging	1	probably damaging	1	probably damaging	2.78	pathogenic	0.9999	disease_causing	4.85199	-2.58	DAMAGING	0.632259	damaging
20	21687358	G	T	PAX1	ENSP00000381499	p.G166V	pathogenic	0.668525	deleterious	0	damaging	0.974	probably damaging	0.59	possibly damaging	2.53	pathogenic	1	disease_causing	3.99624	-6.61	DAMAGING	0.642206	damaging
20	21695194	C	T	PAX1	ENSP00000381499	p.P453L	Polymorphism	0.0615533	neutral	0.16	benign	0.005	benign	0.004	benign	0.695	benign	0.580854	disease_causing	6.18637	-4.24	DAMAGING	0.539805	damaging
20	2446386	A	G	SNRPB	ENSP00000370746	p.S79P	Polymorphism	0.896209	deleterious	0	damaging	1	probably damaging	0.992	probably damaging	3.845	pathogenic	1	disease_causing	6.61853	0.88	TOLERATED	0.680483	damaging
20	2446457	T	C	SNRPB	ENSP00000370746	p.N55S	pathogenic	0.261907	neutral	0.05	benign	0.21	benign	0.137	benign	0.19	benign	1	disease_causing	2.07995	0.91	TOLERATED	0.429864	neutral
20	2446457	T	G	SNRPB	ENSP00000370746	p.N55T	pathogenic	0.391275	neutral	0.04	damaging	0.21	benign	0.137	benign	1.155	benign	1	disease_causing	2.72084	0.85	TOLERATED	0.460126	neutral
20	44579092	C	T	ZNF335	ENSP00000325326	p.R1111H	pathogenic	0.727309	deleterious	0	damaging	1	probably damaging	0.999	probably damaging	1.745	benign	1	disease_causing	7.56181	2.11	TOLERATED	0.383196	neutral
20	44589140	A	G	ZNF335	ENSP00000325326	p.Y603H	Polymorphism	0.519936	neutral	0.05	benign	0.999	probably damaging	0.996	probably damaging	0.695	benign	1	disease_causing	6.18145	1.62	TOLERATED	0.417764	neutral
20	44598231	C	T	ZNF335	ENSP00000325326	p.G101S	Polymorphism	0.189489	neutral	0.01	damaging	0.104	benign	0.058	benign	0.345	benign	0.19611	polymorphism	2.399	3.26	TOLERATED	0.356656	neutral
20	44599857	G	A	ZNF335	ENSP00000325326	p.R65C	Polymorphism	0.0450466	neutral	0.06	benign	0	benign	0	benign	0	benign	0	polymorphism	1.34055	3.13	TOLERATED	0.352278	neutral
20	4680246	G	T	PRNP	ENSP00000368752	p.G127V	Polymorphism	0.906543	deleterious	0	damaging	1	probably damaging	1	probably damaging	2.34	pathogenic	1	disease_causing	5.73277	-3.93	DAMAGING	0.594174	damaging
20	4680251	A	G	PRNP	ENSP00000368752	p.M129V	Polymorphism	0.240948	neutral	0	damaging	0.082	benign	0.036	benign	1.5	benign	0.816	polymorphism_automatic	0.87115	-2.95	DAMAGING	0.543261	damaging
20	5282772	G	A	PROKR2	ENSP00000217270	p.R357W	pathogenic	0.0815792	neutral	0.17	benign	0.453	possibly damaging	0.068	benign	0	benign	0	polymorphism	2.50606	1.1	TOLERATED	0.412385	neutral
20	5282837	G	A	PROKR2	ENSP00000217270	p.T335M	Polymorphism	0.453886	neutral	0.01	damaging	0.097	benign	0.018	benign	2.2	pathogenic	0.984225	disease_causing	1.63213	1.21	TOLERATED	0.471178	neutral
20	5283098	C	T	PROKR2	ENSP00000217270	p.R248Q	pathogenic	0.0794409	neutral	0.28	benign	0.023	benign	0.016	benign	1.655	benign	0	polymorphism	1.53374	1.08	TOLERATED	0.438814	neutral
20	5283237	T	C	PROKR2	ENSP00000217270	p.S202G	pathogenic	0.146225	neutral	0.54	benign	0	benign	0.001	benign	0.68	benign	0	polymorphism	-0.268778	1.15	TOLERATED	0.436148	neutral
20	57484420	C	A	GNAS	ENSP00000265620	p.R201S	pathogenic	0.982804	deleterious	0	damaging	1	probably damaging	1	probably damaging	4.185	pathogenic	1	disease_causing	7.70886	NA	NA	0.745273	damaging
20	57485838	G	T	GNAS	ENSP00000360141	p.R1023L	Polymorphism	0.906165	deleterious	0	damaging	1	probably damaging	1	probably damaging	2.62	pathogenic	1	disease_causing	7.3267	-2.54	DAMAGING	0.617697	damaging
20	6057885	A	G	FERMT1	ENSP00000217289	p.S400P	pathogenic	0.871947	deleterious	0.01	damaging	0.992	probably damaging	0.856	possibly damaging	2.52	pathogenic	1	disease_causing	7.01299	-4.06	DAMAGING	0.504829	neutral
20	6064730	A	T	FERMT1	ENSP00000217289	p.W559R	pathogenic	0.751803	deleterious	0	damaging	1	probably damaging	1	probably damaging	2.955	pathogenic	1	disease_causing	6.0894	-1.36	TOLERATED	0.675069	damaging
20	6064805	C	T	FERMT1	ENSP00000217289	p.A534T	Polymorphism	0.0576243	neutral	0.43	benign	0.924	possibly damaging	0.272	benign	0.95	benign	0.992975	disease_causing	3.51342	-0.64	TOLERATED	0.509671	neutral
20	62319118	G	A	RTEL1	ENSP00000322287	p.M492I	pathogenic	0.655235	deleterious	0.02	damaging	0.079	benign	0.109	benign	2.285	pathogenic	0.999999	disease_causing	6.59063	-1.55	DAMAGING	0.597207	damaging
20	62319118	G	C	RTEL1	ENSP00000322287	p.M492I	pathogenic	0.655235	deleterious	0.02	damaging	0.079	benign	0.109	benign	2.285	pathogenic	0.999999	disease_causing	6.32357	-1.55	DAMAGING	0.597207	damaging
20	62319718	G	C	RTEL1	ENSP00000322287	p.E591D	pathogenic	0.57774	deleterious	0.2	benign	0.003	benign	0.01	benign	0.425	benign	0.652501	disease_causing	1.07646	-3.2	DAMAGING	0.501844	neutral
20	62319718	G	T	RTEL1	ENSP00000322287	p.E591D	pathogenic	0.57774	deleterious	0.2	benign	0.003	benign	0.01	benign	0.425	benign	0.65926	disease_causing	1.22335	-3.2	DAMAGING	0.501844	neutral
20	62319931	G	C	RTEL1	ENSP00000322287	p.E591D	pathogenic	0.643303	deleterious	0	damaging	0.998	probably damaging	0.992	probably damaging	3.59	pathogenic	0.999594	disease_causing	4.28843	-3.2	DAMAGING	0.692007	damaging
20	62322230	A	C	RTEL1	ENSP00000322287	p.Q829P	Polymorphism	0.160779	neutral	0.01	damaging	0	benign	0.001	benign	0.895	benign	0.020124	polymorphism	-0.721246	2.91	TOLERATED	0.369338	neutral
20	62324534	T	C	RTEL1	ENSP00000322287	p.F964L	pathogenic	0.705699	deleterious	0	damaging	0.346	benign	0.166	benign	2.135	pathogenic	0.995417	disease_causing	4.51635	3.06	TOLERATED	0.372906	neutral
20	62324536	T	A	RTEL1	ENSP00000322287	p.F964L	pathogenic	0.482295	neutral	0	damaging	0.346	benign	0.166	benign	2.135	pathogenic	0.940925	disease_causing	4.21826	3.06	TOLERATED	0.372906	neutral
20	9364980	A	C	PLCB4	ENSP00000278655	p.N329T	pathogenic	0.945536	deleterious	0	damaging	1	probably damaging	1	probably damaging	4.99	pathogenic	1	disease_causing	5.59293	-0.12	TOLERATED	0.841449	damaging
20	9401953	G	A	PLCB4	ENSP00000278655	p.G710S	Polymorphism	0.935989	deleterious	0	damaging	0.999	probably damaging	0.994	probably damaging	4.455	pathogenic	1	disease_causing	6.80857	2.24	TOLERATED	0.64647	damaging
2	121732662	G	C	GLI2	ENSP00000354586	p.D449H	Polymorphism	0.713092	deleterious	0	damaging	0.969	probably damaging	0.863	possibly damaging	2.125	pathogenic	0.999999	disease_causing	6.77403	1.26	TOLERATED	0.460442	neutral
2	121742099	G	T	GLI2	ENSP00000354586	p.S579I	Polymorphism	0.794183	deleterious	0	damaging	1	probably damaging	0.999	probably damaging	1.76	benign	1	disease_causing	6.74211	0.31	TOLERATED	0.478558	neutral
2	121742186	C	T	GLI2	ENSP00000354586	p.P608L	pathogenic	0.558103	deleterious	0	damaging	0.08	benign	0.01	benign	2.215	pathogenic	0.003798	polymorphism	2.81081	2.22	TOLERATED	0.417954	neutral
2	121742236	C	T	GLI2	ENSP00000354586	p.P625S	Polymorphism	0.144394	neutral	0.37	benign	0	benign	0	benign	0	benign	0.000866	polymorphism	1.08131	2.5	TOLERATED	0.370666	neutral
21	35742957	C	A	KCNE2	ENSP00000290310	p.F60L	pathogenic	0.816304	deleterious	0	damaging	0.999	probably damaging	0.996	probably damaging	2.16	pathogenic	0.993041	disease_causing	6.77212	-3.41	DAMAGING	0.575132	damaging
21	35742957	C	G	KCNE2	ENSP00000290310	p.F60L	pathogenic	0.816304	deleterious	0	damaging	0.999	probably damaging	0.996	probably damaging	2.16	pathogenic	0.993041	disease_causing	6.52688	-3.41	DAMAGING	0.575132	damaging
21	35742974	C	T	KCNE2	ENSP00000290310	p.A66V	Polymorphism	0.752925	deleterious	0.01	damaging	1	probably damaging	0.999	probably damaging	1.7	benign	0.999923	disease_causing	6.52848	-3.02	DAMAGING	0.545681	damaging
2	136669016	C	A	DARS	ENSP00000264161	p.L426F	Polymorphism	0.321531	neutral	0.01	damaging	0.996	probably damaging	0.956	probably damaging	3.14	pathogenic	1	disease_causing	5.83373	0.93	TOLERATED	0.696312	damaging
2	136669016	C	G	DARS	ENSP00000264161	p.L426F	Polymorphism	0.321531	neutral	0.01	damaging	0.996	probably damaging	0.956	probably damaging	3.14	pathogenic	1	disease_causing	5.51671	0.93	TOLERATED	0.696312	damaging
2	136680399	T	A	DARS	ENSP00000264161	p.M256L	pathogenic	0.698353	deleterious	0.01	damaging	0.924	possibly damaging	0.773	possibly damaging	1.755	benign	1	disease_causing	6.21349	1.09	TOLERATED	0.43487	neutral
21	37833300	C	G	CLDN14	ENSP00000339292	p.G232R	pathogenic	0.974079	deleterious	0.02	damaging	1	probably damaging	0.982	probably damaging	0.695	benign	1	disease_causing	6.03765	-1.91	DAMAGING	0.505854	neutral
21	37833738	T	C	CLDN14	ENSP00000339292	p.I86V	Polymorphism	0.0515229	neutral	0.73	benign	0.001	benign	0.01	benign	0.61	benign	0.783826	disease_causing	-0.03602	-2.34	DAMAGING	0.504272	neutral
21	37833983	G	A	CLDN14	ENSP00000339292	p.T4M	Polymorphism	0.359272	neutral	0.28	benign	0.315	benign	0.049	benign	-0.315	benign	0	polymorphism_automatic	0.361173	-1.89	DAMAGING	0.434995	neutral
21	44837493	C	T	SIK1	ENSP00000270162	p.G636S	pathogenic	0.0746167	neutral	NA	NA	0.01	benign	0.003	benign	0.895	benign	7e-05	polymorphism	0.620725	-0.59	TOLERATED	0.504791	neutral
21	44839247	T	A	SIK1	ENSP00000270162	p.S411C	pathogenic	0.0724616	neutral	0.03	damaging	0.85	possibly damaging	0.258	benign	1.555	benign	0	polymorphism	3.3654	-0.65	TOLERATED	0.529651	damaging
21	44840227	G	T	SIK1	ENSP00000270162	p.P287T	pathogenic	0.0754503	neutral	0.57	benign	0.002	benign	0.003	benign	1.65	benign	0	polymorphism	-0.794575	-0.72	TOLERATED	0.531788	damaging
21	44841593	C	T	SIK1	ENSP00000270162	p.D142N	Polymorphism	0.0671	neutral	0.63	benign	0	benign	0	benign	-0.5	benign	0.001908	polymorphism	0.906407	1.85	TOLERATED	0.369446	neutral
2	15378794	C	T	NBAS	ENSP00000281513	p.R1914H	pathogenic	0.820153	deleterious	0	damaging	1	probably damaging	0.964	probably damaging	2.24	pathogenic	0.999996	disease_causing	7.32386	2.69	TOLERATED	0.560653	damaging
2	15542338	A	T	NBAS	ENSP00000281513	p.C1009S	Polymorphism	0.02024	neutral	0.9	benign	0	benign	0	benign	-1.59	benign	0	polymorphism	-1.91227	2.64	TOLERATED	0.295132	neutral
2	15555762	C	A	NBAS	ENSP00000281513	p.V949L	Polymorphism	0.099173	neutral	0.36	benign	0	benign	0.002	benign	-1.525	benign	0	polymorphism	2.1124	2.39	TOLERATED	0.303084	neutral
2	160994296	G	T	ITGB6	ENSP00000283249	p.P437T	Polymorphism	0.888141	deleterious	0	damaging	1	probably damaging	0.999	probably damaging	2.46	pathogenic	1	disease_causing	5.60032	-1.44	TOLERATED	0.618419	damaging
2	161029176	A	C	ITGB6	ENSP00000283249	p.H275Q	pathogenic	0.853975	deleterious	0	damaging	1	probably damaging	0.999	probably damaging	3.705	pathogenic	0.999991	disease_causing	5.13452	-3.6	DAMAGING	0.704181	damaging
2	166165692	T	A	SCN2A	ENSP00000283256	p.V208E	pathogenic	0.622418	deleterious	0	damaging	1	probably damaging	0.999	probably damaging	NA	NA	0.999963	disease_causing	5.36405	-5.09	DAMAGING	0.581184	damaging
2	166165703	A	G	SCN2A	ENSP00000283256	p.N212D	pathogenic	0.652081	deleterious	0.01	damaging	0.999	probably damaging	0.997	probably damaging	NA	NA	0.999946	disease_causing	4.88042	-4.98	DAMAGING	0.577011	damaging
2	166165707	T	A	SCN2A	ENSP00000283256	p.V213D	pathogenic	0.592041	deleterious	0	damaging	0.992	probably damaging	0.936	probably damaging	NA	NA	1	disease_causing	5.24655	-5.1	DAMAGING	0.581563	damaging
2	166166841	A	T	SCN2A	ENSP00000283256	p.T236S	pathogenic	0.765064	deleterious	0	damaging	0.999	probably damaging	0.995	probably damaging	2.32	pathogenic	0.999954	disease_causing	3.24256	-5.12	DAMAGING	0.614924	damaging
2	166172168	G	A	SCN2A	ENSP00000283256	p.R524Q	Polymorphism	0.281142	neutral	0.35	benign	0.006	benign	0	benign	0.41	benign	0.025916	polymorphism	1.98439	-2.62	DAMAGING	0.49505	neutral
2	166731285	G	C	TTC21B	ENSP00000243344	p.R1311G	Polymorphism	0.833137	deleterious	0	damaging	0.996	probably damaging	0.866	possibly damaging	3.07	pathogenic	0.999999	disease_causing	6.81195	-0.05	TOLERATED	0.658093	damaging
2	166732698	C	G	TTC21B	ENSP00000243344	p.D1284H	Polymorphism	0.822108	deleterious	0	damaging	1	probably damaging	0.999	probably damaging	2.77	pathogenic	1	disease_causing	6.74687	1.09	TOLERATED	0.542362	damaging
2	166747148	T	C	TTC21B	ENSP00000243344	p.Y1035C	Polymorphism	0.822526	deleterious	0.01	damaging	1	probably damaging	0.959	probably damaging	2.83	pathogenic	1	disease_causing	4.94274	-0.06	TOLERATED	0.619862	damaging
2	166747417	A	G	TTC21B	ENSP00000243344	p.M1011T	pathogenic	0.803264	deleterious	0.07	benign	0.824	possibly damaging	0.142	benign	1.39	benign	1	disease_causing	2.08034	0.64	TOLERATED	0.470533	neutral
2	166747418	T	C	TTC21B	ENSP00000243344	p.M1011V	Polymorphism	0.782275	deleterious	0.17	benign	0.323	benign	0.079	benign	1.39	benign	0.999896	disease_causing	1.36753	0.62	TOLERATED	0.47153	neutral
2	166764219	T	C	TTC21B	ENSP00000243344	p.K846R	Polymorphism	0.777624	deleterious	0.42	benign	0	benign	0.001	benign	0.63	benign	0.06782	polymorphism	1.18779	0.81	TOLERATED	0.452231	neutral
2	166770125	A	T	TTC21B	ENSP00000243344	p.S724T	Polymorphism	0.745505	neutral	1	benign	0.001	benign	0.004	benign	0.26	benign	0.999162	disease_causing	-0.048879	0.77	TOLERATED	0.437256	neutral
2	166771915	T	C	TTC21B	ENSP00000243344	p.H645R	Polymorphism	0.778423	deleterious	0.01	damaging	0.282	benign	0.111	benign	0.2	benign	0.68122	disease_causing	3.22895	-0.85	TOLERATED	0.468948	neutral
2	166773820	G	A	TTC21B	ENSP00000243344	p.R616C	Polymorphism	0.863138	deleterious	0.07	benign	0.203	benign	0.027	benign	1.72	benign	1	disease_causing	2.67396	-0.97	TOLERATED	0.549785	damaging
2	166785759	G	C	TTC21B	ENSP00000243344	p.D424E	Polymorphism	0.688977	neutral	1	benign	0.043	benign	0.011	benign	0.68	benign	0.999125	disease_causing	-0.755953	0.51	TOLERATED	0.462424	neutral
2	166785759	G	T	TTC21B	ENSP00000243344	p.D424E	Polymorphism	0.688977	neutral	1	benign	0.043	benign	0.011	benign	0.68	benign	0.999147	disease_causing	-0.611195	0.51	TOLERATED	0.462424	neutral
2	166785796	T	C	TTC21B	ENSP00000243344	p.Q412R	Polymorphism	0.770354	deleterious	0.31	benign	0.004	benign	0.004	benign	1.375	benign	0.986734	disease_causing	1.19836	1.29	TOLERATED	0.434595	neutral
2	166788324	T	C	TTC21B	ENSP00000243344	p.M280V	Polymorphism	0.764127	deleterious	0.54	benign	0	benign	0	benign	0.345	benign	1e-05	polymorphism	0.101781	1.43	TOLERATED	0.417605	neutral
2	166789554	C	T	TTC21B	ENSP00000243344	p.D242N	Polymorphism	0.807304	deleterious	0.18	benign	0.058	benign	0.022	benign	1.07	benign	0.999998	disease_causing	3.85605	0.69	TOLERATED	0.466728	neutral
2	166797582	T	A	TTC21B	ENSP00000243344	p.Q222L	Polymorphism	0.877152	deleterious	1	benign	0.034	benign	0.012	benign	0.815	benign	0.998736	disease_causing	2.32364	0.17	TOLERATED	0.47824	neutral
2	166805969	T	C	TTC21B	ENSP00000243344	p.K66R	Polymorphism	0.781003	deleterious	0.2	benign	0.034	benign	0.012	benign	1.345	benign	0.996833	disease_causing	1.60988	0.56	TOLERATED	0.475286	neutral
2	166847921	A	G	SCN1A	ENSP00000303540	p.I1955T	Polymorphism	0.119885	neutral	0.56	benign	0.002	benign	0.008	benign	0.145	benign	0.008278	polymorphism	0.487471	-3.8	DAMAGING	0.500705	neutral
2	166848146	C	T	SCN1A	ENSP00000303540	p.G1880E	pathogenic	0.447005	neutral	0.04	damaging	0.112	benign	0.106	benign	1.52	benign	0.999996	disease_causing	2.98002	-3.9	DAMAGING	0.559099	damaging
2	166848221	G	A	SCN1A	ENSP00000303540	p.P1855L	pathogenic	0.887605	deleterious	0	damaging	1	probably damaging	0.999	probably damaging	3.225	pathogenic	1	disease_causing	6.21697	-4.36	DAMAGING	0.662752	damaging
2	166848230	A	T	SCN1A	ENSP00000303540	p.M1852K	pathogenic	0.85437	deleterious	0	damaging	0.996	probably damaging	0.996	probably damaging	3.445	pathogenic	0.999998	disease_causing	5.43174	-4.28	DAMAGING	0.679632	damaging
2	166848291	C	G	SCN1A	ENSP00000303540	p.A1832P	pathogenic	0.875699	deleterious	0	damaging	1	probably damaging	0.997	probably damaging	3.165	pathogenic	1	disease_causing	6.408	-4	DAMAGING	0.657233	damaging
2	166848360	A	G	SCN1A	ENSP00000303540	p.Y1781H	pathogenic	0.859715	deleterious	0	damaging	1	probably damaging	0.999	probably damaging	3.505	pathogenic	0.999999	disease_causing	5.33161	-4.98	DAMAGING	0.684854	damaging
2	166848440	A	T	SCN1A	ENSP00000303540	p.I1771N	pathogenic	0.930523	deleterious	0	damaging	1	probably damaging	0.999	probably damaging	4.125	pathogenic	1	disease_causing	5.89043	-5.22	DAMAGING	0.73802	damaging
2	166848441	T	A	SCN1A	ENSP00000303540	p.I1771F	pathogenic	0.911476	deleterious	0	damaging	1	probably damaging	0.999	probably damaging	4.125	pathogenic	1	disease_causing	5.95242	-4.97	DAMAGING	0.737524	damaging
2	166848476	A	G	SCN1A	ENSP00000303540	p.I1770T	pathogenic	0.86374	deleterious	0	damaging	0.999	probably damaging	0.982	probably damaging	2.835	pathogenic	0.999999	disease_causing	5.55027	-5.27	DAMAGING	0.646755	damaging
2	166848476	A	T	SCN1A	ENSP00000303540	p.I1770N	pathogenic	0.900353	deleterious	0	damaging	0.999	probably damaging	0.996	probably damaging	3.345	pathogenic	1	disease_causing	6.04422	-5.24	DAMAGING	0.679823	damaging
2	166848477	T	A	SCN1A	ENSP00000303540	p.I1770F	pathogenic	0.812124	deleterious	0	damaging	0.999	probably damaging	0.982	probably damaging	2.59	pathogenic	1	disease_causing	6.14831	-5.19	DAMAGING	0.631004	damaging
2	166848490	A	C	SCN1A	ENSP00000303540	p.F1765L	pathogenic	0.659578	deleterious	0	damaging	0.999	probably damaging	0.975	probably damaging	2.92	pathogenic	0.99926	disease_causing	4.31965	-5.12	DAMAGING	0.650146	damaging
2	166848492	A	G	SCN1A	ENSP00000303540	p.F1765L	pathogenic	0.860106	deleterious	0	damaging	0.999	probably damaging	0.975	probably damaging	2.92	pathogenic	0.999997	disease_causing	5.87649	-5.12	DAMAGING	0.650146	damaging
2	166848497	A	T	SCN1A	ENSP00000303540	p.I1763N	pathogenic	0.913216	deleterious	0	damaging	1	probably damaging	0.999	probably damaging	3.705	pathogenic	1	disease_causing	5.80017	-5.05	DAMAGING	0.70466	damaging
2	166848521	T	C	SCN1A	ENSP00000303540	p.D1727G	pathogenic	0.780435	deleterious	0	damaging	0.997	probably damaging	0.942	probably damaging	1.71	benign	0.99999	disease_causing	5.33939	-3.14	DAMAGING	0.565945	damaging
2	166848569	G	A	SCN1A	ENSP00000303540	p.P1739L	pathogenic	0.888053	deleterious	0	damaging	1	probably damaging	0.993	probably damaging	3.12	pathogenic	0.999999	disease_causing	5.21642	-4.23	DAMAGING	0.654462	damaging
2	166848683	A	G	SCN1A	ENSP00000303540	p.I1673T	pathogenic	0.858646	deleterious	0	damaging	1	probably damaging	0.989	probably damaging	2.835	pathogenic	0.999999	disease_causing	5.55851	-5.03	DAMAGING	0.64287	damaging
2	166848723	C	A	SCN1A	ENSP00000303540	p.G1688W	pathogenic	0.913207	deleterious	0	damaging	1	probably damaging	1	probably damaging	4.655	pathogenic	1	disease_causing	7.01257	-4.45	DAMAGING	0.772936	damaging
2	166848735	A	C	SCN1A	ENSP00000303540	p.Y1684D	pathogenic	0.937436	deleterious	0	damaging	1	probably damaging	0.999	probably damaging	3.865	pathogenic	1	disease_causing	5.4785	-5.12	DAMAGING	0.716916	damaging
2	166848737	A	G	SCN1A	ENSP00000303540	p.I1683T	pathogenic	0.901747	deleterious	0	damaging	1	probably damaging	0.998	probably damaging	3.64	pathogenic	0.999999	disease_causing	5.35926	-5.37	DAMAGING	0.702653	damaging
2	166848738	T	A	SCN1A	ENSP00000303540	p.I1683F	pathogenic	0.869589	deleterious	0	damaging	1	probably damaging	0.999	probably damaging	3.5	pathogenic	1	disease_causing	6.0731	-5.38	DAMAGING	0.692631	damaging
2	166848767	A	G	SCN1A	ENSP00000303540	p.I1673T	pathogenic	0.90877	deleterious	0	damaging	1	probably damaging	0.998	probably damaging	3.855	pathogenic	0.999999	disease_causing	5.39134	-5.03	DAMAGING	0.715833	damaging
2	166848770	T	A	SCN1A	ENSP00000303540	p.N1672I	pathogenic	0.916397	deleterious	0	damaging	1	probably damaging	0.999	probably damaging	4.06	pathogenic	1	disease_causing	5.55889	-5.11	DAMAGING	0.731416	damaging
2	166848782	G	A	SCN1A	ENSP00000303540	p.P1668L	pathogenic	0.917678	deleterious	0	damaging	1	probably damaging	0.999	probably damaging	4.08	pathogenic	1	disease_causing	5.18884	-4.36	DAMAGING	0.731362	damaging
2	166848785	A	G	SCN1A	ENSP00000303540	p.L1667P	pathogenic	0.915429	deleterious	0	damaging	1	probably damaging	0.999	probably damaging	4.34	pathogenic	1	disease_causing	4.96687	-5.18	DAMAGING	0.751282	damaging
2	166848806	A	G	SCN1A	ENSP00000303540	p.L1660P	pathogenic	0.917191	deleterious	0	damaging	1	probably damaging	0.999	probably damaging	4.38	pathogenic	1	disease_causing	5.83674	-5.32	DAMAGING	0.754747	damaging
2	166848827	G	T	SCN1A	ENSP00000303540	p.A1653E	pathogenic	0.929415	deleterious	0	damaging	1	probably damaging	0.999	probably damaging	4.175	pathogenic	1	disease_causing	5.9811	-5.03	DAMAGING	0.739315	damaging
2	166848859	C	A	SCN1A	ENSP00000303540	p.R1642S	pathogenic	0.934235	deleterious	0	damaging	1	probably damaging	0.998	probably damaging	4.55	pathogenic	0.999698	disease_causing	6.00933	-5.13	DAMAGING	0.765596	damaging
2	166848872	A	G	SCN1A	ENSP00000303540	p.I1638T	pathogenic	0.903895	deleterious	0	damaging	1	probably damaging	0.998	probably damaging	3.755	pathogenic	0.999999	disease_causing	5.56223	-4.96	DAMAGING	0.707971	damaging
2	166848897	C	A	SCN1A	ENSP00000303540	p.V1630L	pathogenic	0.511275	neutral	0.09	benign	0.247	benign	0.17	benign	1.9	benign	1	disease_causing	5.59826	-4.35	DAMAGING	0.572262	damaging
2	166850694	T	C	SCN1A	ENSP00000303540	p.N1605S	pathogenic	0.893786	deleterious	0	damaging	1	probably damaging	0.998	probably damaging	3.63	pathogenic	0.999998	disease_causing	5.12644	-5.62	DAMAGING	0.704553	damaging
2	166850721	C	T	SCN1A	ENSP00000303540	p.R1596H	pathogenic	0.860494	deleterious	0	damaging	1	probably damaging	0.999	probably damaging	2.88	pathogenic	1	disease_causing	7.61593	-4.51	DAMAGING	0.639151	damaging
2	166850733	A	G	SCN1A	ENSP00000303540	p.L1592P	pathogenic	0.859405	deleterious	0	damaging	0.744	possibly damaging	0.621	possibly damaging	3.97	pathogenic	1	disease_causing	5.91619	-5.2	DAMAGING	0.724939	damaging
2	166850733	A	T	SCN1A	ENSP00000303540	p.L1592H	pathogenic	0.851689	deleterious	0	damaging	0.917	possibly damaging	0.688	possibly damaging	3.625	pathogenic	0.995548	disease_causing	5.6205	-5.2	DAMAGING	0.699647	damaging
2	166850877	T	C	SCN1A	ENSP00000303540	p.D1544G	pathogenic	0.932423	deleterious	0	damaging	1	probably damaging	0.992	probably damaging	3.985	pathogenic	1	disease_causing	5.97628	-4.56	DAMAGING	0.723528	damaging
2	166854563	G	C	SCN1A	ENSP00000303540	p.N1476K	pathogenic	0.804253	deleterious	0	damaging	0.999	probably damaging	0.994	probably damaging	4.16	pathogenic	0.999515	disease_causing	3.83437	-5.67	DAMAGING	0.73766	damaging
2	166854563	G	T	SCN1A	ENSP00000303540	p.N1476K	pathogenic	0.804253	deleterious	0	damaging	0.999	probably damaging	0.994	probably damaging	4.16	pathogenic	0.999563	disease_causing	3.99463	-5.67	DAMAGING	0.73766	damaging
2	166854575	T	C	SCN1A	ENSP00000303540	p.I1483M	pathogenic	0.717334	deleterious	0	damaging	0.999	probably damaging	0.994	probably damaging	4.17	pathogenic	0.997057	disease_causing	4.5179	-4.41	DAMAGING	0.737894	damaging
2	166854596	G	C	SCN1A	ENSP00000303540	p.N1476K	pathogenic	0.794308	deleterious	0	damaging	0.054	benign	0.028	benign	4.925	pathogenic	0.997373	disease_causing	5.14277	-5.67	DAMAGING	0.790755	damaging
2	166854596	G	T	SCN1A	ENSP00000303540	p.N1476K	pathogenic	0.794308	deleterious	0	damaging	0.054	benign	0.028	benign	4.925	pathogenic	0.997385	disease_causing	5.2804	-5.67	DAMAGING	0.790755	damaging
2	166854629	A	C	SCN1A	ENSP00000303540	p.I1437M	pathogenic	0.758073	deleterious	0	damaging	0.996	probably damaging	0.969	probably damaging	3.21	pathogenic	0.998192	disease_causing	4.46125	-4.62	DAMAGING	0.668879	damaging
2	166854640	A	G	SCN1A	ENSP00000303540	p.Y1462H	pathogenic	0.903528	deleterious	0	damaging	0.996	probably damaging	0.969	probably damaging	4.355	pathogenic	0.999976	disease_causing	6.12344	-5.29	DAMAGING	0.752877	damaging
2	166854664	C	T	SCN1A	ENSP00000303540	p.E1454K	pathogenic	0.861975	deleterious	0	damaging	0.985	probably damaging	0.727	possibly damaging	3.61	pathogenic	1	disease_causing	7.03811	-4.94	DAMAGING	0.696866	damaging
2	166854673	G	A	SCN1A	ENSP00000303540	p.P1451S	pathogenic	0.889714	deleterious	0	damaging	0.985	probably damaging	0.86	possibly damaging	3.865	pathogenic	1	disease_causing	6.26887	-4.84	DAMAGING	0.715804	damaging
2	166856273	C	A	SCN1A	ENSP00000303540	p.G1433V	pathogenic	0.940466	deleterious	0	damaging	0.985	probably damaging	0.802	possibly damaging	5.125	pathogenic	1	disease_causing	6.9669	-7.54	DAMAGING	0.822593	damaging
2	166858999	G	A	SCN1A	ENSP00000303540	p.L1423F	pathogenic	0.854059	deleterious	0	damaging	0.907	possibly damaging	0.663	possibly damaging	3.265	pathogenic	0.999995	disease_causing	5.8391	-4.31	DAMAGING	0.66592	damaging
2	166859016	T	C	SCN1A	ENSP00000303540	p.N1417S	pathogenic	0.746635	deleterious	0	damaging	0.964	probably damaging	0.801	possibly damaging	2.23	pathogenic	0.999994	disease_causing	4.67495	-4.16	DAMAGING	0.590641	damaging
2	166859026	T	C	SCN1A	ENSP00000303540	p.N1414D	pathogenic	0.904221	deleterious	0	damaging	0.964	probably damaging	0.801	possibly damaging	4.225	pathogenic	0.999994	disease_causing	5.30577	-5.17	DAMAGING	0.742897	damaging
2	166859052	G	A	SCN1A	ENSP00000303540	p.T1394I	pathogenic	0.450721	neutral	0.04	damaging	0.217	benign	0.128	benign	1.41	benign	0.389555	polymorphism	2.04919	-4.07	DAMAGING	0.58213	damaging
2	166859079	C	T	SCN1A	ENSP00000303540	p.C1396Y	pathogenic	0.938146	deleterious	0	damaging	0.988	probably damaging	0.832	possibly damaging	4.455	pathogenic	0.999995	disease_causing	5.53367	-4.37	DAMAGING	0.759755	damaging
2	166859085	G	A	SCN1A	ENSP00000303540	p.T1394I	pathogenic	0.552778	deleterious	0	damaging	0.005	benign	0.007	benign	2.79	pathogenic	0.056758	polymorphism	2.09219	-4.07	DAMAGING	0.628294	damaging
2	166859111	A	C	SCN1A	ENSP00000303540	p.F1357L	pathogenic	0.168181	neutral	0.31	benign	0.068	benign	0.06	benign	0.15	benign	0.012423	polymorphism	-0.279619	-4.75	DAMAGING	0.502347	neutral
2	166859111	A	T	SCN1A	ENSP00000303540	p.F1357L	pathogenic	0.168181	neutral	0.31	benign	0.068	benign	0.06	benign	0.15	benign	0.013834	polymorphism	-0.124781	-4.75	DAMAGING	0.502347	neutral
2	166859113	A	G	SCN1A	ENSP00000303540	p.F1357L	pathogenic	0.254065	neutral	0.31	benign	0.068	benign	0.06	benign	0.15	benign	0.952164	disease_causing	1.40618	-4.75	DAMAGING	0.502347	neutral
2	166859133	T	G	SCN1A	ENSP00000303540	p.N1378T	pathogenic	0.938456	deleterious	0	damaging	0.983	probably damaging	0.699	possibly damaging	2.9	pathogenic	0.99982	disease_causing	4.96959	-4.89	DAMAGING	0.645827	damaging
2	166859134	T	G	SCN1A	ENSP00000303540	p.N1378H	pathogenic	0.910269	deleterious	0	damaging	0.998	probably damaging	0.891	possibly damaging	2.765	pathogenic	0.999724	disease_causing	4.92366	-4.96	DAMAGING	0.637651	damaging
2	166859158	C	G	SCN1A	ENSP00000303540	p.A1370P	pathogenic	0.912371	deleterious	0	damaging	1	probably damaging	0.998	probably damaging	3.8	pathogenic	1	disease_causing	6.05289	-4.39	DAMAGING	0.70869	damaging
2	166859194	A	G	SCN1A	ENSP00000303540	p.W1358R	pathogenic	0.957774	deleterious	0	damaging	0.999	probably damaging	0.998	probably damaging	4.51	pathogenic	1	disease_causing	5.36658	-4.95	DAMAGING	0.763236	damaging
2	166859194	A	T	SCN1A	ENSP00000303540	p.W1358R	pathogenic	0.940713	deleterious	0	damaging	0.999	probably damaging	0.998	probably damaging	4.51	pathogenic	1	disease_causing	5.31701	-4.95	DAMAGING	0.763236	damaging
2	166859195	G	C	SCN1A	ENSP00000303540	p.F1357L	pathogenic	0.726108	deleterious	0	damaging	0.512	possibly damaging	0.254	benign	1.9	benign	0.999971	disease_causing	5.72595	-4.75	DAMAGING	0.583315	damaging
2	166859195	G	T	SCN1A	ENSP00000303540	p.F1357L	pathogenic	0.726108	deleterious	0	damaging	0.512	possibly damaging	0.254	benign	1.9	benign	0.999971	disease_causing	5.80889	-4.75	DAMAGING	0.583315	damaging
2	166859217	A	C	SCN1A	ENSP00000303540	p.V1350G	pathogenic	0.914878	deleterious	0	damaging	0.993	probably damaging	0.851	possibly damaging	4.7	pathogenic	1	disease_causing	4.62481	-5.37	DAMAGING	0.77625	damaging
2	166866272	G	A	SCN1A	ENSP00000303540	p.A1320V	pathogenic	0.765092	deleterious	0.03	damaging	0.997	probably damaging	0.896	possibly damaging	1.74	benign	1	disease_causing	6.88071	-4.65	DAMAGING	0.579926	damaging
2	166866283	C	G	SCN1A	ENSP00000303540	p.R1316S	pathogenic	0.896079	deleterious	0	damaging	0.894	possibly damaging	0.491	possibly damaging	4.975	pathogenic	0.999665	disease_causing	5.53231	-5	DAMAGING	0.793022	damaging
2	166868636	C	T	SCN1A	ENSP00000303540	p.D1288N	pathogenic	0.933865	deleterious	0	damaging	0.964	probably damaging	0.801	possibly damaging	4.425	pathogenic	1	disease_causing	7.47089	-5.79	DAMAGING	0.759937	damaging
2	166868650	G	T	SCN1A	ENSP00000303540	p.A1255D	pathogenic	0.921212	deleterious	0	damaging	0.996	probably damaging	0.919	probably damaging	3.68	pathogenic	0.999999	disease_causing	6.60231	-5.04	DAMAGING	0.702977	damaging
2	166868701	T	G	SCN1A	ENSP00000303540	p.E1266A	pathogenic	0.964989	deleterious	0	damaging	0.996	probably damaging	0.99	probably damaging	5.325	pathogenic	1	disease_causing	6.32082	-5.16	DAMAGING	0.812337	damaging
2	166868751	C	A	SCN1A	ENSP00000303540	p.K1249N	pathogenic	0.441691	neutral	0	damaging	1	probably damaging	0.999	probably damaging	1.685	benign	0.998971	disease_causing	5.72574	-4.33	DAMAGING	0.570836	damaging
2	166870271	G	A	SCN1A	ENSP00000303540	p.L1230F	pathogenic	0.821727	deleterious	0	damaging	0.22	benign	0.059	benign	2.52	pathogenic	1	disease_causing	6.6428	-4.52	DAMAGING	0.614731	damaging
2	166870298	C	T	SCN1A	ENSP00000303540	p.E1221K	pathogenic	0.841418	deleterious	0.01	damaging	0.831	possibly damaging	0.41	benign	2.79	pathogenic	1	disease_causing	7.31582	-3.46	DAMAGING	0.62586	damaging
2	166870336	C	T	SCN1A	ENSP00000303540	p.R1208K	pathogenic	0.890242	deleterious	0	damaging	0.972	probably damaging	0.699	possibly damaging	3.745	pathogenic	0.999982	disease_causing	7.0475	-4.69	DAMAGING	0.705748	damaging
2	166870348	C	G	SCN1A	ENSP00000303540	p.W1204S	pathogenic	0.930403	deleterious	0	damaging	0.993	probably damaging	0.699	possibly damaging	3.42	pathogenic	1	disease_causing	7.01014	-3.09	DAMAGING	0.686637	damaging
2	166892662	G	T	SCN1A	ENSP00000303540	p.P1109T	Polymorphism	0.807811	deleterious	0	damaging	1	probably damaging	0.998	probably damaging	2.455	pathogenic	1	disease_causing	5.39651	-1.91	DAMAGING	0.610219	damaging
2	166892752	C	T	SCN1A	ENSP00000303540	p.V1079I	Polymorphism	0.267147	neutral	0.24	benign	0.015	benign	0.029	benign	1.04	benign	0.037647	polymorphism	2.52494	-1.73	DAMAGING	0.523346	damaging
2	166892886	A	G	SCN1A	ENSP00000303540	p.I1034T	Polymorphism	0.575099	deleterious	0.01	damaging	0.062	benign	0.035	benign	2.08	pathogenic	0.996072	disease_causing	2.01519	-1.89	DAMAGING	0.570121	damaging
2	166892936	A	C	SCN1A	ENSP00000303540	p.D1006E	pathogenic	0.0100729	neutral	0.26	benign	0.004	benign	0.012	benign	-0.11	benign	0.007343	polymorphism	0.471587	-2.53	DAMAGING	0.449473	neutral
2	166892936	A	T	SCN1A	ENSP00000303540	p.D1006E	pathogenic	0.0100729	neutral	0.26	benign	0.004	benign	0.012	benign	-0.11	benign	0.007636	polymorphism	0.630771	-2.53	DAMAGING	0.449473	neutral
2	166892969	A	C	SCN1A	ENSP00000303540	p.D1006E	pathogenic	0.103544	neutral	0.07	benign	0.925	possibly damaging	0.519	possibly damaging	2.175	pathogenic	0.987165	disease_causing	2.51038	-2.53	DAMAGING	0.57408	damaging
2	166892969	A	T	SCN1A	ENSP00000303540	p.D1006E	pathogenic	0.103544	neutral	0.07	benign	0.925	possibly damaging	0.519	possibly damaging	2.175	pathogenic	0.988183	disease_causing	2.56157	-2.53	DAMAGING	0.57408	damaging
2	166893008	G	C	SCN1A	ENSP00000303540	p.S993R	pathogenic	0.774153	deleterious	0	damaging	0.194	benign	0.092	benign	3.6	pathogenic	0.999878	disease_causing	4.81945	-4.46	DAMAGING	0.692623	damaging
2	166893008	G	T	SCN1A	ENSP00000303540	p.S993R	pathogenic	0.774153	deleterious	0	damaging	0.194	benign	0.092	benign	3.6	pathogenic	0.999882	disease_causing	4.98331	-4.46	DAMAGING	0.692623	damaging
2	166893010	T	G	SCN1A	ENSP00000303540	p.S993R	pathogenic	0.917642	deleterious	0	damaging	0.194	benign	0.092	benign	3.6	pathogenic	1	disease_causing	5.72584	-4.46	DAMAGING	0.692623	damaging
2	166893026	A	C	SCN1A	ENSP00000303540	p.F987L	pathogenic	0.803488	deleterious	0	damaging	0.068	benign	0.06	benign	2.54	pathogenic	0.999527	disease_causing	5.03418	-4.8	DAMAGING	0.621309	damaging
2	166893026	A	T	SCN1A	ENSP00000303540	p.F987L	pathogenic	0.803488	deleterious	0	damaging	0.068	benign	0.06	benign	2.54	pathogenic	0.999527	disease_causing	5.10946	-4.8	DAMAGING	0.621309	damaging
2	166894296	C	A	SCN1A	ENSP00000303540	p.G979V	pathogenic	0.901759	deleterious	0	damaging	0.068	benign	0.06	benign	2.835	pathogenic	1	disease_causing	6.64878	-5.09	DAMAGING	0.644009	damaging
2	166894304	C	A	SCN1A	ENSP00000303540	p.M976I	pathogenic	0.521215	neutral	0	damaging	0.941	possibly damaging	0.699	possibly damaging	0.495	benign	0.999981	disease_causing	5.20272	-4.58	DAMAGING	0.53759	damaging
2	166894304	C	G	SCN1A	ENSP00000303540	p.M976I	pathogenic	0.605599	deleterious	0	damaging	0.941	possibly damaging	0.699	possibly damaging	0.495	benign	0.999981	disease_causing	4.67763	-4.58	DAMAGING	0.53759	damaging
2	166894332	A	T	SCN1A	ENSP00000303540	p.M956K	pathogenic	0.455702	neutral	0	damaging	0.074	benign	0.029	benign	1.615	benign	0.999906	disease_causing	5.44309	-4.37	DAMAGING	0.575867	damaging
2	166894353	A	G	SCN1A	ENSP00000303540	p.M960T	pathogenic	0.884232	deleterious	0	damaging	0.297	benign	0.202	benign	3.005	pathogenic	0.999999	disease_causing	5.43614	-4.45	DAMAGING	0.646957	damaging
2	166894365	A	T	SCN1A	ENSP00000303540	p.M956K	pathogenic	0.929376	deleterious	0	damaging	0.068	benign	0.025	benign	3.765	pathogenic	1	disease_causing	5.8057	-4.37	DAMAGING	0.706403	damaging
2	166894384	C	G	SCN1A	ENSP00000303540	p.G950R	pathogenic	0.928873	deleterious	0	damaging	0.473	possibly damaging	0.125	benign	3.945	pathogenic	1	disease_causing	6.55969	-5.19	DAMAGING	0.723019	damaging
2	166894384	C	T	SCN1A	ENSP00000303540	p.G950R	pathogenic	0.902254	deleterious	0	damaging	0.473	possibly damaging	0.125	benign	3.945	pathogenic	1	disease_causing	6.83763	-5.19	DAMAGING	0.723019	damaging
2	166894387	A	T	SCN1A	ENSP00000303540	p.C949S	pathogenic	0.800996	deleterious	0	damaging	0.979	probably damaging	0.854	possibly damaging	2.65	pathogenic	1	disease_causing	5.05456	-4.8	DAMAGING	0.628073	damaging
2	166894434	T	G	SCN1A	ENSP00000303540	p.H933P	pathogenic	0.872117	deleterious	0	damaging	0.98	probably damaging	0.754	possibly damaging	3.16	pathogenic	1	disease_causing	5.45665	-4.95	DAMAGING	0.663806	damaging
2	166894436	C	A	SCN1A	ENSP00000303540	p.W932C	pathogenic	0.935295	deleterious	0	damaging	0.994	probably damaging	0.973	probably damaging	3.755	pathogenic	1	disease_causing	7.04505	-4.93	DAMAGING	0.707825	damaging
2	166894436	C	G	SCN1A	ENSP00000303540	p.W932C	pathogenic	0.935295	deleterious	0	damaging	0.994	probably damaging	0.973	probably damaging	3.755	pathogenic	1	disease_causing	6.76893	-4.93	DAMAGING	0.707825	damaging
2	166894440	C	T	SCN1A	ENSP00000303540	p.R931H	pathogenic	0.801883	deleterious	0	damaging	0.417	benign	0.167	benign	2.45	pathogenic	1	disease_causing	7.48491	-4.95	DAMAGING	0.618652	damaging
2	166894462	C	T	SCN1A	ENSP00000303540	p.A924T	Polymorphism	0.0116056	neutral	0.12	benign	0.132	benign	0.027	benign	-0.34	benign	0	polymorphism	1.52729	-4.94	DAMAGING	0.498097	neutral
2	166894513	C	A	SCN1A	ENSP00000303540	p.V896F	pathogenic	0.680048	deleterious	0	damaging	0.999	probably damaging	0.996	probably damaging	1.26	benign	1	disease_causing	5.72122	-5.07	DAMAGING	0.577813	damaging
2	166894513	C	G	SCN1A	ENSP00000303540	p.V896L	pathogenic	0.559066	deleterious	0	damaging	0.99	probably damaging	0.978	probably damaging	0.44	benign	1	disease_causing	6.26313	-4.4	DAMAGING	0.542187	damaging
2	166894513	C	T	SCN1A	ENSP00000303540	p.V896I	pathogenic	0.515909	neutral	0	damaging	0.99	probably damaging	0.978	probably damaging	0.405	benign	0.999999	disease_causing	6.22685	-4.96	DAMAGING	0.535279	damaging
2	166894563	A	G	SCN1A	ENSP00000303540	p.L890P	pathogenic	0.933007	deleterious	0	damaging	0.999	probably damaging	0.892	possibly damaging	3.725	pathogenic	1	disease_causing	5.5799	-5.53	DAMAGING	0.709994	damaging
2	166895993	G	T	SCN1A	ENSP00000303540	p.S843R	pathogenic	0.911146	deleterious	0	damaging	0.997	probably damaging	0.986	probably damaging	4.675	pathogenic	0.999707	disease_causing	5.60263	-5.21	DAMAGING	0.773847	damaging
2	166895997	A	C	SCN1A	ENSP00000303540	p.L842R	pathogenic	0.924848	deleterious	0	damaging	0.99	probably damaging	0.836	possibly damaging	3.945	pathogenic	0.999985	disease_causing	6.14082	-4.48	DAMAGING	0.720412	damaging
2	166896087	G	A	SCN1A	ENSP00000303540	p.T812I	pathogenic	0.406561	neutral	0	damaging	0.665	possibly damaging	0.261	benign	1.815	benign	0.999999	disease_causing	5.04585	-5.17	DAMAGING	0.594909	damaging
2	166897802	A	G	SCN1A	ENSP00000303540	p.M785T	pathogenic	0.918783	deleterious	0	damaging	0.981	probably damaging	0.962	probably damaging	3.525	pathogenic	1	disease_causing	5.47387	-4.42	DAMAGING	0.68673	damaging
2	166897872	T	C	SCN1A	ENSP00000303540	p.N762D	pathogenic	0.5939	deleterious	0.16	benign	0.065	benign	0.082	benign	1.865	benign	0.992009	disease_causing	2.33271	-3.9	DAMAGING	0.561087	damaging
2	166898873	T	C	SCN1A	ENSP00000303540	p.D674G	pathogenic	0.819958	deleterious	0.04	damaging	1	probably damaging	0.998	probably damaging	2.255	pathogenic	1	disease_causing	4.29422	-2.82	DAMAGING	0.580627	damaging
2	166898883	C	T	SCN1A	ENSP00000303540	p.V699I	Polymorphism	0.119953	neutral	0.36	benign	0.133	benign	0.026	benign	0.425	benign	0.015697	polymorphism	1.57939	-2.79	DAMAGING	0.498221	neutral
2	166903450	A	C	SCN1A	ENSP00000303540	p.F403V	pathogenic	0.980871	deleterious	0	damaging	1	probably damaging	0.995	probably damaging	3.95	pathogenic	1	disease_causing	5.64159	-5.45	DAMAGING	0.72568	damaging
2	166903459	T	C	SCN1A	ENSP00000303540	p.M400V	pathogenic	0.926814	deleterious	0.03	damaging	0.184	benign	0.144	benign	1.35	benign	0.999997	disease_causing	3.79012	-4.88	DAMAGING	0.579079	damaging
2	166904157	A	G	SCN1A	ENSP00000303540	p.W384R	pathogenic	0.990368	deleterious	0	damaging	0.999	probably damaging	0.972	probably damaging	4.82	pathogenic	1	disease_causing	5.98141	-4.57	DAMAGING	0.783746	damaging
2	166904157	A	T	SCN1A	ENSP00000303540	p.W384R	pathogenic	0.986379	deleterious	0	damaging	0.999	probably damaging	0.972	probably damaging	4.82	pathogenic	1	disease_causing	5.92805	-4.57	DAMAGING	0.783746	damaging
2	166904163	C	T	SCN1A	ENSP00000303540	p.D382N	pathogenic	0.876814	deleterious	0	damaging	0.966	probably damaging	0.702	possibly damaging	3.8	pathogenic	1	disease_causing	7.18985	-4.38	DAMAGING	0.708934	damaging
2	166904219	G	C	SCN1A	ENSP00000303540	p.T363R	pathogenic	0.965901	deleterious	0	damaging	1	probably damaging	0.992	probably damaging	3.66	pathogenic	1	disease_causing	6.10313	-5.1	DAMAGING	0.701494	damaging
2	166904231	T	C	SCN1A	ENSP00000303540	p.N359S	pathogenic	0.960529	deleterious	0	damaging	0.989	probably damaging	0.937	probably damaging	3.285	pathogenic	0.993593	disease_causing	5.21712	-5.02	DAMAGING	0.673533	damaging
2	166904254	A	C	SCN1A	ENSP00000303540	p.C351W	pathogenic	0.969601	deleterious	0	damaging	1	probably damaging	0.998	probably damaging	3.635	pathogenic	1	disease_causing	5.39673	-6.25	DAMAGING	0.71328	damaging
2	166905399	G	A	SCN1A	ENSP00000303540	p.A342V	pathogenic	0.961433	deleterious	0	damaging	0.987	probably damaging	0.805	possibly damaging	2.98	pathogenic	1	disease_causing	6.83282	-4.13	DAMAGING	0.642998	damaging
2	166905426	G	A	SCN1A	ENSP00000303540	p.A333V	Polymorphism	0.577381	deleterious	0.47	benign	0.541	possibly damaging	0.144	benign	1.35	benign	1	disease_causing	3.64456	-3.99	DAMAGING	0.557804	damaging
2	166908322	T	C	SCN1A	ENSP00000303540	p.S291G	pathogenic	0.246899	neutral	0.4	benign	0	benign	0.001	benign	1.59	benign	0	polymorphism	0.283457	-3.88	DAMAGING	0.559745	damaging
2	166908353	C	G	SCN1A	ENSP00000303540	p.W280C	pathogenic	0.885124	deleterious	0.02	damaging	0.904	possibly damaging	0.732	possibly damaging	3.27	pathogenic	1	disease_causing	6.41561	-4.92	DAMAGING	0.671369	damaging
2	166908495	A	C	SCN1A	ENSP00000303540	p.L233R	pathogenic	0.986811	deleterious	0	damaging	1	probably damaging	1	probably damaging	4.345	pathogenic	1	disease_causing	5.94308	-5.49	DAMAGING	0.753386	damaging
2	166909376	A	G	SCN1A	ENSP00000303540	p.I227T	pathogenic	0.901606	deleterious	0	damaging	0.918	possibly damaging	0.541	possibly damaging	3.39	pathogenic	1	disease_causing	5.34217	-5.2	DAMAGING	0.682569	damaging
2	166909402	G	C	SCN1A	ENSP00000303540	p.F218L	pathogenic	0.740999	deleterious	0.04	damaging	0.993	probably damaging	0.936	probably damaging	1.27	benign	1	disease_causing	5.57656	-4.72	DAMAGING	0.572767	damaging
2	166909402	G	T	SCN1A	ENSP00000303540	p.F218L	pathogenic	0.740999	deleterious	0.04	damaging	0.993	probably damaging	0.936	probably damaging	1.27	benign	1	disease_causing	5.64738	-4.72	DAMAGING	0.572767	damaging
2	166911177	G	T	SCN1A	ENSP00000303540	p.N191K	pathogenic	0.977278	deleterious	0	damaging	1	probably damaging	0.996	probably damaging	4.805	pathogenic	0.999938	disease_causing	5.83122	-5.66	DAMAGING	0.783827	damaging
2	166915084	G	C	SCN1A	ENSP00000303540	p.H127D	pathogenic	0.90919	deleterious	0.02	damaging	0.001	benign	0.003	benign	3.035	pathogenic	1	disease_causing	4.49726	-4.41	DAMAGING	0.648865	damaging
2	166915140	A	C	SCN1A	ENSP00000303540	p.L108R	pathogenic	0.985102	deleterious	0	damaging	0.491	possibly damaging	0.766	possibly damaging	3.825	pathogenic	0.999998	disease_causing	4.27122	-4.72	DAMAGING	0.712162	damaging
2	166915171	C	G	SCN1A	ENSP00000303540	p.A98P	pathogenic	0.940838	deleterious	0.01	damaging	0.979	probably damaging	0.789	possibly damaging	2.57	pathogenic	0.999218	disease_causing	4.5608	-3.99	DAMAGING	0.611033	damaging
2	166929897	C	T	SCN1A	ENSP00000303540	p.D79N	pathogenic	0.979827	deleterious	0	damaging	0.998	probably damaging	0.969	probably damaging	3.905	pathogenic	0.999999	disease_causing	4.94761	-4.94	DAMAGING	0.719423	damaging
2	166929929	A	G	SCN1A	ENSP00000303540	p.I68T	pathogenic	0.939297	deleterious	0.03	damaging	0.982	probably damaging	0.859	possibly damaging	2.175	pathogenic	0.946545	disease_causing	2.1462	-4.01	DAMAGING	0.58464	damaging
2	166929999	C	T	SCN1A	ENSP00000303540	p.D45N	pathogenic	0.721778	deleterious	0.13	benign	0.661	possibly damaging	0.286	benign	2.035	pathogenic	0.988147	disease_causing	3.14106	-3.91	DAMAGING	0.574748	damaging
2	167056248	A	G	SCN9A	ENSP00000304748	p.L1623P	pathogenic	0.981752	deleterious	0	damaging	1	probably damaging	0.999	probably damaging	4.735	pathogenic	1	disease_causing	5.6717	NA	NA	0.778084	damaging
2	167089909	G	C	SCN9A	ENSP00000304748	p.L1278V	Polymorphism	0.965777	deleterious	0	damaging	1	probably damaging	0.999	probably damaging	2.96	pathogenic	1	disease_causing	6.20111	NA	NA	0.653942	damaging
2	167142893	C	T	SCN9A	ENSP00000304748	p.E519K	Polymorphism	0.469957	neutral	0.04	damaging	0.631	possibly damaging	0.041	benign	2.3	pathogenic	0.975228	disease_causing	2.75703	NA	NA	0.590511	damaging
2	167142979	C	T	SCN9A	ENSP00000304748	p.S490N	Polymorphism	0.469397	neutral	0.33	benign	0	benign	0.003	benign	2.045	pathogenic	0.022926	polymorphism_automatic	2.10552	-3.04	DAMAGING	0.563008	damaging
2	202052521	T	C	CASP10	ENSP00000272879	p.M147T	pathogenic	0.165176	neutral	0.11	benign	0.007	benign	0.009	benign	1.825	benign	0.00013	polymorphism	-0.686849	4.39	TOLERATED	0.445318	neutral
2	20205602	C	A	MATN3	ENSP00000383894	p.K231N	pathogenic	0.817891	deleterious	0	damaging	0.656	possibly damaging	0.428	benign	0.755	benign	0	polymorphism	5.06416	-1.65	DAMAGING	0.50871	neutral
2	202068483	A	T	CASP10	ENSP00000272879	p.S239C	Polymorphism	0.0524392	neutral	0.01	damaging	0.792	possibly damaging	0.35	benign	0	benign	0	polymorphism	-0.562389	4.35	TOLERATED	0.42849	neutral
2	202074098	G	A	CASP10	ENSP00000272879	p.V410I	Polymorphism	0.245557	neutral	0.27	benign	0.989	probably damaging	0.743	possibly damaging	1.485	benign	0	polymorphism_automatic	1.82178	1.97	TOLERATED	0.400966	neutral
2	202074111	C	T	CASP10	ENSP00000272879	p.A414V	pathogenic	0.685905	deleterious	0.03	damaging	0.992	probably damaging	0.927	probably damaging	1.58	benign	0	polymorphism	4.41669	3.99	TOLERATED	0.394671	neutral
2	202074200	C	T	CASP10	ENSP00000272879	p.P444S	Polymorphism	0.560496	deleterious	0.27	benign	0.998	probably damaging	0.963	probably damaging	2.33	pathogenic	3.7e-05	polymorphism	3.72154	3.83	TOLERATED	0.602829	damaging
2	20212362	G	A	MATN3	ENSP00000383894	p.P11S	Polymorphism	0.777919	neutral	0	damaging	0.001	benign	0.001	benign	0.805	benign	0	polymorphism	1.67979	-1.04	TOLERATED	0.511139	neutral
2	215821430	C	T	ABCA12	ENSP00000272895	p.E2064K	Polymorphism	0.94774	deleterious	0.42	benign	0.039	benign	0.049	benign	1.175	benign	0.00275	polymorphism	1.32686	-2.2	DAMAGING	0.530402	damaging
2	215845311	G	A	ABCA12	ENSP00000272895	p.R1546C	Polymorphism	0.779186	deleterious	0	damaging	1	probably damaging	1	probably damaging	3.505	pathogenic	1	disease_causing	7.61637	-1.26	TOLERATED	0.737481	damaging
2	215855515	C	G	ABCA12	ENSP00000272895	p.G1179R	pathogenic	0.9543	deleterious	0.01	damaging	1	probably damaging	0.999	probably damaging	2.945	pathogenic	0.999998	disease_causing	6.25623	-1.76	DAMAGING	0.665204	damaging
2	215884432	C	G	ABCA12	ENSP00000272895	p.S459T	Polymorphism	0.672565	deleterious	0.11	benign	0.124	benign	0.02	benign	0.805	benign	0.059255	polymorphism	0.372711	-2.43	DAMAGING	0.515006	neutral
22	18900836	C	T	PRODH	ENSP00000349577	p.G444D	Polymorphism	0.898319	deleterious	0	damaging	1	probably damaging	1	probably damaging	4.05	pathogenic	1	disease_causing	6.98541	-2.08	DAMAGING	0.770465	damaging
22	18905859	G	A	PRODH	ENSP00000349577	p.T466M	pathogenic	0.551173	deleterious	0.01	damaging	0.943	possibly damaging	0.36	benign	3.265	pathogenic	0.964382	disease_causing_automatic	3.64766	1.51	TOLERATED	0.572961	damaging
22	18905893	C	A	PRODH	ENSP00000349577	p.A455S	pathogenic	0.103707	neutral	0.29	benign	0.043	benign	0.044	benign	1.25	benign	1.59858e-11	disease_causing_automatic	1.33808	1.48	TOLERATED	0.427159	neutral
22	18905925	C	T	PRODH	ENSP00000349577	p.G444D	Polymorphism	0.905209	deleterious	0	damaging	1	probably damaging	0.998	probably damaging	4.025	pathogenic	1	disease_causing	6.84675	-2.08	DAMAGING	0.769774	damaging
22	18910355	G	T	PRODH	ENSP00000349577	p.T275N	Polymorphism	0.121083	neutral	0.06	benign	0.408	benign	0.198	benign	1.265	benign	0	polymorphism_automatic	0.352993	1.43	TOLERATED	0.429832	neutral
22	18913218	G	A	PRODH	ENSP00000349577	p.A167V	Polymorphism	0.110759	neutral	0.05	benign	0.017	benign	0.002	benign	1.63	benign	2e-06	polymorphism	2.08296	-1.24	TOLERATED	0.545618	damaging
22	18913222	C	T	PRODH	ENSP00000349577	p.A58T	Polymorphism	0.164532	neutral	0.23	benign	0.017	benign	0.004	benign	0.955	benign	0	polymorphism	2.07123	1.87	TOLERATED	0.520555	neutral
22	18918605	T	G	PRODH	ENSP00000349577	p.Q19P	Polymorphism	0.11779	neutral	0.1	benign	0.109	benign	0.043	benign	1.625	benign	0.006045	polymorphism	0.727283	NA	NA	0.5471	damaging
22	18923629	C	T	PRODH	ENSP00000349577	p.A58T	Polymorphism	0.00988964	neutral	0.73	benign	0.001	benign	0.001	benign	-0.925	benign	0.001095	polymorphism_automatic	0.804385	1.87	TOLERATED	0.346232	neutral
22	18923713	G	A	PRODH	ENSP00000349577	p.P30S	Polymorphism	0.0446411	neutral	0.12	benign	0.002	benign	0.001	benign	-0.145	benign	0	polymorphism_automatic	-0.854977	2.43	TOLERATED	0.370603	neutral
22	18923778	G	A	PRODH	ENSP00000349577	p.P8L	Polymorphism	0.0135887	neutral	0.47	benign	0.007	benign	0.001	benign	0	benign	0	polymorphism	-0.610477	2.29	TOLERATED	0.376947	neutral
2	224629989	G	C	AP1S3	ENSP00000379891	p.Q124E	Polymorphism	0.791605	deleterious	0.09	benign	0.301	benign	0.203	benign	2.21	pathogenic	1	disease_causing	4.52374	NA	NA	0.678075	damaging
2	224640661	A	G	AP1S3	ENSP00000379891	p.I83T	Polymorphism	0.17861	neutral	0.09	benign	0.001	benign	0.025	benign	1.26	benign	0.991446	disease_causing	2.39799	NA	NA	0.583829	damaging
2	224640674	A	C	AP1S3	ENSP00000379891	p.L79V	Polymorphism	0.448893	neutral	0.08	benign	0.003	benign	0.02	benign	2.32	pathogenic	0.999997	disease_causing	3.32429	NA	NA	0.688988	damaging
2	224642495	G	A	AP1S3	ENSP00000379891	p.T32I	Polymorphism	0.145669	neutral	0.68	benign	0	benign	0.004	benign	-0.1	benign	0.266931	polymorphism	1.27608	NA	NA	0.448909	neutral
2	224642526	T	C	AP1S3	ENSP00000379891	p.T22A	Polymorphism	0.156364	neutral	0.34	benign	0	benign	0.001	benign	0.04	benign	0.994961	disease_causing	-0.40331	NA	NA	0.462798	neutral
2	224642541	G	T	AP1S3	ENSP00000379891	p.Q17K	Polymorphism	0.865256	deleterious	0.02	damaging	0.688	possibly damaging	0.352	benign	2.61	pathogenic	1	disease_causing	3.05058	NA	NA	0.717758	damaging
2	224642579	A	C	AP1S3	ENSP00000379891	p.F4C	pathogenic	0.932782	deleterious	0	damaging	1	probably damaging	0.997	probably damaging	3.435	pathogenic	1	disease_causing	5.82616	NA	NA	0.799603	damaging
22	24717517	C	T	SPECC1L	ENSP00000325785	p.T190M	Polymorphism	0.466506	neutral	0.01	damaging	NA	NA	NA	NA	0.345	benign	0.003982	polymorphism	5.16132	0.21	TOLERATED	0.455564	neutral
22	24718137	A	C	SPECC1L	ENSP00000325785	p.T397P	pathogenic	0.725645	deleterious	0	damaging	NA	NA	NA	NA	2.22	pathogenic	1	disease_causing	4.91354	3.16	TOLERATED	0.376754	neutral
22	24720384	C	T	SPECC1L	ENSP00000325785	p.S712F	Polymorphism	0.784903	deleterious	0	damaging	NA	NA	NA	NA	2.195	pathogenic	0.999993	disease_causing	6.82315	0.01	TOLERATED	0.539483	damaging
22	24724816	A	G	SPECC1L	ENSP00000325785	p.T717A	Polymorphism	0.257547	neutral	0.13	benign	NA	NA	NA	NA	-0.345	benign	0.977768	disease_causing	1.75983	0.31	TOLERATED	0.411056	neutral
22	24761444	T	C	SPECC1L	ENSP00000325785	p.V943A	Polymorphism	0.34433	neutral	0.21	benign	NA	NA	NA	NA	0	benign	0.999998	disease_causing	1.23675	0.2	TOLERATED	0.434923	neutral
22	24808658	G	A	SPECC1L	ENSP00000325785	p.G1083S	pathogenic	0.889424	deleterious	0	damaging	NA	NA	NA	NA	3.815	pathogenic	1	disease_causing	7.82241	-4.02	DAMAGING	0.711171	damaging
22	29085131	G	C	CHEK2	ENSP00000329178	p.L512V	Polymorphism	0.108429	neutral	0.12	benign	0	benign	0	benign	0	benign	0	polymorphism	-0.687536	-0.2	TOLERATED	0.442353	neutral
22	29085164	C	T	CHEK2	ENSP00000329178	p.E501K	Polymorphism	0.100507	neutral	0.01	damaging	0.025	benign	0.006	benign	0.55	benign	0.003202	polymorphism	1.37111	-0.17	TOLERATED	0.47677	neutral
22	29085166	G	C	CHEK2	ENSP00000329178	p.S500C	Polymorphism	0.0484903	neutral	0.03	damaging	0.006	benign	0.005	benign	0.55	benign	0	polymorphism	0.317587	0.69	TOLERATED	0.473927	neutral
22	29091147	A	C	CHEK2	ENSP00000329178	p.I448S	Polymorphism	0.260207	neutral	0.13	benign	0.101	benign	0.031	benign	0.875	benign	1	disease_causing	2.67512	0.01	TOLERATED	0.485915	neutral
22	29091151	A	T	CHEK2	ENSP00000329178	p.F447I	Polymorphism	0.113992	neutral	0	damaging	0.397	benign	0.085	benign	1.515	benign	0.999492	disease_causing	5.53859	0.77	TOLERATED	0.462165	neutral
22	29091152	G	C	CHEK2	ENSP00000329178	p.N446K	Polymorphism	0.126992	neutral	0.17	benign	0.003	benign	0.004	benign	-0.32	benign	0.510676	disease_causing	1.58062	-0.04	TOLERATED	0.417616	neutral
22	29091152	G	T	CHEK2	ENSP00000329178	p.N446K	Polymorphism	0.126992	neutral	0.17	benign	0.003	benign	0.004	benign	-0.32	benign	0.503191	disease_causing	1.71637	-0.04	TOLERATED	0.417616	neutral
22	29091178	C	T	CHEK2	ENSP00000329178	p.D347N	Polymorphism	0.222084	neutral	0.11	benign	0.125	benign	0.033	benign	0.39	benign	0.999939	disease_causing	3.90961	-3.14	DAMAGING	0.466649	neutral
22	29091184	G	T	CHEK2	ENSP00000329178	p.L436M	Polymorphism	0.350988	neutral	0.01	damaging	0.983	probably damaging	0.801	possibly damaging	1.34	benign	0.599798	disease_causing	4.93891	0.57	TOLERATED	0.509392	neutral
22	29091207	G	A	CHEK2	ENSP00000329178	p.S428F	Polymorphism	0.664992	deleterious	0	damaging	1	probably damaging	0.976	probably damaging	0.67	benign	0.994133	disease_causing	6.43393	-0.27	TOLERATED	0.486602	neutral
22	29091740	C	T	CHEK2	ENSP00000329178	p.R406H	Polymorphism	0.557288	deleterious	0.01	damaging	0.999	probably damaging	0.766	possibly damaging	1.14	benign	0.972705	disease_causing	6.93982	-0.2	TOLERATED	0.501711	neutral
22	29091788	T	C	CHEK2	ENSP00000329178	p.Y390C	pathogenic	0.884784	deleterious	0	damaging	1	probably damaging	1	probably damaging	3.47	pathogenic	1	disease_causing	5.67041	-0.73	TOLERATED	0.724146	damaging
22	29092945	C	T	CHEK2	ENSP00000329178	p.D347N	Polymorphism	0.964109	deleterious	0	damaging	1	probably damaging	0.999	probably damaging	3.525	pathogenic	1	disease_causing	6.99184	-3.14	DAMAGING	0.695101	damaging
22	29107946	A	G	CHEK2	ENSP00000329178	p.I157T	Polymorphism	0.772474	deleterious	0	damaging	0.972	probably damaging	0.83	possibly damaging	2.91	pathogenic	0.97436	disease_causing	5.78231	-2.05	DAMAGING	0.658005	damaging
22	29121058	C	G	CHEK2	ENSP00000329178	p.G167R	pathogenic	0.947205	deleterious	0	damaging	1	probably damaging	1	probably damaging	4.28	pathogenic	1	disease_causing	6.5675	-5.31	DAMAGING	0.747663	damaging
22	29121087	A	G	CHEK2	ENSP00000329178	p.I157T	Polymorphism	0.461363	neutral	0.04	damaging	0.762	possibly damaging	0.503	possibly damaging	1.03	benign	0.996726	disease_causing_automatic	2.75982	-2.05	DAMAGING	0.526266	damaging
2	233391311	T	C	CHRND	ENSP00000258385	p.L42P	pathogenic	0.86665	deleterious	0	damaging	0.999	probably damaging	0.978	probably damaging	2.14	pathogenic	1	disease_causing	4.34225	-1.29	TOLERATED	0.584783	damaging
2	234669039	G	A	UGT1A1	ENSP00000304845	p.D36N	pathogenic	0.833883	deleterious	0	damaging	0.999	probably damaging	0.987	probably damaging	3.51	pathogenic	0.999993	disease_causing	6.02886	0.07	TOLERATED	0.68877	damaging
2	234681134	G	C	UGT1A1	ENSP00000304845	p.A511P	Polymorphism	0.368839	neutral	0.04	damaging	0.956	possibly damaging	0.866	possibly damaging	NA	NA	0.000872	polymorphism	2.60805	0.1	TOLERATED	0.570526	damaging
22	37462173	C	T	TMPRSS6	ENSP00000334962	p.V795I	Polymorphism	0.943057	deleterious	0	damaging	1	probably damaging	0.997	probably damaging	1.275	benign	0.999995	disease_causing	6.07019	-2.72	DAMAGING	0.53597	damaging
22	37462268	C	T	TMPRSS6	ENSP00000334962	p.G763D	Polymorphism	0.935705	deleterious	0	damaging	1	probably damaging	1	probably damaging	3.895	pathogenic	1	disease_causing	5.37268	-7.34	DAMAGING	0.748719	damaging
22	37465233	G	A	TMPRSS6	ENSP00000334962	p.L674F	Polymorphism	0.970809	deleterious	0	damaging	1	probably damaging	0.999	probably damaging	2.71	pathogenic	1	disease_causing	6.52752	-4.82	DAMAGING	0.631729	damaging
22	37466524	C	G	TMPRSS6	ENSP00000334962	p.S623T	pathogenic	0.746271	deleterious	0.11	benign	0.98	probably damaging	0.782	possibly damaging	0.48	benign	0.999749	disease_causing	2.00691	-3.1	DAMAGING	0.506124	neutral
22	37466575	A	C	TMPRSS6	ENSP00000334962	p.L606R	pathogenic	0.990257	deleterious	0	damaging	1	probably damaging	1	probably damaging	4.265	pathogenic	0.999996	disease_causing	6.46093	-4.41	DAMAGING	0.745001	damaging
22	37466578	G	C	TMPRSS6	ENSP00000334962	p.A605G	pathogenic	0.395234	neutral	0.03	damaging	0.896	possibly damaging	0.334	benign	2.475	pathogenic	0.970402	disease_causing	6.16316	-3.25	DAMAGING	0.599677	damaging
22	37466585	C	T	TMPRSS6	ENSP00000334962	p.G603R	pathogenic	0.990257	deleterious	0	damaging	1	probably damaging	1	probably damaging	4.075	pathogenic	1	disease_causing	7.18855	-3.34	DAMAGING	0.741362	damaging
22	37466603	G	A	TMPRSS6	ENSP00000334962	p.R597W	pathogenic	0.568218	neutral	0	damaging	1	probably damaging	0.984	probably damaging	1.825	benign	0.987133	disease_causing	7.26407	-3.18	DAMAGING	0.547897	damaging
22	37466624	A	G	TMPRSS6	ENSP00000334962	p.W590R	pathogenic	0.990257	deleterious	0	damaging	1	probably damaging	1	probably damaging	4.48	pathogenic	1	disease_causing	6.35185	-3.9	DAMAGING	0.765207	damaging
22	37466624	A	T	TMPRSS6	ENSP00000334962	p.W590R	pathogenic	0.990257	deleterious	0	damaging	1	probably damaging	1	probably damaging	4.48	pathogenic	1	disease_causing	6.27769	-3.9	DAMAGING	0.765207	damaging
22	37469592	T	C	TMPRSS6	ENSP00000334962	p.D521G	pathogenic	0.968097	deleterious	0	damaging	1	probably damaging	0.999	probably damaging	3.89	pathogenic	0.999999	disease_causing	4.45836	-5.58	DAMAGING	0.722518	damaging
22	37469626	A	G	TMPRSS6	ENSP00000334962	p.C510R	pathogenic	0.968659	deleterious	0	damaging	1	probably damaging	0.999	probably damaging	4.245	pathogenic	1	disease_causing	4.36192	-6.6	DAMAGING	0.757448	damaging
22	37480876	C	A	TMPRSS6	ENSP00000334962	p.C335F	pathogenic	0.884232	deleterious	0	damaging	0.931	possibly damaging	0.621	possibly damaging	1.1	benign	0.999997	disease_causing	5.4146	-3.14	DAMAGING	0.53502	damaging
22	37485621	G	T	TMPRSS6	ENSP00000334962	p.T287N	pathogenic	0.938123	deleterious	0.01	damaging	0.986	probably damaging	0.674	possibly damaging	1.04	benign	0.999993	disease_causing	5.55099	0.32	TOLERATED	0.47949	neutral
22	37485740	C	A	TMPRSS6	ENSP00000334962	p.W247C	pathogenic	0.948531	deleterious	0	damaging	0.998	probably damaging	0.818	possibly damaging	1.04	benign	1	disease_causing	5.04612	-0.71	TOLERATED	0.515114	neutral
22	37485740	C	G	TMPRSS6	ENSP00000334962	p.W247C	pathogenic	0.948531	deleterious	0	damaging	0.998	probably damaging	0.818	possibly damaging	1.04	benign	1	disease_causing	4.77001	-0.71	TOLERATED	0.515114	neutral
22	37485798	C	T	TMPRSS6	ENSP00000334962	p.G228D	Polymorphism	0.00609412	neutral	0.29	benign	0.112	benign	0.026	benign	0.695	benign	0	polymorphism	0.930275	-2.89	DAMAGING	0.51432	neutral
22	37494466	G	T	TMPRSS6	ENSP00000334962	p.A118D	pathogenic	0.911374	deleterious	0.02	damaging	0.988	probably damaging	0.796	possibly damaging	0.695	benign	0.485486	polymorphism	6.30621	1.12	TOLERATED	0.437943	neutral
22	41903955	A	C	ACO2	ENSP00000216254	p.S112R	pathogenic	0.883089	deleterious	0	damaging	0.981	probably damaging	0.829	possibly damaging	2.81	pathogenic	1	disease_causing	5.83152	0.91	TOLERATED	0.56302	damaging
22	41903957	C	A	ACO2	ENSP00000216254	p.S112R	pathogenic	0.859016	deleterious	0	damaging	0.981	probably damaging	0.829	possibly damaging	2.81	pathogenic	1	disease_causing	6.79474	0.91	TOLERATED	0.56302	damaging
22	41923319	G	C	ACO2	ENSP00000216254	p.G661R	pathogenic	0.975671	deleterious	0	damaging	0.999	probably damaging	0.97	probably damaging	4.545	pathogenic	1	disease_causing	6.87057	0.74	TOLERATED	0.757825	damaging
22	41924026	G	T	ACO2	ENSP00000216254	p.K736N	pathogenic	0.684136	deleterious	0.02	damaging	0.021	benign	0.027	benign	2.985	pathogenic	1	disease_causing	4.19163	0.97	TOLERATED	0.578841	damaging
22	41924576	G	T	ACO2	ENSP00000216254	p.A768S	Polymorphism	0.82353	deleterious	0	damaging	0.285	benign	0.45	possibly damaging	3.02	pathogenic	1	disease_causing	6.32541	0.83	TOLERATED	0.594323	damaging
22	51063784	T	C	ARSA	ENSP00000412542	p.N440S	Polymorphism	0.205082	neutral	0.07	benign	0.961	probably damaging	0.485	possibly damaging	-0.13	benign	0.999897	disease_causing	3.38838	NA	NA	0.456875	neutral
22	51065140	C	G	ARSA	ENSP00000412542	p.G245R	pathogenic	0.110954	neutral	0.47	benign	0.665	possibly damaging	0.163	benign	-0.19	benign	0.637136	disease_causing	0.99729	NA	NA	0.481062	neutral
22	51065826	A	G	ARSA	ENSP00000412542	p.L76P	Polymorphism	0.897645	deleterious	0	damaging	1	probably damaging	1	probably damaging	4.02	pathogenic	1	disease_causing	6.33966	NA	NA	0.727001	damaging
2	29416157	G	T	ALK	ENSP00000373700	p.P1599H	Polymorphism	0.0143221	neutral	0	damaging	0.996	probably damaging	0.819	possibly damaging	1.87	benign	1	disease_causing	4.92469	1.18	TOLERATED	0.423177	neutral
2	29416667	T	C	ALK	ENSP00000373700	p.Q1429R	Polymorphism	0.0740749	neutral	0.18	benign	0.318	benign	0.04	benign	1.79	benign	0	polymorphism	-0.191794	-1.12	TOLERATED	0.546241	damaging
2	29416698	C	T	ALK	ENSP00000373700	p.E1419K	Polymorphism	0.0708006	neutral	0.01	damaging	0.863	possibly damaging	0.351	benign	1.1	benign	0.915259	disease_causing	5.1086	-1.11	TOLERATED	0.528242	damaging
2	29416705	C	A	ALK	ENSP00000373700	p.K1416N	Polymorphism	0.0708006	neutral	0.29	benign	0.001	benign	0.001	benign	-0.345	benign	0.003389	polymorphism	3.06874	-1.1	TOLERATED	0.425434	neutral
2	29416705	C	G	ALK	ENSP00000373700	p.K1416N	Polymorphism	0.0708006	neutral	0.29	benign	0.001	benign	0.001	benign	-0.345	benign	0.003389	polymorphism	2.77591	-1.1	TOLERATED	0.425434	neutral
2	29419673	A	G	ALK	ENSP00000373700	p.F1376S	Polymorphism	0.871585	deleterious	0	damaging	1	probably damaging	1	probably damaging	3.245	pathogenic	1	disease_causing	6.8722	-2.4	DAMAGING	0.682714	damaging
2	29420499	T	A	ALK	ENSP00000373700	p.M1328L	Polymorphism	0.891888	deleterious	0	damaging	0.95	possibly damaging	0.907	possibly damaging	-0.62	benign	0.99974	disease_causing	1.92175	-2.33	DAMAGING	0.417823	neutral
2	29420499	T	G	ALK	ENSP00000373700	p.M1328L	Polymorphism	0.891888	deleterious	0	damaging	0.95	possibly damaging	0.907	possibly damaging	-0.62	benign	0.99975	disease_causing	1.82425	-2.33	DAMAGING	0.417823	neutral
2	29432655	T	G	ALK	ENSP00000373700	p.Y1278S	pathogenic	0.887094	deleterious	0	damaging	0.998	probably damaging	0.989	probably damaging	1.68	benign	1	disease_causing	6.39668	-1.61	DAMAGING	0.541297	damaging
2	29432668	C	T	ALK	ENSP00000373700	p.A1274T	Polymorphism	0.887094	deleterious	0	damaging	1	probably damaging	1	probably damaging	1.885	benign	1	disease_causing	6.66216	-2.91	DAMAGING	0.542645	damaging
2	29436859	A	C	ALK	ENSP00000373700	p.F1245C	pathogenic	0.896503	deleterious	0	damaging	1	probably damaging	1	probably damaging	1.8	benign	1	disease_causing	6.65164	-2.51	DAMAGING	0.540658	damaging
2	29436893	C	T	ALK	ENSP00000373700	p.A1234T	pathogenic	0.891888	deleterious	0	damaging	1	probably damaging	1	probably damaging	3.32	pathogenic	1	disease_causing	7.52788	-2.56	DAMAGING	0.685354	damaging
2	29443695	G	C	ALK	ENSP00000373700	p.F1174L	pathogenic	0.882115	deleterious	0	damaging	0.933	possibly damaging	0.699	possibly damaging	-0.225	benign	1	disease_causing	4.93956	-1.98	DAMAGING	0.442909	neutral
2	29443695	G	T	ALK	ENSP00000373700	p.F1174L	pathogenic	0.882115	deleterious	0	damaging	0.933	possibly damaging	0.699	possibly damaging	-0.225	benign	1	disease_causing	5.09117	-1.98	DAMAGING	0.442909	neutral
2	29443697	A	G	ALK	ENSP00000373700	p.F1174L	pathogenic	0.882115	deleterious	0	damaging	0.933	possibly damaging	0.699	possibly damaging	-0.225	benign	1	disease_causing	5.16655	-1.98	DAMAGING	0.442909	neutral
2	29443697	A	T	ALK	ENSP00000373700	p.F1174I	pathogenic	0.882115	deleterious	0	damaging	1	probably damaging	0.991	probably damaging	1.045	benign	1	disease_causing	6.69711	-2.38	DAMAGING	0.525572	damaging
2	29445213	A	T	ALK	ENSP00000373700	p.I1171N	pathogenic	0.882115	deleterious	0	damaging	1	probably damaging	0.996	probably damaging	1.59	benign	1	disease_causing	6.58063	-1.73	DAMAGING	0.541384	damaging
2	29445228	A	C	ALK	ENSP00000373700	p.M1166R	pathogenic	0.866026	deleterious	0	damaging	1	probably damaging	0.994	probably damaging	-1.485	benign	1	disease_causing	5.26074	-1.49	TOLERATED	0.333666	neutral
2	29445471	C	T	ALK	ENSP00000373700	p.G1121D	Polymorphism	0.813971	deleterious	0.01	damaging	0.999	probably damaging	0.961	probably damaging	-1.1	benign	1	disease_causing	5.39599	-2.45	DAMAGING	0.383749	neutral
2	29446296	C	T	ALK	ENSP00000373700	p.D1091N	pathogenic	0.738269	deleterious	0.02	damaging	0.464	possibly damaging	0.069	benign	1.5	benign	1	disease_causing	4.10215	-2.46	DAMAGING	0.539719	damaging
2	29449820	G	A	ALK	ENSP00000373700	p.T1012M	Polymorphism	0.610178	deleterious	0.12	benign	0.794	possibly damaging	0.114	benign	0.975	benign	0.964237	disease_causing	2.67707	-1.15	TOLERATED	0.521709	neutral
2	29474065	C	T	ALK	ENSP00000373700	p.A704T	Polymorphism	0.381732	neutral	0.01	damaging	0.461	possibly damaging	0.086	benign	1.93	pathogenic	0.999926	disease_causing	4.10873	-1.16	TOLERATED	0.541892	damaging
2	29917782	C	G	ALK	ENSP00000373700	p.E296Q	Polymorphism	0.0136497	neutral	0.18	benign	0.999	probably damaging	0.997	probably damaging	0	benign	0.568874	disease_causing	4.29808	4.43	TOLERATED	0.317971	neutral
2	30143039	C	A	ALK	ENSP00000373700	p.V163L	Polymorphism	0.0173532	neutral	0.02	damaging	0.006	benign	0.01	benign	0.695	benign	0	polymorphism	2.22869	-1.25	TOLERATED	0.504584	neutral
2	30143039	C	G	ALK	ENSP00000373700	p.V163L	Polymorphism	0.0173532	neutral	0.02	damaging	0.006	benign	0.01	benign	0.695	benign	0	polymorphism	1.8635	-1.25	TOLERATED	0.504584	neutral
2	30143257	G	A	ALK	ENSP00000373700	p.S90L	Polymorphism	0.0157662	neutral	0	damaging	0.103	benign	0.026	benign	0.55	benign	0.059337	polymorphism	2.83121	-1.3	TOLERATED	0.495299	neutral
2	32289034	C	A	SPAST	ENSP00000320885	p.P45Q	pathogenic	0.409885	neutral	0.05	benign	0.067	benign	0.011	benign	0.345	benign	0.789784	disease_causing_automatic	2.30201	-3.15	DAMAGING	0.500494	neutral
2	32339709	A	G	SPAST	ENSP00000320885	p.S229G	Polymorphism	0.571994	deleterious	0.01	damaging	0.488	possibly damaging	0.142	benign	1.04	benign	0.998869	disease_causing	2.4293	-0.05	TOLERATED	0.492155	neutral
2	32353533	T	A	SPAST	ENSP00000320885	p.S410R	pathogenic	0.5	neutral	0	damaging	0.999	probably damaging	0.986	probably damaging	1.22	benign	0.99994	disease_causing	5.89895	-3.6	DAMAGING	0.546585	damaging
2	32353533	T	G	SPAST	ENSP00000320885	p.S410R	pathogenic	0.5	neutral	0	damaging	0.999	probably damaging	0.986	probably damaging	1.22	benign	0.999938	disease_causing	5.52833	-3.6	DAMAGING	0.546585	damaging
2	38297944	A	G	CYP1B1	ENSP00000478561	p.V518A	Polymorphism	0.62727	deleterious	0	damaging	0.144	benign	0.336	benign	1.24	benign	3e-06	polymorphism	4.91478	NA	NA	0.532698	damaging
2	38298176	C	G	CYP1B1	ENSP00000478561	p.D441H	Polymorphism	0.731473	deleterious	0.02	damaging	0.988	probably damaging	0.908	possibly damaging	2.085	pathogenic	0.963228	disease_causing	4.93249	NA	NA	0.558904	damaging
2	38298232	A	C	CYP1B1	ENSP00000478561	p.V422G	Polymorphism	0.887199	deleterious	0	damaging	1	probably damaging	0.992	probably damaging	1.82	benign	1	disease_causing	5.61601	NA	NA	0.527267	damaging
2	38301735	C	A	CYP1B1	ENSP00000478561	p.R266L	Polymorphism	0.27246	neutral	0.15	benign	0.015	benign	0.01	benign	0.71	benign	0.592989	disease_causing	2.83794	NA	NA	0.489757	neutral
2	38301847	C	T	CYP1B1	ENSP00000478561	p.E229K	pathogenic	0.619215	deleterious	0.01	damaging	0.781	possibly damaging	0.139	benign	1.25	benign	0.999619	polymorphism_automatic	5.67005	NA	NA	0.509605	neutral
2	38301982	C	T	CYP1B1	ENSP00000478561	p.G184S	Polymorphism	0.225816	neutral	0.44	benign	0.04	benign	0.011	benign	0.27	benign	0	polymorphism	1.15911	NA	NA	0.461197	neutral
2	38302100	C	G	CYP1B1	ENSP00000478561	p.Q144H	Polymorphism	0.105784	neutral	0.82	benign	0.002	benign	0.012	benign	-0.55	benign	0.83739	disease_causing	-0.371483	NA	NA	0.40945	neutral
2	38302329	T	C	CYP1B1	ENSP00000478561	p.Q68R	Polymorphism	0.0370155	neutral	0.83	benign	0	benign	0.004	benign	-0.755	benign	0	polymorphism	-2.4922	NA	NA	0.387342	neutral
2	38302361	C	A	CYP1B1	ENSP00000478561	p.W57C	pathogenic	0.954846	deleterious	0	damaging	1	probably damaging	0.999	probably damaging	3.48	pathogenic	1	disease_causing	5.55001	NA	NA	0.709454	damaging
2	47630353	C	T	MSH2	ENSP00000233146	p.T8M	Polymorphism	0.221404	neutral	0.06	benign	0.832	possibly damaging	0.226	benign	1.24	benign	0.061131	polymorphism	3.94268	-2.91	DAMAGING	0.536795	damaging
2	47635615	G	A	MSH2	ENSP00000233146	p.R96H	Polymorphism	0.734982	deleterious	0.01	damaging	0.987	probably damaging	0.864	possibly damaging	1.78	benign	1	disease_causing	4.91601	-2.95	DAMAGING	0.543838	damaging
2	47635645	G	A	MSH2	ENSP00000233146	p.R106K	Polymorphism	0.00548171	neutral	1	benign	0	benign	0	benign	-2.28	benign	0.000652	polymorphism	-1.09253	-2.43	DAMAGING	0.291608	neutral
2	47635657	A	C	MSH2	ENSP00000233146	p.K110T	pathogenic	0.740835	deleterious	0	damaging	0.999	probably damaging	0.977	probably damaging	2.36	pathogenic	0.999874	disease_causing	2.72099	-2.52	DAMAGING	0.592131	damaging
2	47643457	G	A	MSH2	ENSP00000233146	p.G322D	Polymorphism	0.519385	neutral	0.14	benign	0.434	benign	0.296	benign	1.83	benign	0.999961	disease_causing	3.11625	-2.65	DAMAGING	0.541642	damaging
2	47702325	T	G	MSH2	ENSP00000233146	p.C641G	Polymorphism	0.875059	deleterious	0	damaging	1	probably damaging	0.999	probably damaging	3.235	pathogenic	1	disease_causing	5.87911	-1.99	DAMAGING	0.69097	damaging
2	47703509	C	T	MSH2	ENSP00000233146	p.P670L	Polymorphism	0.946058	deleterious	0	damaging	1	probably damaging	1	probably damaging	4.615	pathogenic	1	disease_causing	7.50129	-2.89	DAMAGING	0.796899	damaging
2	47703536	T	C	MSH2	ENSP00000233146	p.I679T	pathogenic	0.920324	deleterious	0	damaging	1	probably damaging	0.998	probably damaging	3.825	pathogenic	1	disease_causing	6.01083	-2.18	DAMAGING	0.747852	damaging
2	47703619	T	G	MSH2	ENSP00000233146	p.C641G	Polymorphism	0.348976	neutral	0.02	damaging	0.908	possibly damaging	0.643	possibly damaging	0.385	benign	1	disease_causing	3.6009	-1.99	DAMAGING	0.486232	neutral
2	47703685	A	G	MSH2	ENSP00000233146	p.M729V	pathogenic	0.89055	deleterious	0	damaging	1	probably damaging	0.999	probably damaging	3.37	pathogenic	1	disease_causing	5.49744	-2.17	DAMAGING	0.701556	damaging
2	47703695	C	T	MSH2	ENSP00000233146	p.T732I	pathogenic	0.83955	deleterious	0	damaging	0.995	probably damaging	0.951	probably damaging	2.275	pathogenic	1	disease_causing	7.14358	-1.88	DAMAGING	0.591522	damaging
2	47705434	T	C	MSH2	ENSP00000233146	p.I679T	pathogenic	0.759003	deleterious	0	damaging	0.813	possibly damaging	0.649	possibly damaging	3.815	pathogenic	1	disease_causing	5.68684	-2.18	DAMAGING	0.740926	damaging
2	47705508	A	G	MSH2	ENSP00000233146	p.I770V	Polymorphism	0.332396	neutral	0.11	benign	0.334	benign	0.268	benign	1.565	benign	0.999999	disease_causing	2.5153	-2.07	DAMAGING	0.541218	damaging
2	47705537	G	A	MSH2	ENSP00000233146	p.M779I	Polymorphism	0.168874	neutral	0.01	damaging	0.034	benign	0.102	benign	-0.22	benign	0.999881	disease_causing	4.58925	-1.58	DAMAGING	0.439253	neutral
2	47705537	G	C	MSH2	ENSP00000233146	p.M779I	Polymorphism	0.168874	neutral	0.01	damaging	0.034	benign	0.102	benign	-0.22	benign	0.999885	disease_causing	4.34654	-1.58	DAMAGING	0.439253	neutral
2	47705537	G	T	MSH2	ENSP00000233146	p.M779I	Polymorphism	0.168874	neutral	0.01	damaging	0.034	benign	0.102	benign	-0.22	benign	0.999885	disease_causing	4.48417	-1.58	DAMAGING	0.439253	neutral
2	47705619	A	T	MSH2	ENSP00000233146	p.T807S	Polymorphism	0.0253291	neutral	0.58	benign	0.003	benign	0.016	benign	-0.825	benign	0.258105	polymorphism	-0.828709	-1.98	DAMAGING	0.395715	neutral
2	47705620	C	G	MSH2	ENSP00000233146	p.T807S	Polymorphism	0.0775167	neutral	0.58	benign	0.003	benign	0.016	benign	-0.825	benign	0.378813	polymorphism	0.971281	-1.98	DAMAGING	0.395715	neutral
2	47707876	G	A	MSH2	ENSP00000233146	p.A834T	pathogenic	0.896212	deleterious	0.02	damaging	0.999	probably damaging	0.992	probably damaging	3.54	pathogenic	1	disease_causing	7.18979	-2.39	DAMAGING	0.71219	damaging
2	47707879	A	C	MSH2	ENSP00000233146	p.N835H	Polymorphism	0.147882	neutral	0.31	benign	0.001	benign	0.008	benign	-0.275	benign	0.921625	disease_causing	2.05997	-2.03	DAMAGING	0.439715	neutral
2	48010410	A	C	MSH6	ENSP00000234420	p.K13T	Polymorphism	0.557271	deleterious	0	damaging	0.948	possibly damaging	0.57	possibly damaging	0.895	benign	0.999374	disease_causing	5.68147	-2.23	DAMAGING	0.518742	neutral
2	48010446	C	T	MSH6	ENSP00000234420	p.A25V	Polymorphism	0.0578118	neutral	0.13	benign	0	benign	0	benign	0.345	benign	0	polymorphism	0.83381	-1.91	DAMAGING	0.487278	neutral
2	48010566	C	T	MSH6	ENSP00000234420	p.S65L	Polymorphism	0.167927	neutral	0.02	damaging	0	benign	0	benign	0.695	benign	0	polymorphism	1.11018	-1.85	DAMAGING	0.506653	neutral
2	48018236	G	T	MSH6	ENSP00000234420	p.S144I	Polymorphism	0.627436	deleterious	0	damaging	0.998	probably damaging	0.989	probably damaging	1.975	pathogenic	0.991275	disease_causing	4.60651	-0.59	TOLERATED	0.54665	damaging
2	48025782	A	C	MSH6	ENSP00000234420	p.E220D	Polymorphism	0.160958	neutral	0.16	benign	0.002	benign	0.003	benign	1.265	benign	0.806298	disease_causing	2.86615	-1.91	DAMAGING	0.533095	damaging
2	48025782	A	T	MSH6	ENSP00000234420	p.E220D	Polymorphism	0.119321	neutral	0.16	benign	0.002	benign	0.003	benign	1.265	benign	0.801578	disease_causing	3.0156	-1.91	DAMAGING	0.533095	damaging
2	48025785	A	C	MSH6	ENSP00000234420	p.E221D	Polymorphism	0.0578522	neutral	0.29	benign	0.003	benign	0.002	benign	1.52	benign	0.048608	polymorphism	0.81708	-1.97	DAMAGING	0.539694	damaging
2	48025785	A	T	MSH6	ENSP00000234420	p.E221D	Polymorphism	0.0416146	neutral	0.29	benign	0.003	benign	0.002	benign	1.52	benign	0.043806	polymorphism	0.94571	-1.97	DAMAGING	0.539694	damaging
2	48026087	C	T	MSH6	ENSP00000234420	p.A20V	pathogenic	0.138952	neutral	0.13	benign	0	benign	0.001	benign	1.085	benign	2e-06	polymorphism	1.31115	-1.9	DAMAGING	0.527183	damaging
2	48026735	A	C	MSH6	ENSP00000234420	p.Y538S	Polymorphism	0.811227	deleterious	0	damaging	0.845	possibly damaging	0.799	possibly damaging	3.14	pathogenic	0.999999	disease_causing	4.58627	-2.48	DAMAGING	0.670316	damaging
2	48026861	C	T	MSH6	ENSP00000234420	p.S580L	Polymorphism	0.914455	deleterious	0	damaging	1	probably damaging	0.998	probably damaging	3.125	pathogenic	1	disease_causing	6.8246	-2.45	DAMAGING	0.668776	damaging
2	48026989	C	G	MSH6	ENSP00000234420	p.P623A	Polymorphism	0.227003	neutral	0.47	benign	0.035	benign	0.023	benign	1.39	benign	0.420115	polymorphism	-0.932413	-2.16	DAMAGING	0.537204	damaging
2	48027305	A	C	MSH6	ENSP00000234420	p.K728T	Polymorphism	0.251156	neutral	0.34	benign	0.002	benign	0.002	benign	1.245	benign	0.998338	disease_causing	0.516391	-1.96	DAMAGING	0.533024	damaging
2	48027778	A	G	MSH6	ENSP00000234420	p.I886V	Polymorphism	0.0565569	neutral	0.37	benign	0.005	benign	0.014	benign	0.2	benign	0.005229	polymorphism	-0.097914	-2.88	DAMAGING	0.48578	neutral
2	48028211	A	C	MSH6	ENSP00000234420	p.K728T	Polymorphism	0.921561	deleterious	0.01	damaging	0.999	probably damaging	0.988	probably damaging	3.105	pathogenic	1	disease_causing	5.20004	-1.96	DAMAGING	0.659562	damaging
2	48032838	A	T	MSH6	ENSP00000234420	p.D1213V	Polymorphism	0.919523	deleterious	0	damaging	1	probably damaging	1	probably damaging	4.315	pathogenic	1	disease_causing	6.75586	-4.4	DAMAGING	0.748819	damaging
2	48033390	G	C	MSH6	ENSP00000234420	p.V1232L	Polymorphism	0.5	neutral	0.11	benign	0.688	possibly damaging	0.669	possibly damaging	0.365	benign	1	disease_causing	5.52202	-1.94	DAMAGING	0.485455	neutral
2	48033396	G	C	MSH6	ENSP00000234420	p.E1234Q	Polymorphism	0.631249	deleterious	0.05	benign	0.992	probably damaging	0.893	possibly damaging	0.815	benign	1	disease_causing	4.92426	-1.97	DAMAGING	0.513024	neutral
2	48033474	G	A	MSH6	ENSP00000234420	p.V1260I	Polymorphism	0.196757	neutral	0.2	benign	0.037	benign	0.18	benign	0.55	benign	0.044275	polymorphism	3.00202	-1.9	DAMAGING	0.497302	neutral
2	74598822	C	G	DCTN1	ENSP00000354791	p.A163P	Polymorphism	0.153062	neutral	0.25	benign	0.914	possibly damaging	0.329	benign	0.345	benign	0.974764	disease_causing	2.03693	-0.75	TOLERATED	0.48037	neutral
2	74605250	A	T	DCTN1	ENSP00000354791	p.F52L	pathogenic	0.683883	deleterious	0	damaging	0.927	possibly damaging	0.949	probably damaging	2.585	pathogenic	0.999999	disease_causing	4.2001	-0.99	TOLERATED	0.643301	damaging
2	74605252	A	G	DCTN1	ENSP00000354791	p.F52L	pathogenic	0.814113	deleterious	0	damaging	0.927	possibly damaging	0.949	probably damaging	2.585	pathogenic	1	disease_causing	4.82986	-0.99	TOLERATED	0.643301	damaging
2	96942928	C	T	SNRNP200	ENSP00000317123	p.A1995T	Polymorphism	0.289184	neutral	0.4	benign	0.005	benign	0.004	benign	0.625	benign	0.295072	polymorphism	3.72533	0.22	TOLERATED	0.470294	neutral
2	96944437	C	T	SNRNP200	ENSP00000317123	p.R1779H	pathogenic	0.667196	deleterious	0.02	damaging	0.676	possibly damaging	0.179	benign	3.22	pathogenic	1	disease_causing	6.51972	-0.35	TOLERATED	0.6801	damaging
2	96958778	T	C	SNRNP200	ENSP00000317123	p.I698V	pathogenic	0.377784	neutral	0.05	benign	0.001	benign	0.001	benign	0.525	benign	1	disease_causing	2.253	-2.78	DAMAGING	0.50397	neutral
2	96962682	A	G	SNRNP200	ENSP00000317123	p.C502R	pathogenic	0.974319	deleterious	0	damaging	1	probably damaging	0.998	probably damaging	4.435	pathogenic	1	disease_causing	5.7786	1.26	TOLERATED	0.708125	damaging
2	98994191	C	T	CNGA3	ENSP00000272602	p.P48L	Polymorphism	0.00631042	neutral	0.13	benign	0.015	benign	0.003	benign	0.69	benign	0	polymorphism	0.800923	0.94	TOLERATED	0.446746	neutral
2	98996768	A	G	CNGA3	ENSP00000272602	p.N120D	Polymorphism	0.140104	neutral	0.4	benign	0	benign	0.002	benign	0.95	benign	0.000305	polymorphism	-0.321967	-4.28	DAMAGING	0.554737	damaging
2	98996780	A	G	CNGA3	ENSP00000272602	p.N120D	Polymorphism	0.0960888	neutral	0.41	benign	0	benign	0	benign	1.95	pathogenic	0	polymorphism	-0.697963	-4.28	DAMAGING	0.573169	damaging
2	99006184	G	C	CNGA3	ENSP00000272602	p.W171C	pathogenic	0.980028	deleterious	0	damaging	1	probably damaging	0.996	probably damaging	2.93	pathogenic	1	disease_causing	6.13699	-4.57	DAMAGING	0.643314	damaging
2	99012373	C	T	CNGA3	ENSP00000272602	p.T247M	Polymorphism	0.0298594	neutral	0.23	benign	0.005	benign	0.019	benign	-0.155	benign	0	polymorphism	-0.445088	-4.41	DAMAGING	0.49589	neutral
2	99012638	G	C	CNGA3	ENSP00000272602	p.W335C	Polymorphism	0.998347	deleterious	0	damaging	1	probably damaging	1	probably damaging	3.98	pathogenic	1	disease_causing	5.51038	-5.01	DAMAGING	0.725478	damaging
2	99012638	G	T	CNGA3	ENSP00000272602	p.W335C	Polymorphism	0.998347	deleterious	0	damaging	1	probably damaging	1	probably damaging	3.98	pathogenic	1	disease_causing	5.69011	-5.01	DAMAGING	0.725478	damaging
3	100951628	C	A	IMPG2	ENSP00000193391	p.C1077F	pathogenic	0.947208	deleterious	0	damaging	0.999	probably damaging	0.998	probably damaging	2.865	pathogenic	1	disease_causing	6.63566	-0.23	TOLERATED	0.633553	damaging
3	100951820	G	A	IMPG2	ENSP00000193391	p.P1013L	Polymorphism	0.575609	deleterious	0.03	damaging	0.976	probably damaging	0.484	possibly damaging	2.51	pathogenic	1	disease_causing	3.6646	1.78	TOLERATED	0.473075	neutral
3	10183757	T	C	VHL	ENSP00000256474	p.F76L	pathogenic	0.814023	deleterious	0.17	benign	0.999	probably damaging	0.994	probably damaging	2.66	pathogenic	0.947191	disease_causing	6.27626	-7.33	DAMAGING	0.6838	damaging
3	10183759	C	A	VHL	ENSP00000256474	p.F76L	pathogenic	0.755854	deleterious	0.17	benign	0.999	probably damaging	0.994	probably damaging	2.66	pathogenic	0.841382	disease_causing	6.92132	-7.33	DAMAGING	0.6838	damaging
3	10183771	T	A	VHL	ENSP00000256474	p.S80R	pathogenic	0.374206	neutral	0	damaging	0.999	probably damaging	0.977	probably damaging	1.415	benign	0.500822	disease_causing	5.92735	-6.71	DAMAGING	0.632454	damaging
3	10183788	C	A	VHL	ENSP00000256474	p.P86H	pathogenic	0.679223	deleterious	0	damaging	1	probably damaging	1	probably damaging	1.935	pathogenic	0.989982	disease_causing	6.64531	-7.12	DAMAGING	0.657172	damaging
3	10183859	C	T	VHL	ENSP00000256474	p.H110Y	Polymorphism	0.484722	neutral	0.13	benign	0.996	probably damaging	0.936	probably damaging	0.69	benign	0.007295	polymorphism	6.08319	-6.87	DAMAGING	0.608018	damaging
3	10183862	A	C	VHL	ENSP00000256474	p.S111R	pathogenic	0.782542	deleterious	0.01	damaging	1	probably damaging	0.997	probably damaging	1.445	benign	0.203643	polymorphism	6.23358	-6.72	DAMAGING	0.633636	damaging
3	10183864	C	A	VHL	ENSP00000256474	p.S111R	pathogenic	0.640482	deleterious	0.01	damaging	1	probably damaging	0.997	probably damaging	1.445	benign	0.323242	polymorphism	6.94418	-6.72	DAMAGING	0.633636	damaging
3	10188208	G	C	VHL	ENSP00000256474	p.W117C	pathogenic	0.853443	deleterious	0.03	damaging	1	probably damaging	0.958	probably damaging	2.685	pathogenic	1	disease_causing	5.9542	-9.39	DAMAGING	0.738382	damaging
3	10188214	C	A	VHL	ENSP00000256474	p.F119L	pathogenic	0.755255	deleterious	0.06	benign	0.999	probably damaging	0.994	probably damaging	1.77	benign	0.999966	disease_causing	6.60253	-6.37	DAMAGING	0.630573	damaging
3	10188250	C	G	VHL	ENSP00000256474	p.N131K	pathogenic	0.733437	deleterious	0.03	damaging	0.999	probably damaging	0.94	probably damaging	1.83	benign	0.999873	disease_causing	6.51543	-6.84	DAMAGING	0.646395	damaging
3	10188264	T	A	VHL	ENSP00000256474	p.F136Y	pathogenic	0.0772005	neutral	0.56	benign	0.398	benign	0.245	benign	0.275	benign	0.088051	polymorphism	3.99485	-6.89	DAMAGING	0.585393	damaging
3	10188286	C	A	VHL	ENSP00000256474	p.D143E	pathogenic	0.029013	neutral	0.08	benign	0.021	benign	0.02	benign	0.55	benign	0.027273	polymorphism	2.68604	-6.95	DAMAGING	0.60223	damaging
3	10188286	C	G	VHL	ENSP00000256474	p.D143E	pathogenic	0.029013	neutral	0.08	benign	0.021	benign	0.02	benign	0.55	benign	0.023599	polymorphism	2.35918	-6.95	DAMAGING	0.60223	damaging
3	10188292	G	C	VHL	ENSP00000256474	p.Q145H	pathogenic	0.520415	neutral	0.19	benign	0.988	probably damaging	0.982	probably damaging	1.5	benign	0.903047	disease_causing	4.23379	-6.87	DAMAGING	0.639699	damaging
3	10188292	G	T	VHL	ENSP00000256474	p.Q145H	pathogenic	0.520415	neutral	0.19	benign	0.988	probably damaging	0.982	probably damaging	1.5	benign	0.903047	disease_causing	4.3524	-6.87	DAMAGING	0.639699	damaging
3	10188320	G	A	VHL	ENSP00000256474	p.V155M	pathogenic	0.616704	deleterious	0.11	benign	1	probably damaging	0.998	probably damaging	1.545	benign	0.999879	disease_causing	4.96853	-6.86	DAMAGING	0.640595	damaging
3	10191499	G	T	VHL	ENSP00000256474	p.Q164H	pathogenic	0.392942	neutral	0	damaging	0.905	possibly damaging	0.632	possibly damaging	1.59	benign	0.996774	disease_causing	4.50775	-6.87	DAMAGING	0.642107	damaging
3	10191533	A	T	VHL	ENSP00000256474	p.R176W	pathogenic	0.238933	neutral	0	damaging	1	probably damaging	0.999	probably damaging	1.7	benign	0.880324	disease_causing	3.08555	-7.05	DAMAGING	0.650414	damaging
3	120352101	C	G	HGD	ENSP00000283871	p.G361R	pathogenic	0.944806	deleterious	0	damaging	1	probably damaging	0.999	probably damaging	3.81	pathogenic	1	disease_causing	6.52484	-5.82	DAMAGING	0.718954	damaging
3	120352104	C	T	HGD	ENSP00000283871	p.G360R	pathogenic	0.911483	deleterious	0	damaging	1	probably damaging	1	probably damaging	3.835	pathogenic	1	disease_causing	6.80774	-6.05	DAMAGING	0.723268	damaging
3	120352173	T	C	HGD	ENSP00000283871	p.N337D	pathogenic	0.906453	deleterious	0	damaging	1	probably damaging	1	probably damaging	3.885	pathogenic	1	disease_causing	5.90121	-6.25	DAMAGING	0.729813	damaging
3	120360487	C	A	HGD	ENSP00000283871	p.K276N	pathogenic	0.829861	deleterious	0	damaging	1	probably damaging	0.999	probably damaging	3.77	pathogenic	1	disease_causing	6.16373	-5.42	DAMAGING	0.712306	damaging
3	120363207	C	A	HGD	ENSP00000283871	p.V245F	pathogenic	0.783759	deleterious	0	damaging	0.9	possibly damaging	0.564	possibly damaging	2.74	pathogenic	0.999983	disease_causing	6.47519	-5.78	DAMAGING	0.650502	damaging
3	120363266	C	G	HGD	ENSP00000283871	p.R225P	pathogenic	0.918637	deleterious	0.01	damaging	0.993	probably damaging	0.896	possibly damaging	3.815	pathogenic	1	disease_causing	7.50322	-5.77	DAMAGING	0.718578	damaging
3	120365821	T	C	HGD	ENSP00000283871	p.Q183R	pathogenic	0.927642	deleterious	0	damaging	0.994	probably damaging	0.968	probably damaging	3.175	pathogenic	0.999999	disease_causing	5.72642	-5.24	DAMAGING	0.668249	damaging
3	120365854	A	G	HGD	ENSP00000283871	p.M172T	Polymorphism	0.821863	deleterious	0	damaging	0.446	benign	0.458	possibly damaging	2.67	pathogenic	1	disease_causing	5.32602	-5.4	DAMAGING	0.639639	damaging
3	120365856	C	A	HGD	ENSP00000283871	p.K171N	pathogenic	0.57185	deleterious	0.22	benign	0.744	possibly damaging	0.358	benign	1.96	pathogenic	1	disease_causing	3.92071	-5.28	DAMAGING	0.603433	damaging
3	120365856	C	G	HGD	ENSP00000283871	p.K171N	pathogenic	0.57185	deleterious	0.22	benign	0.744	possibly damaging	0.358	benign	1.96	pathogenic	1	disease_causing	3.4897	-5.28	DAMAGING	0.603433	damaging
3	120365862	A	T	HGD	ENSP00000283871	p.F169L	pathogenic	0.132647	neutral	0.73	benign	0.009	benign	0.029	benign	0.915	benign	1	disease_causing	1.48657	-5.19	DAMAGING	0.572605	damaging
3	120365864	A	G	HGD	ENSP00000283871	p.F169L	pathogenic	0.273215	neutral	0.73	benign	0.009	benign	0.029	benign	0.915	benign	1	disease_causing	2.05164	-5.19	DAMAGING	0.572605	damaging
3	120365865	C	A	HGD	ENSP00000283871	p.E168D	pathogenic	0.830179	deleterious	0	damaging	0.998	probably damaging	0.956	probably damaging	3.88	pathogenic	0.999995	disease_causing	5.99249	-5.53	DAMAGING	0.721165	damaging
3	120369688	C	G	HGD	ENSP00000283871	p.G123R	pathogenic	0.927215	deleterious	0	damaging	1	probably damaging	1	probably damaging	3.49	pathogenic	1	disease_causing	6.62081	-5.51	DAMAGING	0.693349	damaging
3	120371492	A	T	HGD	ENSP00000283871	p.W97R	pathogenic	0.93057	deleterious	0	damaging	1	probably damaging	1	probably damaging	3.87	pathogenic	1	disease_causing	6.04441	-6.24	DAMAGING	0.728652	damaging
3	120389337	A	C	HGD	ENSP00000283871	p.F73L	pathogenic	0.570708	deleterious	0.02	damaging	0.239	benign	0.157	benign	2.605	pathogenic	0.999999	disease_causing	4.03948	-5.27	DAMAGING	0.633444	damaging
3	120389337	A	T	HGD	ENSP00000283871	p.F73L	pathogenic	0.570708	deleterious	0.02	damaging	0.239	benign	0.157	benign	2.605	pathogenic	0.999999	disease_causing	4.20465	-5.27	DAMAGING	0.633444	damaging
3	120393766	C	T	HGD	ENSP00000283871	p.R53Q	pathogenic	0.898716	deleterious	0.01	damaging	1	probably damaging	0.996	probably damaging	3.305	pathogenic	1	disease_causing	7.96026	-6.01	DAMAGING	0.688145	damaging
3	120394674	C	T	HGD	ENSP00000283871	p.D18N	pathogenic	0.816493	deleterious	0.12	benign	1	probably damaging	1	probably damaging	2.505	pathogenic	1	disease_causing	5.81228	-5.46	DAMAGING	0.631972	damaging
3	120394689	C	T	HGD	ENSP00000283871	p.E13K	pathogenic	0.651347	deleterious	0.04	damaging	0.842	possibly damaging	0.362	benign	3.265	pathogenic	1	disease_causing	5.99827	-5.29	DAMAGING	0.675136	damaging
3	121973097	G	C	CASR	ENSP00000296154	p.G21R	pathogenic	0.879268	deleterious	0.01	damaging	1	probably damaging	0.985	probably damaging	2.455	pathogenic	1	disease_causing	6.05611	-2.42	DAMAGING	0.602577	damaging
3	121980556	A	C	CASR	ENSP00000296154	p.K225T	pathogenic	0.528446	neutral	0.3	benign	0.982	probably damaging	0.824	possibly damaging	0.385	benign	0.999998	disease_causing	1.50212	-1.62	DAMAGING	0.484947	neutral
3	121980694	C	T	CASR	ENSP00000296154	p.S271F	pathogenic	0.846123	deleterious	0	damaging	0.989	probably damaging	0.832	possibly damaging	2.405	pathogenic	0.99998	disease_causing	5.79462	-1.63	DAMAGING	0.609372	damaging
3	121981071	G	C	CASR	ENSP00000296154	p.G397R	pathogenic	0.878793	deleterious	0	damaging	1	probably damaging	0.988	probably damaging	2.455	pathogenic	1	disease_causing	5.68215	-2.24	DAMAGING	0.606293	damaging
3	121994806	G	C	CASR	ENSP00000296154	p.G509R	pathogenic	0.766841	deleterious	0	damaging	1	probably damaging	1	probably damaging	1.04	benign	1	disease_causing	6.73223	-3.71	DAMAGING	0.542514	damaging
3	122001014	A	G	CASR	ENSP00000296154	p.I555V	pathogenic	0.335081	neutral	0.08	benign	0.878	possibly damaging	0.627	possibly damaging	0.655	benign	0.994203	disease_causing	1.8979	-2.43	DAMAGING	0.507585	neutral
3	122002669	G	A	CASR	ENSP00000296154	p.G623D	pathogenic	0.93539	deleterious	0	damaging	1	probably damaging	1	probably damaging	4.13	pathogenic	1	disease_causing	5.09475	-2.95	DAMAGING	0.754346	damaging
3	122002809	G	C	CASR	ENSP00000296154	p.G670R	pathogenic	0.945386	deleterious	0	damaging	1	probably damaging	1	probably damaging	3.775	pathogenic	1	disease_causing	6.18076	-2.54	DAMAGING	0.731707	damaging
3	122003025	T	A	CASR	ENSP00000296154	p.W742R	pathogenic	0.922911	deleterious	0	damaging	1	probably damaging	0.999	probably damaging	3.9	pathogenic	1	disease_causing	5.24295	-2.91	DAMAGING	0.734484	damaging
3	122003025	T	C	CASR	ENSP00000296154	p.W742R	pathogenic	0.941855	deleterious	0	damaging	1	probably damaging	0.999	probably damaging	3.9	pathogenic	1	disease_causing	4.9739	-2.91	DAMAGING	0.734484	damaging
3	122003352	T	A	CASR	ENSP00000296154	p.C851S	Polymorphism	0.879889	deleterious	0.01	damaging	1	probably damaging	0.998	probably damaging	3.375	pathogenic	1	disease_causing	4.84524	-2.52	DAMAGING	0.692319	damaging
3	122003353	G	C	CASR	ENSP00000296154	p.C851S	Polymorphism	0.894421	deleterious	0.01	damaging	1	probably damaging	0.998	probably damaging	3.375	pathogenic	1	disease_causing	4.68667	-2.52	DAMAGING	0.692319	damaging
3	122003652	C	A	CASR	ENSP00000296154	p.P951T	Polymorphism	0.122179	neutral	0.09	benign	0	benign	0	benign	0	benign	0	polymorphism	0.933525	-2.36	DAMAGING	0.464624	neutral
3	122003757	G	T	CASR	ENSP00000296154	p.A986S	Polymorphism	0.102065	neutral	0.28	benign	0.195	benign	0.041	benign	0.11	benign	0.998462	polymorphism_automatic	1.57131	-2.81	DAMAGING	0.478906	neutral
3	122003769	A	G	CASR	ENSP00000296154	p.R990G	Polymorphism	0.168863	neutral	0	damaging	0.155	benign	0.051	benign	0.805	benign	0.985339	polymorphism_automatic	2.33806	-2.56	DAMAGING	0.51601	neutral
3	122003802	C	G	CASR	ENSP00000296154	p.Q1011E	Polymorphism	0.330148	neutral	0.01	damaging	0.062	benign	0.024	benign	0.805	benign	0.814799	disease_causing	2.50955	NA	NA	0.515247	neutral
3	133657295	C	A	SLCO2A1	ENSP00000311291	p.Q556H	pathogenic	0.728643	deleterious	0	damaging	1	probably damaging	1	probably damaging	1.72	benign	1	disease_causing	7.05425	0.3	TOLERATED	0.481502	neutral
3	133664067	G	A	SLCO2A1	ENSP00000311291	p.R445C	Polymorphism	0.651077	deleterious	0.09	benign	0.991	probably damaging	0.809	possibly damaging	1.59	benign	7.9e-05	polymorphism	5.39522	1.05	TOLERATED	0.443412	neutral
3	133670150	C	G	SLCO2A1	ENSP00000311291	p.G255R	pathogenic	0.960311	deleterious	0	damaging	1	probably damaging	0.99	probably damaging	3.705	pathogenic	1	disease_causing	6.74174	-1.45	TOLERATED	0.752623	damaging
3	133672567	C	G	SLCO2A1	ENSP00000311291	p.G222R	pathogenic	0.974217	deleterious	0	damaging	1	probably damaging	0.999	probably damaging	3.725	pathogenic	1	disease_causing	7.24445	0.05	TOLERATED	0.713145	damaging
3	165491280	C	T	BCHE	ENSP00000264381	p.A567T	pathogenic	0.291983	neutral	0.08	benign	0.001	benign	0.012	benign	1.895	benign	0.066827	polymorphism_automatic	3.40814	-0.18	TOLERATED	0.545346	damaging
3	165504043	T	A	BCHE	ENSP00000264381	p.E525V	pathogenic	0.469903	neutral	0.08	benign	0.003	benign	0.008	benign	1.755	benign	0.999983	disease_causing_automatic	2.75624	-3.82	DAMAGING	0.559771	damaging
3	165547330	G	A	BCHE	ENSP00000264381	p.R498W	Polymorphism	0.329555	neutral	0	damaging	0.999	probably damaging	0.82	possibly damaging	1.385	benign	2e-06	polymorphism	4.82119	-0.24	TOLERATED	0.508924	neutral
3	165547569	C	A	BCHE	ENSP00000264381	p.G418V	pathogenic	0.249163	neutral	0	damaging	0.088	benign	0.072	benign	0.16	benign	0.998433	disease_causing_automatic	2.2431	-0.14	TOLERATED	0.45222	neutral
3	165547858	C	T	BCHE	ENSP00000264381	p.V322M	Polymorphism	0.776049	deleterious	0	damaging	0.996	probably damaging	0.863	possibly damaging	2.985	pathogenic	0.999068	disease_causing	3.32547	-0.59	TOLERATED	0.665261	damaging
3	165548010	G	A	BCHE	ENSP00000264381	p.T271M	pathogenic	0.774619	deleterious	0	damaging	0.886	possibly damaging	0.55	possibly damaging	2.59	pathogenic	0.999925	disease_causing_automatic	4.94737	-3.7	DAMAGING	0.610155	damaging
3	165548314	C	T	BCHE	ENSP00000264381	p.V170M	pathogenic	0.930698	deleterious	0	damaging	1	probably damaging	0.999	probably damaging	4.27	pathogenic	1	disease_causing	6.04197	-1.72	DAMAGING	0.801972	damaging
3	165548441	A	C	BCHE	ENSP00000264381	p.I127M	Polymorphism	0.178854	neutral	0.12	benign	0	benign	0.124	benign	0.655	benign	0.483327	polymorphism	-1.08362	-0.25	TOLERATED	0.485064	neutral
3	165548468	T	A	BCHE	ENSP00000264381	p.E118D	pathogenic	0.819334	deleterious	0	damaging	0.999	probably damaging	1	probably damaging	3.09	pathogenic	0.999999	disease_causing	5.088	-2.13	DAMAGING	0.673626	damaging
3	165548468	T	G	BCHE	ENSP00000264381	p.E118D	pathogenic	0.865159	deleterious	0	damaging	0.999	probably damaging	1	probably damaging	3.09	pathogenic	0.999999	disease_causing	4.97351	-2.13	DAMAGING	0.673626	damaging
3	165548515	C	G	BCHE	ENSP00000264381	p.G103R	pathogenic	0.882717	deleterious	0	damaging	0.994	probably damaging	0.962	probably damaging	2.085	pathogenic	1	disease_causing	5.10506	-3.69	DAMAGING	0.573814	damaging
3	165548703	T	C	BCHE	ENSP00000264381	p.K40R	Polymorphism	0.0556485	neutral	0.66	benign	0	benign	0.003	benign	0.375	benign	0.626373	disease_causing	-0.924057	-0.29	TOLERATED	0.469136	neutral
3	178916726	G	A	PIK3CA	ENSP00000263967	p.R38H	pathogenic	0.763959	deleterious	0.01	damaging	1	probably damaging	0.992	probably damaging	1.965	pathogenic	1	disease_causing	6.54359	-0.77	TOLERATED	0.554748	damaging
3	178916930	G	T	PIK3CA	ENSP00000263967	p.G106V	pathogenic	0.798451	deleterious	0.07	benign	1	probably damaging	1	probably damaging	2.44	pathogenic	1	disease_causing	4.32923	0.67	TOLERATED	0.613748	damaging
3	178921512	A	C	PIK3CA	ENSP00000263967	p.S332R	Polymorphism	0.260888	neutral	0.11	benign	0.029	benign	0.019	benign	-0.08	benign	1	disease_causing	1.58404	-0.38	TOLERATED	0.440111	neutral
3	178921514	T	A	PIK3CA	ENSP00000263967	p.S332R	Polymorphism	0.0397599	neutral	0.11	benign	0.029	benign	0.019	benign	-0.08	benign	0.999993	disease_causing	1.52692	-0.38	TOLERATED	0.440111	neutral
3	178921514	T	G	PIK3CA	ENSP00000263967	p.S332R	Polymorphism	0.0397599	neutral	0.11	benign	0.029	benign	0.019	benign	-0.08	benign	0.999992	disease_causing	1.24278	-0.38	TOLERATED	0.440111	neutral
3	178922321	G	C	PIK3CA	ENSP00000263967	p.G364R	pathogenic	0.563099	deleterious	0.04	damaging	0.487	possibly damaging	0.221	benign	1.975	pathogenic	1	disease_causing	3.16933	-0.71	TOLERATED	0.552667	damaging
3	178927980	T	C	PIK3CA	ENSP00000263967	p.C420R	pathogenic	0.82887	deleterious	0.03	damaging	0.997	probably damaging	0.908	possibly damaging	1.905	pathogenic	1	disease_causing	4.02262	-0.36	TOLERATED	0.50889	neutral
3	178928079	G	C	PIK3CA	ENSP00000263967	p.E453Q	pathogenic	0.444247	neutral	0.1	benign	0.364	benign	0.265	benign	1.735	benign	1	disease_causing	4.48912	-0.57	TOLERATED	0.52474	damaging
3	178947865	G	C	PIK3CA	ENSP00000263967	p.G914R	pathogenic	0.788736	deleterious	0	damaging	0.966	probably damaging	0.789	possibly damaging	1.765	benign	1	disease_causing	6.30684	-1.76	DAMAGING	0.541024	damaging
3	178952074	G	A	PIK3CA	ENSP00000263967	p.M1043I	pathogenic	0.118077	neutral	0.02	damaging	0.138	benign	0.026	benign	-1.43	benign	1	disease_causing	2.56709	-0.92	TOLERATED	0.330218	neutral
3	178952074	G	C	PIK3CA	ENSP00000263967	p.M1043I	pathogenic	0.118077	neutral	0.02	damaging	0.138	benign	0.026	benign	-1.43	benign	1	disease_causing	2.30743	-0.92	TOLERATED	0.330218	neutral
3	183855778	A	C	EIF2B5	ENSP00000273783	p.N200T	Polymorphism	0.100143	neutral	0.03	damaging	0.255	benign	0.071	benign	0.345	benign	0.990861	disease_causing	2.5987	-4.54	DAMAGING	0.529214	damaging
3	183858365	T	A	EIF2B5	ENSP00000273783	p.C335S	pathogenic	0.31793	neutral	0.04	damaging	0.201	benign	0.049	benign	1.445	benign	0.9977	disease_causing	2.38563	-3.34	DAMAGING	0.547559	damaging
3	193335018	C	T	OPA1	ENSP00000354681	p.P167L	Polymorphism	0.808151	deleterious	0	damaging	1	probably damaging	0.999	probably damaging	2.045	pathogenic	1	disease_causing	3.3625	-3.32	DAMAGING	0.574232	damaging
3	193360557	A	T	OPA1	ENSP00000354681	p.T330S	pathogenic	0.717094	deleterious	0.01	damaging	1	probably damaging	1	probably damaging	1.755	benign	1	disease_causing	5.86872	NA	NA	0.566364	damaging
3	193361845	T	G	OPA1	ENSP00000354681	p.V502G	Polymorphism	0.92794	deleterious	0	damaging	1	probably damaging	0.996	probably damaging	4.145	pathogenic	1	disease_causing	6.22664	-5.1	DAMAGING	0.73742	damaging
3	193363400	T	G	OPA1	ENSP00000354681	p.V502G	Polymorphism	0.814433	deleterious	0	damaging	1	probably damaging	1	probably damaging	2.265	pathogenic	1	disease_causing	6.25702	-5.1	DAMAGING	0.591124	damaging
3	193363403	T	G	OPA1	ENSP00000354681	p.V502G	Polymorphism	0.819228	deleterious	0	damaging	1	probably damaging	0.996	probably damaging	2.215	pathogenic	1	disease_causing	6.2093	-5.1	DAMAGING	0.585654	damaging
3	193364912	G	A	OPA1	ENSP00000354681	p.D550N	Polymorphism	0.222462	neutral	0.09	benign	0.379	benign	0.188	benign	1.28	benign	1	disease_causing	4.25831	NA	NA	0.550627	damaging
3	193384971	A	G	OPA1	ENSP00000354681	p.E907G	Polymorphism	0.825904	deleterious	0	damaging	0.987	probably damaging	0.858	possibly damaging	2.22	pathogenic	1	disease_causing	7.18357	NA	NA	0.579587	damaging
3	30686250	A	G	TGFBR2	ENSP00000295754	p.M36V	Polymorphism	0.0216153	neutral	0.98	benign	0	benign	0	benign	0.345	benign	0	polymorphism	-1.25914	-1.78	DAMAGING	0.48283	neutral
3	30713794	G	A	TGFBR2	ENSP00000295754	p.M373I	Polymorphism	0.219403	neutral	0.41	benign	0	benign	0.002	benign	0.49	benign	0.71624	disease_causing	1.88653	-3.18	DAMAGING	0.508002	neutral
3	30713794	G	C	TGFBR2	ENSP00000295754	p.M373I	Polymorphism	0.219403	neutral	0.41	benign	0	benign	0.002	benign	0.49	benign	0.723268	disease_causing	1.56106	-3.18	DAMAGING	0.508002	neutral
3	30713794	G	T	TGFBR2	ENSP00000295754	p.M373I	Polymorphism	0.219403	neutral	0.41	benign	0	benign	0.002	benign	0.49	benign	0.71624	disease_causing	1.67969	-3.18	DAMAGING	0.508002	neutral
3	30715658	T	C	TGFBR2	ENSP00000295754	p.V439A	Polymorphism	0.309704	neutral	0.02	damaging	0.002	benign	0.027	benign	0.415	benign	0.998807	disease_causing	2.63619	-0.08	TOLERATED	0.466497	neutral
3	30732915	A	T	TGFBR2	ENSP00000295754	p.I510F	pathogenic	0.542225	deleterious	0.01	damaging	0.814	possibly damaging	0.702	possibly damaging	0.43	benign	1	disease_causing	6.05937	-3.21	DAMAGING	0.505141	neutral
3	30732948	T	A	TGFBR2	ENSP00000295754	p.W521R	pathogenic	0.909521	deleterious	0	damaging	1	probably damaging	1	probably damaging	3.73	pathogenic	1	disease_causing	6.4857	-0.21	TOLERATED	0.728595	damaging
3	30732963	G	C	TGFBR2	ENSP00000295754	p.E526Q	pathogenic	0.783194	deleterious	0	damaging	1	probably damaging	0.999	probably damaging	2.245	pathogenic	1	disease_causing	6.28138	-0.18	TOLERATED	0.558229	damaging
3	37035103	G	C	MLH1	ENSP00000231790	p.G22A	Polymorphism	0.850841	deleterious	0	damaging	0.998	probably damaging	0.948	probably damaging	3.225	pathogenic	1	disease_causing	5.6374	-2.79	DAMAGING	0.671402	damaging
3	37035132	A	G	MLH1	ENSP00000231790	p.I32V	Polymorphism	0.124087	neutral	0.32	benign	0.012	benign	0.023	benign	-0.7	benign	1	disease_causing	1.76009	-3.77	DAMAGING	0.446014	neutral
3	37042515	A	G	MLH1	ENSP00000231790	p.S93G	Polymorphism	0.278714	neutral	0.02	damaging	0.019	benign	0.142	benign	1.945	pathogenic	0	polymorphism	2.05149	-3.61	DAMAGING	0.55381	damaging
3	37045961	T	A	MLH1	ENSP00000231790	p.Y126N	Polymorphism	0.831921	deleterious	0	damaging	0.911	possibly damaging	0.917	probably damaging	2.51	pathogenic	1	disease_causing	6.52657	-3.53	DAMAGING	0.603002	damaging
3	37048495	G	C	MLH1	ENSP00000231790	p.D132H	Polymorphism	0.737359	deleterious	0	damaging	1	probably damaging	0.999	probably damaging	2.25	pathogenic	1	disease_causing	6.41345	-2.38	DAMAGING	0.583258	damaging
3	37053336	A	G	MLH1	ENSP00000231790	p.S93G	Polymorphism	0.0878879	neutral	0.75	benign	0.001	benign	0	benign	0.485	benign	0.999991	disease_causing	0.966417	-3.61	DAMAGING	0.499484	neutral
3	37053550	G	A	MLH1	ENSP00000231790	p.V213M	Polymorphism	0.5	neutral	0.11	benign	0.607	possibly damaging	0.107	benign	2.395	pathogenic	1	disease_causing	3.75899	-1.47	TOLERATED	0.610734	damaging
3	37053562	C	G	MLH1	ENSP00000231790	p.R217G	Polymorphism	0.787178	deleterious	0	damaging	0.723	possibly damaging	0.551	possibly damaging	2.265	pathogenic	1	disease_causing	5.0498	-1.86	DAMAGING	0.590444	damaging
3	37059000	G	A	MLH1	ENSP00000231790	p.R265H	Polymorphism	0.936021	deleterious	0	damaging	1	probably damaging	1	probably damaging	4.45	pathogenic	1	disease_causing	7.5723	-5.85	DAMAGING	0.762197	damaging
3	37061841	C	T	MLH1	ENSP00000231790	p.P309S	Polymorphism	0.938122	deleterious	0	damaging	1	probably damaging	1	probably damaging	4.44	pathogenic	1	disease_causing	6.82414	-3.86	DAMAGING	0.762473	damaging
3	37067306	G	A	MLH1	ENSP00000231790	p.S406N	Polymorphism	0.138581	neutral	0.07	benign	0.384	benign	0.081	benign	0.69	benign	0	polymorphism	0.486058	-2.48	DAMAGING	0.50946	neutral
3	37090078	T	C	MLH1	ENSP00000231790	p.F656S	pathogenic	0.893842	deleterious	0	damaging	1	probably damaging	0.999	probably damaging	3.48	pathogenic	1	disease_causing	6.84304	-3.31	DAMAGING	0.687402	damaging
3	37090087	G	A	MLH1	ENSP00000231790	p.R659Q	Polymorphism	0.87394	deleterious	0	damaging	1	probably damaging	0.986	probably damaging	3.12	pathogenic	1	disease_causing	8.06574	-3.28	DAMAGING	0.655326	damaging
3	37090401	T	A	MLH1	ENSP00000231790	p.W666R	pathogenic	0.839479	deleterious	0	damaging	1	probably damaging	1	probably damaging	3.58	pathogenic	1	disease_causing	5.95156	-3.38	DAMAGING	0.695477	damaging
3	37090401	T	C	MLH1	ENSP00000231790	p.W666R	pathogenic	0.880937	deleterious	0	damaging	1	probably damaging	1	probably damaging	3.58	pathogenic	1	disease_causing	5.49472	-3.38	DAMAGING	0.695477	damaging
3	37092019	G	A	MLH1	ENSP00000231790	p.V716M	Polymorphism	0.693989	deleterious	0	damaging	0.974	probably damaging	0.828	possibly damaging	1.845	benign	0.999976	disease_causing	4.72945	-3.15	DAMAGING	0.547033	damaging
3	38592327	C	T	SCN5A	ENSP00000328968	p.D1792N	pathogenic	0.81661	deleterious	0	damaging	0.876	possibly damaging	0.835	possibly damaging	2.47	pathogenic	0.999998	disease_causing	6.49934	-3.96	DAMAGING	0.603348	damaging
3	38597189	C	A	SCN5A	ENSP00000328968	p.K1500N	Polymorphism	0.89908	deleterious	0	damaging	0.969	probably damaging	0.702	possibly damaging	3.825	pathogenic	0.999945	disease_causing	7.10456	-3.94	DAMAGING	0.712081	damaging
3	38597189	C	G	SCN5A	ENSP00000328968	p.K1500N	Polymorphism	0.89908	deleterious	0	damaging	0.969	probably damaging	0.702	possibly damaging	3.825	pathogenic	0.999945	disease_causing	6.67355	-3.94	DAMAGING	0.712081	damaging
3	38603947	G	A	SCN5A	ENSP00000328968	p.L1308F	Polymorphism	0.697143	deleterious	0.02	damaging	1	probably damaging	0.983	probably damaging	2.63	pathogenic	0.999312	disease_causing_automatic	3.86712	-5.36	DAMAGING	0.636553	damaging
3	38620904	G	T	SCN5A	ENSP00000328968	p.S1103Y	Polymorphism	0.748131	deleterious	0	damaging	NA	NA	NA	NA	1.75	benign	0.724404	disease_causing	3.44925	-1.88	DAMAGING	0.541259	damaging
3	38620962	C	T	SCN5A	ENSP00000328968	p.G1084S	pathogenic	0.023737	neutral	0.4	benign	NA	NA	NA	NA	0.205	benign	1.5e-05	polymorphism	-0.336071	-3.7	DAMAGING	0.502843	neutral
3	38622529	C	T	SCN5A	ENSP00000328968	p.D1041N	Polymorphism	0.32269	neutral	1	benign	0.83	possibly damaging	0.649	possibly damaging	1.735	benign	0	polymorphism	1.68561	-1.69	DAMAGING	0.541586	damaging
3	38622570	C	T	SCN5A	ENSP00000328968	p.R1027Q	Polymorphism	0.548272	deleterious	0.59	benign	0.999	probably damaging	0.833	possibly damaging	1.5	benign	0	polymorphism	4.44644	-1.72	DAMAGING	0.539593	damaging
3	38622739	G	A	SCN5A	ENSP00000328968	p.R971C	pathogenic	0.436151	neutral	0.07	benign	0.99	probably damaging	0.636	possibly damaging	1.5	benign	0.984848	disease_causing	3.07754	-1.82	DAMAGING	0.539256	damaging
3	38645420	T	C	SCN5A	ENSP00000328968	p.H558R	Polymorphism	0.0191771	neutral	1	benign	0	benign	0	benign	-2.085	benign	0.000722	polymorphism_automatic	-1.10185	-3.42	DAMAGING	0.342816	neutral
3	38645439	C	G	SCN5A	ENSP00000328968	p.G552R	Polymorphism	0.77399	deleterious	0.05	benign	1	probably damaging	0.99	probably damaging	2.015	pathogenic	0.999989	disease_causing	5.05489	-2.9	DAMAGING	0.561115	damaging
3	38655243	C	T	SCN5A	ENSP00000328968	p.V232I	Polymorphism	0.330252	neutral	0.1	benign	NA	NA	NA	NA	1.66	benign	0.999999	disease_causing_automatic	2.68294	-4.99	DAMAGING	0.588251	damaging
3	38655475	C	T	SCN5A	ENSP00000328968	p.V232I	Polymorphism	0.323157	neutral	0.1	benign	0.454	possibly damaging	0.192	benign	1.785	benign	0.992041	disease_causing	4.54667	-4.99	DAMAGING	0.589398	damaging
3	38671821	C	A	SCN5A	ENSP00000328968	p.V125L	pathogenic	0.235404	neutral	0	damaging	0.264	benign	0.03	benign	0.805	benign	0.97095	disease_causing	6.8293	-3.74	DAMAGING	0.534917	damaging
3	41266097	G	T	CTNNB1	ENSP00000344456	p.D32Y	pathogenic	0.864686	deleterious	0	damaging	1	probably damaging	0.992	probably damaging	2.46	pathogenic	1	disease_causing	5.61159	0.92	TOLERATED	0.521531	neutral
3	41266098	A	G	CTNNB1	ENSP00000344456	p.D32G	pathogenic	0.773786	deleterious	0	damaging	1	probably damaging	0.984	probably damaging	2.46	pathogenic	1	disease_causing	5.16817	0.76	TOLERATED	0.53274	damaging
3	41266101	C	A	CTNNB1	ENSP00000344456	p.S33Y	pathogenic	0.981133	deleterious	0	damaging	1	probably damaging	1	probably damaging	2.46	pathogenic	1	disease_causing	5.58757	0.74	TOLERATED	0.5335	damaging
3	41266101	C	T	CTNNB1	ENSP00000344456	p.S33F	pathogenic	0.980438	deleterious	0	damaging	1	probably damaging	1	probably damaging	2.46	pathogenic	1	disease_causing	5.95477	0.73	TOLERATED	0.534672	damaging
3	41266112	T	G	CTNNB1	ENSP00000344456	p.S37A	pathogenic	0.958654	deleterious	0	damaging	1	probably damaging	0.999	probably damaging	2.485	pathogenic	1	disease_causing	4.90138	0.92	TOLERATED	0.524973	damaging
3	41266113	C	G	CTNNB1	ENSP00000344456	p.S37C	pathogenic	0.984257	deleterious	0	damaging	1	probably damaging	1	probably damaging	2.485	pathogenic	1	disease_causing	5.43209	0.71	TOLERATED	0.539543	damaging
3	41266125	C	T	CTNNB1	ENSP00000344456	p.T41I	pathogenic	0.973348	deleterious	0	damaging	0.996	probably damaging	0.955	probably damaging	2.445	pathogenic	1	disease_causing	5.84185	0.8	TOLERATED	0.528884	damaging
3	41274913	T	C	CTNNB1	ENSP00000344456	p.L388P	pathogenic	0.918935	deleterious	0	damaging	1	probably damaging	1	probably damaging	2.985	pathogenic	1	disease_causing	5.81858	-1.68	DAMAGING	0.671162	damaging
3	41278186	A	G	CTNNB1	ENSP00000344456	p.M688V	Polymorphism	0.203931	neutral	0.31	benign	0.001	benign	0	benign	0.515	benign	1	disease_causing	1.94303	1.03	TOLERATED	0.438551	neutral
3	47037334	T	C	NBEAL2	ENSP00000415034	p.W677R	pathogenic	0.864721	deleterious	0	damaging	1	probably damaging	1	probably damaging	2.625	pathogenic	1	disease_causing	5.46	-2.17	DAMAGING	0.624718	damaging
3	47044709	C	G	NBEAL2	ENSP00000415034	p.A1877G	Polymorphism	0.216808	neutral	0.36	benign	0.354	benign	0.179	benign	1.7	benign	0.999975	disease_causing	3.11385	0.35	TOLERATED	0.478902	neutral
3	47049615	G	A	NBEAL2	ENSP00000415034	p.G2553E	Polymorphism	0.0519157	neutral	0.85	benign	0	benign	0.001	benign	-0.945	benign	0.123632	polymorphism	0.54999	0.48	TOLERATED	0.36637	neutral
3	47050784	G	A	NBEAL2	ENSP00000415034	p.E2747K	Polymorphism	0.486071	neutral	0	damaging	0.923	possibly damaging	0.653	possibly damaging	2.215	pathogenic	0.989032	disease_causing	5.91814	0.28	TOLERATED	0.529701	damaging
3	48610145	C	G	COL7A1	ENSP00000332371	p.G2287R	pathogenic	0.928975	deleterious	0.05	benign	1	probably damaging	0.999	probably damaging	3.745	pathogenic	0.999959	disease_causing	6.45702	-6.29	DAMAGING	0.720467	damaging
3	48628247	C	A	COL7A1	ENSP00000332371	p.V547F	Polymorphism	0.451718	neutral	0.1	benign	0.97	probably damaging	0.814	possibly damaging	1.245	benign	0.738069	disease_causing	3.05744	0.39	TOLERATED	0.480575	neutral
3	50379242	T	A	ZMYND10	ENSP00000231749	p.R369W	Polymorphism	0.515837	deleterious	0.01	damaging	0.999	probably damaging	0.962	probably damaging	2.695	pathogenic	1	disease_causing	6.04722	NA	NA	0.72619	damaging
3	50379257	G	A	ZMYND10	ENSP00000231749	p.R369W	Polymorphism	0.323611	neutral	0	damaging	1	probably damaging	0.953	probably damaging	2.215	pathogenic	0.002385	polymorphism	5.01666	NA	NA	0.678571	damaging
3	50379889	A	G	ZMYND10	ENSP00000231749	p.L266P	pathogenic	0.576694	deleterious	0	damaging	1	probably damaging	0.99	probably damaging	2.69	pathogenic	1	disease_causing	5.83327	NA	NA	0.725694	damaging
3	53707141	G	A	CACNA1D	ENSP00000288139	p.G403D	pathogenic	0.988076	deleterious	0	damaging	NA	NA	NA	NA	4.74	pathogenic	1	disease_causing	2.21184	-4.37	DAMAGING	0.7798	damaging
3	53760995	C	G	CACNA1D	ENSP00000288139	p.I750M	pathogenic	0.826121	deleterious	0	damaging	0.987	probably damaging	0.921	probably damaging	3.09	pathogenic	0.984494	disease_causing	5.54504	-5.33	DAMAGING	0.664053	damaging
3	53845176	G	A	CACNA1D	ENSP00000288139	p.D2097N	Polymorphism	0.90285	deleterious	0	damaging	1	probably damaging	0.999	probably damaging	2.99	pathogenic	0.999977	disease_causing	6.1046	-0.54	TOLERATED	0.663612	damaging
3	53845236	G	A	CACNA1D	ENSP00000288139	p.D2097N	Polymorphism	0.922896	deleterious	0	damaging	1	probably damaging	0.999	probably damaging	2.545	pathogenic	1	disease_causing	7.61624	-0.54	TOLERATED	0.576434	damaging
3	69168193	T	A	LMOD3	ENSP00000414670	p.K438M	Polymorphism	0.0870724	neutral	0.81	benign	0	benign	0	benign	-1.79	benign	3e-06	polymorphism	2.02832	2.64	TOLERATED	0.284247	neutral
3	69168530	C	T	LMOD3	ENSP00000414670	p.G326R	pathogenic	0.919468	deleterious	0	damaging	1	probably damaging	0.997	probably damaging	3.28	pathogenic	1	disease_causing	6.57746	1.34	TOLERATED	0.585846	damaging
3	69168718	A	G	LMOD3	ENSP00000414670	p.I263T	Polymorphism	0.880987	deleterious	0.07	benign	0.999	probably damaging	0.968	probably damaging	2.855	pathogenic	1	disease_causing	5.17835	2.24	TOLERATED	0.486282	neutral
4	114204009	A	G	ANK2	ENSP00000349588	p.N687S	Polymorphism	0.829913	deleterious	0.01	damaging	0.528	possibly damaging	0.096	benign	1.245	benign	0.389738	polymorphism	3.85887	-0.19	TOLERATED	0.50391	neutral
4	114269460	A	G	ANK2	ENSP00000349588	p.E1458G	pathogenic	0.59706	neutral	0.02	damaging	0.992	probably damaging	0.936	probably damaging	1.67	benign	0.999993	disease_causing	6.94232	1.44	TOLERATED	0.403544	neutral
4	114288907	C	A	ANK2	ENSP00000349588	p.L3740I	pathogenic	0.546651	neutral	0.01	damaging	0.905	possibly damaging	0.487	possibly damaging	1.78	benign	1.76899e-11	disease_causing_automatic	2.00041	-0.42	TOLERATED	0.564299	damaging
4	119644725	G	A	SEC24D	ENSP00000280551	p.S1015F	pathogenic	0.896182	deleterious	0	damaging	1	probably damaging	1	probably damaging	3.36	pathogenic	1	disease_causing	6.25915	0.88	TOLERATED	0.627384	damaging
4	119644728	G	A	SEC24D	ENSP00000280551	p.S1015F	pathogenic	0.448827	neutral	0.01	damaging	0.521	possibly damaging	0.262	benign	1.24	benign	0.999924	disease_causing	5.84508	0.88	TOLERATED	0.422246	neutral
4	119649741	T	G	SEC24D	ENSP00000280551	p.Q978P	pathogenic	0.701766	deleterious	0.01	damaging	0.907	possibly damaging	0.767	possibly damaging	2.045	pathogenic	0.907876	disease_causing	5.65046	1.59	TOLERATED	0.432562	neutral
4	119673979	A	T	SEC24D	ENSP00000280551	p.F496I	Polymorphism	0.901259	deleterious	0	damaging	1	probably damaging	1	probably damaging	3.935	pathogenic	1	disease_causing	6.53229	-1.18	TOLERATED	0.784299	damaging
4	126238991	T	A	FAT4	ENSP00000335169	p.F475L	pathogenic	0.61414	deleterious	0	damaging	0.98	probably damaging	0.958	probably damaging	2.425	pathogenic	0.991279	disease_causing	4.6449	4.72	TOLERATED	0.619585	damaging
4	126238991	T	G	FAT4	ENSP00000335169	p.F475L	pathogenic	0.61414	deleterious	0	damaging	0.98	probably damaging	0.958	probably damaging	2.425	pathogenic	0.991279	disease_causing	4.4949	4.72	TOLERATED	0.619585	damaging
4	126336647	T	C	FAT4	ENSP00000335169	p.F475L	pathogenic	0.0423781	neutral	0.65	benign	0	benign	0.001	benign	0.055	benign	0	polymorphism	-1.0351	4.72	TOLERATED	0.312641	neutral
4	126336649	C	A	FAT4	ENSP00000335169	p.F475L	pathogenic	0.0467853	neutral	0.65	benign	0	benign	0.002	benign	0.055	benign	0.003039	polymorphism	-1.62584	4.72	TOLERATED	0.312641	neutral
4	126336649	C	G	FAT4	ENSP00000335169	p.F475L	pathogenic	0.0467853	neutral	0.65	benign	0	benign	0.002	benign	0.055	benign	0.002922	polymorphism	-1.95799	4.72	TOLERATED	0.312641	neutral
4	126411097	G	A	FAT4	ENSP00000335169	p.E4374K	Polymorphism	0.375807	neutral	0	damaging	0.999	probably damaging	0.995	probably damaging	1.01	benign	0.999929	disease_causing	6.49807	NA	NA	0.52333	damaging
4	126412906	G	A	FAT4	ENSP00000335169	p.A4977T	Polymorphism	0.124125	neutral	0	damaging	0.02	benign	0.007	benign	0.145	benign	0.996751	disease_causing	3.63233	NA	NA	0.465904	neutral
4	128842888	C	G	MFSD8	ENSP00000296468	p.E336Q	pathogenic	0.874002	deleterious	0.2	benign	1	probably damaging	0.915	probably damaging	1.1	benign	0.553674	disease_causing	4.51796	-1.43	TOLERATED	0.526286	damaging
4	128843111	C	G	MFSD8	ENSP00000296468	p.E336Q	pathogenic	0.884601	deleterious	0.04	damaging	0.927	possibly damaging	0.606	possibly damaging	2.415	pathogenic	0.999998	disease_causing	6.47652	-1.43	TOLERATED	0.614175	damaging
4	128865020	A	C	MFSD8	ENSP00000296468	p.V109G	Polymorphism	0.981623	deleterious	0.01	damaging	0.989	probably damaging	0.922	probably damaging	1.41	benign	0.999979	disease_causing	3.66682	0.21	TOLERATED	0.489765	neutral
4	155484174	A	G	FGB	ENSP00000306099	p.K2E	Polymorphism	0.0463537	neutral	0	damaging	0	benign	0	benign	0	benign	0.000772	polymorphism	1.36358	0.16	TOLERATED	0.43557	neutral
4	155487128	T	C	FGB	ENSP00000306099	p.C95R	pathogenic	0.934345	deleterious	0	damaging	1	probably damaging	1	probably damaging	2.425	pathogenic	1	disease_causing	5.67985	-2.88	DAMAGING	0.595916	damaging
4	155487143	C	T	FGB	ENSP00000306099	p.P100S	Polymorphism	0.151531	neutral	0.28	benign	0.008	benign	0.006	benign	1.6	benign	0	polymorphism	1.49398	-1.54	DAMAGING	0.542956	damaging
4	155488762	A	C	FGB	ENSP00000306099	p.N170H	Polymorphism	0.73411	deleterious	0.06	benign	0.947	possibly damaging	0.629	possibly damaging	2.075	pathogenic	0	polymorphism	1.91015	-1.6	DAMAGING	0.573306	damaging
4	155490927	C	A	FGB	ENSP00000306099	p.T407K	pathogenic	0.705357	deleterious	0	damaging	1	probably damaging	1	probably damaging	4.39	pathogenic	1	disease_causing	7.30623	-2.8	DAMAGING	0.780714	damaging
4	155507215	T	C	FGA	ENSP00000306361	p.T456A	Polymorphism	0.357115	neutral	0.01	damaging	0.973	probably damaging	0.754	possibly damaging	2.125	pathogenic	0.000454	polymorphism	2.59496	0.21	TOLERATED	0.522769	damaging
4	155507245	T	C	FGA	ENSP00000306361	p.K446E	Polymorphism	0.169406	neutral	0.14	benign	0.81	possibly damaging	0.339	benign	0.695	benign	0	polymorphism	-0.522084	0.48	TOLERATED	0.464344	neutral
4	155508029	G	C	FGA	ENSP00000306361	p.C184W	pathogenic	0.980818	deleterious	0	damaging	1	probably damaging	1	probably damaging	2.395	pathogenic	1	disease_causing	4.69555	-6.5	DAMAGING	0.651814	damaging
4	155508788	C	G	FGA	ENSP00000306361	p.R129P	pathogenic	0.371098	neutral	0.01	damaging	0.821	possibly damaging	0.158	benign	0	benign	0.133266	polymorphism	3.53499	-1.87	DAMAGING	0.45888	neutral
4	155510113	A	T	FGA	ENSP00000306361	p.S66T	Polymorphism	0.738679	deleterious	0	damaging	1	probably damaging	0.998	probably damaging	2.36	pathogenic	0.999998	disease_causing	3.99196	-1.7	DAMAGING	0.602227	damaging
4	155510606	A	G	FGA	ENSP00000306361	p.C55R	pathogenic	0.950975	deleterious	0	damaging	1	probably damaging	1	probably damaging	2.395	pathogenic	1	disease_causing	6.22288	-1.98	DAMAGING	0.603088	damaging
4	155526120	T	C	FGG	ENSP00000336829	p.M410V	Polymorphism	0.542347	deleterious	0	damaging	1	probably damaging	0.999	probably damaging	3.68	pathogenic	1	disease_causing	5.3791	-1.24	TOLERATED	0.756503	damaging
4	155527953	T	C	FGG	ENSP00000336829	p.N345D	pathogenic	0.77867	deleterious	0.01	damaging	0.992	probably damaging	0.962	probably damaging	3.29	pathogenic	1	disease_causing	5.91574	-4.56	DAMAGING	0.669414	damaging
4	155528007	C	G	FGG	ENSP00000336829	p.D327H	pathogenic	0.952788	deleterious	0	damaging	1	probably damaging	1	probably damaging	2.65	pathogenic	1	disease_causing	5.90596	-1.21	TOLERATED	0.6457	damaging
4	155528079	T	G	FGG	ENSP00000336829	p.T303P	pathogenic	0.734315	deleterious	0.02	damaging	0.98	probably damaging	0.889	possibly damaging	3.39	pathogenic	1	disease_causing	5.50647	-1.1	TOLERATED	0.729431	damaging
4	155533247	T	C	FGG	ENSP00000336829	p.E77G	Polymorphism	0.382228	neutral	0.03	damaging	0.488	possibly damaging	0.224	benign	2.485	pathogenic	0.009153	polymorphism	1.26894	-1.65	DAMAGING	0.617761	damaging
4	15554840	A	G	CC2D2A	ENSP00000403465	p.K800E	Polymorphism	0.957538	deleterious	0.25	benign	0.765	possibly damaging	0.392	benign	1.975	pathogenic	0.999995	disease_causing	4.28008	0.59	TOLERATED	0.485535	neutral
4	15556753	A	G	CC2D2A	ENSP00000403465	p.K800E	Polymorphism	0.973719	deleterious	0.46	benign	0.482	possibly damaging	0.161	benign	1.435	benign	0.999999	disease_causing	2.98054	0.59	TOLERATED	0.497569	neutral
4	15569387	G	A	CC2D2A	ENSP00000403465	p.E1126K	pathogenic	0.670502	deleterious	0.01	damaging	0.996	probably damaging	0.947	probably damaging	2.54	pathogenic	1	disease_causing	7.18034	-3.89	DAMAGING	0.608108	damaging
4	15597733	A	C	CC2D2A	ENSP00000403465	p.E1447A	pathogenic	0.995768	deleterious	0.11	benign	0	benign	0.002	benign	0.425	benign	1.4e-05	polymorphism	2.41668	-0.53	TOLERATED	0.477467	neutral
4	170321394	C	T	NEK1	ENSP00000408020	p.D1180N	Polymorphism	0.800177	deleterious	0	damaging	1	probably damaging	1	probably damaging	2.125	pathogenic	1	disease_causing	7.33388	0.67	TOLERATED	0.580161	damaging
4	170321764	C	T	NEK1	ENSP00000408020	p.D1180N	Polymorphism	0.818829	deleterious	0	damaging	1	probably damaging	0.998	probably damaging	2.175	pathogenic	1	disease_causing	4.82432	0.67	TOLERATED	0.503904	neutral
4	170322848	C	T	NEK1	ENSP00000408020	p.D1180N	Polymorphism	0.234339	neutral	0.25	benign	0.004	benign	0.009	benign	0.755	benign	0.985904	disease_causing	2.02482	0.67	TOLERATED	0.45344	neutral
4	170398390	T	A	NEK1	ENSP00000408020	p.K745N	Polymorphism	0.178591	neutral	0.05	benign	0.005	benign	0.006	benign	1.87	benign	0	polymorphism	-0.012179	-0.4	TOLERATED	0.511802	neutral
4	170398390	T	G	NEK1	ENSP00000408020	p.K745N	Polymorphism	0.235312	neutral	0.05	benign	0.005	benign	0.006	benign	1.87	benign	0	polymorphism	-0.235446	-0.4	TOLERATED	0.511802	neutral
4	170428271	C	T	NEK1	ENSP00000408020	p.A598T	Polymorphism	0.576612	deleterious	0.02	damaging	0.982	probably damaging	0.662	possibly damaging	1.995	pathogenic	0.999981	disease_causing	5.06479	-0.6	TOLERATED	0.552222	damaging
4	170483305	T	C	NEK1	ENSP00000408020	p.R355G	Polymorphism	0.388866	neutral	0.01	damaging	0	benign	0.001	benign	1.59	benign	0.264211	polymorphism	2.55781	-0.38	TOLERATED	0.517429	neutral
4	170510629	C	G	NEK1	ENSP00000408020	p.G145R	pathogenic	0.939628	deleterious	0	damaging	1	probably damaging	1	probably damaging	3.955	pathogenic	1	disease_causing	6.78221	1.75	TOLERATED	0.629715	damaging
4	170520337	G	C	NEK1	ENSP00000408020	p.L76V	Polymorphism	0.546985	deleterious	0	damaging	0.999	probably damaging	0.99	probably damaging	0.85	benign	0.999944	disease_causing	4.72293	-0.29	TOLERATED	0.494979	neutral
4	170523754	T	A	NEK1	ENSP00000408020	p.I10F	Polymorphism	0.906207	deleterious	0	damaging	1	probably damaging	0.999	probably damaging	4.06	pathogenic	1	disease_causing	6.50661	1.33	TOLERATED	0.669893	damaging
4	1801064	G	A	FGFR3	ENSP00000260795	p.G65R	Polymorphism	0.185158	neutral	0.02	damaging	0.027	benign	0.014	benign	2.06	pathogenic	0	polymorphism	1.25043	2	TOLERATED	0.412556	neutral
4	1801064	G	C	FGFR3	ENSP00000260795	p.G65R	Polymorphism	0.253806	neutral	0.02	damaging	0.013	benign	0.024	benign	2.06	pathogenic	0	polymorphism	1.08704	2	TOLERATED	0.412556	neutral
4	1806605	G	A	FGFR3	ENSP00000260795	p.A441T	Polymorphism	0.266637	neutral	0.7	benign	0.025	benign	0.014	benign	0.05	benign	0.999495	disease_causing	1.07966	-1.87	DAMAGING	0.462565	neutral
4	1806633	C	T	FGFR3	ENSP00000260795	p.T338M	Polymorphism	0.0692594	neutral	0.86	benign	0.002	benign	0.004	benign	-2.07	benign	0.006556	polymorphism	0.003409	-4.15	DAMAGING	0.28504	neutral
4	1807877	G	A	FGFR3	ENSP00000260795	p.D646N	Polymorphism	0.795971	deleterious	0	damaging	1	probably damaging	1	probably damaging	0.365	benign	1	disease_causing	6.24214	-1.76	DAMAGING	0.484217	neutral
4	1807886	A	C	FGFR3	ENSP00000260795	p.K650Q	pathogenic	0.703033	deleterious	0	damaging	1	probably damaging	0.998	probably damaging	0.915	benign	1	disease_causing	4.93786	-1.7	DAMAGING	0.517006	neutral
4	1807886	A	G	FGFR3	ENSP00000260795	p.K650E	pathogenic	0.732812	deleterious	0	damaging	1	probably damaging	0.999	probably damaging	0.715	benign	1	disease_causing	5.53148	-1.68	DAMAGING	0.506247	neutral
4	1808391	G	A	FGFR3	ENSP00000260795	p.A717T	Polymorphism	0.412429	neutral	0.31	benign	0.178	benign	0.04	benign	0.47	benign	1	disease_causing	3.88999	-1.65	DAMAGING	0.491009	neutral
4	1808659	G	A	FGFR3	ENSP00000260795	p.D646N	Polymorphism	0.731469	deleterious	0.02	damaging	0.091	benign	0.046	benign	0.975	benign	1	disease_causing	4.05902	-1.76	DAMAGING	0.520966	neutral
4	187192801	G	C	F11	ENSP00000264692	p.G32R	pathogenic	0.90154	deleterious	0	damaging	1	probably damaging	1	probably damaging	2.8	pathogenic	0.999913	disease_causing	5.79655	-2.65	DAMAGING	0.632141	damaging
4	187192834	G	A	F11	ENSP00000264692	p.A43T	pathogenic	0.655716	deleterious	0.01	damaging	1	probably damaging	1	probably damaging	2.3	pathogenic	0	polymorphism	2.41858	-2.56	DAMAGING	0.585919	damaging
4	187192866	C	G	F11	ENSP00000264692	p.H53Q	pathogenic	0.490158	neutral	0	damaging	1	probably damaging	0.999	probably damaging	2.905	pathogenic	0.804811	disease_causing	3.25334	-2.43	DAMAGING	0.648033	damaging
4	187192904	C	T	F11	ENSP00000264692	p.P66L	Polymorphism	0.299901	neutral	0.15	benign	0.097	benign	0.055	benign	0.895	benign	0	polymorphism	0.816216	-2.39	DAMAGING	0.526525	damaging
4	187197510	T	C	F11	ENSP00000264692	p.F241L	pathogenic	0.874218	deleterious	0	damaging	1	probably damaging	0.999	probably damaging	2.985	pathogenic	0.993792	disease_causing	6.34122	NA	NA	0.644944	damaging
4	187197512	C	A	F11	ENSP00000264692	p.F241L	pathogenic	0.874785	deleterious	0	damaging	1	probably damaging	0.999	probably damaging	2.985	pathogenic	0.86581	disease_causing	7.05591	NA	NA	0.644944	damaging
4	187201433	A	T	F11	ENSP00000264692	p.I308F	Polymorphism	0.488331	neutral	0.01	damaging	0.978	probably damaging	0.852	possibly damaging	1.625	benign	0.708795	disease_causing	4.48914	NA	NA	0.541624	damaging
4	187205305	T	A	F11	ENSP00000264692	p.W399R	Polymorphism	0.827371	deleterious	0	damaging	1	probably damaging	0.997	probably damaging	2.595	pathogenic	0.999963	disease_causing	5.45667	NA	NA	0.610235	damaging
4	187205305	T	C	F11	ENSP00000264692	p.W399R	Polymorphism	0.871478	deleterious	0	damaging	1	probably damaging	0.997	probably damaging	2.595	pathogenic	0.999968	disease_causing	5.01538	NA	NA	0.610235	damaging
4	187205311	T	A	F11	ENSP00000264692	p.W401R	pathogenic	0.917209	deleterious	0	damaging	1	probably damaging	1	probably damaging	4.19	pathogenic	0.999848	disease_causing	5.31799	NA	NA	0.742363	damaging
4	187208839	C	A	F11	ENSP00000264692	p.D526E	pathogenic	0.0875282	neutral	0.01	damaging	0.023	benign	0.017	benign	0.56	benign	2.2e-05	polymorphism	3.97945	NA	NA	0.50104	neutral
4	3475328	C	T	DOK7	ENSP00000344432	p.A99V	Polymorphism	0.961986	deleterious	0.08	benign	1	probably damaging	0.993	probably damaging	1.645	benign	0.999895	disease_causing	5.82888	-0.88	TOLERATED	0.55111	damaging
4	3478083	G	A	DOK7	ENSP00000344432	p.V116M	pathogenic	0.775676	deleterious	0	damaging	1	probably damaging	1	probably damaging	2.485	pathogenic	0.999953	disease_causing	5.94538	-2.84	DAMAGING	0.601841	damaging
4	3478133	C	A	DOK7	ENSP00000344432	p.H132Q	pathogenic	0.506664	deleterious	0.01	damaging	1	probably damaging	1	probably damaging	1.385	benign	0.950992	disease_causing	5.34516	-0.85	TOLERATED	0.543618	damaging
4	3478174	C	T	DOK7	ENSP00000344432	p.P146L	pathogenic	0.858108	deleterious	0.02	damaging	1	probably damaging	1	probably damaging	2.56	pathogenic	1	disease_causing	6.77064	-0.8	TOLERATED	0.626708	damaging
4	3478207	T	G	DOK7	ENSP00000344432	p.L157R	pathogenic	0.817401	deleterious	0	damaging	1	probably damaging	1	probably damaging	2.61	pathogenic	0.999813	disease_causing	5.9026	-2.65	DAMAGING	0.614764	damaging
4	3478218	G	C	DOK7	ENSP00000344432	p.G161R	pathogenic	0.875416	deleterious	0	damaging	1	probably damaging	1	probably damaging	2.545	pathogenic	0.999998	disease_causing	6.60383	-3.3	DAMAGING	0.605641	damaging
4	3478233	G	A	DOK7	ENSP00000344432	p.G166R	pathogenic	0.785013	deleterious	0.27	benign	1	probably damaging	0.992	probably damaging	1.14	benign	0.999587	disease_causing	2.91877	-1.77	DAMAGING	0.527477	damaging
4	3478233	G	C	DOK7	ENSP00000344432	p.G166R	pathogenic	0.785013	deleterious	0.27	benign	1	probably damaging	0.996	probably damaging	1.14	benign	0.999587	disease_causing	2.71302	-1.77	DAMAGING	0.527477	damaging
4	3478248	G	C	DOK7	ENSP00000344432	p.G171R	pathogenic	0.795595	deleterious	0.01	damaging	1	probably damaging	1	probably damaging	2.395	pathogenic	0.999988	disease_causing	5.86541	-1.72	DAMAGING	0.606263	damaging
4	3478251	G	A	DOK7	ENSP00000344432	p.G172R	pathogenic	0.875416	deleterious	0.01	damaging	1	probably damaging	1	probably damaging	2.585	pathogenic	0.999998	disease_causing	7.04437	-4.47	DAMAGING	0.617936	damaging
4	3478251	G	C	DOK7	ENSP00000344432	p.G172R	pathogenic	0.875416	deleterious	0.01	damaging	1	probably damaging	1	probably damaging	2.585	pathogenic	0.999998	disease_causing	6.84123	-4.47	DAMAGING	0.617936	damaging
4	3487272	G	T	DOK7	ENSP00000344432	p.G180V	pathogenic	0.842674	deleterious	0	damaging	1	probably damaging	0.984	probably damaging	2.44	pathogenic	1	disease_causing	4.55248	-3.73	DAMAGING	0.599194	damaging
4	3494529	C	A	DOK7	ENSP00000344432	p.H272Q	Polymorphism	0.22443	neutral	0.09	benign	0.384	benign	0.07	benign	1.4	benign	0.59696	disease_causing	3.02985	-0.06	TOLERATED	0.504883	neutral
4	3494529	C	G	DOK7	ENSP00000344432	p.H272Q	Polymorphism	0.22443	neutral	0.09	benign	0.384	benign	0.07	benign	1.4	benign	0.589734	disease_causing	2.75253	-0.06	TOLERATED	0.504883	neutral
4	3494848	G	A	DOK7	ENSP00000344432	p.G379R	Polymorphism	0.0247683	neutral	0.44	benign	0.047	benign	0.037	benign	1.61	benign	0	polymorphism	1.66703	-0.01	TOLERATED	0.50232	neutral
4	3494848	G	C	DOK7	ENSP00000344432	p.G379R	Polymorphism	0.0247683	neutral	0.44	benign	0.047	benign	0.037	benign	1.61	benign	0	polymorphism	1.49748	-0.01	TOLERATED	0.50232	neutral
4	3494857	G	A	DOK7	ENSP00000344432	p.E382K	Polymorphism	0.0386445	neutral	0.01	damaging	0.645	possibly damaging	0.077	benign	1.935	pathogenic	1e-06	polymorphism	4.76081	-0.14	TOLERATED	0.498966	neutral
4	3495031	G	A	DOK7	ENSP00000344432	p.A440T	Polymorphism	0.5608	deleterious	0.29	benign	0.001	benign	0.001	benign	0.68	benign	0	polymorphism	-0.268997	-0.15	TOLERATED	0.48342	neutral
4	3495220	C	A	DOK7	ENSP00000344432	p.P503T	Polymorphism	0.999044	deleterious	0	damaging	0.952	possibly damaging	0.5	possibly damaging	1.25	benign	0.000796	polymorphism	4.38442	-0.03	TOLERATED	0.49712	neutral
4	55138600	G	A	PDGFRA	ENSP00000257290	p.G426D	Polymorphism	0.662129	deleterious	0.22	benign	1	probably damaging	1	probably damaging	2.255	pathogenic	1	disease_causing	1.23151	-0.91	TOLERATED	0.606802	damaging
4	55146616	C	T	PDGFRA	ENSP00000257290	p.R764C	Polymorphism	0.793164	deleterious	0.05	benign	0.999	probably damaging	0.878	possibly damaging	1.04	benign	0.999999	disease_causing	6.46127	-1.4	TOLERATED	0.523621	damaging
4	55152114	A	G	PDGFRA	ENSP00000257290	p.Y849C	pathogenic	0.921354	deleterious	0	damaging	1	probably damaging	0.999	probably damaging	2.175	pathogenic	1	disease_causing	5.72142	-1.9	DAMAGING	0.579871	damaging
4	55593437	G	A	KIT	ENSP00000288135	p.V532I	Polymorphism	0.0392768	neutral	0.01	damaging	0.089	benign	0.023	benign	0	benign	2.7e-05	polymorphism	1.24905	-1.14	TOLERATED	0.453698	neutral
4	55593583	A	T	KIT	ENSP00000288135	p.K550I	pathogenic	0.845257	deleterious	0	damaging	0.998	probably damaging	0.997	probably damaging	2.92	pathogenic	1	disease_causing	6.25382	-4.02	DAMAGING	0.638002	damaging
4	55593610	T	A	KIT	ENSP00000288135	p.V559D	pathogenic	0.748644	deleterious	0	damaging	1	probably damaging	0.997	probably damaging	2.585	pathogenic	1	disease_causing	6.87386	-3.66	DAMAGING	0.609376	damaging
4	55595581	T	A	KIT	ENSP00000288135	p.C691S	Polymorphism	0.383781	neutral	0.14	benign	0.853	possibly damaging	0.688	possibly damaging	0.32	benign	0.999813	disease_causing	3.72444	-2.37	DAMAGING	0.486499	neutral
4	55595582	G	C	KIT	ENSP00000288135	p.C691S	Polymorphism	0.228434	neutral	0.14	benign	0.853	possibly damaging	0.688	possibly damaging	0.32	benign	0.999811	disease_causing	3.39092	-2.37	DAMAGING	0.486499	neutral
4	55597496	G	A	KIT	ENSP00000288135	p.S715N	Polymorphism	0.0250071	neutral	0.61	benign	0.001	benign	0.004	benign	0.85	benign	0	polymorphism	-0.416048	-1.24	TOLERATED	0.514545	neutral
4	55955106	G	A	KDR	ENSP00000263923	p.P1147S	pathogenic	0.739419	deleterious	0	damaging	1	probably damaging	0.998	probably damaging	1.84	benign	1	disease_causing	6.75354	-3.02	DAMAGING	0.545014	damaging
4	55955969	C	T	KDR	ENSP00000263923	p.A1065T	Polymorphism	0.720975	deleterious	0	damaging	0.992	probably damaging	0.954	probably damaging	0.11	benign	1	disease_causing	7.3364	-2.47	DAMAGING	0.47367	neutral
4	55963900	A	T	KDR	ENSP00000263923	p.V848E	Polymorphism	0.728652	deleterious	0	damaging	1	probably damaging	1	probably damaging	3.16	pathogenic	1	disease_causing	7.13393	-4.18	DAMAGING	0.656928	damaging
4	55964373	C	T	KDR	ENSP00000263923	p.D814N	Polymorphism	0.5	neutral	0.01	damaging	0.107	benign	0.037	benign	1.935	pathogenic	1	disease_causing	4.09141	-1.24	TOLERATED	0.540864	damaging
4	55968597	G	A	KDR	ENSP00000263923	p.T689M	Polymorphism	0.188575	neutral	0.13	benign	0.025	benign	0.013	benign	0.36	benign	0	polymorphism	0.741418	-0.41	TOLERATED	0.47053	neutral
4	55972029	C	G	KDR	ENSP00000263923	p.G539R	Polymorphism	0.464763	neutral	0.03	damaging	0.001	benign	0.021	benign	1.04	benign	0.65807	disease_causing	4.76776	2.33	TOLERATED	0.390433	neutral
4	55972029	C	T	KDR	ENSP00000263923	p.G539R	Polymorphism	0.344975	neutral	0.03	damaging	0.001	benign	0.021	benign	1.04	benign	0.65807	disease_causing	4.98404	2.33	TOLERATED	0.390433	neutral
4	55981531	C	T	KDR	ENSP00000263923	p.V136M	Polymorphism	0.600932	deleterious	0	damaging	0.995	probably damaging	0.66	possibly damaging	2.28	pathogenic	0.99966	disease_causing	6.25837	1.27	TOLERATED	0.476605	neutral
4	6290717	G	A	WFS1	ENSP00000226760	p.G107R	Polymorphism	0.794211	deleterious	0	damaging	1	probably damaging	0.996	probably damaging	2.585	pathogenic	0.999996	disease_causing	5.64796	-3.78	DAMAGING	0.609952	damaging
4	6293040	A	C	WFS1	ENSP00000226760	p.K193Q	Polymorphism	0.249658	neutral	0	damaging	0.913	possibly damaging	0.46	possibly damaging	2.215	pathogenic	0.717381	disease_causing	2.24887	-3.46	DAMAGING	0.579902	damaging
4	6302499	C	T	WFS1	ENSP00000226760	p.A326V	Polymorphism	0.586354	deleterious	0.33	benign	0.997	probably damaging	0.768	possibly damaging	1.78	benign	1	disease_causing	3.91175	-3.12	DAMAGING	0.546482	damaging
4	6303194	C	T	WFS1	ENSP00000226760	p.R558C	pathogenic	0.805849	deleterious	0	damaging	1	probably damaging	0.998	probably damaging	2.42	pathogenic	1	disease_causing	6.4892	-1.88	DAMAGING	0.607023	damaging
4	6303197	G	A	WFS1	ENSP00000226760	p.A559T	Polymorphism	0.278823	neutral	0.43	benign	0.429	benign	0.095	benign	1.56	benign	0.999951	disease_causing	2.83954	-1.48	TOLERATED	0.542928	damaging
4	6303542	G	C	WFS1	ENSP00000226760	p.G674R	Polymorphism	0.903218	deleterious	0.02	damaging	1	probably damaging	0.997	probably damaging	2.595	pathogenic	1	disease_causing	4.36699	-4.47	DAMAGING	0.618716	damaging
4	6303731	G	A	WFS1	ENSP00000226760	p.E737K	Polymorphism	0.431506	neutral	0	damaging	0.559	possibly damaging	0.099	benign	2.34	pathogenic	1	disease_causing	5.1936	-4.25	DAMAGING	0.598991	damaging
4	6303926	A	G	WFS1	ENSP00000226760	p.I802V	Polymorphism	0.157626	neutral	0	damaging	0.725	possibly damaging	0.355	benign	0.975	benign	0.909782	disease_causing	1.02008	-3.24	DAMAGING	0.532013	damaging
4	6304030	G	T	WFS1	ENSP00000226760	p.K836N	pathogenic	0.642333	deleterious	0.02	damaging	0.999	probably damaging	0.95	probably damaging	0.975	benign	0.99828	disease_causing	4.2054	-3.32	DAMAGING	0.533213	damaging
4	6304133	G	A	WFS1	ENSP00000226760	p.V871M	Polymorphism	0.156231	neutral	0.16	benign	0.326	benign	0.019	benign	0.205	benign	0.996565	disease_causing	2.82782	-3.36	DAMAGING	0.494891	neutral
4	980925	T	C	IDUA	ENSP00000247933	p.L18P	pathogenic	0.310375	neutral	0	damaging	0	benign	0.001	benign	1.59	benign	8e-06	polymorphism	1.23158	-3.64	DAMAGING	0.568414	damaging
4	981684	C	A	IDUA	ENSP00000247933	p.H82Q	Polymorphism	0.353844	neutral	0.28	benign	0.998	probably damaging	0.972	probably damaging	2.215	pathogenic	0.002444	polymorphism	3.12297	-3.3	DAMAGING	0.578855	damaging
4	994446	G	A	IDUA	ENSP00000247933	p.G116R	Polymorphism	0.0162824	neutral	0.55	benign	0.012	benign	0.003	benign	-0.345	benign	0	polymorphism	-0.820346	-3.35	DAMAGING	0.459065	neutral
4	994446	G	C	IDUA	ENSP00000247933	p.G116R	Polymorphism	0.0231691	neutral	0.55	benign	0.005	benign	0.005	benign	-0.345	benign	0	polymorphism	-1.06508	-3.35	DAMAGING	0.459065	neutral
4	995813	T	C	IDUA	ENSP00000247933	p.V279A	Polymorphism	0.0583648	neutral	0.3	benign	0.015	benign	0.012	benign	0.69	benign	0	polymorphism	-1.1396	-3.56	DAMAGING	0.525133	damaging
4	996675	C	A	IDUA	ENSP00000247933	p.H449N	Polymorphism	0.209511	neutral	0.3	benign	0.775	possibly damaging	0.342	benign	1.24	benign	0	polymorphism	2.2967	-3.31	DAMAGING	0.541957	damaging
4	997843	G	A	IDUA	ENSP00000247933	p.A591T	Polymorphism	0.0578984	neutral	0.54	benign	0.001	benign	0.001	benign	-0.805	benign	0	polymorphism	-0.808015	-0.96	TOLERATED	0.385179	neutral
5	11082853	C	T	CTNND2	ENSP00000307134	p.A482T	Polymorphism	0.579052	deleterious	0	damaging	0.999	probably damaging	0.995	probably damaging	2.71	pathogenic	1	disease_causing	7.17637	-0.97	TOLERATED	0.652521	damaging
5	11111005	C	G	CTNND2	ENSP00000307134	p.G810R	Polymorphism	0.779936	deleterious	0	damaging	1	probably damaging	0.998	probably damaging	2.045	pathogenic	1	disease_causing	7.03156	-2.38	DAMAGING	0.563952	damaging
5	11111029	C	T	CTNND2	ENSP00000307134	p.D465N	Polymorphism	0.618821	deleterious	0	damaging	0.997	probably damaging	0.98	probably damaging	1.285	benign	1	disease_causing	6.94073	-1.23	TOLERATED	0.533993	damaging
5	11159710	G	A	CTNND2	ENSP00000307134	p.R713C	pathogenic	0.785426	deleterious	0	damaging	1	probably damaging	0.996	probably damaging	2.085	pathogenic	1	disease_causing	7.75717	-1.51	DAMAGING	0.575414	damaging
5	112173740	G	T	APC	ENSP00000257430	p.G817C	pathogenic	0.947359	deleterious	0	damaging	0.996	probably damaging	0.838	possibly damaging	2.045	pathogenic	0.999999	disease_causing	4.49341	-2.92	DAMAGING	0.563698	damaging
5	112173930	T	C	APC	ENSP00000257430	p.I880T	pathogenic	0.335715	neutral	0.03	damaging	0.376	benign	0.176	benign	1.525	benign	0.999788	disease_causing	2.87942	-2.72	DAMAGING	0.541234	damaging
5	112174023	A	G	APC	ENSP00000257430	p.E911G	pathogenic	0.753154	deleterious	0.02	damaging	0.058	benign	0.022	benign	0.865	benign	1	disease_causing	3.03279	-2.71	DAMAGING	0.530736	damaging
5	112174115	A	G	APC	ENSP00000257430	p.N942D	pathogenic	0.643961	deleterious	0.35	benign	0.002	benign	0.004	benign	1.04	benign	0.97396	disease_causing	0.467206	-2.45	DAMAGING	0.53332	damaging
5	112174643	A	G	APC	ENSP00000257430	p.N1118D	Polymorphism	0.662075	deleterious	0.27	benign	0.002	benign	0.01	benign	0.345	benign	0.044232	polymorphism	1.19687	-2.44	DAMAGING	0.499594	neutral
5	112174650	G	A	APC	ENSP00000257430	p.G1120E	pathogenic	0.733315	deleterious	0.03	damaging	0.468	possibly damaging	0.121	benign	0.695	benign	0.127358	polymorphism	2.69203	-2.49	DAMAGING	0.520286	neutral
5	112174802	C	T	APC	ENSP00000257430	p.R1171C	Polymorphism	0.464335	neutral	0.02	damaging	0.092	benign	0.004	benign	0	benign	0.042984	polymorphism	4.40647	-2.49	DAMAGING	0.46945	neutral
5	112174803	G	A	APC	ENSP00000257430	p.R1171H	pathogenic	0.31322	neutral	1	benign	0	benign	0	benign	-0.805	benign	4.7e-05	polymorphism	0.885698	-2.37	DAMAGING	0.40832	neutral
5	112174881	T	C	APC	ENSP00000257430	p.F1197S	pathogenic	0.749402	deleterious	0.02	damaging	0.031	benign	0.009	benign	0.805	benign	0.950154	disease_causing	4.61264	-2.48	DAMAGING	0.516912	neutral
5	112175067	T	C	APC	ENSP00000257430	p.I1259T	pathogenic	0.72875	deleterious	0.47	benign	0.008	benign	0.009	benign	1.445	benign	0.990888	disease_causing	0.630722	-0.87	TOLERATED	0.54626	damaging
5	112175166	C	T	APC	ENSP00000257430	p.T1292M	Polymorphism	0.543298	neutral	0.02	damaging	0.349	benign	0.062	benign	0.55	benign	0	polymorphism	2.56524	-2.55	DAMAGING	0.504007	neutral
5	112175178	C	T	APC	ENSP00000257430	p.A1296V	pathogenic	0.721136	deleterious	0.09	benign	0.004	benign	0.001	benign	0.345	benign	0.014111	polymorphism	1.69974	-2.45	DAMAGING	0.490736	neutral
5	112175211	T	A	APC	ENSP00000257430	p.I1307K	Polymorphism	0.738824	deleterious	0.03	damaging	0.012	benign	0.006	benign	0.55	benign	0.992917	disease_causing	0.260347	-2.58	DAMAGING	0.502841	neutral
5	112175226	G	A	APC	ENSP00000257430	p.G1312E	pathogenic	0.167219	neutral	0.2	benign	0.023	benign	0.015	benign	0.695	benign	0.002923	polymorphism	-0.163334	-2.58	DAMAGING	0.51064	neutral
5	112175228	A	G	APC	ENSP00000257430	p.T1313A	pathogenic	0.595606	neutral	0.78	benign	0	benign	0	benign	0	benign	0	polymorphism	-2.98966	-2.38	DAMAGING	0.46491	neutral
5	112175240	G	C	APC	ENSP00000257430	p.E1317Q	Polymorphism	0.643612	deleterious	0.32	benign	0.001	benign	0.003	benign	0.695	benign	0.995146	disease_causing_automatic	0.541004	-2.65	DAMAGING	0.511364	neutral
5	112175268	T	C	APC	ENSP00000257430	p.V1326A	pathogenic	0.652671	deleterious	0.77	benign	0	benign	0	benign	0.205	benign	0	polymorphism	-2.26195	-2.41	DAMAGING	0.47928	neutral
5	112175705	G	A	APC	ENSP00000257430	p.V1472I	pathogenic	0.687342	deleterious	0.45	benign	0	benign	0.001	benign	0.46	benign	0.998965	disease_causing	-0.850092	-2.38	DAMAGING	0.495494	neutral
5	112175774	A	G	APC	ENSP00000257430	p.S1495G	pathogenic	0.962946	deleterious	0.43	benign	0.999	probably damaging	0.992	probably damaging	1.245	benign	0.999999	disease_causing	3.28526	-0.77	TOLERATED	0.525409	damaging
5	112175777	A	T	APC	ENSP00000257430	p.T1496S	Polymorphism	0.966639	deleterious	0.38	benign	0.999	probably damaging	0.996	probably damaging	1.245	benign	1	disease_causing	2.72549	-3.6	DAMAGING	0.546917	damaging
5	112175778	C	G	APC	ENSP00000257430	p.T1496S	Polymorphism	0.968137	deleterious	0.38	benign	0.999	probably damaging	0.996	probably damaging	1.245	benign	1	disease_causing	3.3342	-3.6	DAMAGING	0.546917	damaging
5	112176936	G	C	APC	ENSP00000257430	p.R1882T	Polymorphism	0.213786	neutral	0.01	damaging	0.115	benign	0.086	benign	0.975	benign	0.999344	disease_causing	3.04154	-2.74	DAMAGING	0.525449	damaging
5	112177209	G	C	APC	ENSP00000257430	p.S1973T	Polymorphism	0.969863	deleterious	0.01	damaging	0.999	probably damaging	0.995	probably damaging	1.975	pathogenic	1	disease_causing	5.13141	-1.02	TOLERATED	0.571177	damaging
5	112178786	G	C	APC	ENSP00000257430	p.V2499L	Polymorphism	0.5	neutral	0.93	benign	0.001	benign	0.005	benign	0.69	benign	0	polymorphism	1.10807	-1.71	DAMAGING	0.504625	neutral
5	112179153	C	G	APC	ENSP00000257430	p.S2621C	pathogenic	0.688891	deleterious	0.06	benign	0.641	possibly damaging	0.237	benign	0	benign	0.989274	disease_causing	4.99792	-2.56	DAMAGING	0.467654	neutral
5	112179504	T	C	APC	ENSP00000257430	p.I2738T	Polymorphism	0.599686	neutral	0.56	benign	0	benign	0	benign	-0.205	benign	0	polymorphism	-1.57049	-1.17	TOLERATED	0.43747	neutral
5	11346592	T	G	CTNND2	ENSP00000307134	p.Q507P	pathogenic	0.471293	neutral	0.03	damaging	0.002	benign	0.003	benign	0.83	benign	0.999946	disease_causing	3.69771	-1.13	TOLERATED	0.513192	neutral
5	11346668	C	T	CTNND2	ENSP00000307134	p.A482T	Polymorphism	0.247001	neutral	0.08	benign	0.291	benign	0.015	benign	-0.345	benign	0.229472	polymorphism	2.33934	-0.97	TOLERATED	0.425558	neutral
5	11346719	C	T	CTNND2	ENSP00000307134	p.D465N	Polymorphism	0.565346	deleterious	0.11	benign	0.968	probably damaging	0.335	benign	1.525	benign	0.999996	disease_causing	5.91633	-1.23	TOLERATED	0.542559	damaging
5	11364819	C	T	CTNND2	ENSP00000307134	p.R454H	pathogenic	0.510659	deleterious	0	damaging	0.987	probably damaging	0.474	possibly damaging	1.445	benign	0.999722	disease_causing	3.85217	-1.19	TOLERATED	0.541276	damaging
5	11384965	C	T	CTNND2	ENSP00000307134	p.R330H	Polymorphism	0.376628	neutral	0.12	benign	0.032	benign	0.007	benign	1.04	benign	0.885462	disease_causing	3.22542	-1.13	TOLERATED	0.524453	damaging
5	11385283	G	A	CTNND2	ENSP00000307134	p.P224L	pathogenic	0.700819	deleterious	0	damaging	0	benign	0	benign	0	benign	0.971689	disease_causing	2.76557	-0.93	TOLERATED	0.453227	neutral
5	11397189	G	A	CTNND2	ENSP00000307134	p.P189L	pathogenic	0.39849	neutral	0.07	benign	0.913	possibly damaging	0.223	benign	1.5	benign	0.999972	disease_causing	1.95029	-1.12	TOLERATED	0.543101	damaging
5	11732322	C	T	CTNND2	ENSP00000307134	p.G34S	pathogenic	0.605275	deleterious	0.73	benign	0.256	benign	0.066	benign	0	benign	0.811761	disease_causing	2.88321	-0.87	TOLERATED	0.452944	neutral
5	122682368	C	T	CEP120	ENSP00000303058	p.V936I	Polymorphism	0.0371484	neutral	1	benign	0.001	benign	0.006	benign	0	benign	0	polymorphism	-0.249423	1.95	TOLERATED	0.387193	neutral
5	122734847	C	G	CEP120	ENSP00000303058	p.A199P	pathogenic	0.797451	deleterious	0	damaging	1	probably damaging	1	probably damaging	2.36	pathogenic	1	disease_causing	6.81337	1.52	TOLERATED	0.550431	damaging
5	127597481	A	G	FBN2	ENSP00000262464	p.S2771P	Polymorphism	1.46083e-05	neutral	1	benign	0	benign	0	benign	-0.58	benign	0	polymorphism	-2.18033	-1.85	DAMAGING	0.41355	neutral
5	127614390	G	T	FBN2	ENSP00000262464	p.P2428T	Polymorphism	0.652743	deleterious	0.1	benign	0.912	possibly damaging	0.692	possibly damaging	2.42	pathogenic	0.999971	disease_causing	4.83953	-3.11	DAMAGING	0.595666	damaging
5	127623047	G	A	FBN2	ENSP00000262464	p.T2278M	Polymorphism	0.286943	neutral	0.1	benign	0.469	possibly damaging	0.035	benign	1.13	benign	0.998101	disease_causing	5.56316	-3	DAMAGING	0.534404	damaging
5	127623082	G	C	FBN2	ENSP00000262464	p.F2266L	Polymorphism	0.551279	deleterious	0	damaging	0.992	probably damaging	0.987	probably damaging	1.57	benign	0.999951	disease_causing	6.35593	-2.21	DAMAGING	0.541857	damaging
[truncated: 571 more rows]
