# Supplementary material for: iFish: predicting the pathogenicity of human nonsynonymous variants using gene-specific/family-specific attributes and classifiers
Source: Sci Rep. 2016 Aug 16;6:31321. doi: 10.1038/srep31321 (PMC4985647; doi:10.1038/srep31321)
Supplement: Supplementary Dataset 4 [file srep31321-s5.xls]

## Sheet: VaribenchSelectedPure
chromosome	position	refNT	altNT	gene symbol	protein id	AA change	Disease relevance	iFish score	iFish prediction	SIFT score	SIFT prediction	PolyPhen2_hdiv score	PolyPhen2_hdiv prediction	PolyPhen2_hvar score	PolyPen2_hvar prediction	MutationAssessor score	MutationAssessor prediction	MutationTaster2 score	MutationTaster2 prediction	CADD raw score	FATHMM score	FATHMM prediction	Condel score	Condel prediction
10	101458368	T	G	ENTPD7	ENSP00000359520	p.V363G	polymorphism	0.442393	neutral	0.18	benign	NA	NA	NA	NA	1.555	benign	0.993	disease_causing	2.07302	2.69	TOLERATED	0.36706	neutral
10	101483721	G	C	COX15	ENSP00000016171	p.P248A	polymorphism	0.13314	neutral	0.91	benign	0	benign	0.002	benign	0.655	benign	3e-06	polymorphism	-1.62897	-1.52	DAMAGING	0.502993	neutral
10	101564023	C	T	ABCC2	ENSP00000359478	p.T486I	polymorphism	0.244128	neutral	0.01	damaging	0.01	benign	0.063	benign	0.625	benign	0	polymorphism	1.38878	-2.6	DAMAGING	0.507409	neutral
10	102676558	C	T	FAM178A	ENSP00000359294	p.A139V	polymorphism	0.0105382	neutral	0.06	benign	0	benign	0.001	benign	0.345	benign	0	polymorphism	-0.863275	0.9	TOLERATED	0.436473	neutral
10	102740018	G	A	SEMA4G	ENSP00000430881	p.R423H	polymorphism	0.5	neutral	0.01	damaging	0.948	possibly damaging	0.303	benign	1.885	benign	0.992429	disease_causing	4.06057	2.79	TOLERATED	0.345363	neutral
10	102740720	G	C	SEMA4G	ENSP00000430881	p.A537P	polymorphism	0.135596	neutral	0.1	benign	0.005	benign	0.012	benign	0.97	benign	0.000392	polymorphism	1.14854	2.28	TOLERATED	0.393188	neutral
10	103826298	T	A	HPS6	ENSP00000299238	p.L356Q	polymorphism	0.762592	deleterious	0	damaging	0.999	probably damaging	0.931	probably damaging	1.87	benign	0.238369	polymorphism	5.04048	-1.42	TOLERATED	0.540836	damaging
10	104120018	G	C	GBF1	ENSP00000359000	p.D419H	polymorphism	0.85126	deleterious	0	damaging	1	probably damaging	1	probably damaging	2.82	pathogenic	1	disease_causing	6.62614	0.84	TOLERATED	0.569892	damaging
10	104120019	A	C	GBF1	ENSP00000359000	p.D419A	polymorphism	0.788592	deleterious	0	damaging	1	probably damaging	0.999	probably damaging	2.27	pathogenic	1	disease_causing	6.60581	0.91	TOLERATED	0.49945	neutral
10	104229769	A	C	TMEM180	ENSP00000238936	p.N63T	polymorphism	0.807744	deleterious	0	damaging	1	probably damaging	1	probably damaging	2.905	pathogenic	1	disease_causing	5.82329	-2.25	DAMAGING	0.652681	damaging
10	104375030	G	T	SUFU	ENSP00000411597	p.R343L	polymorphism	0.846354	deleterious	0.01	damaging	0.967	probably damaging	0.823	possibly damaging	1.845	benign	1	disease_causing	4.73279	-0.47	TOLERATED	0.530058	damaging
10	104491967	C	T	SFXN2	ENSP00000358909	p.P238L	polymorphism	0.913512	deleterious	0	damaging	1	probably damaging	1	probably damaging	3.645	pathogenic	1	disease_causing	7.65609	-0.04	TOLERATED	0.709087	damaging
10	104569707	A	C	C10orf26	ENSP00000414721	p.H84P	polymorphism	0.736583	deleterious	0	damaging	1	probably damaging	0.998	probably damaging	2.085	pathogenic	NA	NA	5.63407	1.15	TOLERATED	0.469837	neutral
10	104569794	C	A	C10orf26	ENSP00000414721	p.A113E	polymorphism	0.693967	deleterious	0.02	damaging	0.913	possibly damaging	0.71	possibly damaging	0.895	benign	NA	NA	6.19977	1.47	TOLERATED	0.427271	neutral
10	105907734	A	T	WDR96	ENSP00000349568	p.L1228H	polymorphism	0.724882	deleterious	0	damaging	NA	NA	NA	NA	2.135	pathogenic	0.982378	disease_causing	4.50031	2	TOLERATED	0.420088	neutral
10	105947247	G	A	WDR96	ENSP00000349568	p.S564F	polymorphism	0.447566	neutral	0.04	damaging	NA	NA	NA	NA	1.935	pathogenic	0	polymorphism	-0.548817	2.45	TOLERATED	0.356835	neutral
10	106602583	A	T	SORCS3	ENSP00000358715	p.N221Y	polymorphism	0.532781	neutral	0	damaging	0.994	probably damaging	0.935	probably damaging	0.975	benign	0.663948	disease_causing	5.36306	1.25	TOLERATED	0.437589	neutral
10	111893207	C	A	ADD3	ENSP00000348381	p.T651K	polymorphism	0.786381	deleterious	0.22	benign	1	probably damaging	0.996	probably damaging	2.015	pathogenic	0.999621	disease_causing	4.78206	0.62	TOLERATED	0.48866	neutral
10	112039775	A	C	MXI1	ENSP00000331152	p.E219A	pathogenic	0.572962	deleterious	0	damaging	0.925	possibly damaging	0.616	possibly damaging	1.735	benign	1	disease_causing_automatic	4.16948	1.57	TOLERATED	0.459962	neutral
10	112333485	A	G	SMC3	ENSP00000354720	p.K38E	polymorphism	0.671043	deleterious	0	damaging	1	probably damaging	1	probably damaging	3.315	pathogenic	1	disease_causing	6.21108	-5.53	DAMAGING	0.681639	damaging
10	112358011	A	G	SMC3	ENSP00000354720	p.E744G	polymorphism	0.783568	deleterious	0.01	damaging	0.967	probably damaging	0.829	possibly damaging	1.99	pathogenic	1	disease_causing	6.38929	-1.2	TOLERATED	0.568853	damaging
10	112541074	C	A	RBM20	ENSP00000358532	p.S236Y	polymorphism	0.286651	neutral	0	damaging	0.845	possibly damaging	0.185	benign	0.695	benign	0	polymorphism	2.57534	-2.74	DAMAGING	0.512403	neutral
10	112541314	A	C	RBM20	ENSP00000358532	p.N316T	polymorphism	0.767797	deleterious	0	damaging	0.22	benign	0.054	benign	0.895	benign	0.199082	polymorphism	1.30605	-2.74	DAMAGING	0.521876	neutral
10	112724199	C	A	SHOC2	ENSP00000265277	p.A28E	polymorphism	0.177505	neutral	0.01	damaging	0.455	possibly damaging	0.063	benign	0	benign	0.999978	disease_causing	4.13361	-2.74	DAMAGING	0.470608	neutral
10	112839049	G	T	ADRA2A	ENSP00000280155	p.C417F	polymorphism	0.653184	deleterious	0	damaging	0.999	probably damaging	0.999	probably damaging	1.365	benign	1	disease_causing	5.6795	NA	NA	0.435387	neutral
10	114925406	C	G	TCF7L2	ENSP00000444972	p.P495R	polymorphism	0.194813	neutral	0.05	benign	0.119	benign	0.124	benign	0	benign	0.969261	disease_causing	6.14985	-4.92	DAMAGING	0.519716	neutral
10	115349462	A	T	NRAP	ENSP00000353078	p.L1684Q	polymorphism	0.814741	deleterious	0	damaging	1	probably damaging	0.999	probably damaging	1.995	pathogenic	0.999905	disease_causing	6.06422	1.62	TOLERATED	0.431788	neutral
10	115357730	C	T	NRAP	ENSP00000353078	p.E1444K	polymorphism	0.857592	deleterious	0	damaging	0.99	probably damaging	0.788	possibly damaging	2.34	pathogenic	0.999993	disease_causing	8.11328	2.24	TOLERATED	0.436924	neutral
10	115366016	T	A	NRAP	ENSP00000353078	p.D1243V	polymorphism	0.748874	deleterious	0.08	benign	0.961	probably damaging	0.875	possibly damaging	2.045	pathogenic	0.99982	disease_causing	5.01846	0.85	TOLERATED	0.47888	neutral
10	115609440	C	T	DCLRE1A	ENSP00000358311	p.G475E	polymorphism	0.0178589	neutral	0.97	benign	0.001	benign	0.001	benign	0.6	benign	0	polymorphism	-0.959966	0.13	TOLERATED	0.471093	neutral
10	115609761	C	T	DCLRE1A	ENSP00000358311	p.R368Q	polymorphism	0.034051	neutral	0.75	benign	0	benign	0	benign	-1.3	benign	0	polymorphism	-0.08679	-0.07	TOLERATED	0.343242	neutral
10	115612667	T	C	DCLRE1A	ENSP00000358311	p.Q92R	polymorphism	0.644967	deleterious	0.12	benign	0.986	probably damaging	0.731	possibly damaging	2.3	pathogenic	0	polymorphism	1.60591	-0.16	TOLERATED	0.562932	damaging
10	115970364	T	C	TDRD1	ENSP00000358286	p.M470T	polymorphism	0.201156	neutral	0.26	benign	0.192	benign	0.05	benign	1.39	benign	0	polymorphism	0.685565	3.19	TOLERATED	0.386201	neutral
10	118313336	T	C	PNLIP	ENSP00000358223	p.I186T	polymorphism	0.757452	deleterious	0.01	damaging	0.475	possibly damaging	0.454	possibly damaging	3.395	pathogenic	0.054945	polymorphism	4.28974	-2.95	DAMAGING	0.685303	damaging
10	119029684	G	T	SLC18A2	ENSP00000298472	p.C430F	polymorphism	0.889223	deleterious	0	damaging	1	probably damaging	0.984	probably damaging	2.685	pathogenic	1	disease_causing	6.00356	-1.34	TOLERATED	0.646576	damaging
10	119044547	G	A	PDZD8	ENSP00000334642	p.P566L	polymorphism	0.149363	neutral	0.11	benign	0.02	benign	0.024	benign	0.345	benign	0.983935	disease_causing	2.51209	-2.01	DAMAGING	0.484629	neutral
10	119044653	T	C	PDZD8	ENSP00000334642	p.I531V	polymorphism	0.0185485	neutral	1	benign	0	benign	0	benign	0	benign	0.00409	polymorphism	-2.23112	-1.89	DAMAGING	0.459078	neutral
10	120917205	G	C	SFXN4	ENSP00000347924	p.A171G	polymorphism	0.0153738	neutral	0.05	benign	0.364	benign	0.084	benign	0	benign	0	polymorphism	1.31724	1.55	TOLERATED	0.399614	neutral
10	121140390	G	T	GRK5	ENSP00000376609	p.C71F	polymorphism	0.82898	deleterious	0.01	damaging	0.994	probably damaging	0.805	possibly damaging	2.91	pathogenic	1	disease_causing	6.65484	4.21	TOLERATED	0.413389	neutral
10	12123525	C	G	DHTKD1	ENSP00000263035	p.A70G	polymorphism	0.192671	neutral	0.36	benign	0.59	possibly damaging	0.334	benign	1.265	benign	0.999923	disease_causing	0.98448	3.46	TOLERATED	0.396684	neutral
10	12126716	G	A	DHTKD1	ENSP00000263035	p.R163Q	polymorphism	0.109188	neutral	0.02	damaging	0.314	benign	0.043	benign	0.505	benign	0.998494	disease_causing	2.34865	2.55	TOLERATED	0.383847	neutral
10	121612582	T	C	MCMBP	ENSP00000358073	p.H185R	polymorphism	0.513993	neutral	0.13	benign	NA	NA	NA	NA	0.69	benign	0.999699	disease_causing	1.54513	NA	NA	0.527282	damaging
10	122273457	G	T	PPAPDC1A	ENSP00000403508	p.C67F	polymorphism	0.187347	neutral	0.23	benign	0	benign	0	benign	-0.805	benign	0.99958	disease_causing	1.9449	NA	NA	0.384267	neutral
10	122622366	G	C	WDR11	ENSP00000263461	p.A216P	polymorphism	0.385405	neutral	0.25	benign	NA	NA	NA	NA	1.39	benign	0.999834	disease_causing	2.00935	1.18	TOLERATED	0.44002	neutral
10	122630856	T	G	WDR11	ENSP00000263461	p.V490G	polymorphism	0.738454	deleterious	0	damaging	NA	NA	NA	NA	2.095	pathogenic	1	disease_causing	5.66142	0.52	TOLERATED	0.502899	neutral
10	124096136	A	G	BTBD16	ENSP00000260723	p.E464G	polymorphism	0.202507	neutral	0.03	damaging	0.998	probably damaging	0.923	probably damaging	1.04	benign	0.981811	disease_causing	5.35067	2.08	TOLERATED	0.400309	neutral
10	124320300	C	A	DMBT1	ENSP00000342210	p.T5K	polymorphism	0.032078	neutral	0.06	benign	0.877	possibly damaging	0.32	benign	0	benign	0	polymorphism	0.074635	1.91	TOLERATED	0.391107	neutral
10	124593223	C	T	CUZD1	ENSP00000441590	p.R539H	polymorphism	0.135687	neutral	0.01	damaging	0.943	possibly damaging	0.209	benign	2.045	pathogenic	0.653051	disease_causing	4.32025	0.9	TOLERATED	0.475171	neutral
10	124672307	T	G	FAM24A	ENSP00000357889	p.V52G	polymorphism	0.0553374	neutral	0.09	benign	0.867	possibly damaging	0.352	benign	0.345	benign	0	polymorphism	-0.40415	NA	NA	0.493056	neutral
10	124800094	G	T	ACADSB	ENSP00000357873	p.C139F	polymorphism	0.693439	deleterious	0	damaging	0.995	probably damaging	0.9	possibly damaging	1.345	benign	0.999999	disease_causing	4.77604	-6.34	DAMAGING	0.619467	damaging
10	126631517	A	G	ZRANB1	ENSP00000352676	p.H152R	polymorphism	0.210503	neutral	0.55	benign	0.001	benign	0.001	benign	0.35	benign	0.999954	disease_causing	0.618605	0.63	TOLERATED	0.445295	neutral
10	127529524	C	G	DHX32	ENSP00000284690	p.A529P	polymorphism	0.393841	neutral	0.01	damaging	0.773	possibly damaging	0.399	benign	2.685	pathogenic	0.929412	disease_causing	4.44528	1.47	TOLERATED	0.511906	neutral
10	127542753	T	G	DHX32	ENSP00000284690	p.E290A	polymorphism	0.282473	neutral	0.22	benign	0.003	benign	0.002	benign	1.345	benign	0.960994	disease_causing	1.44786	4.06	TOLERATED	0.323321	neutral
10	127789783	C	T	ADAM12	ENSP00000357665	p.V260M	polymorphism	0.819663	deleterious	0	damaging	0.999	probably damaging	0.945	probably damaging	2.265	pathogenic	0.999887	disease_causing	7.00512	-0.18	TOLERATED	0.560517	damaging
10	129676579	C	T	CLRN3	ENSP00000357660	p.G172E	polymorphism	0.125825	neutral	0.24	benign	0.005	benign	0.011	benign	1.355	benign	0	polymorphism	0.200635	-0.32	TOLERATED	0.512851	neutral
10	129847884	G	A	PTPRE	ENSP00000402337	p.R125H	polymorphism	0.857689	deleterious	0.01	damaging	0.993	probably damaging	0.749	possibly damaging	1.935	pathogenic	1	disease_causing	5.91477	2.76	TOLERATED	0.343215	neutral
10	13178766	G	A	OPTN	ENSP00000368021	p.R545Q	pathogenic	6.73e-06	neutral	1	benign	0.002	benign	0.001	benign	-1.905	benign	1.25e-09	disease_causing_automatic	-0.86657	-2.02	DAMAGING	0.309447	neutral
10	13336486	G	A	PHYH	ENSP00000263038	p.T119M	polymorphism	0.694424	deleterious	0.01	damaging	0.999	probably damaging	0.954	probably damaging	2.615	pathogenic	0	polymorphism	3.73522	-2.62	DAMAGING	0.615733	damaging
10	13371715	G	C	SEPHS1	ENSP00000367893	p.H212D	polymorphism	0.843539	deleterious	0.01	damaging	0.629	possibly damaging	0.816	possibly damaging	2.135	pathogenic	1	disease_causing	6.78845	2.29	TOLERATED	0.480351	neutral
10	135013923	C	T	KNDC1	ENSP00000304437	p.P983L	polymorphism	0.0674612	neutral	0.11	benign	0.001	benign	0.002	benign	1.245	benign	0	polymorphism	0.309459	2.93	TOLERATED	0.364436	neutral
10	135233593	G	A	MTG1	ENSP00000436767	p.R310H	polymorphism	0.818483	deleterious	0	damaging	1	probably damaging	0.996	probably damaging	2.54	pathogenic	1	disease_causing	6.40264	NA	NA	0.589292	damaging
10	1421293	T	A	ADARB2	ENSP00000370713	p.N55Y	polymorphism	0.159442	neutral	0.02	damaging	0.577	possibly damaging	0.197	benign	1.04	benign	0.00799	polymorphism	1.78638	1.9	TOLERATED	0.408289	neutral
10	16526613	C	A	PTER	ENSP00000389535	p.T77K	polymorphism	0.21205	neutral	0.16	benign	0.004	benign	0.016	benign	1.61	benign	0	polymorphism	-0.530188	0.98	TOLERATED	0.447201	neutral
10	16893406	G	C	CUBN	ENSP00000367064	p.S3164W	polymorphism	0.60235	deleterious	0.01	damaging	0.999	probably damaging	0.945	probably damaging	2.28	pathogenic	0	polymorphism	3.86118	2.08	TOLERATED	0.431362	neutral
10	22615443	G	T	BMI1	ENSP00000365851	p.G22V	polymorphism	0.803061	deleterious	0.01	damaging	0.999	probably damaging	0.991	probably damaging	0.755	benign	1	disease_causing	5.71877	-2.03	DAMAGING	0.510065	neutral
10	22618425	C	A	BMI1	ENSP00000365851	p.P312H	polymorphism	0.139918	neutral	0.02	damaging	0.992	probably damaging	0.52	possibly damaging	NA	NA	0.89214	disease_causing	5.17413	1.46	TOLERATED	0.425198	neutral
10	24783521	A	G	KIAA1217	ENSP00000365637	p.K591R	polymorphism	0.307306	neutral	0.01	damaging	0.617	possibly damaging	0.33	benign	2.005	pathogenic	0.997629	disease_causing	5.6013	0.64	TOLERATED	0.486549	neutral
10	24874039	C	T	ARHGAP21	ENSP00000379709	p.A1726T	polymorphism	6.45e-11	neutral	0.6	benign	0	benign	0	benign	-0.49	benign	0	polymorphism	-1.44462	NA	NA	0.343733	neutral
10	24874438	T	C	ARHGAP21	ENSP00000379709	p.T1593A	polymorphism	2.14e-07	neutral	0.08	benign	0	benign	0	benign	0.695	benign	2e-06	polymorphism	-0.259075	NA	NA	0.373804	neutral
10	24909803	G	C	ARHGAP21	ENSP00000379709	p.P340A	polymorphism	0.0889988	neutral	0.02	damaging	0.024	benign	0.016	benign	2.175	pathogenic	0.017873	polymorphism	0.391508	NA	NA	0.501378	neutral
10	24959254	G	C	ARHGAP21	ENSP00000379709	p.P45A	polymorphism	0.352247	neutral	0	damaging	0.987	probably damaging	0.827	possibly damaging	1.75	benign	0.999911	disease_causing	3.60467	NA	NA	0.372958	neutral
10	25887494	G	C	GPR158	ENSP00000365529	p.R980T	polymorphism	0.377094	neutral	0.39	benign	0.514	possibly damaging	0.105	benign	1.78	benign	0.002207	polymorphism	0.940216	1.48	TOLERATED	0.411431	neutral
10	26377331	C	T	MYO3A	ENSP00000445909	p.A520V	polymorphism	0.196793	neutral	0	damaging	1	probably damaging	0.998	probably damaging	2.885	pathogenic	1	disease_causing	6.69278	-2.33	DAMAGING	0.648477	damaging
10	26789928	C	A	APBB1IP	ENSP00000349237	p.T114K	polymorphism	0.132365	neutral	0.03	damaging	0.029	benign	0.016	benign	0.895	benign	0	polymorphism	1.14279	NA	NA	0.422061	neutral
10	27311557	A	T	ANKRD26	ENSP00000365255	p.F1382Y	polymorphism	0.0277319	neutral	0.03	damaging	0.255	benign	0.044	benign	1.1	benign	0	polymorphism	-0.116767	-1.13	TOLERATED	0.528114	damaging
10	27326228	G	C	ANKRD26	ENSP00000365255	p.Q862E	polymorphism	0.219562	neutral	0	damaging	0.987	probably damaging	0.851	possibly damaging	2.22	pathogenic	0.994387	disease_causing	4.9432	1.84	TOLERATED	0.437426	neutral
10	29812818	A	T	SVIL	ENSP00000364547	p.Y909N	polymorphism	0.033537	neutral	0.25	benign	0.078	benign	0.035	benign	1.39	benign	0	polymorphism	0.093766	2.83	TOLERATED	0.367469	neutral
10	3151608	C	T	PFKP	ENSP00000370517	p.A342V	polymorphism	0.704453	deleterious	0.01	damaging	0.996	probably damaging	0.715	possibly damaging	3.155	pathogenic	0.999995	disease_causing	3.19656	-1.45	TOLERATED	0.694443	damaging
10	31809522	T	G	ZEB1	ENSP00000319248	p.V420G	polymorphism	0.703384	deleterious	0	damaging	0.994	probably damaging	0.759	possibly damaging	2.135	pathogenic	1	disease_causing	4.93598	-1.64	DAMAGING	0.582486	damaging
10	31810581	C	A	ZEB1	ENSP00000319248	p.A773E	polymorphism	0.401939	neutral	0.04	damaging	0.791	possibly damaging	0.261	benign	1.79	benign	0.993468	disease_causing	4.45734	2.67	TOLERATED	0.355101	neutral
10	32320002	G	A	KIF5B	ENSP00000307078	p.S527L	polymorphism	0.0638845	neutral	0.27	benign	0.007	benign	0.003	benign	0.6	benign	1	disease_causing	4.27692	-2.16	DAMAGING	0.502343	neutral
10	32751961	T	G	CCDC7	ENSP00000355078	p.V165G	polymorphism	0.630882	deleterious	0	damaging	1	probably damaging	0.998	probably damaging	1.1	benign	0.999961	disease_causing	4.86292	0.11	TOLERATED	0.48807	neutral
10	33015701	T	C	C10orf68	ENSP00000364165	p.V177A	polymorphism	0.406207	neutral	0	damaging	0.981	probably damaging	0.84	possibly damaging	1.39	benign	0	polymorphism	2.75776	1.5	TOLERATED	0.424768	neutral
10	33015712	C	G	C10orf68	ENSP00000364165	p.Q181E	polymorphism	0.644464	deleterious	0	damaging	0.988	probably damaging	0.986	probably damaging	1.795	benign	0	polymorphism	3.03062	1.67	TOLERATED	0.401297	neutral
10	35495850	A	G	CREM	ENSP00000337138	p.Q209R	polymorphism	0.873684	deleterious	0	damaging	0.995	probably damaging	0.992	probably damaging	2.265	pathogenic	0.999998	disease_causing	5.9759	0.26	TOLERATED	0.547213	damaging
10	43287994	G	T	BMS1	ENSP00000363642	p.R278L	polymorphism	0.89518	deleterious	0	damaging	1	probably damaging	0.994	probably damaging	2.415	pathogenic	1	disease_causing	7.48138	0.9	TOLERATED	0.518725	neutral
10	43289388	C	T	BMS1	ENSP00000363642	p.T393M	polymorphism	0.128904	neutral	0.23	benign	0.166	benign	0.009	benign	0.49	benign	0.37311	polymorphism	2.85999	3.09	TOLERATED	0.365774	neutral
10	43609964	C	G	RET	ENSP00000347942	p.A639G	pathogenic	0.390964	neutral	0.29	benign	0.903	possibly damaging	0.627	possibly damaging	2.08	pathogenic	0.999941	disease_causing	1.54816	-1.31	TOLERATED	0.601707	damaging
10	43609970	C	G	RET	ENSP00000347942	p.A641G	pathogenic	0.360436	neutral	0.41	benign	0.216	benign	0.061	benign	1.185	benign	0.999699	disease_causing	3.4423	-1.2	TOLERATED	0.579934	damaging
10	43613908	A	T	RET	ENSP00000347942	p.Y791F	pathogenic	0.271281	neutral	0.15	benign	0.563	possibly damaging	0.467	possibly damaging	0.23	benign	1	disease_causing_automatic	2.90273	-2.56	DAMAGING	0.48288	neutral
10	43617428	C	T	RET	ENSP00000347942	p.S922F	pathogenic	0.658415	deleterious	0	damaging	1	probably damaging	1	probably damaging	2.345	pathogenic	1	disease_causing	7.20483	-2.48	DAMAGING	0.591387	damaging
10	45465673	G	A	RASSF4	ENSP00000339692	p.S8N	polymorphism	0.0897828	neutral	0.11	benign	0.001	benign	0.002	benign	0.295	benign	3.8e-05	polymorphism	0.575395	2.47	TOLERATED	0.424866	neutral
10	45869819	G	A	ALOX5	ENSP00000437634	p.G31D	polymorphism	0.728425	deleterious	0.05	benign	0.358	benign	0.153	benign	2.63	pathogenic	0.999152	disease_causing	4.71494	-0.73	TOLERATED	0.630967	damaging
10	46321505	G	T	AGAP4	ENSP00000392513	p.A617E	polymorphism	0.0314787	neutral	0.11	benign	0.004	benign	0.037	benign	3.105	pathogenic	0.144769	polymorphism	1.25596	-0.26	TOLERATED	0.662481	damaging
10	46321590	G	A	AGAP4	ENSP00000392513	p.R589C	polymorphism	0.102929	neutral	0.15	benign	1	probably damaging	0.999	probably damaging	0.695	benign	0.948075	disease_causing	2.90046	1.36	TOLERATED	0.42936	neutral
10	46321638	C	T	AGAP4	ENSP00000392513	p.A573T	polymorphism	0.0215327	neutral	0.44	benign	0.027	benign	0.05	benign	1.285	benign	0.676328	disease_causing	0.88611	-0.11	TOLERATED	0.501878	neutral
10	46321817	C	A	AGAP4	ENSP00000392513	p.G513V	polymorphism	0.160869	neutral	0.03	damaging	1	probably damaging	1	probably damaging	4.27	pathogenic	1	disease_causing	4.13824	-0.45	TOLERATED	0.795446	damaging
10	46321995	C	A	AGAP4	ENSP00000392513	p.A454S	polymorphism	2.38e-06	neutral	1	benign	0	benign	0.012	benign	-0.755	benign	2e-06	polymorphism	-0.596236	1.06	TOLERATED	0.37136	neutral
10	46322037	T	C	AGAP4	ENSP00000392513	p.K440E	polymorphism	4.64e-06	neutral	1	benign	0	benign	0	benign	-1.59	benign	4.4e-05	polymorphism	-1.1133	0.63	TOLERATED	0.318194	neutral
10	46322490	C	T	AGAP4	ENSP00000392513	p.V289M	polymorphism	0.0111247	neutral	0.28	benign	0.044	benign	0.037	benign	1.265	benign	6e-06	polymorphism	0.378963	-1.07	TOLERATED	0.536861	damaging
10	47945574	G	C	FAM21B	ENSP00000351259	p.R1025T	polymorphism	0.20726	neutral	0.32	benign	0.007	benign	0.011	benign	1.7	benign	0.966006	disease_causing	1.721	NA	NA	0.62748	damaging
10	47945901	A	G	FAM21B	ENSP00000351259	p.N1134S	polymorphism	0.0106253	neutral	0.95	benign	0	benign	0.001	benign	0.4	benign	0	polymorphism	-2.96183	NA	NA	0.498512	neutral
10	48428888	G	C	GDF10	ENSP00000224605	p.P333R	polymorphism	0.553881	deleterious	0.02	damaging	0.818	possibly damaging	0.3	benign	1.955	pathogenic	0.999587	disease_causing	4.83221	-0.88	TOLERATED	0.571915	damaging
10	49994751	A	T	WDFY4	ENSP00000320563	p.Y1215F	polymorphism	0.136046	neutral	0.17	benign	0.675	possibly damaging	0.157	benign	0.74	benign	0.01637	polymorphism	3.82915	0.42	TOLERATED	0.468373	neutral
10	50315846	C	T	VSTM4	ENSP00000298454	p.V84M	polymorphism	0.16797	neutral	0.02	damaging	NA	NA	NA	NA	1.61	benign	0.070027	polymorphism	4.54624	-0.17	TOLERATED	0.50669	neutral
10	50340145	G	C	FAM170B	ENSP00000308292	p.A122G	polymorphism	0.709653	deleterious	0.08	benign	0.999	probably damaging	0.973	probably damaging	1.935	pathogenic	0.251468	polymorphism	4.00616	1.55	TOLERATED	0.399166	neutral
10	50732644	G	C	ERCC6	ENSP00000473896	p.Q278E	polymorphism	0.320501	neutral	0	damaging	0.997	probably damaging	0.985	probably damaging	1.91	pathogenic	1	disease_causing	5.64935	2.85	TOLERATED	0.538737	damaging
10	50873028	C	T	CHAT	ENSP00000337103	p.T728I	polymorphism	0.0223454	neutral	0.13	benign	0.003	benign	0.003	benign	0.69	benign	0	polymorphism	1.32467	-1.86	DAMAGING	0.505473	neutral
10	5567247	C	T	CALML3	ENSP00000315299	p.P67S	polymorphism	0.842919	deleterious	0.04	damaging	0.067	benign	0.034	benign	0.01	benign	1	disease_causing	2.68082	-0.49	TOLERATED	0.447403	neutral
10	60148464	T	G	TFAM	ENSP00000420588	p.V109G	polymorphism	0.156382	neutral	0.14	benign	0.914	possibly damaging	0.472	possibly damaging	2.045	pathogenic	0.018042	polymorphism	-0.00918	-4.62	DAMAGING	0.590334	damaging
10	60573684	C	A	BICC1	ENSP00000362993	p.P824H	polymorphism	0.129712	neutral	0.14	benign	0	benign	0	benign	0.69	benign	0.561705	disease_causing	2.25469	1.68	TOLERATED	0.446746	neutral
10	61829268	T	A	ANK3	ENSP00000280772	p.N3791Y	polymorphism	0.528422	deleterious	0	damaging	1	probably damaging	0.997	probably damaging	0.895	benign	0.99872	disease_causing	5.54726	0.96	TOLERATED	0.449729	neutral
10	63759889	A	C	ARID5B	ENSP00000279873	p.Y181S	polymorphism	0.790617	deleterious	0	damaging	1	probably damaging	0.998	probably damaging	1.935	pathogenic	1	disease_causing	6.4615	0.01	TOLERATED	0.483692	neutral
10	63850862	T	C	ARID5B	ENSP00000279873	p.L547P	polymorphism	0.0743535	neutral	0.15	benign	0	benign	0	benign	0.205	benign	0.000322	polymorphism	-0.109358	0.84	TOLERATED	0.432886	neutral
10	64136632	A	G	ZNF365	ENSP00000378675	p.E227G	polymorphism	0.686131	deleterious	0.02	damaging	0.999	probably damaging	0.973	probably damaging	2.33	pathogenic	0.567404	disease_causing	5.6611	1.18	TOLERATED	0.48728	neutral
10	64968347	C	G	JMJD1C	ENSP00000382204	p.E1028Q	polymorphism	0.764449	deleterious	0	damaging	1	probably damaging	0.998	probably damaging	1.995	pathogenic	1	disease_causing	5.29921	-0.11	TOLERATED	0.543576	damaging
10	70644475	G	C	STOX1	ENSP00000382121	p.G308A	polymorphism	0.0964588	neutral	0.44	benign	0.105	benign	0.042	benign	1.445	benign	0.993868	disease_causing	0.766286	-0.86	TOLERATED	0.546143	damaging
10	70644916	T	C	STOX1	ENSP00000382121	p.L455P	polymorphism	0.0658513	neutral	0.11	benign	0.006	benign	0.003	benign	1.67	benign	6e-06	polymorphism	-0.771709	-0.97	TOLERATED	0.549663	damaging
10	70645567	T	C	STOX1	ENSP00000382121	p.L672S	polymorphism	0.620624	deleterious	0.02	damaging	0.959	probably damaging	0.556	possibly damaging	2.075	pathogenic	0.000157	polymorphism	2.93439	-0.79	TOLERATED	0.568556	damaging
10	70695778	G	A	DDX50	ENSP00000362687	p.R513H	polymorphism	0.369615	neutral	0.04	damaging	0.109	benign	0.02	benign	1.38	benign	1	disease_causing	5.37273	2.04	TOLERATED	0.398143	neutral
10	71055414	T	C	HK1	ENSP00000384774	p.L18P	polymorphism	0.0261813	neutral	0.03	damaging	0.343	benign	0.311	benign	0.69	benign	6e-06	polymorphism	-0.009815	-4.45	DAMAGING	0.55118	damaging
10	72357909	G	T	PRF1	ENSP00000398568	p.A523D	pathogenic	0.5	neutral	0.02	damaging	0.981	probably damaging	0.81	possibly damaging	2.515	pathogenic	0.920869	disease_causing	3.78018	-2.95	DAMAGING	0.603901	damaging
10	72358048	G	C	PRF1	ENSP00000398568	p.P477A	pathogenic	0.219217	neutral	0.05	benign	0.095	benign	0.031	benign	2.34	pathogenic	0	polymorphism	0.032303	-3.73	DAMAGING	0.59191	damaging
10	72360156	C	T	PRF1	ENSP00000398568	p.S168N	pathogenic	0.0232658	neutral	0.41	benign	0.035	benign	0.037	benign	0.995	benign	0.001062	polymorphism	0.031863	-1.93	DAMAGING	0.521802	neutral
10	72511881	G	A	ADAMTS14	ENSP00000362304	p.R879H	polymorphism	0.0519078	neutral	0.04	damaging	0.126	benign	0.082	benign	2.335	pathogenic	0.799337	disease_causing	5.0858	0.11	TOLERATED	0.551949	damaging
10	73048445	C	T	UNC5B	ENSP00000362288	p.T341M	polymorphism	0.0814489	neutral	0.15	benign	0.071	benign	0.008	benign	0.625	benign	0.005272	polymorphism	2.78353	0.15	TOLERATED	0.471957	neutral
10	73082519	T	G	SLC29A3	ENSP00000362285	p.V3G	polymorphism	0.280395	neutral	0.01	damaging	0.019	benign	0.01	benign	-0.345	benign	0	polymorphism	1.51921	0.35	TOLERATED	0.410496	neutral
10	74658674	G	T	OIT3	ENSP00000333900	p.C105F	polymorphism	0.89817	deleterious	0	damaging	0.999	probably damaging	0.994	probably damaging	3.08	pathogenic	1	disease_causing	6.0611	-6.39	DAMAGING	0.681531	damaging
10	74773983	T	A	P4HA1	ENSP00000362099	p.Y456F	polymorphism	0.86779	deleterious	0.01	damaging	0.998	probably damaging	0.99	probably damaging	3.335	pathogenic	1	disease_causing	6.50536	-1.16	TOLERATED	0.721725	damaging
10	75258745	A	T	USP54	ENSP00000386080	p.L1566Q	polymorphism	0.325284	neutral	0.01	damaging	0.435	benign	0.206	benign	1.39	benign	0.029693	polymorphism	1.35202	1.77	TOLERATED	0.413058	neutral
10	75529721	C	T	SEC24C	ENSP00000343405	p.S937F	polymorphism	0.878481	deleterious	0	damaging	0.996	probably damaging	0.968	probably damaging	2.65	pathogenic	0.999987	disease_causing	5.85107	-2.68	DAMAGING	0.618671	damaging
10	75533087	C	A	FUT11	ENSP00000378270	p.A283D	polymorphism	0.042029	neutral	0	damaging	1	probably damaging	0.992	probably damaging	2.7	pathogenic	0.999999	disease_causing	6.69193	1.75	TOLERATED	0.494866	neutral
10	75559121	A	G	KIAA0913	ENSP00000381693	p.Y1513C	polymorphism	0.540467	deleterious	0.01	damaging	1	probably damaging	0.996	probably damaging	1.7	benign	NA	NA	4.35244	0.87	TOLERATED	0.451404	neutral
10	75563667	G	C	NDST2	ENSP00000310657	p.H651D	polymorphism	0.0394939	neutral	0.08	benign	0	benign	0	benign	0.695	benign	0.999997	disease_causing	1.98047	-1.63	DAMAGING	0.504823	neutral
10	7621757	C	T	ITIH5	ENSP00000380332	p.R460H	polymorphism	0.171733	neutral	0.05	benign	0.721	possibly damaging	0.21	benign	NA	NA	0.034096	polymorphism	2.53078	-1.1	TOLERATED	0.429818	neutral
10	76735297	T	G	KAT6B	ENSP00000287239	p.V401G	polymorphism	0.378424	neutral	0.35	benign	NA	NA	NA	NA	0.345	benign	1	disease_causing	2.1024	-1.08	TOLERATED	0.480368	neutral
10	76789417	G	A	KAT6B	ENSP00000287239	p.R1612H	polymorphism	0.425806	neutral	0	damaging	NA	NA	NA	NA	0.975	benign	0.999993	disease_causing	4.69959	-2	DAMAGING	0.521068	neutral
10	7765529	A	G	ITIH2	ENSP00000351190	p.Q328R	polymorphism	0.852107	deleterious	0	damaging	1	probably damaging	0.999	probably damaging	2.76	pathogenic	1	disease_causing	4.08517	-1.7	DAMAGING	0.646252	damaging
10	7774317	T	C	ITIH2	ENSP00000351190	p.V555A	polymorphism	0.435599	neutral	0.18	benign	0.376	benign	0.114	benign	2.57	pathogenic	0.942809	disease_causing	0.664163	2.85	TOLERATED	0.426342	neutral
10	78709112	C	G	KCNMA1	ENSP00000385717	p.A833P	polymorphism	0.828248	deleterious	0.01	damaging	0.999	probably damaging	0.99	probably damaging	2.165	pathogenic	1	disease_causing	6.75854	NA	NA	0.578087	damaging
10	81372166	C	G	SFTPA1	ENSP00000397082	p.P91A	polymorphism	0.287151	neutral	0.1	benign	0.016	benign	0.008	benign	0.9	benign	0.183223	polymorphism	2.81544	-3.71	DAMAGING	0.53025	damaging
10	81921766	C	T	ANXA11	ENSP00000361305	p.E369K	polymorphism	0.702194	deleterious	0	damaging	0.994	probably damaging	0.914	probably damaging	1.285	benign	1	disease_causing	8.03821	3.85	TOLERATED	0.331728	neutral
10	84745273	T	C	NRG3	ENSP00000361214	p.L668P	polymorphism	0.723625	deleterious	0	damaging	1	probably damaging	0.999	probably damaging	1.59	benign	1	disease_causing	5.00758	0.5	TOLERATED	0.505412	neutral
10	85971429	G	T	CDHR1	ENSP00000331063	p.W504L	polymorphism	0.863431	deleterious	0.03	damaging	NA	NA	NA	NA	0	benign	1	disease_causing	6.53279	0.76	TOLERATED	0.42303	neutral
10	86008722	A	C	RGR	ENSP00000352427	p.Q98P	polymorphism	0.754979	deleterious	0.01	damaging	1	probably damaging	0.977	probably damaging	1.995	pathogenic	1	disease_causing	4.0036	1.23	TOLERATED	0.44846	neutral
10	86131746	T	C	FAM190B	ENSP00000224756	p.L313S	polymorphism	0.569792	deleterious	0.11	benign	NA	NA	NA	NA	1.23	benign	0.395147	polymorphism	3.51395	2.07	TOLERATED	0.465611	neutral
10	87362398	T	A	GRID1	ENSP00000330148	p.I888F	polymorphism	0.464746	deleterious	0.11	benign	0.148	benign	0.027	benign	0.895	benign	0.998787	disease_causing	2.4675	2.73	TOLERATED	0.38411	neutral
10	88422062	G	A	OPN4	ENSP00000393132	p.R387H	polymorphism	0.147746	neutral	0.16	benign	0.006	benign	0.002	benign	0.145	benign	0	polymorphism	3.1277	1.17	TOLERATED	0.418058	neutral
10	88425498	C	T	OPN4	ENSP00000361141	p.P487L	polymorphism	0.0767401	neutral	0.72	benign	0.001	benign	0.005	benign	0.92	benign	0	polymorphism	1.0471	1.55	TOLERATED	0.423792	neutral
10	88451792	A	T	LDB3	ENSP00000401437	p.I277F	polymorphism	0.638257	deleterious	0	damaging	0.997	probably damaging	0.879	possibly damaging	2.51	pathogenic	0.78805	disease_causing	6.0247	NA	NA	0.593792	damaging
10	89690805	G	A	PTEN	ENSP00000361021	p.C71Y	pathogenic	0.876523	deleterious	0	damaging	1	probably damaging	0.999	probably damaging	3.91	pathogenic	1	disease_causing	6.12976	-4.97	DAMAGING	0.719754	damaging
10	89692877	G	C	PTEN	ENSP00000361021	p.A121P	pathogenic	0.988836	deleterious	0.01	damaging	1	probably damaging	0.99	probably damaging	3.66	pathogenic	1	disease_causing	6.00437	-2.08	DAMAGING	0.733028	damaging
10	89692878	C	G	PTEN	ENSP00000361021	p.A121G	pathogenic	0.977195	deleterious	0	damaging	0.999	probably damaging	0.968	probably damaging	2.855	pathogenic	1	disease_causing	5.91868	-2.03	DAMAGING	0.650829	damaging
10	89692883	C	T	PTEN	ENSP00000361021	p.H123Y	pathogenic	0.999567	deleterious	0	damaging	0.999	probably damaging	0.996	probably damaging	4.095	pathogenic	1	disease_causing	5.69535	-7.67	DAMAGING	0.76707	damaging
10	89711881	A	C	PTEN	ENSP00000361021	p.T167P	pathogenic	0.999499	deleterious	0	damaging	0.999	probably damaging	0.969	probably damaging	2.94	pathogenic	1	disease_causing	5.52745	-4.85	DAMAGING	0.647624	damaging
10	89720841	A	G	PTEN	ENSP00000361021	p.D331G	pathogenic	0.9453	deleterious	0	damaging	1	probably damaging	0.999	probably damaging	2.165	pathogenic	1	disease_causing	4.84407	-2.19	DAMAGING	0.577357	damaging
10	89720870	T	G	PTEN	ENSP00000361021	p.F341V	pathogenic	0.995889	deleterious	0.02	damaging	1	probably damaging	0.998	probably damaging	2.485	pathogenic	1	disease_causing	6.02799	-2.41	DAMAGING	0.606168	damaging
10	89725051	T	A	PTEN	ENSP00000361021	p.L345Q	pathogenic	0.914385	deleterious	0.01	damaging	0.971	probably damaging	0.798	possibly damaging	2.49	pathogenic	1	disease_causing	5.06036	-2.48	DAMAGING	0.60575	damaging
10	90435347	G	A	LIPF	ENSP00000377900	p.R274H	polymorphism	0.824696	deleterious	0	damaging	1	probably damaging	0.998	probably damaging	3.49	pathogenic	0.989719	disease_causing	6.96983	NA	NA	0.71977	damaging
10	91177519	A	G	IFIT5	ENSP00000360860	p.D188G	polymorphism	0.576075	deleterious	0	damaging	0.988	probably damaging	0.815	possibly damaging	2.38	pathogenic	0.92302	disease_causing	5.29536	1.15	TOLERATED	0.494494	neutral
10	91533789	C	A	KIF20B	ENSP00000260753	p.T1776K	polymorphism	0.261643	neutral	0.01	damaging	0.008	benign	0.019	benign	1.935	pathogenic	0.007318	polymorphism	3.29545	0.44	TOLERATED	0.462912	neutral
10	93238	G	C	TUBB8	ENSP00000311042	p.A365G	polymorphism	0.171668	neutral	0.02	damaging	0.002	benign	0.083	benign	1.45	benign	0.443508	polymorphism	-0.351339	-1.82	DAMAGING	0.538204	damaging
10	93389826	G	A	PPP1R3C	ENSP00000238994	p.A271V	polymorphism	0.193719	neutral	0.13	benign	0.1	benign	0.022	benign	1.245	benign	0	polymorphism	1.64983	0.9	TOLERATED	0.456834	neutral
10	93558596	A	C	TNKS2	ENSP00000360689	p.N50T	polymorphism	0.697074	deleterious	0	damaging	1	probably damaging	0.993	probably damaging	2.45	pathogenic	0.999999	disease_causing	3.88929	2.27	TOLERATED	0.440647	neutral
10	93621770	G	T	TNKS2	ENSP00000360689	p.C1099F	polymorphism	0.890842	deleterious	0	damaging	1	probably damaging	1	probably damaging	3.695	pathogenic	1	disease_causing	7.17152	2.34	TOLERATED	0.5695	damaging
10	93621836	G	T	TNKS2	ENSP00000360689	p.G1121V	polymorphism	0.681579	deleterious	0	damaging	1	probably damaging	1	probably damaging	2.865	pathogenic	1	disease_causing	6.54895	2.34	TOLERATED	0.48155	neutral
10	93749218	C	T	BTAF1	ENSP00000265990	p.T912M	polymorphism	0.18043	neutral	0.1	benign	0.339	benign	0.081	benign	1.59	benign	0.772423	disease_causing	2.71366	-0.15	TOLERATED	0.505601	neutral
10	93771122	A	G	BTAF1	ENSP00000265990	p.K1421E	polymorphism	0.873112	deleterious	0	damaging	1	probably damaging	1	probably damaging	3.645	pathogenic	1	disease_causing	6.31274	-3.15	DAMAGING	0.706173	damaging
10	94396989	C	G	KIF11	ENSP00000260731	p.P642A	polymorphism	0.0280755	neutral	0.08	benign	0.349	benign	0.091	benign	0.975	benign	0.000194	polymorphism	-0.743235	-0.27	TOLERATED	0.498993	neutral
10	94821891	A	C	CYP26C1	ENSP00000285949	p.H110P	polymorphism	0.625019	deleterious	0	damaging	0.126	benign	0.345	benign	1.62	benign	1	disease_causing	5.88908	-0.3	TOLERATED	0.512804	neutral
10	94834717	A	C	CYP26A1	ENSP00000224356	p.Q199P	polymorphism	0.0872511	neutral	0.16	benign	0	benign	0	benign	-0.66	benign	0	polymorphism	0.260426	-0.3	TOLERATED	0.394648	neutral
10	95275208	A	G	CEP55	ENSP00000360540	p.E192G	polymorphism	0.649079	deleterious	0.01	damaging	1	probably damaging	0.999	probably damaging	1.04	benign	1	disease_causing	6.00242	1.39	TOLERATED	0.431359	neutral
10	95380500	A	T	PDE6C	ENSP00000360502	p.N198Y	polymorphism	0.962862	deleterious	0	damaging	1	probably damaging	1	probably damaging	3.51	pathogenic	0.999999	disease_causing	4.77576	-0.51	TOLERATED	0.719197	damaging
10	96066230	C	T	PLCE1	ENSP00000360431	p.P1890L	polymorphism	0.738834	deleterious	0.65	benign	0.994	probably damaging	0.907	possibly damaging	2.76	pathogenic	1	disease_causing	5.4002	-1.04	TOLERATED	0.662384	damaging
10	96267045	C	T	TBC1D12	ENSP00000225235	p.S514L	polymorphism	0.353192	neutral	0.03	damaging	0.392	benign	0.115	benign	0.895	benign	0.999999	disease_causing	6.8498	2.79	TOLERATED	0.373877	neutral
10	97604253	C	T	ENTPD1	ENSP00000360250	p.A152V	polymorphism	0.727751	deleterious	0	damaging	1	probably damaging	0.982	probably damaging	2.885	pathogenic	0.998924	disease_causing	4.80869	NA	NA	0.456332	neutral
10	98743294	C	G	C10orf12	ENSP00000286067	p.A716G	polymorphism	0.175589	neutral	0.26	benign	0.009	benign	0.014	benign	0	benign	0	polymorphism	0.728062	3.23	TOLERATED	0.349429	neutral
10	99218456	C	T	MMS19	ENSP00000412698	p.G1029D	polymorphism	0.790673	deleterious	0	damaging	0.999	probably damaging	0.986	probably damaging	1.87	benign	1	disease_causing	6.78549	3.01	TOLERATED	0.349943	neutral
10	99433417	C	T	PI4K2A	ENSP00000359665	p.T453M	polymorphism	0.635665	deleterious	0.04	damaging	0.993	probably damaging	0.648	possibly damaging	0.69	benign	1	disease_causing	6.94728	NA	NA	0.506663	neutral
10	99498313	C	G	ZFYVE27	ENSP00000348593	p.P27A	polymorphism	0.100183	neutral	0.02	damaging	0.005	benign	0.004	benign	0.895	benign	5e-06	polymorphism	3.5987	1.47	TOLERATED	0.473067	neutral
10	99969439	G	A	C10orf28	ENSP00000359616	p.R523K	polymorphism	0.0296522	neutral	0.42	benign	0.016	benign	0.024	benign	-0.72	benign	NA	NA	-0.18301	3.08	TOLERATED	0.329633	neutral
11	101793458	G	A	KIAA1377	ENSP00000263468	p.R72H	polymorphism	0.629288	deleterious	0.01	damaging	1	probably damaging	0.994	probably damaging	2.015	pathogenic	0.943565	disease_causing	7.09209	2.6	TOLERATED	0.528411	damaging
11	101849102	G	A	KIAA1377	ENSP00000263468	p.R957Q	polymorphism	0.0210655	neutral	0.77	benign	0.038	benign	0.012	benign	0.42	benign	0	polymorphism	0.913138	3.36	TOLERATED	0.505603	neutral
11	102206888	G	C	BIRC3	ENSP00000263464	p.A506P	polymorphism	0.796877	deleterious	0.02	damaging	1	probably damaging	1	probably damaging	3.125	pathogenic	1	disease_causing	5.38195	0.86	TOLERATED	0.444107	neutral
11	10515023	G	A	AMPD3	ENSP00000379802	p.R365Q	polymorphism	0.139536	neutral	0.12	benign	0.017	benign	0.004	benign	-0.09	benign	0.838823	disease_causing	2.79849	-1.76	DAMAGING	NA	NA
11	105795438	A	C	GRIA4	ENSP00000432180	p.N597T	polymorphism	0.899681	deleterious	0	damaging	1	probably damaging	0.998	probably damaging	2.855	pathogenic	1	disease_causing	5.67457	1.93	TOLERATED	0.54478	damaging
11	10789679	C	A	CTR9	ENSP00000355013	p.A644E	polymorphism	0.0569291	neutral	0	damaging	0.006	benign	0.013	benign	-0.345	benign	0.999332	disease_causing	5.03918	-0.77	TOLERATED	0.480249	neutral
11	10796810	C	A	CTR9	ENSP00000355013	p.P981Q	polymorphism	0.0709078	neutral	0.31	benign	0	benign	0.001	benign	0.805	benign	7.8e-05	polymorphism	-0.588719	0.87	TOLERATED	0.479714	neutral
11	110007455	A	G	ZC3H12C	ENSP00000278590	p.N30S	polymorphism	0.0676407	neutral	1	benign	0	benign	0	benign	-0.55	benign	0.541844	disease_causing	-0.400063	1.7	TOLERATED	0.519307	neutral
11	110035807	A	C	ZC3H12C	ENSP00000278590	p.H666P	polymorphism	0.171186	neutral	0.22	benign	0.739	possibly damaging	0.394	benign	1.23	benign	0.999581	disease_causing	2.5668	1.47	TOLERATED	0.606552	damaging
11	110477389	G	C	ARHGAP20	ENSP00000260283	p.P287R	polymorphism	0.681576	deleterious	0.01	damaging	0.921	possibly damaging	0.653	possibly damaging	2.175	pathogenic	0	polymorphism	3.62666	-0.04	TOLERATED	0.573235	damaging
11	111156397	C	T	C11orf53	ENSP00000280325	p.T110M	polymorphism	0.164507	neutral	0.09	benign	0.789	possibly damaging	0.154	benign	1.52	benign	0.735088	disease_causing	3.49282	NA	NA	0.561235	damaging
11	111614143	T	C	PPP2R1B	ENSP00000311344	p.D504G	pathogenic	0.709338	deleterious	0.03	damaging	0.01	benign	0.007	benign	2.09	pathogenic	1	disease_causing	3.39658	1.03	TOLERATED	0.630566	damaging
11	111614155	A	C	PPP2R1B	ENSP00000311344	p.V500G	pathogenic	0.38584	neutral	0.32	benign	0	benign	0	benign	-0.15	benign	0.999995	disease_causing	1.98274	2.32	TOLERATED	0.380429	neutral
11	111614161	A	T	PPP2R1B	ENSP00000311344	p.V498E	pathogenic	0.954988	deleterious	0	damaging	1	probably damaging	0.996	probably damaging	3.465	pathogenic	1	disease_causing	6.39137	1.27	TOLERATED	0.355544	neutral
11	111624238	A	G	PPP2R1B	ENSP00000311344	p.S365P	pathogenic	0.786342	deleterious	0	damaging	0.799	possibly damaging	0.423	benign	3.13	pathogenic	1	disease_causing	6.26052	1.38	TOLERATED	0.604225	damaging
11	111625225	T	C	PPP2R1B	ENSP00000343317	p.K343E	pathogenic	0.45423	neutral	0.16	benign	0.013	benign	0.069	benign	1.605	benign	1	disease_causing	2.68991	1.39	TOLERATED	0.451014	neutral
11	111636030	G	A	PPP2R1B	ENSP00000432666	p.P65S	pathogenic	0.939566	deleterious	0	damaging	0.999	probably damaging	0.963	probably damaging	3.56	pathogenic	1	disease_causing	5.10695	1.23	TOLERATED	0.503032	neutral
11	111637042	C	G	PPP2R1B	ENSP00000410671	p.G15A	pathogenic	0.0687143	neutral	0.12	benign	0.04	benign	0.026	benign	-0.955	benign	0.934218	disease_causing	0.009225	NA	NA	0.515181	neutral
11	111753882	C	A	C11orf1	ENSP00000260276	p.T100K	polymorphism	0.643908	deleterious	0	damaging	0.998	probably damaging	0.93	probably damaging	2.36	pathogenic	0.560649	disease_causing	6.30693	1.61	TOLERATED	0.764861	damaging
11	111784393	A	C	HSPB2	ENSP00000457706	p.D108A	polymorphism	0.983453	deleterious	0	damaging	1	probably damaging	0.998	probably damaging	2.35	pathogenic	0.999985	disease_causing	5.7388	-3.16	DAMAGING	0.423269	neutral
11	111953404	C	A	C11orf57	ENSP00000376767	p.T197K	polymorphism	0.0173744	neutral	0.5	benign	0.152	benign	0.058	benign	0	benign	0	polymorphism	0.305449	NA	NA	0.4532	neutral
11	114272517	A	T	RBM7	ENSP00000439918	p.Y65F	polymorphism	0.345934	neutral	0	damaging	0.938	possibly damaging	0.933	probably damaging	0.235	benign	1	disease_causing	6.07912	2.37	TOLERATED	0.394535	neutral
11	114574754	T	C	FAM55B	ENSP00000374237	p.I303T	polymorphism	0.489521	neutral	0	damaging	0.923	possibly damaging	0.603	possibly damaging	2.765	pathogenic	NA	NA	1.2701	2.49	TOLERATED	0.370308	neutral
11	117282612	G	A	CEP164	ENSP00000278935	p.R1422H	polymorphism	0.00493427	neutral	1	benign	0	benign	0	benign	-1.355	benign	0	polymorphism	-1.01916	2	TOLERATED	0.427856	neutral
11	118133311	T	A	MPZL2	ENSP00000278937	p.D93V	polymorphism	0.3208	neutral	0.01	damaging	0.675	possibly damaging	0.511	possibly damaging	2.265	pathogenic	0.999894	disease_causing	4.15125	-0.24	TOLERATED	0.540064	damaging
11	118366492	A	C	MLL	ENSP00000436786	p.N1811T	polymorphism	0.236031	neutral	0.76	benign	0.02	benign	0.016	benign	0.345	benign	0.731116	disease_causing	1.15493	NA	NA	0.609623	damaging
11	118374961	A	C	MLL	ENSP00000436786	p.N2782T	polymorphism	0.736449	deleterious	0	damaging	0.997	probably damaging	0.989	probably damaging	1.525	benign	1	disease_causing	4.67079	NA	NA	0.469171	neutral
11	118404186	C	G	TMEM25	ENSP00000431548	p.A242G	polymorphism	0.0286182	neutral	1	benign	0	benign	0	benign	-0.55	benign	0.201095	polymorphism	0.416022	2.68	TOLERATED	0.373508	neutral
11	118464341	A	G	ARCN1	ENSP00000264028	p.D390G	polymorphism	0.835177	deleterious	0	damaging	0.912	possibly damaging	0.674	possibly damaging	2.775	pathogenic	1	disease_causing	6.56888	2.11	TOLERATED	0.609658	damaging
11	118498969	C	T	PHLDB1	ENSP00000348359	p.T477I	polymorphism	0.247835	neutral	0.04	damaging	0.023	benign	0.011	benign	1.355	benign	0.795869	disease_causing	2.44756	1.39	TOLERATED	0.565792	damaging
11	118656903	G	C	DDX6	ENSP00000442266	p.Q20E	polymorphism	0.479825	neutral	0.02	damaging	0.713	possibly damaging	0.585	possibly damaging	1.15	benign	1	disease_causing	4.6411	1.61	TOLERATED	0.424712	neutral
11	118883961	A	C	CCDC84	ENSP00000334767	p.N235T	polymorphism	0.77881	deleterious	0	damaging	0.996	probably damaging	0.993	probably damaging	2.415	pathogenic	0.979449	disease_causing	5.97299	-0.6	TOLERATED	0.623065	damaging
11	118890880	A	C	TRAPPC4	ENSP00000432920	p.Q124P	polymorphism	0.863477	deleterious	0.01	damaging	0.99	probably damaging	0.908	possibly damaging	2.79	pathogenic	1	disease_causing	5.75116	0.71	TOLERATED	0.364087	neutral
11	119001474	G	T	HINFP	ENSP00000434574	p.C74F	polymorphism	0.162955	neutral	0.83	benign	0.143	benign	0.038	benign	1.05	benign	0.99999	disease_causing	1.78805	1.07	TOLERATED	0.465212	neutral
11	119045277	T	C	NLRX1	ENSP00000433442	p.F322S	polymorphism	0.780993	deleterious	0	damaging	1	probably damaging	1	probably damaging	3.21	pathogenic	1	disease_causing	5.72937	-1.25	TOLERATED	0.589187	damaging
11	119168156	C	T	CBL	ENSP00000264033	p.S739F	polymorphism	0.213512	neutral	0.01	damaging	0.371	benign	0.084	benign	0.805	benign	0.962894	disease_causing	3.50267	-1.31	TOLERATED	0.458829	neutral
11	120327908	T	C	ARHGEF12	ENSP00000380942	p.F713S	polymorphism	0.806733	deleterious	0.02	damaging	0.999	probably damaging	0.959	probably damaging	2.075	pathogenic	0.9991	disease_causing	5.27639	-0.18	TOLERATED	0.383062	neutral
11	120925847	T	A	TBCEL	ENSP00000437184	p.I181K	polymorphism	0.759294	deleterious	0.01	damaging	0.994	probably damaging	0.737	possibly damaging	2.57	pathogenic	1	disease_causing	6.39103	0.56	TOLERATED	0.495893	neutral
11	120996243	C	T	TECTA	ENSP00000376543	p.P479L	polymorphism	0.125585	neutral	1	benign	0.001	benign	0.001	benign	-0.3	benign	0.999075	disease_causing	2.3595	1.44	TOLERATED	0.560256	damaging
11	121008502	A	C	TECTA	ENSP00000376543	p.Y1105S	polymorphism	0.644106	deleterious	0.43	benign	1	probably damaging	0.999	probably damaging	1.59	benign	0.999724	disease_causing	3.70297	0.38	TOLERATED	0.319305	neutral
11	121458768	A	C	SORL1	ENSP00000260197	p.N1285T	polymorphism	0.531954	neutral	0.03	damaging	0.999	probably damaging	0.995	probably damaging	1.645	benign	1	disease_causing	5.03041	-3.91	DAMAGING	0.564078	damaging
11	12241962	C	G	MICAL2	ENSP00000441689	p.A388G	polymorphism	0.0158108	neutral	1	benign	0	benign	0	benign	-2.445	benign	0	polymorphism	0.804427	-3.59	DAMAGING	0.48154	neutral
11	122805441	G	A	C11orf63	ENSP00000227349	p.R431K	polymorphism	0.233356	neutral	0	damaging	0.557	possibly damaging	0.295	benign	2.015	pathogenic	0	polymorphism	2.07124	0.56	TOLERATED	0.539662	damaging
11	122805564	A	T	C11orf63	ENSP00000227349	p.H472L	polymorphism	0.0538374	neutral	0.02	damaging	0.004	benign	0.005	benign	2.075	pathogenic	0	polymorphism	-0.825716	1.84	TOLERATED	0.36403	neutral
11	123753985	C	G	TMEM225	ENSP00000364166	p.E180Q	polymorphism	0.058131	neutral	0.09	benign	0.974	probably damaging	0.507	possibly damaging	0.975	benign	0	polymorphism	-1.16827	1.4	TOLERATED	0.483646	neutral
11	124007736	G	A	VWA5A	ENSP00000376504	p.R547H	polymorphism	0.164471	neutral	0.01	damaging	0.953	possibly damaging	0.189	benign	2.4	pathogenic	0.876339	disease_causing	3.93369	3.49	TOLERATED	0.43161	neutral
11	124489328	T	A	PANX3	ENSP00000284288	p.Y226N	polymorphism	0.801734	deleterious	0	damaging	1	probably damaging	1	probably damaging	2.585	pathogenic	0.999993	disease_causing	5.10158	1.57	TOLERATED	0.420844	neutral
11	124564245	A	G	SPA17	ENSP00000227135	p.K120R	polymorphism	0.639942	deleterious	0.04	damaging	0.998	probably damaging	0.966	probably damaging	1.545	benign	0.961246	disease_causing	4.63136	1.56	TOLERATED	0.600842	damaging
11	124747839	G	T	ROBO3	ENSP00000380903	p.G998V	polymorphism	0.0622909	neutral	0	damaging	0.127	benign	0.027	benign	1.295	benign	1	disease_causing	6.00629	-2.01	DAMAGING	0.575784	damaging
11	124750455	G	A	ROBO3	ENSP00000380903	p.R1367Q	polymorphism	0.294287	neutral	0.36	benign	0.004	benign	0	benign	0.69	benign	0.107708	polymorphism	2.8396	-0.06	TOLERATED	0.430037	neutral
11	125503157	C	T	CHEK1	ENSP00000432890	p.A175V	polymorphism	0.931215	deleterious	0	damaging	1	probably damaging	0.999	probably damaging	4.245	pathogenic	1	disease_causing	6.8199	0.62	TOLERATED	0.445373	neutral
11	125781374	G	T	DDX25	ENSP00000263576	p.R264L	polymorphism	0.871702	deleterious	0	damaging	0.996	probably damaging	0.988	probably damaging	1.98	pathogenic	1	disease_causing	7.62549	2.45	TOLERATED	0.705829	damaging
11	126133927	T	C	SRPR	ENSP00000328023	p.I601V	polymorphism	0.342711	neutral	0.07	benign	0.597	possibly damaging	0.401	benign	0.54	benign	1	disease_causing	2.15464	NA	NA	0.511161	neutral
11	126142952	C	T	FOXRED1	ENSP00000263578	p.A132V	polymorphism	0.0530277	neutral	0.54	benign	0.109	benign	0.151	benign	1.85	benign	0	polymorphism	1.51785	-1.41	TOLERATED	0.543974	damaging
11	126208188	A	G	DCPS	ENSP00000263579	p.Y177C	polymorphism	0.730089	deleterious	0	damaging	1	probably damaging	0.995	probably damaging	3.085	pathogenic	1	disease_causing	5.36952	-3.88	DAMAGING	0.558215	damaging
11	126213242	G	A	DCPS	ENSP00000263579	p.G226D	polymorphism	0.0703174	neutral	0.13	benign	0.018	benign	0.114	benign	-0.15	benign	0.999857	disease_causing	1.47611	-3.57	DAMAGING	0.390257	neutral
11	126278204	T	C	ST3GAL4	ENSP00000227495	p.L143S	polymorphism	0.802772	deleterious	0	damaging	0.998	probably damaging	0.979	probably damaging	1.58	benign	0.999993	disease_causing	4.86368	1.42	TOLERATED	0.480862	neutral
11	129727332	T	G	TMEM45B	ENSP00000281441	p.V232G	polymorphism	0.131466	neutral	0	damaging	0.006	benign	0.018	benign	2.295	pathogenic	0.000216	polymorphism	-0.236336	0.82	TOLERATED	0.561	damaging
11	130773223	C	G	SNX19	ENSP00000265909	p.E834Q	polymorphism	0.234336	neutral	0.08	benign	0.038	benign	0.011	benign	2.075	pathogenic	0.866716	disease_causing	2.53928	0.81	TOLERATED	0.322526	neutral
11	13749134	G	T	FAR1	ENSP00000346874	p.W430L	polymorphism	0.667205	deleterious	0	damaging	1	probably damaging	1	probably damaging	2.675	pathogenic	1	disease_causing	7.09243	1.27	TOLERATED	0.720284	damaging
11	14317389	T	C	RRAS2	ENSP00000256196	p.T41A	polymorphism	0.122121	neutral	0.2	benign	0.007	benign	0.035	benign	0.06	benign	0.999997	disease_causing	2.00848	-1.02	TOLERATED	0.492186	neutral
11	14840696	T	C	PDE3B	ENSP00000282096	p.M583T	polymorphism	0.5	deleterious	0.36	benign	0	benign	0.001	benign	0.69	benign	0.001367	polymorphism	2.20439	0.09	TOLERATED	0.422932	neutral
11	17409071	C	G	KCNJ11	ENSP00000345708	p.A190P	polymorphism	0.784695	deleterious	0	damaging	0.999	probably damaging	0.998	probably damaging	2.89	pathogenic	0.950567	disease_causing	5.2579	-3.55	DAMAGING	0.432529	neutral
11	18028176	T	C	SERGEF	ENSP00000265965	p.Q105R	polymorphism	0.662253	deleterious	0.08	benign	0.935	possibly damaging	0.718	possibly damaging	1.77	benign	0.997707	disease_causing	3.94593	-1.48	TOLERATED	0.383117	neutral
11	18425256	G	C	LDHA	ENSP00000368722	p.G203A	polymorphism	0.845282	deleterious	0	damaging	0.279	benign	0.188	benign	2.255	pathogenic	1	disease_causing	4.96024	-0.2	TOLERATED	0.492429	neutral
11	18434368	G	T	LDHC	ENSP00000441991	p.C35F	polymorphism	0.813306	deleterious	0	damaging	1	probably damaging	1	probably damaging	1.815	benign	0.999919	disease_causing	6.01165	-2.65	DAMAGING	0.418281	neutral
11	18451356	G	A	LDHC	ENSP00000437783	p.R106H	polymorphism	0.962909	deleterious	0.01	damaging	1	probably damaging	1	probably damaging	3.915	pathogenic	1	disease_causing	5.02856	-4.23	DAMAGING	0.534537	damaging
11	1858020	G	C	SYT8	ENSP00000371394	p.R254P	polymorphism	0.322168	neutral	0	damaging	0.995	probably damaging	0.807	possibly damaging	2.785	pathogenic	0.000647	polymorphism	4.02494	3.05	TOLERATED	0.479535	neutral
11	19256062	A	T	E2F8	ENSP00000250024	p.V258E	polymorphism	0.5	neutral	0.01	damaging	0.954	possibly damaging	0.66	possibly damaging	2.125	pathogenic	0.999993	disease_causing	5.82066	2.06	TOLERATED	0.738755	damaging
11	1955168	G	A	TNNT3	ENSP00000278317	p.R99H	polymorphism	0.913567	deleterious	0	damaging	1	probably damaging	0.999	probably damaging	3.465	pathogenic	1	disease_causing	6.35406	-3.13	DAMAGING	0.384294	neutral
11	20122489	C	A	NAV2	ENSP00000379396	p.A2063E	polymorphism	0.159362	neutral	0.72	benign	0.002	benign	0.003	benign	0.05	benign	0.00014	polymorphism	2.74064	NA	NA	0.512401	neutral
11	20398144	G	T	HTATIP2	ENSP00000392985	p.D142Y	pathogenic	0.971887	deleterious	0	damaging	1	probably damaging	1	probably damaging	4.07	pathogenic	1	disease_causing	7.06289	1.27	TOLERATED	0.542321	damaging
11	20398168	G	A	HTATIP2	ENSP00000392985	p.A150T	pathogenic	0.87292	deleterious	0	damaging	1	probably damaging	0.984	probably damaging	3.485	pathogenic	1	disease_causing	7.07126	1.5	TOLERATED	0.649935	damaging
11	20398223	G	T	HTATIP2	ENSP00000392985	p.G168V	pathogenic	0.900889	deleterious	0	damaging	1	probably damaging	0.997	probably damaging	3.9	pathogenic	1	disease_causing	6.2256	1.07	TOLERATED	0.476451	neutral
11	20676326	G	A	SLC6A5	ENSP00000434364	p.R769H	polymorphism	0.928836	deleterious	0	damaging	1	probably damaging	0.985	probably damaging	0.55	benign	1	disease_causing	5.39206	-0.75	TOLERATED	0.424537	neutral
11	27390100	T	A	LGR4	ENSP00000368516	p.I724F	polymorphism	0.136913	neutral	0.04	damaging	0.966	probably damaging	0.69	possibly damaging	0	benign	0.939728	disease_causing	3.00231	-0.62	TOLERATED	0.509983	neutral
11	30358287	A	G	C11orf46	ENSP00000282032	p.Y243C	polymorphism	0.805718	deleterious	0	damaging	1	probably damaging	0.996	probably damaging	2.38	pathogenic	NA	NA	6.45881	-0.3	TOLERATED	0.768793	damaging
11	314199	T	G	IFITM1	ENSP00000437057	p.V10G	polymorphism	0.159548	neutral	0.04	damaging	0.021	benign	0.029	benign	1.915	pathogenic	0	polymorphism	0.15206	-1.43	TOLERATED	0.489134	neutral
11	32954045	C	A	QSER1	ENSP00000382241	p.T285K	polymorphism	0.0596932	neutral	0.11	benign	0.047	benign	0.05	benign	0.805	benign	0.674897	disease_causing	1.50686	0.83	TOLERATED	0.484678	neutral
11	33368913	G	C	HIPK3	ENSP00000304226	p.A658P	polymorphism	0.684632	deleterious	0.01	damaging	0.691	possibly damaging	0.566	possibly damaging	1.78	benign	1	disease_causing	6.71608	0.41	TOLERATED	0.508433	neutral
11	33375086	C	A	HIPK3	ENSP00000304226	p.T1207K	polymorphism	0.709345	deleterious	0	damaging	0.991	probably damaging	0.855	possibly damaging	1.67	benign	1	disease_causing	4.62583	-0.02	TOLERATED	0.696974	damaging
11	34982029	G	C	PDHX	ENSP00000227868	p.G202A	polymorphism	0.234625	neutral	0.06	benign	0.009	benign	0.021	benign	-0.06	benign	0.633529	disease_causing	0.436436	2.02	TOLERATED	0.518168	neutral
11	35227758	T	C	CD44	ENSP00000398632	p.M461T	polymorphism	0.20292	neutral	0	damaging	0.005	benign	0.002	benign	1.87	benign	0.049121	polymorphism	0.01097	1.92	TOLERATED	0.521309	neutral
11	36615075	G	A	RAG2	ENSP00000308620	p.T215I	pathogenic	0.643781	deleterious	0	damaging	0.51	possibly damaging	0.336	benign	2.21	pathogenic	0.999328	disease_causing	2.80277	-0.82	TOLERATED	0.538608	damaging
11	36615136	A	C	RAG2	ENSP00000308620	p.Y195D	pathogenic	0.800022	deleterious	0	damaging	0.848	possibly damaging	0.568	possibly damaging	3.395	pathogenic	0.994274	disease_causing	4.39777	-2.95	DAMAGING	0.449112	neutral
11	3697597	T	A	NUP98	ENSP00000316032	p.K1732I	polymorphism	0.823865	deleterious	0	damaging	0.98	probably damaging	0.804	possibly damaging	2.135	pathogenic	0.998374	disease_causing	6.45749	NA	NA	0.458114	neutral
11	43400841	A	G	TTC17	ENSP00000299240	p.E73G	polymorphism	0.429637	neutral	0.01	damaging	0.953	possibly damaging	0.551	possibly damaging	1.39	benign	0.999425	disease_causing	6.17675	1.2	TOLERATED	0.406471	neutral
11	43465061	G	T	TTC17	ENSP00000039989	p.G813V	polymorphism	0.269744	neutral	0	damaging	0.998	probably damaging	0.897	possibly damaging	0.805	benign	0.999999	disease_causing	4.41301	1.24	TOLERATED	0.452707	neutral
11	4389408	C	G	OR52B4	ENSP00000386160	p.A40P	polymorphism	0.703986	deleterious	0	damaging	0.998	probably damaging	0.975	probably damaging	4.065	pathogenic	0	polymorphism	2.86162	8.08	TOLERATED	0.474945	neutral
11	4592711	T	A	C11orf40	ENSP00000302918	p.N199I	polymorphism	0.243635	neutral	NA	NA	0.991	probably damaging	0.955	probably damaging	0	benign	0	polymorphism	0.111674	0.6	TOLERATED	0.705462	damaging
11	45949008	C	G	GYLTL1B	ENSP00000385235	p.H490D	polymorphism	0.914705	deleterious	0	damaging	0.97	probably damaging	0.945	probably damaging	2.845	pathogenic	1	disease_causing	6.12293	1.07	TOLERATED	0.69089	damaging
11	45959836	C	T	PHF21A	ENSP00000398824	p.V493I	polymorphism	0.170791	neutral	0.08	benign	0.047	benign	0.053	benign	0.82	benign	0.999992	disease_causing	3.74554	-1.85	DAMAGING	0.406087	neutral
11	46397157	G	A	DGKZ	ENSP00000412178	p.R817Q	polymorphism	0.316969	neutral	0.04	damaging	0.908	possibly damaging	0.158	benign	2.05	pathogenic	0.999996	disease_causing	4.52748	1.75	TOLERATED	0.558081	damaging
11	46690393	T	A	ATG13	ENSP00000400642	p.L427Q	polymorphism	0.736248	deleterious	0.09	benign	NA	NA	NA	NA	1.67	benign	0.999999	disease_causing	6.10803	NA	NA	0.654189	damaging
11	47296401	G	A	MADD	ENSP00000413116	p.R117H	polymorphism	0.468632	neutral	0.14	benign	0	benign	0.001	benign	0.895	benign	0.989745	disease_causing	2.91428	NA	NA	0.542141	damaging
11	47304394	A	G	MADD	ENSP00000384204	p.K579R	polymorphism	0.814542	deleterious	0	damaging	1	probably damaging	0.998	probably damaging	2.565	pathogenic	1	disease_causing	6.37026	2.52	TOLERATED	0.541363	damaging
11	47305737	A	G	MADD	ENSP00000384204	p.D624G	polymorphism	0.785791	deleterious	0	damaging	0.998	probably damaging	0.952	probably damaging	2.36	pathogenic	1	disease_causing	6.51019	3.14	TOLERATED	0.453105	neutral
11	47605891	G	A	NDUFS3	ENSP00000263774	p.R218Q	polymorphism	0.946144	deleterious	0	damaging	0.989	probably damaging	0.54	possibly damaging	2.44	pathogenic	1	disease_causing	7.72971	-1.58	DAMAGING	0.478954	neutral
11	47605945	A	C	NDUFS3	ENSP00000263774	p.N236T	polymorphism	0.472717	neutral	0.37	benign	0.212	benign	0.079	benign	1.25	benign	0.999989	disease_causing	2.12246	-1.09	TOLERATED	0.568355	damaging
11	47857261	T	A	NUP160	ENSP00000367721	p.Y348F	polymorphism	0.0797397	neutral	0.89	benign	0.025	benign	0.06	benign	-0.11	benign	0.39456	polymorphism	1.85321	0.95	TOLERATED	0.499238	neutral
11	48239275	A	G	OR4B1	ENSP00000311605	p.N305S	polymorphism	0.0218851	neutral	1	benign	0.002	benign	0.001	benign	-0.55	benign	0	polymorphism	-1.50173	6.74	TOLERATED	0.567956	damaging
11	48285986	T	A	OR4X1	ENSP00000321506	p.F192I	polymorphism	0.0454829	neutral	0.61	benign	0.121	benign	0.053	benign	-0.77	benign	0.001211	polymorphism	-0.391184	8.9	TOLERATED	0.634099	damaging
11	48286083	G	A	OR4X1	ENSP00000321506	p.R224K	polymorphism	0.22766	neutral	0.64	benign	0.581	possibly damaging	0.429	benign	0.77	benign	5.5e-05	polymorphism	0.337074	8.58	TOLERATED	0.465205	neutral
11	4904082	A	G	OR51T1	ENSP00000322679	p.N318S	polymorphism	0.0177532	neutral	0.28	benign	0.002	benign	0.001	benign	0	benign	0	polymorphism	-1.1201	5.43	TOLERATED	0.338725	neutral
11	4936097	A	T	OR51G2	ENSP00000322593	p.I266N	polymorphism	0.864967	deleterious	0	damaging	0.999	probably damaging	0.975	probably damaging	2.65	pathogenic	0.405654	polymorphism	5.4215	1.06	TOLERATED	0.543179	damaging
11	5010927	C	T	MMP26	ENSP00000369753	p.T50I	polymorphism	0.323959	neutral	0.02	damaging	0.022	benign	0.004	benign	1.83	benign	0	polymorphism	0.858137	1.17	TOLERATED	0.444093	neutral
11	5246838	T	A	HBB	ENSP00000333994	p.K145M	pathogenic	0.677632	deleterious	0	damaging	0.892	possibly damaging	0.389	benign	3.375	pathogenic	0.999908	disease_causing	5.24613	-3.5	DAMAGING	0.560324	damaging
11	5246841	T	A	HBB	ENSP00000333994	p.H144L	pathogenic	0.851188	deleterious	0	damaging	0.009	benign	0.005	benign	1.935	pathogenic	0.969656	disease_causing	3.2164	-3.29	DAMAGING	0.540221	damaging
11	5246862	C	G	HBB	ENSP00000333994	p.G137A	pathogenic	0.270803	neutral	0.09	benign	0.472	possibly damaging	0.044	benign	0.605	benign	0.830188	disease_causing	1.44013	-3.16	DAMAGING	0.71874	damaging
11	5246863	C	T	HBB	ENSP00000333994	p.G137S	pathogenic	0.652991	deleterious	0	damaging	0.888	possibly damaging	0.405	benign	2.195	pathogenic	0.987575	disease_causing	5.16318	-3.25	DAMAGING	0.440636	neutral
11	5246946	T	C	HBB	ENSP00000333994	p.N109S	pathogenic	0.413118	neutral	0.01	damaging	0.051	benign	0.017	benign	0.92	benign	0.936212	disease_causing	2.22505	-3.27	DAMAGING	0.416258	neutral
11	5247869	T	C	HBB	ENSP00000369671	p.T85A	pathogenic	0.3304	neutral	0.13	benign	0.002	benign	0.031	benign	0.835	benign	0.991318	disease_causing	0.906017	-3.06	DAMAGING	0.689789	damaging
11	5247899	C	T	HBB	ENSP00000369671	p.G75S	pathogenic	0.887019	deleterious	0	damaging	0.646	possibly damaging	0.771	possibly damaging	1.87	benign	0.998964	disease_causing	5.04003	-3.05	DAMAGING	0.466748	neutral
11	5247919	A	T	HBB	ENSP00000369671	p.V68E	pathogenic	0.962758	deleterious	0	damaging	0.996	probably damaging	0.95	probably damaging	3.965	pathogenic	1	disease_causing	5.91681	-3.9	DAMAGING	0.6731	damaging
11	5247943	T	G	HBB	ENSP00000369671	p.K60T	pathogenic	0.983357	deleterious	0	damaging	0.989	probably damaging	0.966	probably damaging	2.88	pathogenic	0.992819	disease_causing	4.96314	-3.26	DAMAGING	0.597436	damaging
11	5247949	T	C	HBB	ENSP00000369671	p.N58S	pathogenic	0.835477	deleterious	0	damaging	1	probably damaging	0.999	probably damaging	1.595	benign	0.999998	disease_causing	4.41099	-3	DAMAGING	0.668685	damaging
11	5247949	T	G	HBB	ENSP00000369671	p.N58T	pathogenic	0.944429	deleterious	0	damaging	1	probably damaging	1	probably damaging	3.77	pathogenic	0.999999	disease_causing	4.83364	-3.26	DAMAGING	0.540857	damaging
11	5247950	T	G	HBB	ENSP00000369671	p.N58H	pathogenic	0.897914	deleterious	0	damaging	1	probably damaging	1	probably damaging	3.225	pathogenic	0.999999	disease_causing	4.87493	-3.36	DAMAGING	0.456147	neutral
11	5247965	C	A	HBB	ENSP00000369671	p.D53Y	pathogenic	0.656135	deleterious	0	damaging	0.253	benign	0.884	possibly damaging	2.22	pathogenic	0	polymorphism	3.42081	-3.29	DAMAGING	0.530925	damaging
11	5247991	T	C	HBB	ENSP00000369671	p.E44G	pathogenic	0.230439	neutral	0	damaging	0.001	benign	0.015	benign	0.225	benign	0	polymorphism	0.633402	-3.11	DAMAGING	0.500743	neutral
11	5248022	C	T	HBB	ENSP00000369671	p.V34M	pathogenic	0.763111	deleterious	0	damaging	0.997	probably damaging	0.978	probably damaging	2.56	pathogenic	0.364547	polymorphism	5.35408	-2.31	DAMAGING	0.559904	damaging
11	5248221	C	T	HBB	ENSP00000369671	p.A11T	pathogenic	0.263351	neutral	0.07	benign	0.001	benign	0.262	benign	1.31	benign	0	polymorphism	-0.408743	-2.05	DAMAGING	0.489464	neutral
11	5248239	T	G	HBB	ENSP00000369671	p.T5P	pathogenic	0.514319	neutral	0	damaging	0.791	possibly damaging	0.54	possibly damaging	3.425	pathogenic	0.125228	polymorphism	1.18231	-2.57	DAMAGING	0.410385	neutral
11	5248247	A	C	HBB	ENSP00000369671	p.V2G	pathogenic	0.714544	deleterious	0.03	damaging	0.437	benign	0.116	benign	2.195	pathogenic	1	disease_causing	1.84579	-2.85	DAMAGING	0.541245	damaging
11	5254204	T	G	HBD	ENSP00000369654	p.K145T	pathogenic	0.800929	deleterious	0	damaging	0.21	benign	0.151	benign	3.03	pathogenic	0.935786	disease_causing	3.98524	-3.44	DAMAGING	0.424958	neutral
11	5255641	T	G	HBD	ENSP00000414741	p.E8A	pathogenic	0.966256	deleterious	0	damaging	0.996	probably damaging	0.986	probably damaging	3.68	pathogenic	0.999908	disease_causing	4.656	-1.88	DAMAGING	0.453521	neutral
11	5269624	C	A	HBG1	ENSP00000327431	p.A137S	pathogenic	0.221706	neutral	0.01	damaging	0.001	benign	0.006	benign	1.59	benign	2e-06	polymorphism	1.04516	-3.35	DAMAGING	0.484994	neutral
11	5270968	C	T	HBG1	ENSP00000327431	p.D23N	pathogenic	0.164009	neutral	0.01	damaging	0.077	benign	0.037	benign	1.115	benign	0	polymorphism	2.92047	-2.25	DAMAGING	0.540554	damaging
11	533874	T	A	HRAS	ENSP00000407586	p.Q61L	pathogenic	0.766862	deleterious	0	damaging	0.552	possibly damaging	0.326	benign	3.945	pathogenic	1	disease_causing	4.95874	-1.79	DAMAGING	0.337716	neutral
11	5475431	T	A	OR51I2	ENSP00000341987	p.L238H	polymorphism	0.90788	deleterious	0	damaging	0.999	probably damaging	0.947	probably damaging	3.69	pathogenic	0.352984	polymorphism	4.51819	8.55	TOLERATED	0.448347	neutral
11	5510406	C	G	OR52D1	ENSP00000326232	p.A157G	polymorphism	0.190645	neutral	0.26	benign	0.656	possibly damaging	0.428	benign	0.41	benign	0	polymorphism	1.84055	1.14	TOLERATED	0.361109	neutral
11	5510426	T	A	OR52D1	ENSP00000326232	p.F164I	polymorphism	0.429212	neutral	0.08	benign	0.033	benign	0.03	benign	1.745	benign	0.326811	polymorphism	4.57958	8.75	TOLERATED	0.302262	neutral
11	5510502	G	A	OR52D1	ENSP00000326232	p.R189Q	polymorphism	0.454522	neutral	0	damaging	0.915	possibly damaging	0.443	benign	2.14	pathogenic	0	polymorphism	4.53736	8.76	TOLERATED	0.280031	neutral
11	552127	C	A	LRRC56	ENSP00000270115	p.P359Q	polymorphism	0.101464	neutral	0.03	damaging	0.952	possibly damaging	0.601	possibly damaging	0.695	benign	0	polymorphism	2.31341	2.99	TOLERATED	0.580742	damaging
11	55339956	T	G	OR4C16	ENSP00000324913	p.V118G	polymorphism	0.0315837	neutral	0	damaging	0.575	possibly damaging	0.288	benign	1.815	benign	0.10621	polymorphism	2.54596	4.02	TOLERATED	0.538896	damaging
11	55541644	C	T	OR5D13	ENSP00000354800	p.A244V	polymorphism	0.6971	deleterious	0.01	damaging	0.996	probably damaging	0.973	probably damaging	2.47	pathogenic	0.0025	polymorphism	4.5753	1.13	TOLERATED	0.455223	neutral
11	55681955	T	A	OR5W2	ENSP00000342448	p.Y35F	polymorphism	0.718011	deleterious	0	damaging	0.999	probably damaging	0.988	probably damaging	2.05	pathogenic	0.95283	disease_causing	4.12011	3.63	TOLERATED	0.471623	neutral
11	55798631	T	A	OR5AS1	ENSP00000324111	p.I246K	polymorphism	0.309376	neutral	0.01	damaging	0.351	benign	0.139	benign	2.31	pathogenic	0	polymorphism	1.68073	1.05	TOLERATED	0.499014	neutral
11	55927039	T	A	OR8K5	ENSP00000323853	p.Y252F	polymorphism	0.650986	deleterious	0.04	damaging	1	probably damaging	0.999	probably damaging	2.115	pathogenic	0.244171	polymorphism	2.79224	1.82	TOLERATED	0.386601	neutral
11	56143125	C	T	OR8U8	ENSP00000304188	p.A9V	polymorphism	0.0756532	neutral	1	benign	0	benign	0	benign	NA	NA	NA	NA	-0.982101	8.29	TOLERATED	0.385169	neutral
11	563271	C	T	RASSF7	ENSP00000344226	p.A302V	polymorphism	0.136643	neutral	0.74	benign	0.954	possibly damaging	0.165	benign	1.61	benign	0.138786	polymorphism	3.11315	1.48	TOLERATED	0.585468	damaging
11	563289	G	A	RASSF7	ENSP00000344226	p.R308Q	polymorphism	0.0331223	neutral	0.23	benign	0.002	benign	0.001	benign	0.69	benign	2e-06	polymorphism	0.621832	1.56	TOLERATED	0.685303	damaging
11	563400	C	T	RASSF7	ENSP00000344226	p.P319L	polymorphism	0.0189053	neutral	1	benign	0	benign	0	benign	0	benign	0	polymorphism	0.53515	1.64	TOLERATED	0.670635	damaging
11	5664623	G	A	TRIM34	ENSP00000346916	p.R738H	polymorphism	0.0629148	neutral	0.53	benign	NA	NA	NA	NA	-0.495	benign	0	polymorphism	-0.221532	-0.35	TOLERATED	0.439379	neutral
11	57235505	G	A	RTN4RL2	ENSP00000335397	p.R152Q	polymorphism	0.253507	neutral	0.15	benign	0.988	probably damaging	0.64	possibly damaging	0.205	benign	0.28025	polymorphism	4.74044	0.48	TOLERATED	0.316495	neutral
11	5730361	G	T	TRIM22	ENSP00000369299	p.R327L	polymorphism	0.0683445	neutral	0.08	benign	0.007	benign	0.024	benign	0.145	benign	0	polymorphism	-0.810607	3.57	TOLERATED	0.315523	neutral
11	57428310	T	G	CLP1	ENSP00000436066	p.V227G	polymorphism	0.722868	deleterious	0	damaging	0.981	probably damaging	0.953	probably damaging	1.445	benign	1	disease_causing	5.46694	0.56	TOLERATED	0.439077	neutral
11	57561543	A	G	CTNND1	ENSP00000354823	p.N86S	polymorphism	0.396097	neutral	0.02	damaging	0.469	possibly damaging	0.079	benign	0.895	benign	0.804684	disease_causing	1.6029	1.61	TOLERATED	0.43854	neutral
11	5776065	C	A	OR52N4	ENSP00000323224	p.P32Q	polymorphism	0.927989	deleterious	0	damaging	0.991	probably damaging	0.966	probably damaging	4.075	pathogenic	0.18963	polymorphism	5.80395	7.65	TOLERATED	0.447338	neutral
11	57947746	A	T	OR9Q1	ENSP00000334934	p.Y277F	polymorphism	0.754732	deleterious	0.04	damaging	1	probably damaging	0.999	probably damaging	2.62	pathogenic	0.983844	disease_causing	3.9788	8.18	TOLERATED	0.434539	neutral
11	57958222	A	G	OR9Q2	ENSP00000308714	p.E87G	polymorphism	0.076384	neutral	0.34	benign	0.007	benign	0.004	benign	-0.025	benign	0	polymorphism	0.374904	5.63	TOLERATED	0.4618	neutral
11	5842050	C	A	OR52N2	ENSP00000322801	p.T162N	polymorphism	0.705157	deleterious	0.01	damaging	0.562	possibly damaging	0.653	possibly damaging	2.995	pathogenic	0	polymorphism	3.57938	8.35	TOLERATED	0.504445	neutral
11	58604860	T	A	GLYATL2	ENSP00000287275	p.D66V	polymorphism	0.770449	deleterious	0	damaging	0.997	probably damaging	0.958	probably damaging	2.63	pathogenic	0.892295	disease_causing	5.81372	1.58	TOLERATED	0.417733	neutral
11	58956761	C	A	DTX4	ENSP00000227451	p.T375K	polymorphism	0.112149	neutral	0.09	benign	0.454	possibly damaging	0.105	benign	0.345	benign	0.898261	disease_causing	2.97612	2.97	TOLERATED	0.426959	neutral
11	58972339	C	G	DTX4	ENSP00000227451	p.A606G	polymorphism	0.59997	neutral	0.02	damaging	0.991	probably damaging	0.732	possibly damaging	3.195	pathogenic	0.999996	disease_causing	6.1538	0.65	TOLERATED	0.552794	damaging
11	59622266	G	C	TCN1	ENSP00000257264	p.P327R	polymorphism	0.518581	neutral	0.03	damaging	0.863	possibly damaging	0.728	possibly damaging	1.79	benign	0	polymorphism	3.33203	1.21	TOLERATED	0.512847	neutral
11	59860907	G	A	MS4A2	ENSP00000278888	p.S138N	polymorphism	0.571964	deleterious	0.02	damaging	0.986	probably damaging	0.875	possibly damaging	2.92	pathogenic	0	polymorphism	2.95535	4.18	TOLERATED	0.424138	neutral
11	60154203	G	A	MS4A7	ENSP00000300184	p.G99E	polymorphism	0.810476	deleterious	0	damaging	1	probably damaging	1	probably damaging	3.185	pathogenic	6.2e-05	polymorphism	3.9646	2.02	TOLERATED	0.59871	damaging
11	60170428	C	T	MS4A14	ENSP00000434271	p.A121V	polymorphism	0.856117	deleterious	0	damaging	1	probably damaging	0.999	probably damaging	2.85	pathogenic	1.1e-05	polymorphism	5.32461	3.86	TOLERATED	0.624504	damaging
11	60694843	G	C	TMEM132A	ENSP00000005286	p.A90P	polymorphism	0.565116	deleterious	0.24	benign	0.037	benign	0.02	benign	1.59	benign	0.856833	disease_causing	4.10892	3.34	TOLERATED	0.429284	neutral
11	60696408	T	C	TMEM132A	ENSP00000005286	p.F281S	polymorphism	0.275002	neutral	0.79	benign	0.997	probably damaging	0.93	probably damaging	-0.135	benign	0.976357	disease_causing	3.65139	2.95	TOLERATED	0.444039	neutral
11	61112989	T	C	DAK	ENSP00000378360	p.L468P	polymorphism	0.238695	neutral	0.25	benign	0.003	benign	0.01	benign	0.08	benign	0.999999	disease_causing	1.60503	1.4	TOLERATED	0.731783	damaging
11	61113007	C	T	DAK	ENSP00000378360	p.A474V	polymorphism	0.858231	deleterious	0.01	damaging	1	probably damaging	0.997	probably damaging	2.18	pathogenic	1	disease_causing	7.32786	1.2	TOLERATED	0.354157	neutral
11	61544788	C	G	C11orf9	ENSP00000278836	p.A548G	polymorphism	0.0121324	neutral	1	benign	0.002	benign	0.002	benign	-2.71	benign	0.990725	disease_causing	3.16407	1.77	TOLERATED	0.441287	neutral
11	61545894	T	G	C11orf9	ENSP00000278836	p.V649G	polymorphism	0.843742	deleterious	0	damaging	1	probably damaging	0.996	probably damaging	3.13	pathogenic	1	disease_causing	6.15436	-0.11	TOLERATED	0.392535	neutral
11	61553312	G	A	C11orf9	ENSP00000278836	p.R1114H	polymorphism	0.684678	deleterious	0.07	benign	0.996	probably damaging	0.863	possibly damaging	1.61	benign	0.998907	disease_causing	4.87096	0.9	TOLERATED	0.573814	damaging
11	61897799	G	A	INCENP	ENSP00000378295	p.R267Q	polymorphism	0.0140255	neutral	1	benign	0.001	benign	0	benign	-0.6	benign	0	polymorphism	0.368922	2.67	TOLERATED	0.614183	damaging
11	61916013	A	G	INCENP	ENSP00000378295	p.E757G	polymorphism	0.749263	deleterious	0.03	damaging	0.999	probably damaging	0.987	probably damaging	2.075	pathogenic	0.687987	disease_causing	5.33059	2.21	TOLERATED	0.535968	damaging
11	6220713	T	C	OR52W1	ENSP00000309673	p.L87P	polymorphism	0.928322	deleterious	0	damaging	1	probably damaging	0.98	probably damaging	4.14	pathogenic	0.881004	disease_causing	4.22373	6.87	TOLERATED	0.413523	neutral
11	62296638	C	G	AHNAK	ENSP00000367263	p.D1751H	polymorphism	0.35418	neutral	0.01	damaging	0.755	possibly damaging	0.568	possibly damaging	2.69	pathogenic	0	polymorphism	1.95764	3.43	TOLERATED	0.308943	neutral
11	62338463	A	G	EEF1G	ENSP00000331901	p.C166R	polymorphism	0.935356	deleterious	0	damaging	0.956	possibly damaging	0.913	probably damaging	4.075	pathogenic	1	disease_causing	5.79038	4.41	TOLERATED	0.386325	neutral
11	62338516	G	A	EEF1G	ENSP00000331901	p.T148M	polymorphism	0.643406	deleterious	0.04	damaging	0.897	possibly damaging	0.496	possibly damaging	3.215	pathogenic	0.999999	disease_causing	3.86556	2.24	TOLERATED	0.288464	neutral
11	62338567	G	A	EEF1G	ENSP00000331901	p.A131V	polymorphism	0.871848	deleterious	0.02	damaging	0.988	probably damaging	0.923	probably damaging	3.325	pathogenic	1	disease_causing	6.06042	2.11	TOLERATED	0.3424	neutral
11	62339133	C	A	EEF1G	ENSP00000331901	p.G86V	polymorphism	0.907719	deleterious	0	damaging	1	probably damaging	0.988	probably damaging	3.72	pathogenic	1	disease_causing	6.62197	1.95	TOLERATED	0.470126	neutral
11	62543326	C	T	TAF6L	ENSP00000294168	p.T24M	polymorphism	0.160924	neutral	0.09	benign	0.065	benign	0.017	benign	0.14	benign	0.54244	disease_causing	3.59524	0.98	TOLERATED	0.255262	neutral
11	62592936	G	C	STX5	ENSP00000367129	p.H167D	polymorphism	0.307444	neutral	0.07	benign	0.531	possibly damaging	0.247	benign	0.6	benign	1	disease_causing	3.41533	2.37	TOLERATED	0.20317	neutral
11	6262750	T	G	CNGA4	ENSP00000369268	p.V336G	polymorphism	0.819393	deleterious	0	damaging	0.925	possibly damaging	0.258	benign	1.845	benign	1	disease_causing	4.97452	-4.14	DAMAGING	0.214245	neutral
11	6262972	G	T	CNGA4	ENSP00000369268	p.G410V	polymorphism	0.997527	deleterious	0	damaging	1	probably damaging	0.999	probably damaging	4.85	pathogenic	1	disease_causing	5.8774	-5.25	DAMAGING	0.295444	neutral
11	63057846	A	G	SLC22A10	ENSP00000327569	p.D70G	polymorphism	0.810226	deleterious	0.01	damaging	0.999	probably damaging	0.963	probably damaging	2.095	pathogenic	0	polymorphism	1.40695	1.26	TOLERATED	0.53169	damaging
11	63277350	T	G	LGALS12	ENSP00000378116	p.V180G	polymorphism	0.79995	deleterious	0	damaging	0.983	probably damaging	0.9	possibly damaging	3.245	pathogenic	0.736873	disease_causing	4.90298	1.69	TOLERATED	0.398753	neutral
11	63487659	C	T	RTN3	ENSP00000367050	p.S543F	polymorphism	0.0388052	neutral	0.16	benign	0.047	benign	0.021	benign	0.145	benign	0	polymorphism	0.113371	NA	NA	0.427164	neutral
11	63884182	C	G	FLRT1	ENSP00000246841	p.A120G	polymorphism	0.0821057	neutral	0.02	damaging	0.866	possibly damaging	0.676	possibly damaging	1.045	benign	1	disease_causing	5.06538	NA	NA	0.471693	neutral
11	63978840	C	T	FERMT3	ENSP00000445778	p.P203L	polymorphism	0.0769843	neutral	0.01	damaging	0.899	possibly damaging	0.076	benign	1.79	benign	0.999997	disease_causing	3.74591	1.25	TOLERATED	0.484833	neutral
11	63994399	G	T	NUDT22	ENSP00000442014	p.G92V	polymorphism	0.709679	deleterious	0.04	damaging	1	probably damaging	0.995	probably damaging	2.455	pathogenic	1	disease_causing	5.96003	0.46	TOLERATED	0.454561	neutral
11	64360939	C	G	SLC22A12	ENSP00000366797	p.A190G	polymorphism	0.780529	deleterious	0.02	damaging	0.96	probably damaging	0.699	possibly damaging	3.295	pathogenic	0	polymorphism	3.12216	0.3	TOLERATED	0.578959	damaging
11	644614	G	A	DEAF1	ENSP00000371846	p.A545V	pathogenic	0.29629	neutral	0.07	benign	0.483	possibly damaging	0.057	benign	1.46	benign	0	polymorphism	1.74402	-0.25	TOLERATED	0.486452	neutral
11	64572604	C	G	MEN1	ENSP00000337088	p.D423H	pathogenic	0.693246	deleterious	0	damaging	1	probably damaging	1	probably damaging	2.11	pathogenic	1	disease_causing	6.68743	-6.48	DAMAGING	0.255355	neutral
11	64573217	C	T	MEN1	ENSP00000337088	p.E364K	pathogenic	0.686165	deleterious	0	damaging	0.999	probably damaging	0.998	probably damaging	2.05	pathogenic	1	disease_causing	7.29729	-6.3	DAMAGING	0.535463	damaging
11	64574545	C	G	MEN1	ENSP00000337088	p.A289P	pathogenic	0.680539	deleterious	0.01	damaging	0.999	probably damaging	0.981	probably damaging	1.67	benign	1	disease_causing	6.59023	-6.06	DAMAGING	0.545169	damaging
11	6458398	T	C	HPX	ENSP00000265983	p.H238R	polymorphism	0.0209205	neutral	0.9	benign	0.001	benign	0.001	benign	0	benign	0	polymorphism	0.752805	3.15	TOLERATED	0.326558	neutral
11	64700298	A	C	PPP2R5B	ENSP00000164133	p.N393T	polymorphism	0.831135	deleterious	0.01	damaging	0.651	possibly damaging	0.62	possibly damaging	3.17	pathogenic	1	disease_causing	6.08197	NA	NA	0.343917	neutral
11	64811994	G	A	SAC3D1	ENSP00000381824	p.R337Q	polymorphism	0.0174183	neutral	0.56	benign	0.105	benign	0.008	benign	0.55	benign	0	polymorphism	0.353751	NA	NA	0.675807	damaging
11	65293426	T	G	SCYL1	ENSP00000432175	p.V96G	polymorphism	0.878027	deleterious	0	damaging	1	probably damaging	0.993	probably damaging	3.425	pathogenic	1	disease_causing	5.63785	-0.92	TOLERATED	0.547334	damaging
11	65338138	G	T	SSSCA1	ENSP00000431666	p.R28L	polymorphism	0.862148	deleterious	0	damaging	0.999	probably damaging	0.993	probably damaging	2.045	pathogenic	1	disease_causing	7.18308	0.38	TOLERATED	0.51393	neutral
11	65385456	C	T	PCNXL3	ENSP00000347931	p.S208F	polymorphism	0.195183	neutral	0.04	damaging	0.879	possibly damaging	0.263	benign	1.59	benign	0.260056	polymorphism	4.68597	3	TOLERATED	0.576762	damaging
11	653966	C	A	DEAF1	ENSP00000371846	p.R530L	pathogenic	0.172543	neutral	0.03	damaging	1	probably damaging	0.999	probably damaging	1.865	benign	1	disease_causing	5.8991	-0.38	TOLERATED	0.530194	damaging
11	653978	G	T	DEAF1	ENSP00000371846	p.T526N	pathogenic	0.182853	neutral	0.06	benign	0.784	possibly damaging	0.472	possibly damaging	1.795	benign	0.998563	disease_causing	4.5629	-0.16	TOLERATED	0.52359	damaging
11	65409787	A	G	SIPA1	ENSP00000436269	p.E249G	polymorphism	0.40108	neutral	0.08	benign	0.963	probably damaging	0.533	possibly damaging	0.995	benign	0.980441	disease_causing	4.51417	-3.3	DAMAGING	0.545179	damaging
11	65480925	A	C	KAT5	ENSP00000340330	p.D164A	polymorphism	0.720581	deleterious	0.68	benign	0.945	possibly damaging	0.728	possibly damaging	0	benign	0.577951	disease_causing	0.412919	1.03	TOLERATED	0.722578	damaging
11	6554316	A	T	DNHD1	ENSP00000254579	p.N803Y	polymorphism	0.130908	neutral	0.02	damaging	0.105	benign	0.054	benign	0	benign	0	polymorphism	1.31379	1.68	TOLERATED	0.635111	damaging
11	6561269	A	C	DNHD1	ENSP00000254579	p.Q1195P	polymorphism	0.0895504	neutral	0.14	benign	0.011	benign	0.012	benign	0.69	benign	0	polymorphism	2.32389	1.64	TOLERATED	0.547522	damaging
11	65632698	C	T	MUS81	ENSP00000307853	p.S470L	polymorphism	0.5	neutral	0.01	damaging	0.058	benign	0.01	benign	2.495	pathogenic	1	disease_causing	4.86633	2.68	TOLERATED	0.711058	damaging
11	6567894	G	C	DNHD1	ENSP00000254579	p.A1909P	polymorphism	0.128199	neutral	0.31	benign	0.11	benign	0.044	benign	1.78	benign	0.00089	polymorphism	2.82768	1.62	TOLERATED	0.662089	damaging
11	6591968	A	C	DNHD1	ENSP00000436180	p.Q4409P	polymorphism	0.167533	neutral	0.02	damaging	0.928	possibly damaging	0.683	possibly damaging	1.5	benign	0	polymorphism	2.81698	2.98	TOLERATED	0.578953	damaging
11	66002796	T	G	PACS1	ENSP00000316454	p.V710G	polymorphism	0.658447	deleterious	0	damaging	0.986	probably damaging	0.825	possibly damaging	1.7	benign	1	disease_causing	6.48919	0.59	TOLERATED	0.493638	neutral
11	66109630	C	G	BRMS1	ENSP00000396052	p.E26Q	polymorphism	0.260499	neutral	0.13	benign	0.015	benign	0.01	benign	1.445	benign	0.27905	polymorphism	2.34162	NA	NA	0.615376	damaging
11	66190154	T	C	NPAS4	ENSP00000433135	p.F147S	polymorphism	0.923387	deleterious	0	damaging	1	probably damaging	0.998	probably damaging	3.215	pathogenic	1	disease_causing	5.89974	2.2	TOLERATED	0.534801	damaging
11	66278525	C	A	BBS1	ENSP00000377563	p.P30Q	polymorphism	0.754965	deleterious	0	damaging	0.994	probably damaging	0.95	probably damaging	2.67	pathogenic	1	disease_causing	6.50507	-2.62	DAMAGING	0.695982	damaging
11	66373193	C	T	CCS	ENSP00000436318	p.A231V	polymorphism	0.870054	deleterious	0	damaging	1	probably damaging	0.996	probably damaging	2.78	pathogenic	1	disease_causing	7.10103	0.58	TOLERATED	0.575241	damaging
11	66590072	T	G	C11orf80	ENSP00000354227	p.V344G	polymorphism	0.585396	deleterious	0	damaging	0.966	probably damaging	0.787	possibly damaging	1.04	benign	0.999993	disease_causing	4.28212	NA	NA	0.646081	damaging
11	66625811	A	C	LRFN4	ENSP00000377524	p.D199A	polymorphism	0.841425	deleterious	0	damaging	0.446	benign	0.434	benign	2.48	pathogenic	0.999994	disease_causing	4.18256	0.43	TOLERATED	0.282625	neutral
11	66797626	A	G	SYT12	ENSP00000431400	p.D4G	polymorphism	0.137834	neutral	0	damaging	0.001	benign	0.003	benign	0.55	benign	0.995765	disease_causing	3.45809	2.56	TOLERATED	0.705925	damaging
11	67164959	A	T	RAD9A	ENSP00000311360	p.I369F	polymorphism	0.0869258	neutral	0.02	damaging	0.779	possibly damaging	0.296	benign	1.5	benign	0.771104	disease_causing	5.11979	2.36	TOLERATED	0.549755	damaging
11	67210015	T	A	CORO1B	ENSP00000377471	p.I29F	polymorphism	0.807119	deleterious	0	damaging	0.999	probably damaging	0.995	probably damaging	2.33	pathogenic	1	disease_causing	6.45933	-0.11	TOLERATED	0.528137	damaging
11	67260981	G	C	PITPNM1	ENSP00000437286	p.S1081W	polymorphism	0.820072	deleterious	0	damaging	0.999	probably damaging	0.976	probably damaging	2.635	pathogenic	1	disease_causing	6.98466	-1.08	TOLERATED	0.360401	neutral
11	67353608	C	G	GSTP1	ENSP00000381607	p.P124A	polymorphism	0.608804	deleterious	0.06	benign	0.706	possibly damaging	0.46	possibly damaging	2.57	pathogenic	NA	NA	3.37664	4.51	TOLERATED	0.371527	neutral
11	674547	C	T	DEAF1	ENSP00000371846	p.E498K	pathogenic	0.0531882	neutral	0.14	benign	0.001	benign	0.002	benign	0.695	benign	0.813265	disease_causing	2.71066	-0.17	TOLERATED	0.363429	neutral
11	674603	T	A	DEAF1	ENSP00000371846	p.H479L	pathogenic	0.0460846	neutral	0.06	benign	0	benign	0	benign	0	benign	0.010649	polymorphism	2.77584	-0.04	TOLERATED	0.768304	damaging
11	674694	C	T	DEAF1	ENSP00000371846	p.E449K	pathogenic	0.234376	neutral	0.04	damaging	0.69	possibly damaging	0.164	benign	1.04	benign	0.997896	disease_causing	5.52388	-0.28	TOLERATED	0.597269	damaging
11	674714	A	G	DEAF1	ENSP00000371846	p.V442A	pathogenic	0.114961	neutral	0.06	benign	0.025	benign	0.014	benign	0.69	benign	0.000178	polymorphism	1.40034	-0.19	TOLERATED	0.68998	damaging
11	67810471	G	A	TCIRG1	ENSP00000265686	p.G159E	polymorphism	0.5	neutral	1	benign	0.302	benign	0.219	benign	-0.345	benign	0	polymorphism	-1.5593	-1.86	DAMAGING	0.582341	damaging
11	678759	T	A	DEAF1	ENSP00000371846	p.Y397F	pathogenic	0.117166	neutral	0.27	benign	0.828	possibly damaging	0.217	benign	0.69	benign	0.012245	polymorphism	3.32979	-0.08	TOLERATED	0.653956	damaging
11	679723	C	T	DEAF1	ENSP00000371846	p.S364N	pathogenic	0.337807	neutral	0.29	benign	0.979	probably damaging	0.628	possibly damaging	1.355	benign	0.999874	disease_causing	4.49896	-0.39	TOLERATED	0.400845	neutral
11	68213995	C	T	LRP5	ENSP00000294304	p.P1527L	polymorphism	0.183002	neutral	0	damaging	0.731	possibly damaging	0.139	benign	1.445	benign	0.999995	disease_causing	4.82753	-3.37	DAMAGING	0.57385	damaging
11	68367943	G	C	PPP6R3	ENSP00000377390	p.E725Q	polymorphism	0.44131	neutral	0.07	benign	NA	NA	NA	NA	1.245	benign	0.990452	disease_causing	2.53989	0.77	TOLERATED	0.331902	neutral
11	68696783	C	T	IGHMBP2	ENSP00000255078	p.A398V	polymorphism	0.957003	deleterious	0	damaging	1	probably damaging	0.988	probably damaging	0.855	benign	0.999999	disease_causing	6.50942	-0.76	TOLERATED	0.384543	neutral
11	687922	C	T	DEAF1	ENSP00000341902	p.R218K	pathogenic	0.397974	deleterious	0.38	benign	0.718	possibly damaging	0.531	possibly damaging	-0.355	benign	0.977856	disease_causing	4.65748	0.23	TOLERATED	0.497095	neutral
11	688003	T	A	DEAF1	ENSP00000341902	p.K191I	pathogenic	0.84047	deleterious	0.03	damaging	0.999	probably damaging	0.991	probably damaging	1.52	benign	0.999712	disease_causing	6.76717	-0.05	TOLERATED	0.394894	neutral
11	688018	T	A	DEAF1	ENSP00000341902	p.E186V	pathogenic	0.0395395	neutral	0.15	benign	0.001	benign	0.002	benign	0.205	benign	0.997566	disease_causing	3.12698	NA	NA	0.594793	damaging
11	7065035	C	T	NLRP14	ENSP00000299481	p.A593V	polymorphism	0.14076	neutral	0.1	benign	0.016	benign	0.002	benign	1.265	benign	5e-06	polymorphism	1.93568	-2.52	DAMAGING	0.430027	neutral
11	7067919	A	G	NLRP14	ENSP00000299481	p.H660R	polymorphism	0.0910587	neutral	0.78	benign	0.002	benign	0.002	benign	1.285	benign	0	polymorphism	-1.45172	-2.38	DAMAGING	0.154582	neutral
11	71146845	G	C	DHCR7	ENSP00000347717	p.P335R	polymorphism	0.343678	neutral	0.35	benign	0.841	possibly damaging	0.637	possibly damaging	1.65	benign	0	polymorphism	-0.312196	-4.62	DAMAGING	0.192112	neutral
11	71819007	G	C	LRTOMT	ENSP00000305742	p.A133P	polymorphism	0.129988	neutral	0.21	benign	0.301	benign	0.21	benign	0.68	benign	0	polymorphism	2.84995	1.96	TOLERATED	0.367532	neutral
11	72407643	G	C	ARAP1	ENSP00000352332	p.P1075A	polymorphism	0.63644	deleterious	0	damaging	1	probably damaging	0.998	probably damaging	3.5	pathogenic	0.999874	disease_causing	5.57282	1.18	TOLERATED	0.491831	neutral
11	73021254	C	T	ARHGEF17	ENSP00000263674	p.A524V	polymorphism	0.0542551	neutral	0.01	damaging	0	benign	0.001	benign	0.55	benign	0	polymorphism	-0.655543	0.38	TOLERATED	0.303091	neutral
11	73067254	A	C	ARHGEF17	ENSP00000263674	p.D1233A	polymorphism	0.783208	deleterious	0	damaging	1	probably damaging	0.999	probably damaging	2.175	pathogenic	1	disease_causing	5.90928	-0.78	TOLERATED	0.506112	neutral
11	73635729	A	C	PAAF1	ENSP00000311665	p.D363A	polymorphism	0.296126	neutral	0.11	benign	0.128	benign	0.063	benign	1.485	benign	0.81785	disease_causing	4.716	2.19	TOLERATED	0.342149	neutral
11	74329833	C	G	POLD3	ENSP00000263681	p.A215G	polymorphism	0.429864	neutral	0.09	benign	0.338	benign	0.282	benign	1.78	benign	0.922294	disease_causing	1.80337	NA	NA	0.287467	neutral
11	74555299	G	C	XRRA1	ENSP00000339918	p.Q645E	polymorphism	0.0671775	neutral	0.31	benign	0.003	benign	0.002	benign	0	benign	6e-06	polymorphism	0.734765	0.85	TOLERATED	0.49338	neutral
11	74716563	A	T	NEU3	ENSP00000432097	p.I138F	polymorphism	0.851103	deleterious	0	damaging	1	probably damaging	0.997	probably damaging	2.87	pathogenic	1	disease_causing	5.74727	-2.37	DAMAGING	0.426614	neutral
11	75428971	G	A	MOGAT2	ENSP00000198801	p.R13H	polymorphism	0.837026	deleterious	0.01	damaging	0.999	probably damaging	0.932	probably damaging	3.24	pathogenic	0.999999	disease_causing	5.129	0.83	TOLERATED	0.474069	neutral
11	75672550	A	G	UVRAG	ENSP00000348455	p.E219G	polymorphism	0.802737	deleterious	0.03	damaging	0.984	probably damaging	0.88	possibly damaging	2.395	pathogenic	0.999999	disease_causing	3.44474	1.4	TOLERATED	0.522155	damaging
11	75851814	G	T	UVRAG	ENSP00000348455	p.G486V	polymorphism	0.0976934	neutral	0.29	benign	0.003	benign	0.003	benign	0.345	benign	0.999971	disease_causing	0.890277	0.78	TOLERATED	0.472735	neutral
11	75852345	T	G	UVRAG	ENSP00000348455	p.V663G	polymorphism	0.688204	deleterious	0	damaging	1	probably damaging	0.997	probably damaging	1.1	benign	1	disease_causing	5.44467	0.05	TOLERATED	0.54125	damaging
11	76062107	C	T	PRKRIR	ENSP00000260045	p.R696Q	polymorphism	0.363482	neutral	0.44	benign	0.049	benign	0.012	benign	2.315	pathogenic	0.172886	polymorphism	2.44705	1.26	TOLERATED	0.646923	damaging
11	76063181	G	A	PRKRIR	ENSP00000260045	p.S338F	polymorphism	0.656401	neutral	0.32	benign	0.134	benign	0.039	benign	1.245	benign	0.993134	disease_causing	1.71874	1.74	TOLERATED	0.751628	damaging
11	76063398	C	A	PRKRIR	ENSP00000260045	p.D266Y	polymorphism	0.545558	neutral	0.02	damaging	0.125	benign	0.067	benign	1.245	benign	0.999953	disease_causing	3.50481	2.02	TOLERATED	0.693441	damaging
11	76370701	C	G	LRRC32	ENSP00000385766	p.A646P	polymorphism	0.4537	neutral	0.19	benign	0.995	probably damaging	0.88	possibly damaging	0.695	benign	0.168964	polymorphism	4.00497	1.15	TOLERATED	0.450376	neutral
11	7662731	A	G	PPFIBP2	ENSP00000299492	p.D466G	polymorphism	0.522137	neutral	0.08	benign	0	benign	0.001	benign	1.15	benign	0.794378	disease_causing	2.11988	1.81	TOLERATED	0.600301	damaging
11	76831949	A	C	CAPN5	ENSP00000278559	p.N494T	polymorphism	0.068967	neutral	0.16	benign	0.015	benign	0.056	benign	0.805	benign	0.949169	disease_causing	1.43015	-2.09	DAMAGING	0.640464	damaging
11	7686745	C	G	CYB5R2	ENSP00000437041	p.D231H	polymorphism	0.651734	deleterious	0.01	damaging	0.087	benign	0.193	benign	3.22	pathogenic	0.993217	disease_causing	3.94667	-2.16	DAMAGING	0.648286	damaging
11	77580781	T	C	C11orf67	ENSP00000433281	p.V49A	polymorphism	0.821992	deleterious	0.01	damaging	0.99	probably damaging	0.689	possibly damaging	1.745	benign	NA	NA	6.16434	-1.26	TOLERATED	0.714421	damaging
11	82642868	G	T	C11orf82	ENSP00000435421	p.C163F	polymorphism	0.5257	neutral	0.01	damaging	0.999	probably damaging	0.936	probably damaging	1.935	pathogenic	0.866582	disease_causing	4.34317	2.13	TOLERATED	0.679858	damaging
11	82643939	T	G	C11orf82	ENSP00000435421	p.V520G	polymorphism	0.298567	neutral	0.02	damaging	0.93	possibly damaging	0.462	possibly damaging	0.895	benign	1.1e-05	polymorphism	0.147806	2.34	TOLERATED	0.7383	damaging
11	82876736	T	G	PCF11	ENSP00000431567	p.V266G	polymorphism	0.134654	neutral	0.45	benign	0.012	benign	0.006	benign	1.01	benign	0.999995	disease_causing	0.64078	0.81	TOLERATED	0.712633	damaging
11	82879761	C	T	PCF11	ENSP00000298281	p.P795L	polymorphism	0.192339	neutral	0	damaging	0	benign	0.001	benign	0.49	benign	0.992943	disease_causing	3.61237	1.68	TOLERATED	0.49033	neutral
11	85623778	G	A	CCDC83	ENSP00000280245	p.R294H	polymorphism	0.0343232	neutral	0.62	benign	0	benign	0	benign	NA	NA	0	polymorphism	0.360134	0.97	TOLERATED	0.547806	damaging
11	85707896	C	G	PICALM	ENSP00000433846	p.A411P	polymorphism	0.068694	neutral	0.23	benign	0.716	possibly damaging	0.248	benign	0.55	benign	0.837276	disease_causing	2.29251	0.59	TOLERATED	0.583099	damaging
11	85711771	C	G	PICALM	ENSP00000433846	p.A357P	polymorphism	0.49086	neutral	0.11	benign	0.954	possibly damaging	0.649	possibly damaging	1.15	benign	0.999993	disease_causing	3.61536	0.67	TOLERATED	0.575169	damaging
11	86519134	T	A	PRSS23	ENSP00000280258	p.F150Y	polymorphism	0.23125	neutral	0	damaging	0.999	probably damaging	0.997	probably damaging	1.505	benign	1	disease_causing	5.98656	-2.32	DAMAGING	0.536225	damaging
11	8752188	C	G	ST5	ENSP00000319678	p.E217Q	polymorphism	0.403359	neutral	0.01	damaging	0.449	benign	0.283	benign	1.735	benign	0.999999	disease_causing	2.31091	1.92	TOLERATED	0.535535	damaging
11	88042385	A	G	CTSC	ENSP00000227266	p.L196P	pathogenic	0.847808	deleterious	0.02	damaging	0.939	possibly damaging	0.781	possibly damaging	2.24	pathogenic	3.1e-05	polymorphism	5.3213	-2.09	DAMAGING	0.0735964	neutral
11	89924743	C	A	NAALAD2	ENSP00000432481	p.P684Q	polymorphism	0.894111	deleterious	0	damaging	1	probably damaging	1	probably damaging	3.8	pathogenic	1	disease_causing	7.11596	0.87	TOLERATED	0.505546	neutral
11	92086945	A	C	FAT3	ENSP00000387040	p.Y556S	polymorphism	0.692706	deleterious	0	damaging	1	probably damaging	0.999	probably damaging	-0.17	benign	0.99923	disease_causing	3.94739	0.74	TOLERATED	0.442148	neutral
11	92087026	G	T	FAT3	ENSP00000387040	p.C583F	polymorphism	0.860534	deleterious	0.02	damaging	1	probably damaging	0.999	probably damaging	2.645	pathogenic	1	disease_causing	5.46044	1.26	TOLERATED	0.421061	neutral
11	92088151	T	C	FAT3	ENSP00000387040	p.L958P	polymorphism	0.638707	deleterious	0	damaging	0.999	probably damaging	0.983	probably damaging	2.465	pathogenic	1	disease_causing	5.15925	0.43	TOLERATED	0.421122	neutral
11	92534332	C	A	FAT3	ENSP00000387040	p.A2718E	polymorphism	0.38043	neutral	0.17	benign	0.191	benign	0.046	benign	1.505	benign	0.960216	disease_causing	2.71951	0.15	TOLERATED	0.396285	neutral
11	92564872	T	G	FAT3	ENSP00000387040	p.L3189R	polymorphism	0.789411	deleterious	0	damaging	1	probably damaging	0.999	probably damaging	3.505	pathogenic	0.999981	disease_causing	6.44292	4.55	TOLERATED	0.407956	neutral
11	92577659	G	T	FAT3	ENSP00000387040	p.S3709I	polymorphism	0.39976	neutral	0.03	damaging	0.016	benign	0.012	benign	1.87	benign	0.69967	disease_causing	2.31039	0.42	TOLERATED	0.400028	neutral
11	93428715	T	C	KIAA1731	ENSP00000406505	p.I529T	polymorphism	0.555315	deleterious	0.12	benign	1	probably damaging	0.998	probably damaging	1.65	benign	0.910065	disease_causing	4.48721	2.55	TOLERATED	0.532813	damaging
11	93430540	C	A	KIAA1731	ENSP00000406505	p.T821K	polymorphism	0.067568	neutral	0.12	benign	0.002	benign	0.004	benign	0.69	benign	0	polymorphism	1.73739	1.69	TOLERATED	0.582953	damaging
11	94180453	C	T	MRE11A	ENSP00000376933	p.R572Q	pathogenic	0.560396	deleterious	0.1	benign	0.612	possibly damaging	0.048	benign	1.955	pathogenic	1	disease_causing	6.50336	-1.08	TOLERATED	0.44209	neutral
11	94189497	C	T	MRE11A	ENSP00000376933	p.R503H	pathogenic	0.289627	neutral	0.08	benign	0.007	benign	0.003	benign	0.805	benign	0.992073	disease_causing	4.30459	-0.92	TOLERATED	0.449007	neutral
11	94231451	C	T	ANKRD49	ENSP00000303518	p.S158F	polymorphism	0.516402	deleterious	0.02	damaging	0.953	possibly damaging	0.863	possibly damaging	1.405	benign	0.999821	disease_causing	5.97581	-0.16	TOLERATED	0.475221	neutral
11	94335094	G	T	PIWIL4	ENSP00000299001	p.C505F	polymorphism	0.72686	deleterious	0.03	damaging	0.964	probably damaging	0.531	possibly damaging	2.3	pathogenic	0.997188	disease_causing	5.38079	3.77	TOLERATED	0.482156	neutral
11	9457849	A	T	IPO7	ENSP00000369042	p.E735V	polymorphism	0.867882	deleterious	0	damaging	1	probably damaging	0.996	probably damaging	2.985	pathogenic	1	disease_causing	6.94438	0.73	TOLERATED	0.50836	neutral
11	94731606	A	G	KDM4D	ENSP00000334181	p.E357G	polymorphism	0.22605	neutral	0.04	damaging	0.986	probably damaging	0.717	possibly damaging	1.59	benign	0	polymorphism	1.8545	1.46	TOLERATED	0.457637	neutral
11	94760037	G	A	KDM4DL	ENSP00000397239	p.R439H	polymorphism	0.158217	neutral	0.01	damaging	0.995	probably damaging	0.84	possibly damaging	0.69	benign	NA	NA	0.930903	1.44	TOLERATED	0.271958	neutral
11	94861674	A	T	ENDOD1	ENSP00000278505	p.Y145F	polymorphism	0.331909	neutral	0.59	benign	0.997	probably damaging	0.945	probably damaging	1.65	benign	0.050415	polymorphism	0.055554	-0.14	TOLERATED	0.295933	neutral
11	9499967	T	G	ZNF143	ENSP00000379847	p.V135G	polymorphism	0.794281	deleterious	0	damaging	0.998	probably damaging	0.987	probably damaging	2.365	pathogenic	1	disease_causing	4.3116	2.3	TOLERATED	0.366808	neutral
11	9500081	A	G	ZNF143	ENSP00000379847	p.D173G	polymorphism	0.349479	neutral	0	damaging	0.734	possibly damaging	0.321	benign	0.665	benign	0.999378	disease_causing	4.08027	2.7	TOLERATED	0.315088	neutral
11	9546800	C	G	ZNF143	ENSP00000379847	p.A567G	polymorphism	0.620327	deleterious	0.04	damaging	0.984	probably damaging	0.935	probably damaging	0.895	benign	1	disease_causing	5.29142	2.76	TOLERATED	0.508824	neutral
11	95568581	G	C	MTMR2	ENSP00000345752	p.A602G	polymorphism	0.693667	deleterious	0.06	benign	0.136	benign	0.056	benign	2.105	pathogenic	1	disease_causing	3.17412	-3.63	DAMAGING	0.497574	neutral
11	95724719	G	C	MAML2	ENSP00000412394	p.Q770E	polymorphism	0.309942	neutral	0.09	benign	0.779	possibly damaging	0.351	benign	1.445	benign	0.976406	disease_causing	0.5776	0.61	TOLERATED	0.434839	neutral
12	100042146	G	C	FAM71C	ENSP00000315247	p.R65P	polymorphism	0.5	neutral	0	damaging	0.994	probably damaging	0.957	probably damaging	2.07	pathogenic	0	polymorphism	2.51636	2.77	TOLERATED	0.615016	damaging
12	100042287	C	T	FAM71C	ENSP00000315247	p.A112V	polymorphism	0.224077	neutral	0.24	benign	0.055	benign	0.145	benign	1.935	pathogenic	0	polymorphism	0.810389	2.18	TOLERATED	0.422481	neutral
12	100685291	T	G	SCYL2	ENSP00000448366	p.V63G	polymorphism	0.483172	neutral	0	damaging	0.007	benign	0.008	benign	2.325	pathogenic	1	disease_causing	3.88537	-1.12	TOLERATED	0.325545	neutral
12	100731199	C	A	SCYL2	ENSP00000354061	p.A687E	polymorphism	0.559149	deleterious	0.01	damaging	1	probably damaging	0.996	probably damaging	1.1	benign	1	disease_causing	7.43374	1.39	TOLERATED	0.372022	neutral
12	100774574	A	C	SLC17A8	ENSP00000316909	p.D66A	polymorphism	0.581048	neutral	0.04	damaging	0.275	benign	0.184	benign	2.05	pathogenic	0.999949	disease_causing	0.867686	-0.05	TOLERATED	0.624772	damaging
12	100796184	C	A	SLC17A8	ENSP00000316909	p.P277Q	polymorphism	0.913301	deleterious	0	damaging	0.999	probably damaging	0.996	probably damaging	3.745	pathogenic	1	disease_causing	6.28028	0.28	TOLERATED	0.367935	neutral
12	100806590	C	T	SLC17A8	ENSP00000316909	p.S410L	polymorphism	0.626521	neutral	0	damaging	0.961	probably damaging	0.625	possibly damaging	0.675	benign	1	disease_causing	6.66501	0.45	TOLERATED	0.412191	neutral
12	101018235	C	T	GAS2L3	ENSP00000448955	p.A551V	polymorphism	0.183622	neutral	0.03	damaging	0.666	possibly damaging	0.162	benign	1.67	benign	0	polymorphism	3.00188	1.83	TOLERATED	0.425047	neutral
12	101368640	T	C	ANO4	ENSP00000376705	p.L157P	polymorphism	0.715591	deleterious	0.04	damaging	0.71	possibly damaging	0.251	benign	2.02	pathogenic	1	disease_causing	4.18021	-0.26	TOLERATED	0.387064	neutral
12	101480502	T	G	ANO4	ENSP00000376705	p.F499C	polymorphism	0.736155	deleterious	0	damaging	1	probably damaging	0.999	probably damaging	2.85	pathogenic	1	disease_causing	6.20511	-0.12	TOLERATED	0.415324	neutral
12	101685838	A	T	UTP20	ENSP00000261637	p.N377Y	polymorphism	0.66095	deleterious	0	damaging	0.995	probably damaging	0.898	possibly damaging	1.245	benign	1	disease_causing	5.52739	-0.12	TOLERATED	0.413236	neutral
12	101699833	G	C	UTP20	ENSP00000261637	p.G641A	polymorphism	0.299754	neutral	0.35	benign	0.518	possibly damaging	0.164	benign	1.79	benign	0.819336	disease_causing	1.87744	-0.12	TOLERATED	0.49331	neutral
12	103245527	A	G	PAH	ENSP00000448059	p.C284R	pathogenic	0.937343	deleterious	0	damaging	1	probably damaging	1	probably damaging	3.89	pathogenic	1	disease_causing	6.08223	-6.15	DAMAGING	0.678977	damaging
12	103271295	T	A	PAH	ENSP00000448059	p.D129V	pathogenic	0.926408	deleterious	0	damaging	1	probably damaging	0.999	probably damaging	3.98	pathogenic	1	disease_causing	6.4242	-6.8	DAMAGING	0.597061	damaging
12	103288689	T	A	PAH	ENSP00000446658	p.D59V	pathogenic	0.489327	neutral	0.07	benign	0.012	benign	0.042	benign	2.86	pathogenic	1	disease_causing	2.45059	-5.46	DAMAGING	0.490529	neutral
12	104071346	G	C	STAB2	ENSP00000373539	p.G921A	polymorphism	0.350482	neutral	0.04	damaging	0.748	possibly damaging	0.189	benign	2.79	pathogenic	0.987089	disease_causing	2.71044	-0.08	TOLERATED	0.419637	neutral
12	104076999	A	G	STAB2	ENSP00000373539	p.K941R	polymorphism	0.158972	neutral	0	damaging	0.851	possibly damaging	0.162	benign	1.67	benign	0.839016	disease_causing	5.66274	-0.17	TOLERATED	0.339326	neutral
12	104139020	C	T	STAB2	ENSP00000373539	p.T2034M	polymorphism	0.588203	deleterious	0.02	damaging	0.999	probably damaging	0.847	possibly damaging	2.325	pathogenic	0	polymorphism	2.4684	1.32	TOLERATED	0.356845	neutral
12	104698437	A	G	EID3	ENSP00000435619	p.Y242C	polymorphism	0.622127	deleterious	NA	NA	1	probably damaging	0.994	probably damaging	2.125	pathogenic	0.239697	polymorphism	5.30601	0.75	TOLERATED	0.504235	neutral
12	105519873	G	A	KIAA1033	ENSP00000328062	p.R293Q	polymorphism	0.717331	deleterious	0.05	benign	0.993	probably damaging	0.77	possibly damaging	2.24	pathogenic	1	disease_causing	5.94758	1.36	TOLERATED	0.464785	neutral
12	105534115	A	G	KIAA1033	ENSP00000328062	p.D499G	polymorphism	0.546177	deleterious	0.04	damaging	0.936	possibly damaging	0.553	possibly damaging	1.59	benign	1	disease_causing	6.26832	1.51	TOLERATED	0.486903	neutral
12	105538216	G	A	KIAA1033	ENSP00000328062	p.R721H	polymorphism	0.35233	neutral	0.06	benign	0.983	probably damaging	0.36	benign	1.15	benign	1	disease_causing	5.99113	0.9	TOLERATED	0.316009	neutral
12	107209051	T	C	RIC8B	ENSP00000376583	p.V237A	polymorphism	0.802298	deleterious	0	damaging	0.977	probably damaging	0.846	possibly damaging	1.975	pathogenic	1	disease_causing	3.44679	0.72	TOLERATED	0.408312	neutral
12	107364994	G	T	C12orf23	ENSP00000446537	p.W59L	polymorphism	0.814265	deleterious	0	damaging	0.988	probably damaging	0.932	probably damaging	1.955	pathogenic	1	disease_causing	6.23424	NA	NA	0.470663	neutral
12	108008872	A	C	BTBD11	ENSP00000413889	p.H645P	polymorphism	0.507866	deleterious	0.02	damaging	0.989	probably damaging	0.832	possibly damaging	0.77	benign	0.999943	disease_causing	4.31573	1.26	TOLERATED	0.368562	neutral
12	108912399	A	C	FICD	ENSP00000446479	p.K175T	polymorphism	0.458125	neutral	0.19	benign	0.073	benign	0.046	benign	1.745	benign	1	disease_causing	0.0911	-1.14	TOLERATED	0.540302	damaging
12	109510147	G	A	USP30	ENSP00000257548	p.R206H	polymorphism	0.218011	neutral	0.19	benign	0.014	benign	0.01	benign	2.22	pathogenic	0.996502	disease_causing	3.28913	1.44	TOLERATED	0.541655	damaging
12	109523594	A	G	USP30	ENSP00000257548	p.N471S	polymorphism	0.0303184	neutral	0.94	benign	0	benign	0.001	benign	-0.055	benign	0.750735	disease_causing	-0.162789	-0.83	TOLERATED	0.509776	neutral
12	109536366	C	T	UNG	ENSP00000242576	p.R88C	pathogenic	0.565325	deleterious	0	damaging	0.999	probably damaging	0.642	possibly damaging	1.63	benign	0.999998	disease_causing	8.04934	-0.14	TOLERATED	0.509407	neutral
12	10961869	A	T	TAS2R9	ENSP00000240691	p.I269K	polymorphism	0.609596	deleterious	0	damaging	0.957	probably damaging	0.776	possibly damaging	2.81	pathogenic	0	polymorphism	2.00734	1.09	TOLERATED	0.497738	neutral
12	109665213	A	C	ACACB	ENSP00000341044	p.N1307T	polymorphism	0.185139	neutral	0.5	benign	0.051	benign	0.077	benign	1.245	benign	0.997926	disease_causing	1.48805	1	TOLERATED	0.479912	neutral
12	109907484	G	C	KCTD10	ENSP00000445129	p.A18G	polymorphism	0.209649	neutral	0.44	benign	0.01	benign	0.005	benign	-0.805	benign	0.978424	disease_causing	2.67651	0.91	TOLERATED	0.675611	damaging
12	110346440	A	G	TCHP	ENSP00000384520	p.E250G	polymorphism	0.621168	deleterious	0.01	damaging	0.989	probably damaging	0.871	possibly damaging	2.34	pathogenic	0.989383	disease_causing	6.87839	2.73	TOLERATED	0.414854	neutral
12	110346455	A	G	TCHP	ENSP00000384520	p.E255G	polymorphism	0.425713	neutral	0	damaging	0.939	possibly damaging	0.739	possibly damaging	2.36	pathogenic	0.998806	disease_causing	6.48703	1.79	TOLERATED	0.23979	neutral
12	110346458	A	G	TCHP	ENSP00000384520	p.E256G	polymorphism	0.220106	neutral	0.01	damaging	0.565	possibly damaging	0.282	benign	2.255	pathogenic	0.997104	disease_causing	6.1216	2.64	TOLERATED	0.676709	damaging
12	110475226	C	A	ANKRD13A	ENSP00000261739	p.T547K	polymorphism	0.0688938	neutral	0.01	damaging	0.049	benign	0.016	benign	1.04	benign	0	polymorphism	-0.381191	0.5	TOLERATED	0.452831	neutral
12	112174764	G	A	ACAD10	ENSP00000389813	p.R588H	polymorphism	0.83241	deleterious	0	damaging	1	probably damaging	0.999	probably damaging	2.925	pathogenic	0.997777	disease_causing	6.49942	1.18	TOLERATED	0.364209	neutral
12	112326323	C	T	MAPKAPK5	ENSP00000449381	p.A334V	polymorphism	0.68285	deleterious	0.01	damaging	0.999	probably damaging	0.939	probably damaging	0.55	benign	1	disease_causing	5.13223	0.47	TOLERATED	0.471782	neutral
12	112844667	G	A	RPL6	ENSP00000446883	p.P122S	polymorphism	0.192179	neutral	0.11	benign	0.435	benign	0.099	benign	1.885	benign	0.999958	disease_causing	3.28322	NA	NA	0.344599	neutral
12	112846079	T	C	RPL6	ENSP00000448067	p.N101D	polymorphism	0.280497	deleterious	0.01	damaging	1	probably damaging	0.992	probably damaging	3.63	pathogenic	0.999991	disease_causing	5.76901	NA	NA	0.405388	neutral
12	112846306	C	G	RPL6	ENSP00000448067	p.R52T	polymorphism	0.13861	neutral	0.14	benign	0.17	benign	0.079	benign	2.52	pathogenic	0.999932	disease_causing	5.26435	NA	NA	0.480012	neutral
12	11285909	G	C	TAS2R30	ENSP00000444736	p.T312R	polymorphism	0.0324358	neutral	NA	NA	0.389	benign	0.034	benign	0.345	benign	0	polymorphism	-0.559939	5.68	TOLERATED	0.414946	neutral
12	113448234	T	A	OAS2	ENSP00000342278	p.M702K	polymorphism	0.192093	neutral	0.01	damaging	0.978	probably damaging	0.403	benign	0.805	benign	0	polymorphism	2.19914	3.22	TOLERATED	0.545178	damaging
12	113836630	G	C	SDS	ENSP00000257549	p.A72G	polymorphism	0.737694	deleterious	0.01	damaging	0.954	possibly damaging	0.899	possibly damaging	3.72	pathogenic	2e-06	polymorphism	3.64775	-4.2	DAMAGING	0.529324	damaging
12	120111828	T	C	PRKAB1	ENSP00000441369	p.F128S	polymorphism	0.17838	neutral	0.22	benign	0.001	benign	0.01	benign	1.185	benign	0.489822	polymorphism	2.47456	NA	NA	0.524081	damaging
12	120634677	T	G	RPLP0	ENSP00000376299	p.T285P	polymorphism	0.129129	neutral	0.15	benign	0.027	benign	0.049	benign	0.315	benign	0	polymorphism	1.38708	NA	NA	0.542727	damaging
12	121004739	C	T	RNF10	ENSP00000322242	p.A666V	polymorphism	0.143587	neutral	0.09	benign	0.001	benign	0.002	benign	-0.345	benign	0	polymorphism	1.30685	-2.47	DAMAGING	0.594037	damaging
12	121206820	C	G	SPPL3	ENSP00000288680	p.R182P	polymorphism	0.835149	deleterious	0	damaging	1	probably damaging	0.996	probably damaging	2.685	pathogenic	1	disease_causing	7.3709	1.95	TOLERATED	0.424094	neutral
12	122247875	G	C	SETD1B	ENSP00000267197	p.A342P	polymorphism	0.0590324	neutral	NA	NA	0.001	benign	0.002	benign	0.345	benign	0.027793	polymorphism	1.49871	-3.47	DAMAGING	0.366077	neutral
12	122685200	C	T	LRRC43	ENSP00000344233	p.P538L	polymorphism	0.0404989	neutral	0.02	damaging	0.001	benign	0.001	benign	1.87	benign	0	polymorphism	0.10744	0.5	TOLERATED	0.344493	neutral
12	123082457	T	G	KNTC1	ENSP00000328236	p.V1512G	polymorphism	0.741189	deleterious	0	damaging	0.997	probably damaging	0.91	probably damaging	1.795	benign	1	disease_causing	6.1981	2.24	TOLERATED	0.382951	neutral
12	123201205	G	A	HCAR3	ENSP00000436714	p.A27V	polymorphism	0.404206	neutral	NA	NA	NA	NA	NA	NA	1.93	pathogenic	0	polymorphism	-0.24877	1.19	TOLERATED	0.354713	neutral
12	123346044	C	T	HIP1R	ENSP00000253083	p.P1048S	polymorphism	0.341482	neutral	0.03	damaging	0.819	possibly damaging	0.412	benign	2.045	pathogenic	0.950407	disease_causing	4.9469	2.43	TOLERATED	0.390479	neutral
12	123463781	A	C	OGFOD2	ENSP00000380544	p.N254T	polymorphism	0.647461	deleterious	0	damaging	1	probably damaging	0.998	probably damaging	1.845	benign	1	disease_causing	4.67757	-2.13	DAMAGING	0.5669	damaging
12	123950806	A	G	SNRNP35	ENSP00000403310	p.E240G	polymorphism	0.403695	neutral	0.08	benign	0	benign	0.001	benign	0.55	benign	0.331363	polymorphism	3.23001	NA	NA	0.784859	damaging
12	124092004	C	T	DDX55	ENSP00000238146	p.T91I	polymorphism	0.93653	deleterious	0	damaging	1	probably damaging	0.993	probably damaging	3.95	pathogenic	1	disease_causing	6.28327	0.95	TOLERATED	0.340658	neutral
12	124104222	C	A	DDX55	ENSP00000238146	p.A526D	polymorphism	0.221391	neutral	0.57	benign	0.072	benign	0.07	benign	1.79	benign	1	disease_causing	2.9387	0.55	TOLERATED	0.539504	damaging
12	124221651	G	C	ATP6V0A2	ENSP00000332247	p.A291P	polymorphism	0.703415	deleterious	0	damaging	0.418	benign	0.383	benign	3.115	pathogenic	1	disease_causing	6.31543	-2.17	DAMAGING	0.497759	neutral
12	124270336	T	C	DNAH10	ENSP00000386770	p.I364T	polymorphism	0.803853	deleterious	0	damaging	0.998	probably damaging	0.971	probably damaging	2.81	pathogenic	0.997648	disease_causing	4.95396	0.21	TOLERATED	0.42849	neutral
12	124415043	T	C	DNAH10	ENSP00000386770	p.F4118S	polymorphism	0.865203	deleterious	0.02	damaging	0.998	probably damaging	0.989	probably damaging	2.755	pathogenic	0.999994	disease_causing	6.18101	2.02	TOLERATED	0.52895	damaging
12	124496903	C	A	ZNF664	ENSP00000337320	p.T71K	polymorphism	0.389856	neutral	0.27	benign	0.03	benign	0.034	benign	-1.33	benign	0.8047	disease_causing	2.9562	0.53	TOLERATED	0.547389	damaging
12	124496906	C	A	ZNF664	ENSP00000337320	p.T72K	polymorphism	0.599609	deleterious	0.04	damaging	0.831	possibly damaging	0.256	benign	0.59	benign	0.316025	polymorphism	4.14429	1.14	TOLERATED	0.558248	damaging
12	125284671	G	A	SCARB1	ENSP00000261693	p.P376L	polymorphism	0.657768	deleterious	0	damaging	0.832	possibly damaging	0.271	benign	2.92	pathogenic	1	disease_causing	5.9007	-1.25	TOLERATED	0.39282	neutral
12	125299614	C	T	SCARB1	ENSP00000261693	p.V111M	polymorphism	0.828084	deleterious	0	damaging	1	probably damaging	0.991	probably damaging	2.99	pathogenic	1	disease_causing	6.42394	-1.13	TOLERATED	0.500721	neutral
12	130649130	C	A	FZD10	ENSP00000229030	p.A548D	polymorphism	0.710636	deleterious	0.01	damaging	0.232	benign	0.112	benign	0.895	benign	1	disease_causing	2.8907	-1.07	TOLERATED	0.509911	neutral
12	130827629	G	A	PIWIL1	ENSP00000444353	p.G58E	polymorphism	0.149526	neutral	0.03	damaging	0	benign	0	benign	0.805	benign	5.9e-05	polymorphism	-0.681793	1	TOLERATED	0.475893	neutral
12	130831047	T	C	PIWIL1	ENSP00000245255	p.L150P	polymorphism	0.769497	deleterious	0	damaging	1	probably damaging	0.999	probably damaging	3.005	pathogenic	1	disease_causing	5.05943	2.74	TOLERATED	0.460934	neutral
12	130926818	T	A	RIMBP2	ENSP00000261655	p.N343I	polymorphism	0.157386	neutral	0.01	damaging	0.437	benign	0.132	benign	1.39	benign	0.018117	polymorphism	0.020141	0.63	TOLERATED	0.572077	damaging
12	131475589	C	A	GPR133	ENSP00000261654	p.P259Q	polymorphism	0.126832	neutral	0.11	benign	0.003	benign	0.004	benign	1.04	benign	0	polymorphism	1.08946	0.98	TOLERATED	0.65519	damaging
12	132393315	A	C	ULK1	ENSP00000324560	p.N148T	polymorphism	0.38275	neutral	0.23	benign	0.029	benign	0.081	benign	0.805	benign	0.968133	disease_causing	4.35166	-0.2	TOLERATED	0.511046	neutral
12	132393324	G	C	ULK1	ENSP00000324560	p.G151A	polymorphism	0.227299	neutral	0.65	benign	0.009	benign	0.049	benign	1.03	benign	1	disease_causing	3.06818	-0.09	TOLERATED	0.515726	neutral
12	132624695	C	G	DDX51	ENSP00000380495	p.E575Q	polymorphism	0.0902018	neutral	0.33	benign	0.082	benign	0.063	benign	0.565	benign	0.352159	polymorphism	1.17041	3.54	TOLERATED	0.641697	damaging
12	133084818	C	A	FBRSL1	ENSP00000396160	p.T124N	polymorphism	0.0122653	neutral	0.71	benign	0	benign	0	benign	-0.84	benign	0	polymorphism	-1.73728	1.58	TOLERATED	0.634841	damaging
12	133150990	G	A	FBRSL1	ENSP00000396160	p.R557Q	polymorphism	0.103339	neutral	0.05	benign	0.001	benign	0.001	benign	0	benign	0	polymorphism	0.91141	1.51	TOLERATED	0.619305	damaging
12	133201381	T	A	POLE	ENSP00000322570	p.I2255F	polymorphism	0.0483291	neutral	0.01	damaging	0.022	benign	0.01	benign	1.01	benign	0.996659	disease_causing	2.69618	4.23	TOLERATED	0.351787	neutral
12	133219254	G	C	POLE	ENSP00000322570	p.A1597G	polymorphism	0.09952	neutral	0.15	benign	0.001	benign	0.003	benign	2.295	pathogenic	0.996	disease_causing	1.71529	1.88	TOLERATED	0.773313	damaging
12	133425232	A	G	CHFR	ENSP00000392395	p.F536S	pathogenic	0.757552	deleterious	0	damaging	0.985	probably damaging	0.915	probably damaging	2.38	pathogenic	1	disease_causing	6.74252	1.56	TOLERATED	0.566523	damaging
12	133446219	C	G	CHFR	ENSP00000266880	p.R202P	pathogenic	0.0369453	neutral	0.31	benign	0	benign	0.001	benign	-1.39	benign	0	polymorphism	0.480274	2.2	TOLERATED	0.420371	neutral
12	133446327	G	A	CHFR	ENSP00000266880	p.P166L	pathogenic	0.579216	neutral	0.33	benign	0.999	probably damaging	0.953	probably damaging	1.845	benign	0.000759	polymorphism	3.81325	2.14	TOLERATED	0.737476	damaging
12	133587241	G	C	ZNF26	ENSP00000333725	p.G259A	polymorphism	0.0548141	neutral	0.74	benign	0.126	benign	0.061	benign	-0.18	benign	0	polymorphism	0.120706	1.33	TOLERATED	0.504801	neutral
12	133634020	G	T	ZNF84	ENSP00000376133	p.C240F	polymorphism	0.843306	deleterious	0	damaging	1	probably damaging	0.994	probably damaging	4.115	pathogenic	0.975834	disease_causing	5.2857	-0.72	TOLERATED	0.352718	neutral
12	133728485	A	C	ZNF10	ENSP00000248211	p.H84P	polymorphism	0.0271033	neutral	0.04	damaging	0.104	benign	0.018	benign	1.335	benign	0	polymorphism	-1.1382	3.53	TOLERATED	0.511252	neutral
12	14589142	T	A	ATF7IP	ENSP00000444589	p.V583E	polymorphism	0.771824	deleterious	0	damaging	0.978	probably damaging	0.851	possibly damaging	1.905	pathogenic	0.999994	disease_causing	6.58901	1.46	TOLERATED	0.500472	neutral
12	16115816	A	G	DERA	ENSP00000436999	p.E148G	polymorphism	0.40016	neutral	0.28	benign	0.007	benign	0.015	benign	1.785	benign	0.394636	polymorphism	3.10564	NA	NA	0.533657	damaging
12	18499629	A	T	PIK3C2G	ENSP00000404845	p.N495I	polymorphism	0.0793825	neutral	0.1	benign	0.275	benign	0.087	benign	0	benign	0	polymorphism	1.48639	0.17	TOLERATED	0.415321	neutral
12	18544069	C	A	PIK3C2G	ENSP00000404845	p.A629D	polymorphism	0.187192	neutral	0.32	benign	0.004	benign	0.01	benign	1.1	benign	0.001653	polymorphism	2.68494	-1.13	TOLERATED	0.395092	neutral
12	18544162	T	C	PIK3C2G	ENSP00000404845	p.L660P	polymorphism	0.754374	deleterious	0	damaging	0.987	probably damaging	0.926	probably damaging	2.02	pathogenic	1	disease_causing	5.93162	-0.13	TOLERATED	0.416618	neutral
12	18573907	T	G	PIK3C2G	ENSP00000404845	p.V742G	polymorphism	0.834323	deleterious	0	damaging	0.995	probably damaging	0.965	probably damaging	3.075	pathogenic	1	disease_causing	5.43032	-0.99	TOLERATED	0.543021	damaging
12	1889755	T	C	ADIPOR2	ENSP00000349616	p.F201S	polymorphism	0.854301	deleterious	0	damaging	0.983	probably damaging	0.972	probably damaging	2.555	pathogenic	1	disease_causing	6.14055	1.53	TOLERATED	0.403083	neutral
12	21624398	T	A	RECQL	ENSP00000395449	p.K544M	polymorphism	0.289571	neutral	0.02	damaging	0.092	benign	0.089	benign	1.845	benign	0.198862	polymorphism	2.73487	0.92	TOLERATED	0.766865	damaging
12	25232686	T	C	LRMP	ENSP00000346442	p.I134T	polymorphism	0.014209	neutral	0.4	benign	0	benign	0.001	benign	0.41	benign	0	polymorphism	-1.72825	NA	NA	0.356521	neutral
12	25236360	C	T	LRMP	ENSP00000346442	p.T139I	polymorphism	0.146419	neutral	0.02	damaging	0.624	possibly damaging	0.351	benign	1.1	benign	0	polymorphism	0.350094	NA	NA	0.467111	neutral
12	27110558	A	G	FGFR1OP2	ENSP00000437556	p.H93R	polymorphism	0.408979	neutral	0	damaging	0.529	possibly damaging	0.521	possibly damaging	1.545	benign	1	disease_causing	2.85207	NA	NA	0.602183	damaging
12	27533314	T	G	ARNTL2	ENSP00000266503	p.V154G	polymorphism	0.921062	deleterious	0	damaging	0.999	probably damaging	0.99	probably damaging	3.245	pathogenic	1	disease_causing	5.56003	-5.05	DAMAGING	0.526201	damaging
12	27571106	T	C	ARNTL2	ENSP00000266503	p.V584A	polymorphism	0.0103928	neutral	0.51	benign	0	benign	0.002	benign	-1.1	benign	0	polymorphism	-0.034052	3.48	TOLERATED	0.62129	damaging
12	27571109	A	C	ARNTL2	ENSP00000266503	p.H585P	polymorphism	7.01e-06	neutral	0.35	benign	0	benign	0.001	benign	0.68	benign	0	polymorphism	-0.488268	3.42	TOLERATED	0.582239	damaging
12	27888474	C	A	MRPS35	ENSP00000081029	p.T206N	polymorphism	0.827587	deleterious	0	damaging	1	probably damaging	0.997	probably damaging	3.32	pathogenic	1	disease_causing	5.93365	0.42	TOLERATED	0.457821	neutral
12	27933705	G	C	KLHDC5	ENSP00000370671	p.A148P	polymorphism	0.571894	deleterious	0.04	damaging	1	probably damaging	0.999	probably damaging	0.895	benign	0.99999	disease_causing	5.6523	-0.6	TOLERATED	0.555041	damaging
12	27944664	T	G	KLHDC5	ENSP00000370671	p.V299G	polymorphism	0.420666	neutral	0.16	benign	0.913	possibly damaging	0.575	possibly damaging	2.84	pathogenic	1	disease_causing	4.12018	-1.33	TOLERATED	0.382562	neutral
12	29665035	G	C	TMTC1	ENSP00000442046	p.Q817E	polymorphism	0.0374723	neutral	1	benign	0	benign	0	benign	-0.89	benign	0.003192	polymorphism	-1.14862	0.36	TOLERATED	0.485848	neutral
12	29904677	C	G	TMTC1	ENSP00000449043	p.G287A	polymorphism	0.0705687	neutral	0.43	benign	0	benign	0.001	benign	1.04	benign	0.78167	disease_causing	2.11152	-0.35	TOLERATED	0.323265	neutral
12	31820608	G	T	METTL20	ENSP00000441421	p.C158F	polymorphism	0.61155	deleterious	0.21	benign	NA	NA	NA	NA	0.65	benign	1	disease_causing	4.99036	-0.95	TOLERATED	0.381878	neutral
12	31820911	G	T	METTL20	ENSP00000441421	p.G259V	polymorphism	0.347128	neutral	0.27	benign	NA	NA	NA	NA	0	benign	0	polymorphism	2.44344	NA	NA	0.607915	damaging
12	39973343	T	A	ABCD2	ENSP00000310688	p.Y624F	polymorphism	0.520546	neutral	0	damaging	0.998	probably damaging	0.971	probably damaging	0.51	benign	0.999968	disease_causing	5.12434	-3.2	DAMAGING	0.6475	damaging
12	40668473	T	C	LRRK2	ENSP00000298910	p.L582P	polymorphism	0.620364	neutral	0.05	benign	0	benign	0	benign	0.895	benign	0.999712	disease_causing	2.2706	1.36	TOLERATED	0.366888	neutral
12	40757212	A	G	LRRK2	ENSP00000298910	p.Y2346C	polymorphism	0.755568	deleterious	0.01	damaging	0.995	probably damaging	0.706	possibly damaging	1.5	benign	0.463451	polymorphism	4.70144	1.31	TOLERATED	0.483541	neutral
12	42836485	A	G	PPHLN1	ENSP00000378935	p.N356S	polymorphism	0.0561579	neutral	0.02	damaging	0.618	possibly damaging	0.064	benign	1.1	benign	0	polymorphism	1.09471	NA	NA	0.439187	neutral
12	45795645	C	T	ANO6	ENSP00000391417	p.S485F	polymorphism	0.577897	deleterious	0.03	damaging	0.951	possibly damaging	0.613	possibly damaging	1.745	benign	0.999996	disease_causing	5.12689	-0.12	TOLERATED	0.501573	neutral
12	46230436	A	T	ARID2	ENSP00000335044	p.H257L	polymorphism	0.138022	neutral	0.63	benign	0.039	benign	0.016	benign	0	benign	0.990144	disease_causing	1.87979	1.58	TOLERATED	0.483619	neutral
12	46243365	C	T	ARID2	ENSP00000335044	p.T573M	polymorphism	0.736763	deleterious	0.04	damaging	1	probably damaging	0.966	probably damaging	1.59	benign	0.999999	disease_causing	6.09384	-1.65	DAMAGING	0.417498	neutral
12	46246036	C	A	ARID2	ENSP00000335044	p.P1377Q	polymorphism	0.621571	deleterious	0	damaging	1	probably damaging	0.998	probably damaging	0.975	benign	1	disease_causing	5.4999	-0.04	TOLERATED	0.523027	damaging
12	46254726	G	T	ARID2	ENSP00000335044	p.C1639F	polymorphism	0.888294	deleterious	0	damaging	1	probably damaging	0.997	probably damaging	2.645	pathogenic	1	disease_causing	6.90956	-1.66	DAMAGING	0.432316	neutral
12	4724999	G	A	AKAP3	ENSP00000228850	p.S823L	polymorphism	0.0980562	neutral	0.04	damaging	0.027	benign	0.016	benign	2.08	pathogenic	0.176355	polymorphism	2.10419	3.08	TOLERATED	0.480005	neutral
12	4736245	T	C	AKAP3	ENSP00000228850	p.K608R	polymorphism	0.217525	neutral	0.02	damaging	0.958	probably damaging	0.686	possibly damaging	2.015	pathogenic	0.722107	disease_causing	2.68398	3	TOLERATED	0.516059	neutral
12	4737808	T	G	AKAP3	ENSP00000439382	p.N87T	polymorphism	0.0854512	neutral	0.16	benign	0.58	possibly damaging	0.196	benign	2.045	pathogenic	0.007041	polymorphism	0.985721	NA	NA	0.395092	neutral
12	48723562	A	G	H1FNT	ENSP00000334805	p.K163R	polymorphism	0.0139428	neutral	0.36	benign	0.023	benign	0.032	benign	0.66	benign	0.000131	polymorphism	1.71239	2.06	TOLERATED	0.547966	damaging
12	49218490	A	C	CACNB3	ENSP00000301050	p.N149T	polymorphism	0.172798	neutral	0.52	benign	0.146	benign	0.038	benign	-1.61	benign	0.944942	disease_causing	1.8184	-1.58	DAMAGING	0.463425	neutral
12	49426925	C	G	MLL2	ENSP00000301067	p.A3855P	polymorphism	0.0586508	neutral	NA	NA	0.09	benign	0.057	benign	0.345	benign	0.002933	polymorphism	2.9603	0.76	TOLERATED	0.507781	neutral
12	49690795	G	A	PRPH	ENSP00000257860	p.A276T	pathogenic	0.925669	deleterious	0	damaging	1	probably damaging	0.972	probably damaging	3.01	pathogenic	1	disease_causing	6.88788	-2.7	DAMAGING	0.419071	neutral
12	49722710	G	C	TROAP	ENSP00000257909	p.D298H	polymorphism	0.608481	deleterious	0	damaging	0.999	probably damaging	0.958	probably damaging	1.24	benign	0.529197	disease_causing	5.2385	NA	NA	0.517894	neutral
12	49949686	T	C	KCNH3	ENSP00000257981	p.L807P	polymorphism	0.5	neutral	0	damaging	0.995	probably damaging	0.979	probably damaging	0	benign	0.999991	disease_causing	5.43047	-5.73	DAMAGING	0.456459	neutral
12	50642434	A	T	LIMA1	ENSP00000378400	p.I43N	polymorphism	0.731511	deleterious	0	damaging	0.996	probably damaging	0.853	possibly damaging	2.215	pathogenic	0.976666	disease_causing	6.43024	NA	NA	0.437842	neutral
12	51100418	T	G	DIP2B	ENSP00000301180	p.V835G	polymorphism	0.847472	deleterious	0	damaging	1	probably damaging	1	probably damaging	2.74	pathogenic	1	disease_causing	6.19456	2.79	TOLERATED	0.476127	neutral
12	51138411	A	G	DIP2B	ENSP00000301180	p.E1507G	polymorphism	0.910227	deleterious	0	damaging	1	probably damaging	0.999	probably damaging	3.235	pathogenic	1	disease_causing	6.22485	2.76	TOLERATED	0.534347	damaging
12	51319195	C	G	METTL7A	ENSP00000450239	p.A125G	polymorphism	0.186494	neutral	0.01	damaging	0.154	benign	0.424	benign	-0.595	benign	1	disease_causing	2.17185	3.94	TOLERATED	0.534728	damaging
12	51449683	T	C	LETMD1	ENSP00000262055	p.L180S	polymorphism	0.684401	deleterious	0.01	damaging	0.979	probably damaging	0.83	possibly damaging	1.265	benign	0.961258	disease_causing	3.78613	0.74	TOLERATED	0.492183	neutral
12	52695897	G	A	KRT86	ENSP00000443169	p.R66H	pathogenic	0.326701	neutral	0.01	damaging	0.999	probably damaging	0.941	probably damaging	2.72	pathogenic	0.986065	disease_causing	4.32684	-0.93	TOLERATED	0.578039	damaging
12	52696930	A	C	KRT86	ENSP00000443169	p.Q139P	pathogenic	0.628988	neutral	0.08	benign	0.907	possibly damaging	0.808	possibly damaging	2.935	pathogenic	0.172758	polymorphism	4.43944	-0.96	TOLERATED	0.495031	neutral
12	52886867	C	T	KRT6A	ENSP00000369317	p.V36I	polymorphism	0.0139953	neutral	0.14	benign	0.002	benign	0.001	benign	1.67	benign	0	polymorphism	1.45127	1.61	TOLERATED	0.309504	neutral
12	52910430	T	C	KRT5	ENSP00000252242	p.E477G	pathogenic	0.798899	deleterious	0	damaging	1	probably damaging	0.998	probably damaging	3.985	pathogenic	0.999995	disease_causing	6.56586	-3.22	DAMAGING	0.404174	neutral
12	52911534	A	C	KRT5	ENSP00000252242	p.L311R	pathogenic	0.451329	neutral	0.04	damaging	0.908	possibly damaging	0.737	possibly damaging	2.745	pathogenic	0.988025	disease_causing	5.56251	-2.76	DAMAGING	0.619179	damaging
12	52913534	T	A	KRT5	ENSP00000252242	p.I183F	pathogenic	0.845033	deleterious	0	damaging	1	probably damaging	0.998	probably damaging	4.625	pathogenic	0.999998	disease_causing	6.31997	-3.08	DAMAGING	0.561607	damaging
12	53040545	A	T	KRT2	ENSP00000310861	p.L483Q	pathogenic	0.93487	deleterious	0	damaging	1	probably damaging	1	probably damaging	4.35	pathogenic	0.99895	disease_causing	6.32052	-3.82	DAMAGING	0.461847	neutral
12	53188055	G	C	KRT3	ENSP00000413479	p.Q236E	polymorphism	0.928235	deleterious	0.02	damaging	1	probably damaging	0.983	probably damaging	3.115	pathogenic	0.993834	disease_causing	4.19138	-0.89	TOLERATED	0.579603	damaging
12	53291304	G	A	KRT8	ENSP00000449404	p.R454C	pathogenic	0.80453	deleterious	0.17	benign	0.001	benign	0.006	benign	0.6	benign	0.949099	disease_causing	3.94045	NA	NA	0.39097	neutral
12	53291364	C	T	KRT8	ENSP00000449404	p.G434S	pathogenic	0.810575	deleterious	0.27	benign	0.07	benign	0.055	benign	1.735	benign	0.999932	disease_causing	4.35014	NA	NA	0.635417	damaging
12	53292527	C	T	KRT8	ENSP00000449404	p.V380I	pathogenic	0.811391	deleterious	0.05	benign	0.033	benign	0.032	benign	1.445	benign	0.999983	disease_causing	3.87068	NA	NA	0.62312	damaging
12	53293585	C	A	KRT8	ENSP00000449404	p.A319S	pathogenic	0.813119	deleterious	0.59	benign	0.678	possibly damaging	0.437	benign	0.265	benign	0.954595	disease_causing	2.45244	NA	NA	0.420996	neutral
12	53344142	A	G	KRT18	ENSP00000447278	p.I150V	pathogenic	0.030617	neutral	0.11	benign	0.247	benign	0.173	benign	1.74	benign	0.547324	disease_causing	2.40537	-2.33	DAMAGING	0.646604	damaging
12	53345519	A	G	KRT18	ENSP00000447278	p.E276G	pathogenic	0.0553616	neutral	0.03	damaging	0.006	benign	0.072	benign	2.495	pathogenic	0.89268	disease_causing	4.51211	-2.65	DAMAGING	0.521498	neutral
12	53345546	A	G	KRT18	ENSP00000447278	p.Q285R	pathogenic	8.53e-07	neutral	0.48	benign	0.015	benign	0.078	benign	2.375	pathogenic	0	polymorphism	0.367892	-2.42	DAMAGING	0.618691	damaging
12	53345576	C	T	KRT18	ENSP00000447278	p.T295M	pathogenic	5.75e-06	neutral	0.08	benign	0.013	benign	0.027	benign	-0.265	benign	0	polymorphism	0.6107	-2.45	DAMAGING	0.482452	neutral
12	53345582	C	T	KRT18	ENSP00000447278	p.T297I	pathogenic	0.216692	neutral	0.01	damaging	0.138	benign	0.12	benign	2.04	pathogenic	0	polymorphism	2.83586	-2.53	DAMAGING	0.651535	damaging
12	53346565	G	A	KRT18	ENSP00000373489	p.R411H	pathogenic	0.00448207	neutral	0.1	benign	0.003	benign	0.002	benign	0.895	benign	0.967908	disease_causing	3.36175	-1.63	DAMAGING	0.44058	neutral
12	53415636	A	T	EIF4B	ENSP00000448365	p.Q175L	polymorphism	0.481286	deleterious	0	damaging	0.808	possibly damaging	0.227	benign	0.695	benign	0.999317	disease_causing	4.16128	-3.22	DAMAGING	0.490127	neutral
12	53421578	G	T	EIF4B	ENSP00000262056	p.R227L	polymorphism	0.607619	deleterious	0	damaging	0.889	possibly damaging	0.303	benign	1.1	benign	0.999923	disease_causing	4.24876	0.57	TOLERATED	0.481228	neutral
12	53497381	G	C	SOAT2	ENSP00000450120	p.R7P	polymorphism	0.0680242	neutral	0.02	damaging	0.335	benign	0.225	benign	1.04	benign	0	polymorphism	2.03142	0.79	TOLERATED	0.413645	neutral
12	53668689	C	G	ESPL1	ENSP00000449831	p.A532G	polymorphism	0.209797	neutral	0.12	benign	0.915	possibly damaging	0.321	benign	2.08	pathogenic	0.003233	polymorphism	2.77277	2.53	TOLERATED	0.400947	neutral
12	53776183	C	G	SP1	ENSP00000329357	p.A151G	polymorphism	0.156622	neutral	0.52	benign	0.016	benign	0.007	benign	0.895	benign	0.913387	disease_causing	1.59796	3.07	TOLERATED	0.436898	neutral
12	53776540	A	G	SP1	ENSP00000329357	p.N270S	polymorphism	0.200119	neutral	0.01	damaging	0	benign	0.001	benign	1.385	benign	0.769147	disease_causing	1.75018	2.94	TOLERATED	0.441183	neutral
12	54422442	A	C	HOXC6	ENSP00000243108	p.Q46P	polymorphism	0.0312834	neutral	0.17	benign	0.001	benign	0.003	benign	2.355	pathogenic	0.999999	disease_causing	3.4687	-3.14	DAMAGING	0.304207	neutral
12	54675216	T	C	HNRNPA1	ENSP00000447260	p.L21S	polymorphism	0.117455	neutral	0	damaging	1	probably damaging	1	probably damaging	4.195	pathogenic	0.999832	disease_causing	5.74986	1.99	TOLERATED	0.522568	damaging
12	54675246	G	A	HNRNPA1	ENSP00000447260	p.R31K	polymorphism	0.00385513	neutral	0.21	benign	0.934	possibly damaging	0.745	possibly damaging	0.32	benign	0.999968	disease_causing	3.11608	-3.38	DAMAGING	0.431915	neutral
12	54675672	C	G	HNRNPA1	ENSP00000447260	p.P76A	polymorphism	2.21e-06	neutral	0	damaging	0.973	probably damaging	0.768	possibly damaging	2.125	pathogenic	0.999999	disease_causing	4.89682	-3.41	DAMAGING	0.370733	neutral
12	54675952	C	G	HNRNPA1	ENSP00000447260	p.H120D	polymorphism	1.02e-05	neutral	0.19	benign	0.997	probably damaging	0.968	probably damaging	-1.67	benign	1	disease_causing	4.35437	-2.17	DAMAGING	0.541632	damaging
12	54676599	G	A	HNRNPA1	ENSP00000341826	p.S231N	polymorphism	0.205765	neutral	0.07	benign	0.002	benign	0	benign	0.815	benign	0.133906	polymorphism	2.69915	-2.2	DAMAGING	0.513097	neutral
12	54676602	G	A	HNRNPA1	ENSP00000341826	p.R232H	polymorphism	0.281992	neutral	0.45	benign	0	benign	0	benign	1.18	benign	0.107662	polymorphism	2.87867	-2.14	DAMAGING	0.686319	damaging
12	54676632	A	G	HNRNPA1	ENSP00000341826	p.D242G	polymorphism	0.167172	neutral	0.19	benign	0	benign	0	benign	-0.455	benign	0.501041	disease_causing	2.83704	-2.08	DAMAGING	0.38194	neutral
12	54677599	G	A	HNRNPA1	ENSP00000341826	p.S304N	polymorphism	0.339922	neutral	0.09	benign	0.043	benign	0.05	benign	1.14	benign	0.944324	disease_causing	2.861	-2.09	DAMAGING	0.416984	neutral
12	54677682	A	T	HNRNPA1	ENSP00000341826	p.N332Y	polymorphism	0.374319	neutral	0	damaging	0.978	probably damaging	0.601	possibly damaging	2.19	pathogenic	0.999205	disease_causing	4.26258	-2.54	DAMAGING	0.545723	damaging
12	54677689	G	A	HNRNPA1	ENSP00000341826	p.G334E	polymorphism	0.303373	neutral	0	damaging	0.02	benign	0.008	benign	2.44	pathogenic	0.994833	disease_causing	2.73903	-2.65	DAMAGING	0.687443	damaging
12	54741610	A	G	COPZ1	ENSP00000262061	p.D126G	polymorphism	0.873027	deleterious	0.01	damaging	0.006	benign	0.021	benign	3.925	pathogenic	1	disease_causing	3.31958	NA	NA	0.412925	neutral
12	54893232	G	C	NCKAP1L	ENSP00000293373	p.D66H	polymorphism	0.785918	deleterious	0	damaging	1	probably damaging	0.998	probably damaging	2.485	pathogenic	1	disease_causing	6.14552	1.05	TOLERATED	0.481125	neutral
12	55420918	T	C	NEUROD4	ENSP00000242994	p.L232S	polymorphism	0.0879561	neutral	0.39	benign	0.067	benign	0.16	benign	0	benign	0.690405	disease_causing	1.51467	0.09	TOLERATED	0.393223	neutral
12	55714406	C	A	OR6C1	ENSP00000368990	p.T8K	polymorphism	0.210781	neutral	0.05	benign	0.003	benign	0.008	benign	2.295	pathogenic	0	polymorphism	2.28811	7.01	TOLERATED	0.449901	neutral
12	55715255	G	A	OR6C1	ENSP00000368990	p.R291K	polymorphism	0.37667	neutral	0.01	damaging	0.038	benign	0.117	benign	0.975	benign	0.084258	polymorphism	3.47228	1.05	TOLERATED	0.460518	neutral
12	55726139	A	T	OR6C3	ENSP00000368989	p.I219F	polymorphism	0.154879	neutral	0.03	damaging	0.003	benign	0.021	benign	1.65	benign	0	polymorphism	2.70615	8.79	TOLERATED	0.408985	neutral
12	5604018	G	T	NTF3	ENSP00000397297	p.W226L	polymorphism	0.868675	deleterious	0	damaging	1	probably damaging	0.999	probably damaging	2.715	pathogenic	1	disease_causing	6.17741	-2.63	DAMAGING	0.471693	neutral
12	56142553	G	T	GDF11	ENSP00000257868	p.G210V	polymorphism	0.257991	neutral	0.13	benign	0.998	probably damaging	0.911	probably damaging	0	benign	0.999956	disease_causing	2.09637	-1	TOLERATED	0.368611	neutral
12	56142667	T	C	GDF11	ENSP00000257868	p.F248S	polymorphism	0.819672	deleterious	0	damaging	0.797	possibly damaging	0.83	possibly damaging	1.15	benign	0.999999	disease_causing	4.46236	-0.12	TOLERATED	0.618141	damaging
12	56359728	G	C	PMEL	ENSP00000447732	p.A23G	polymorphism	0.165513	neutral	0.03	damaging	NA	NA	NA	NA	1.245	benign	0	polymorphism	-0.80017	1.39	TOLERATED	0.482089	neutral
12	56437228	C	T	RPS26	ENSP00000450339	p.S88F	polymorphism	0.889422	deleterious	0.01	damaging	0.532	possibly damaging	0.395	benign	2.825	pathogenic	1	disease_causing	6.54796	-3	DAMAGING	0.540129	damaging
12	56994111	G	C	BAZ2A	ENSP00000446880	p.A1591G	polymorphism	0.346398	neutral	0.01	damaging	0.979	probably damaging	0.767	possibly damaging	2.08	pathogenic	0.999956	disease_causing	5.85333	-0.56	TOLERATED	0.495079	neutral
12	57167763	A	T	HSD17B6	ENSP00000451497	p.N43Y	polymorphism	0.487811	neutral	0	damaging	0.555	possibly damaging	0.236	benign	-0.565	benign	0.99966	disease_causing	5.52669	-2.25	DAMAGING	0.475836	neutral
12	57437119	C	T	MYO1A	ENSP00000393392	p.V306M	pathogenic	0.0155102	neutral	0.21	benign	0.006	benign	0.014	benign	-1.33	benign	0.000995196	disease_causing_automatic	0.651217	-2.2	DAMAGING	0.622977	damaging
12	57486913	A	C	NAB2	ENSP00000341491	p.Y404S	polymorphism	0.377831	neutral	0.09	benign	0.984	probably damaging	0.969	probably damaging	0	benign	0.667245	disease_causing	1.95588	NA	NA	NA	NA
12	57538854	C	T	LRP1	ENSP00000451737	p.P183L	polymorphism	0.750882	deleterious	0.07	benign	0.095	benign	0.03	benign	1.425	benign	0.999991	disease_causing	3.52231	-1.84	DAMAGING	0.370234	neutral
12	57556236	C	T	LRP1	ENSP00000243077	p.T780I	polymorphism	0.447386	neutral	0.01	damaging	0.856	possibly damaging	0.229	benign	1.355	benign	0.950548	disease_causing	4.41576	-2.65	DAMAGING	0.401307	neutral
12	57569339	G	A	LRP1	ENSP00000243077	p.G1215E	polymorphism	0.816465	deleterious	0.1	benign	1	probably damaging	0.998	probably damaging	1.525	benign	0.999956	disease_causing	4.74292	-3.96	DAMAGING	0.460266	neutral
12	57573247	G	A	LRP1	ENSP00000243077	p.R1625H	polymorphism	0.274214	neutral	0.4	benign	0.947	possibly damaging	0.183	benign	0.49	benign	0.528421	disease_causing	3.18727	-2.81	DAMAGING	0.446028	neutral
12	57587355	G	A	LRP1	ENSP00000243077	p.R2564H	polymorphism	0.835458	deleterious	0	damaging	1	probably damaging	0.997	probably damaging	1.265	benign	0.999784	disease_causing	7.63955	-2.84	DAMAGING	0.414618	neutral
12	57858959	A	T	GLI1	ENSP00000228682	p.Q152L	polymorphism	0.309183	neutral	0	damaging	0.275	benign	0.052	benign	1.04	benign	0.201673	polymorphism	2.93168	2.68	TOLERATED	0.385128	neutral
12	57864922	A	C	GLI1	ENSP00000228682	p.Y800S	polymorphism	0.161826	neutral	0.01	damaging	0.842	possibly damaging	0.165	benign	0.69	benign	0.805523	disease_causing	1.595	2.55	TOLERATED	0.572603	damaging
12	58142334	G	A	CDK4	ENSP00000257904	p.H296Y	polymorphism	0.447691	neutral	0.09	benign	0.155	benign	0.081	benign	0.96	benign	0	polymorphism	0.911481	0.98	TOLERATED	0.467654	neutral
12	58158176	A	G	CYP27B1	ENSP00000228606	p.V374A	polymorphism	0.594694	deleterious	0.01	damaging	0.438	benign	0.472	possibly damaging	1.24	benign	0.997769	disease_causing	5.66652	-0.6	TOLERATED	0.481443	neutral
12	58174395	A	T	METTL21B	ENSP00000300209	p.Y216F	polymorphism	0.400175	neutral	0.16	benign	NA	NA	NA	NA	0.695	benign	0.934599	disease_causing	4.11449	0.96	TOLERATED	0.488055	neutral
12	58176589	C	T	TSFM	ENSP00000388330	p.S2L	polymorphism	0.167192	neutral	0	damaging	0	benign	0	benign	0.695	benign	0.032609	polymorphism	0.601107	NA	NA	0.635427	damaging
12	60165048	T	G	SLC16A7	ENSP00000448742	p.V89G	polymorphism	0.916292	deleterious	0	damaging	0.956	possibly damaging	0.906	possibly damaging	2.815	pathogenic	1	disease_causing	5.49081	0.62	TOLERATED	0.404226	neutral
12	62929364	G	T	MON2	ENSP00000449215	p.C592F	polymorphism	0.855036	deleterious	0	damaging	1	probably damaging	0.994	probably damaging	2.495	pathogenic	1	disease_causing	6.45557	0.16	TOLERATED	0.62996	damaging
12	64174904	C	T	TMEM5	ENSP00000261234	p.T92M	polymorphism	0.212229	neutral	0.1	benign	0.013	benign	0.007	benign	1.39	benign	0.001607	polymorphism	2.41433	1.47	TOLERATED	0.458829	neutral
12	64519766	C	A	SRGAP1	ENSP00000347198	p.P745Q	polymorphism	0.481237	neutral	0.29	benign	0.97	probably damaging	0.786	possibly damaging	1.015	benign	1	disease_causing	4.61631	3.16	TOLERATED	0.408496	neutral
12	6471251	C	G	SCNN1A	ENSP00000353292	p.A340P	polymorphism	0.0185751	neutral	0.02	damaging	0.989	probably damaging	0.872	possibly damaging	2.445	pathogenic	0.446672	polymorphism	5.73079	-0.08	TOLERATED	0.35129	neutral
12	6499336	T	C	LTBR	ENSP00000228918	p.F287S	polymorphism	0.10842	neutral	0	damaging	0	benign	0.001	benign	0.46	benign	0	polymorphism	-0.992431	-2.42	DAMAGING	0.455969	neutral
12	6566743	G	A	TAPBPL	ENSP00000266556	p.G246E	polymorphism	0.196562	neutral	0.01	damaging	0.064	benign	0.068	benign	2.045	pathogenic	0.563359	disease_causing	0.98511	3.94	TOLERATED	0.467817	neutral
12	658971	T	C	B4GALNT3	ENSP00000266383	p.I297T	polymorphism	0.806333	deleterious	0	damaging	0.999	probably damaging	0.994	probably damaging	2.34	pathogenic	0.999998	disease_causing	5.70578	-0.84	TOLERATED	0.535264	damaging
12	662488	G	C	B4GALNT3	ENSP00000266383	p.A467P	polymorphism	0.1084	neutral	0.15	benign	0.681	possibly damaging	0.185	benign	1.155	benign	0	polymorphism	0.2414	3.46	TOLERATED	0.832027	damaging
12	6632484	T	G	NCAPD2	ENSP00000325017	p.V729G	polymorphism	0.237836	neutral	0	damaging	0.394	benign	0.05	benign	1.24	benign	0.991611	disease_causing	2.83423	2.59	TOLERATED	0.403453	neutral
12	6635320	C	G	NCAPD2	ENSP00000325017	p.A812G	polymorphism	0.823342	deleterious	0	damaging	1	probably damaging	0.987	probably damaging	2.495	pathogenic	1	disease_causing	6.92792	2.54	TOLERATED	0.712675	damaging
12	6640096	A	C	NCAPD2	ENSP00000325017	p.Y1325S	polymorphism	0.0383292	neutral	0.42	benign	0	benign	0	benign	0	benign	0	polymorphism	-0.95456	2.69	TOLERATED	0.353283	neutral
12	66622126	C	T	IRAK3	ENSP00000261233	p.S288L	polymorphism	0.415692	neutral	0.01	damaging	0.96	probably damaging	0.448	possibly damaging	1.58	benign	0	polymorphism	3.68701	1.33	TOLERATED	0.341832	neutral
12	69085797	G	A	NUP107	ENSP00000229179	p.R118H	polymorphism	0.204068	neutral	0.13	benign	0.005	benign	0.003	benign	1.1	benign	0.99563	disease_causing	2.09178	NA	NA	0.539878	damaging
12	69120318	G	T	NUP107	ENSP00000229179	p.R539I	polymorphism	0.5	neutral	0.02	damaging	0.808	possibly damaging	0.541	possibly damaging	0.345	benign	0.999263	disease_causing	3.76041	NA	NA	0.39282	neutral
12	6978288	G	C	TPI1	ENSP00000229270	p.A126P	polymorphism	0.932719	deleterious	0	damaging	0.997	probably damaging	0.993	probably damaging	3.58	pathogenic	0.999988	disease_causing	5.93507	-3.56	DAMAGING	0.585234	damaging
12	7021983	C	T	LRRC23	ENSP00000390932	p.T283M	polymorphism	0.377515	neutral	0.09	benign	0.982	probably damaging	0.365	benign	1.655	benign	0	polymorphism	1.91361	0.14	TOLERATED	0.677438	damaging
12	7047948	A	C	ATN1	ENSP00000349076	p.D941A	polymorphism	0.427012	neutral	0.01	damaging	0.981	probably damaging	0.908	possibly damaging	0.14	benign	0.864992	disease_causing	3.49008	0.86	TOLERATED	0.442531	neutral
12	70964889	A	T	PTPRB	ENSP00000334928	p.L1096Q	polymorphism	0.940985	deleterious	0	damaging	1	probably damaging	1	probably damaging	2.675	pathogenic	1	disease_causing	5.85853	1.09	TOLERATED	0.415055	neutral
12	7173870	C	T	C1S	ENSP00000385035	p.A307V	polymorphism	0.521501	neutral	0.28	benign	0.002	benign	0.003	benign	-0.58	benign	0	polymorphism	1.08328	-0.18	TOLERATED	0.518999	neutral
12	71955608	T	C	LGR5	ENSP00000266674	p.V278A	polymorphism	0.046222	neutral	0.71	benign	0.001	benign	0.008	benign	-0.275	benign	0.624213	disease_causing	0.260467	5.59	TOLERATED	0.553251	damaging
12	72343429	A	T	TPH2	ENSP00000329093	p.Y201F	polymorphism	0.600984	deleterious	0.05	benign	0.194	benign	0.497	possibly damaging	1.43	benign	1	disease_causing	4.81425	-6.64	DAMAGING	0.587972	damaging
12	7470762	C	T	ACSM4	ENSP00000382349	p.T302I	polymorphism	0.270282	neutral	0	damaging	0.011	benign	0.038	benign	1.12	benign	0.138089	polymorphism	2.91272	2.89	TOLERATED	0.491904	neutral
12	75741412	C	T	GLIPR1L1	ENSP00000310770	p.A144V	polymorphism	0.88133	deleterious	0.01	damaging	1	probably damaging	0.991	probably damaging	2.93	pathogenic	0.818227	disease_causing	5.87574	2.98	TOLERATED	0.466826	neutral
12	77199150	G	A	ZDHHC17	ENSP00000334868	p.R84Q	polymorphism	0.297673	neutral	0.02	damaging	0.976	probably damaging	0.429	benign	1.585	benign	1	disease_causing	5.63435	-0.08	TOLERATED	0.468303	neutral
12	81101953	A	G	MYF6	ENSP00000228641	p.D152G	polymorphism	0.939449	deleterious	0.02	damaging	1	probably damaging	0.996	probably damaging	2.135	pathogenic	1	disease_causing	6.01119	-4.9	DAMAGING	0.367831	neutral
12	83444731	C	A	TMTC2	ENSP00000322300	p.A734E	polymorphism	0.386755	neutral	0.27	benign	0.996	probably damaging	0.806	possibly damaging	1.61	benign	1	disease_causing	4.42299	-0.08	TOLERATED	0.414857	neutral
12	85531701	A	G	LRRIQ1	ENSP00000376910	p.D1428G	polymorphism	0.120091	neutral	0.27	benign	0.006	benign	0.003	benign	0	benign	0.002795	polymorphism	1.9867	0.5	TOLERATED	0.566493	damaging
12	85695225	A	C	ALX1	ENSP00000315417	p.H318P	polymorphism	0.741722	deleterious	0.2	benign	1	probably damaging	0.999	probably damaging	2.235	pathogenic	1	disease_causing	3.07879	-5.42	DAMAGING	0.512443	neutral
12	86276005	T	A	NTS	ENSP00000256010	p.I122N	polymorphism	0.731342	deleterious	0	damaging	0.927	possibly damaging	0.69	possibly damaging	1.7	benign	0.443325	polymorphism	6.00504	NA	NA	0.505669	neutral
12	88542157	A	C	TMTC3	ENSP00000266712	p.N22T	polymorphism	0.772598	deleterious	0	damaging	1	probably damaging	1	probably damaging	2.95	pathogenic	1	disease_causing	5.35014	-0.37	TOLERATED	0.361897	neutral
12	8988224	A	G	A2ML1	ENSP00000299698	p.E202G	polymorphism	0.0497078	neutral	0.36	benign	0	benign	0.002	benign	-0.555	benign	0.001349	polymorphism	2.28347	-0.77	TOLERATED	0.409031	neutral
12	8990939	A	G	A2ML1	ENSP00000299698	p.K288R	polymorphism	0.148551	neutral	0.18	benign	0.085	benign	0.032	benign	1.845	benign	0.000509	polymorphism	1.94409	1.39	TOLERATED	0.596363	damaging
12	9259200	A	T	A2M	ENSP00000323929	p.L294Q	polymorphism	0.80628	deleterious	0.02	damaging	0.955	possibly damaging	0.707	possibly damaging	3.045	pathogenic	0.905883	disease_causing	4.2902	1.41	TOLERATED	0.316751	neutral
12	93100481	G	T	C12orf74	ENSP00000446043	p.R25M	polymorphism	0.12498	neutral	0.06	benign	0.997	probably damaging	0.753	possibly damaging	0.345	benign	0	polymorphism	3.07548	NA	NA	0.422475	neutral
12	9355159	A	C	PZP	ENSP00000440811	p.V130G	polymorphism	0.822575	deleterious	0	damaging	0.997	probably damaging	0.969	probably damaging	3.5	pathogenic	0.969063	disease_causing	3.93622	0.24	TOLERATED	0.425883	neutral
12	94620944	T	G	PLXNC1	ENSP00000258526	p.V638G	polymorphism	0.0676179	neutral	0.04	damaging	0.019	benign	0.017	benign	1.67	benign	0.000991	polymorphism	0.808843	3.11	TOLERATED	0.503878	neutral
12	95650972	T	C	VEZT	ENSP00000410083	p.F72S	polymorphism	0.0480369	neutral	0.04	damaging	0	benign	0	benign	-0.205	benign	0	polymorphism	1.19524	2.58	TOLERATED	0.552721	damaging
12	95660327	A	C	VEZT	ENSP00000410083	p.N210T	polymorphism	0.380895	neutral	0.01	damaging	0.338	benign	0.239	benign	1.995	pathogenic	0.996281	disease_causing	2.03133	0.8	TOLERATED	0.462329	neutral
12	95694067	C	A	VEZT	ENSP00000410083	p.T653K	polymorphism	0.155031	neutral	0.41	benign	0.09	benign	0.024	benign	1.39	benign	0	polymorphism	-0.939336	2.55	TOLERATED	0.374935	neutral
12	9885713	A	T	CLECL1	ENSP00000331766	p.Y50N	polymorphism	0.0339944	neutral	0	damaging	0.942	possibly damaging	0.294	benign	-0.345	benign	0	polymorphism	2.35247	0.47	TOLERATED	0.578141	damaging
12	98927765	C	T	TMPO	ENSP00000266732	p.A577V	polymorphism	0.5	neutral	0	damaging	1	probably damaging	0.999	probably damaging	0.695	benign	0.965604	disease_causing	4.53642	0.07	TOLERATED	0.472423	neutral
12	98927840	A	G	TMPO	ENSP00000266732	p.Q602R	polymorphism	0.0851135	neutral	0.01	damaging	0.003	benign	0.009	benign	0.55	benign	0.104418	polymorphism	0.905615	0.23	TOLERATED	0.530889	damaging
12	99109320	C	A	APAF1	ENSP00000448165	p.A1025D	polymorphism	0.208631	neutral	0.01	damaging	0.027	benign	0.034	benign	1.355	benign	4e-06	polymorphism	2.26704	0.25	TOLERATED	0.334906	neutral
12	99194855	C	G	ANKS1B	ENSP00000449629	p.A1039P	polymorphism	0.574474	deleterious	0.01	damaging	0.999	probably damaging	0.996	probably damaging	1.7	benign	0.999877	disease_causing	6.57202	2.48	TOLERATED	0.719562	damaging
13	100190099	C	G	TM9SF2	ENSP00000365567	p.A233G	polymorphism	0.684024	deleterious	0.04	damaging	0.012	benign	0.078	benign	3.19	pathogenic	1	disease_causing	5.81299	0.89	TOLERATED	0.511318	neutral
13	101101507	G	T	PCCA	ENSP00000365462	p.C616F	polymorphism	0.52128	neutral	0.04	damaging	0.001	benign	0.004	benign	1.39	benign	1	disease_causing	3.41541	-0.89	TOLERATED	0.514779	neutral
13	103514731	C	T	BIVM-ERCC5	ENSP00000347978	p.T411M	polymorphism	1.06e-07	neutral	0.11	benign	NA	NA	NA	NA	NA	NA	NA	NA	-0.746591	2.06	TOLERATED	0.530839	damaging
13	103515379	C	A	BIVM-ERCC5	ENSP00000347978	p.A627E	polymorphism	0.343707	neutral	0.03	damaging	NA	NA	NA	NA	NA	NA	NA	NA	2.30944	3.54	TOLERATED	0.447663	neutral
13	108959249	G	T	TNFSF13B	ENSP00000365048	p.G274V	polymorphism	0.876117	deleterious	0	damaging	1	probably damaging	1	probably damaging	1.87	benign	1	disease_causing	5.47133	1.44	TOLERATED	0.407594	neutral
13	109610107	T	G	MYO16	ENSP00000350160	p.V644G	polymorphism	0.02629	neutral	0.08	benign	0.005	benign	0.011	benign	1.205	benign	1e-06	polymorphism	0.246726	-2.22	DAMAGING	0.387692	neutral
13	111164315	C	T	COL4A2	ENSP00000353654	p.S1639L	polymorphism	0.861343	deleterious	0	damaging	0.993	probably damaging	0.987	probably damaging	2.595	pathogenic	1	disease_causing	3.76204	-2.11	DAMAGING	0.323712	neutral
13	113772772	G	A	F7	ENSP00000364731	p.R262Q	polymorphism	0.00712977	neutral	0.62	benign	0.049	benign	0.002	benign	0.475	benign	0	polymorphism	-0.35336	-2.38	DAMAGING	0.458008	neutral
13	114188394	A	T	TMCO3	ENSP00000389399	p.I460F	polymorphism	0.0170144	neutral	0.15	benign	0.011	benign	0.033	benign	1.845	benign	1e-05	polymorphism	1.86915	1.4	TOLERATED	0.596164	damaging
13	114322243	A	G	GRK1	ENSP00000334876	p.E181G	polymorphism	0.492313	neutral	0	damaging	1	probably damaging	0.999	probably damaging	NA	NA	0.999997	disease_causing	5.9398	4.05	TOLERATED	0.53808	damaging
13	20567666	G	C	ZMYM2	ENSP00000372327	p.D152H	polymorphism	0.720955	deleterious	0	damaging	0.731	possibly damaging	0.45	possibly damaging	1.65	benign	0.733961	disease_causing	4.85832	1.4	TOLERATED	0.364198	neutral
13	20763612	C	T	GJB2	ENSP00000372299	p.V37I	pathogenic	0.726257	deleterious	0.48	benign	1	probably damaging	0.996	probably damaging	2.135	pathogenic	1	disease_causing_automatic	0.981206	-5.46	DAMAGING	0.383536	neutral
13	24858324	G	A	SPATA13	ENSP00000398560	p.S114N	polymorphism	0.545722	neutral	0	damaging	0.763	possibly damaging	0.517	possibly damaging	2.425	pathogenic	0.997488	disease_causing	5.08172	NA	NA	0.437669	neutral
13	25265245	A	T	ATP12A	ENSP00000371372	p.I309F	polymorphism	0.459866	neutral	0.12	benign	0.881	possibly damaging	0.311	benign	2.185	pathogenic	1	disease_causing	2.38475	-2.39	DAMAGING	0.420812	neutral
13	25267027	T	G	ATP12A	ENSP00000371372	p.I457S	polymorphism	0.5	neutral	0.04	damaging	0.994	probably damaging	0.811	possibly damaging	0.725	benign	0.999983	disease_causing	6.24763	-3.84	DAMAGING	0.417699	neutral
13	25367362	C	A	RNF17	ENSP00000371346	p.A373E	polymorphism	0.268663	neutral	0.03	damaging	0.017	benign	0.002	benign	0.695	benign	0	polymorphism	2.09178	3.5	TOLERATED	0.381059	neutral
13	25367371	T	C	RNF17	ENSP00000371346	p.F376S	polymorphism	0.285042	neutral	0.19	benign	0.001	benign	0.001	benign	0.695	benign	0	polymorphism	1.56623	3.59	TOLERATED	0.406543	neutral
13	26155975	G	C	ATP8A2	ENSP00000371070	p.A636P	polymorphism	0.945397	deleterious	NA	NA	1	probably damaging	0.996	probably damaging	4.34	pathogenic	1	disease_causing	6.67714	NA	NA	0.347441	neutral
13	27829392	T	C	RPL21	ENSP00000471695	p.V48A	polymorphism	0.220474	neutral	0.03	damaging	0.628	possibly damaging	0.362	benign	3.72	pathogenic	0.999906	disease_causing	3.89608	-0.43	TOLERATED	0.386886	neutral
13	27829431	C	T	RPL21	ENSP00000471695	p.T61I	polymorphism	0.319613	deleterious	0.01	damaging	0.643	possibly damaging	0.565	possibly damaging	3.295	pathogenic	1	disease_causing	4.7842	-0.84	TOLERATED	0.256127	neutral
13	27829446	A	G	RPL21	ENSP00000471695	p.N66S	polymorphism	0.229984	neutral	0.09	benign	0.001	benign	0.009	benign	1.285	benign	1	disease_causing	2.02397	-0.51	TOLERATED	0.696429	damaging
13	27829455	A	C	RPL21	ENSP00000471695	p.Q69P	polymorphism	0.106344	neutral	0.17	benign	0.006	benign	0.042	benign	1.53	benign	1	disease_causing	4.34465	-0.06	TOLERATED	0.377935	neutral
13	27829470	T	C	RPL21	ENSP00000471695	p.I74T	polymorphism	0.319613	deleterious	0.03	damaging	0.056	benign	0.169	benign	2.475	pathogenic	0.999999	disease_causing	2.67806	-0.3	TOLERATED	0.368239	neutral
13	27829476	T	G	RPL21	ENSP00000471695	p.V76G	polymorphism	0.144997	neutral	0.03	damaging	0.041	benign	0.293	benign	3.92	pathogenic	1	disease_causing	6.09169	-0.41	TOLERATED	0.510269	neutral
13	27829482	A	T	RPL21	ENSP00000471695	p.K78I	polymorphism	0.449597	deleterious	0	damaging	0.15	benign	0.376	benign	3.035	pathogenic	1	disease_causing	6.51717	-0.29	TOLERATED	0.610952	damaging
13	27830353	G	A	RPL21	ENSP00000471695	p.R92H	polymorphism	0.227142	neutral	0.06	benign	0.008	benign	0.029	benign	2.32	pathogenic	1	disease_causing	3.66893	-0.16	TOLERATED	0.43139	neutral
13	27830371	A	T	RPL21	ENSP00000471695	p.H98L	polymorphism	0.286063	deleterious	0.02	damaging	0.03	benign	0.098	benign	2.64	pathogenic	1	disease_causing	4.61002	-0.06	TOLERATED	0.548035	damaging
13	28009086	T	C	GTF3A	ENSP00000370532	p.L263P	polymorphism	0.884195	deleterious	0	damaging	1	probably damaging	0.99	probably damaging	3.73	pathogenic	NA	NA	5.39103	-0.92	TOLERATED	0.705354	damaging
13	28494501	G	A	PDX1	ENSP00000370421	p.D76N	pathogenic	0.545935	neutral	0.01	damaging	0.48	possibly damaging	0.13	benign	2.175	pathogenic	0.999382	disease_causing	4.8297	-2.16	DAMAGING	0.466667	neutral
13	31205255	G	A	USPL1	ENSP00000255304	p.R171Q	polymorphism	0.00540517	neutral	1	benign	0.001	benign	0	benign	-2.015	benign	0	polymorphism	-1.08161	3.44	TOLERATED	0.401411	neutral
13	32352714	A	G	RXFP2	ENSP00000298386	p.N260S	polymorphism	0.137684	neutral	0.41	benign	0.002	benign	0.006	benign	0.595	benign	0.200173	polymorphism	1.29988	3.69	TOLERATED	0.53471	damaging
13	32852615	G	T	FRY	ENSP00000369600	p.C2800F	polymorphism	0.898686	deleterious	0	damaging	0.998	probably damaging	0.994	probably damaging	2.475	pathogenic	1	disease_causing	7.16282	1.68	TOLERATED	0.624878	damaging
13	32913360	A	G	BRCA2	ENSP00000369497	p.Q1623R	polymorphism	0.938605	deleterious	0	damaging	0.808	possibly damaging	0.154	benign	1.65	benign	0	polymorphism	3.2373	5.6	TOLERATED	0.500302	neutral
13	32913965	G	C	BRCA2	ENSP00000369497	p.A1825P	polymorphism	0.200874	neutral	0.04	damaging	0.006	benign	0.007	benign	0.69	benign	0	polymorphism	-0.992999	-0.55	TOLERATED	0.497525	neutral
13	33226071	T	A	PDS5B	ENSP00000313851	p.V80E	polymorphism	0.81413	deleterious	0	damaging	1	probably damaging	1	probably damaging	1.995	pathogenic	1	disease_causing	6.5463	-0.41	TOLERATED	0.368466	neutral
13	33590904	T	G	KL	ENSP00000369442	p.L109R	polymorphism	0.023315	neutral	0.22	benign	0.001	benign	0.002	benign	0	benign	0	polymorphism	-0.698749	1.86	TOLERATED	0.728518	damaging
13	33638292	A	G	KL	ENSP00000369442	p.Y1003C	polymorphism	0.743476	deleterious	0.01	damaging	1	probably damaging	0.987	probably damaging	1.935	pathogenic	0.999999	disease_causing	5.60709	1.95	TOLERATED	0.750124	damaging
13	39265800	C	A	FREM2	ENSP00000280481	p.T1440K	polymorphism	0.908698	deleterious	0	damaging	1	probably damaging	0.999	probably damaging	3.755	pathogenic	1	disease_causing	6.31961	0.96	TOLERATED	0.651981	damaging
13	39425892	T	G	FREM2	ENSP00000280481	p.V2271G	polymorphism	0.398703	neutral	0	damaging	0.143	benign	0.112	benign	2.415	pathogenic	0.999977	disease_causing	2.20792	1.45	TOLERATED	0.616491	damaging
13	39448670	T	C	FREM2	ENSP00000280481	p.V2743A	polymorphism	0.667887	deleterious	0	damaging	0.646	possibly damaging	0.414	benign	2.82	pathogenic	1	disease_causing	4.37803	1.59	TOLERATED	0.506384	neutral
13	39454680	A	G	FREM2	ENSP00000280481	p.H3089R	polymorphism	0.134545	neutral	0.27	benign	0	benign	0	benign	1.61	benign	0	polymorphism	-0.37303	2.3	TOLERATED	0.479455	neutral
13	41556183	G	C	ELF1	ENSP00000405580	p.A3G	polymorphism	0.268973	neutral	0.01	damaging	0.117	benign	0.207	benign	1.385	benign	0.783052	disease_causing	5.20671	0.78	TOLERATED	0.494125	neutral
13	41639406	G	T	WBP4	ENSP00000368801	p.R82I	polymorphism	0.728072	deleterious	0	damaging	1	probably damaging	0.998	probably damaging	1.04	benign	1	disease_causing	6.75669	NA	NA	0.466923	neutral
13	41948923	C	A	NAA16	ENSP00000368716	p.A782E	polymorphism	0.283044	neutral	0	damaging	NA	NA	NA	NA	2.395	pathogenic	1	disease_causing	7.29095	0.71	TOLERATED	0.419645	neutral
13	42740666	C	A	DGKH	ENSP00000337572	p.T325K	polymorphism	0.571375	neutral	0.12	benign	0.141	benign	0.108	benign	1.095	benign	1	disease_causing	5.83011	-1.16	TOLERATED	0.456486	neutral
13	42772626	G	T	DGKH	ENSP00000337572	p.G727V	polymorphism	0.598484	deleterious	0	damaging	0.931	possibly damaging	0.688	possibly damaging	2.215	pathogenic	1	disease_causing	5.57962	-1.26	TOLERATED	0.478489	neutral
13	42793424	A	G	DGKH	ENSP00000440823	p.E1091G	polymorphism	0.789782	deleterious	0	damaging	0.991	probably damaging	0.889	possibly damaging	2.565	pathogenic	1	disease_causing	6.81982	-1.76	DAMAGING	0.652778	damaging
13	42795514	A	G	DGKH	ENSP00000337572	p.E1186G	polymorphism	0.219336	neutral	0.17	benign	0.006	benign	0.042	benign	0.97	benign	0.99997	disease_causing	3.0695	-1.99	DAMAGING	0.455677	neutral
13	42875101	T	G	AKAP11	ENSP00000025301	p.V740G	polymorphism	0.0445962	neutral	0.11	benign	0.019	benign	0.015	benign	0	benign	0	polymorphism	-0.865173	2.5	TOLERATED	0.546856	damaging
13	42877744	C	A	AKAP11	ENSP00000025301	p.P1621Q	polymorphism	0.0419749	neutral	0.29	benign	0.311	benign	0.069	benign	0	benign	0	polymorphism	-0.532487	0.97	TOLERATED	0.465259	neutral
13	45857656	C	A	GTF2F2	ENSP00000340823	p.P237Q	polymorphism	0.825784	deleterious	0.02	damaging	1	probably damaging	0.982	probably damaging	2.78	pathogenic	1	disease_causing	6.90992	NA	NA	0.447133	neutral
13	46543321	C	G	ZC3H13	ENSP00000282007	p.A1120P	polymorphism	0.0389469	neutral	0.26	benign	0.434	benign	0.313	benign	0	benign	0	polymorphism	-1.82678	1.38	TOLERATED	0.546846	damaging
13	49705295	G	A	FNDC3A	ENSP00000420275	p.R92Q	polymorphism	0.535552	deleterious	0.08	benign	0.999	probably damaging	0.954	probably damaging	1.755	benign	0.999999	disease_causing	7.02013	0.79	TOLERATED	0.547544	damaging
13	49772650	C	A	FNDC3A	ENSP00000417257	p.P976Q	polymorphism	0.198157	neutral	0.05	benign	0.005	benign	0.021	benign	0	benign	0.998826	disease_causing	3.36034	-0.88	TOLERATED	0.450271	neutral
13	51517523	A	G	RNASEH2B	ENSP00000389877	p.E168G	polymorphism	0.0364049	neutral	0.3	benign	0.017	benign	0.016	benign	-0.145	benign	0.186125	polymorphism	1.71689	-4	DAMAGING	0.371141	neutral
13	52439732	G	A	CCDC70	ENSP00000242819	p.R73Q	polymorphism	0.143876	neutral	0.3	benign	0.048	benign	0.005	benign	1.735	benign	0	polymorphism	0.884994	2	TOLERATED	0.407613	neutral
13	52518300	G	A	ATP7B	ENSP00000242839	p.A1063V	pathogenic	0.709031	deleterious	0	damaging	1	probably damaging	1	probably damaging	0.845	benign	0.999671	disease_causing	7.31804	-3.94	DAMAGING	0.455229	neutral
13	73428200	T	C	PIBF1	ENSP00000317144	p.L410P	polymorphism	0.771477	deleterious	0	damaging	0.999	probably damaging	0.998	probably damaging	2.33	pathogenic	1	disease_causing	5.95647	1.22	TOLERATED	0.40225	neutral
13	78492540	C	T	EDNRB	ENSP00000335311	p.G57S	pathogenic	0.105035	neutral	0.11	benign	0.004	benign	0.005	benign	1.7	benign	0	polymorphism	0.861436	1.11	TOLERATED	0.473025	neutral
13	88329253	G	T	SLITRK5	ENSP00000366283	p.S537I	polymorphism	0.823414	deleterious	0	damaging	0.988	probably damaging	0.916	probably damaging	1.915	pathogenic	0.993218	disease_causing	5.39753	0.27	TOLERATED	0.555607	damaging
13	95735504	G	C	ABCC4	ENSP00000366084	p.A859G	polymorphism	0.521232	neutral	0.01	damaging	0.045	benign	0.049	benign	2.255	pathogenic	0.009971	polymorphism	2.09631	-2.58	DAMAGING	0.459866	neutral
13	98642472	C	T	IPO5	ENSP00000261574	p.P205L	polymorphism	0.5	neutral	0.16	benign	0.608	possibly damaging	0.179	benign	1.74	benign	1	disease_causing	5.66228	-0.58	TOLERATED	0.407572	neutral
14	100728770	T	G	YY1	ENSP00000262238	p.L270R	polymorphism	0.879969	deleterious	0.02	damaging	0.995	probably damaging	0.955	probably damaging	2.545	pathogenic	1	disease_causing	6.53855	2.48	TOLERATED	0.627464	damaging
14	101200704	C	T	DLK1	ENSP00000340292	p.P208L	polymorphism	0.56714	deleterious	0.02	damaging	0.967	probably damaging	0.229	benign	1.845	benign	1.5e-05	polymorphism	2.00594	-2.28	DAMAGING	0.49673	neutral
14	102446133	A	G	DYNC1H1	ENSP00000348965	p.N199S	polymorphism	0.874985	deleterious	0.01	damaging	0.985	probably damaging	0.831	possibly damaging	2.64	pathogenic	1	disease_causing	5.08143	1.5	TOLERATED	0.29283	neutral
14	102466468	A	G	DYNC1H1	ENSP00000348965	p.E1316G	polymorphism	0.429488	neutral	0.08	benign	0.323	benign	0.079	benign	2.2	pathogenic	1	disease_causing	3.90829	0.49	TOLERATED	0.359858	neutral
14	102468965	T	G	DYNC1H1	ENSP00000348965	p.V1545G	polymorphism	0.926571	deleterious	0	damaging	1	probably damaging	1	probably damaging	3.925	pathogenic	1	disease_causing	6.3394	-0.05	TOLERATED	0.702284	damaging
14	102474579	A	C	DYNC1H1	ENSP00000348965	p.N1961T	polymorphism	0.928553	deleterious	0	damaging	1	probably damaging	1	probably damaging	3.815	pathogenic	1	disease_causing	6.73833	0.89	TOLERATED	0.446379	neutral
14	102496216	G	C	DYNC1H1	ENSP00000348965	p.A3235P	polymorphism	0.764062	deleterious	0.15	benign	0.993	probably damaging	0.876	possibly damaging	2.43	pathogenic	1	disease_causing	5.76521	-0.88	TOLERATED	0.483503	neutral
14	102505470	T	G	DYNC1H1	ENSP00000348965	p.V3780G	polymorphism	0.836769	deleterious	0	damaging	0.999	probably damaging	0.977	probably damaging	3.77	pathogenic	1	disease_causing	6.5287	0.01	TOLERATED	0.467308	neutral
14	102568258	T	C	HSP90AA1	ENSP00000335153	p.Q107R	polymorphism	0.0672199	neutral	0	damaging	0	benign	0	benign	0.345	benign	0	polymorphism	-1.23576	2.96	TOLERATED	0.576389	damaging
14	104143754	C	A	KLC1	ENSP00000374394	p.P461Q	polymorphism	0.578292	deleterious	0	damaging	1	probably damaging	0.999	probably damaging	2.69	pathogenic	1	disease_causing	5.65168	-0.61	TOLERATED	0.490079	neutral
14	104429425	C	T	TDRD9	ENSP00000387303	p.P111L	polymorphism	0.420043	neutral	0.03	damaging	0	benign	0.001	benign	0.345	benign	2e-06	polymorphism	1.25881	3.93	TOLERATED	0.44108	neutral
14	104470617	T	G	TDRD9	ENSP00000387303	p.V509G	polymorphism	0.387214	neutral	0	damaging	0.973	probably damaging	0.864	possibly damaging	2.27	pathogenic	0.979167	disease_causing	5.14693	4.21	TOLERATED	0.4825	neutral
14	104472995	C	T	TDRD9	ENSP00000387303	p.S631F	polymorphism	0.471404	deleterious	0	damaging	1	probably damaging	0.996	probably damaging	3.835	pathogenic	1	disease_causing	6.7245	1.24	TOLERATED	0.50534	neutral
14	104492070	A	T	TDRD9	ENSP00000387303	p.Y963F	polymorphism	0.250181	neutral	0.11	benign	0.811	possibly damaging	0.705	possibly damaging	1.375	benign	1	disease_causing	3.83631	2.97	TOLERATED	0.464289	neutral
14	105960188	G	A	C14orf80	ENSP00000376307	p.R201H	polymorphism	0.0684092	neutral	0.03	damaging	0.025	benign	0.007	benign	1.1	benign	0	polymorphism	0.247905	NA	NA	0.469328	neutral
14	105965198	G	A	C14orf80	ENSP00000376307	p.R399Q	polymorphism	0.0089744	neutral	0.8	benign	0	benign	0.001	benign	-0.625	benign	0	polymorphism	0.251317	NA	NA	0.418018	neutral
14	20344578	T	C	OR4K2	ENSP00000298642	p.V51A	polymorphism	0.0861562	neutral	0.49	benign	0	benign	0.001	benign	-0.455	benign	0	polymorphism	-2.66432	4.13	TOLERATED	0.391264	neutral
14	20845770	T	C	TEP1	ENSP00000262715	p.K1955R	polymorphism	0.00356624	neutral	0.52	benign	0	benign	0	benign	-0.78	benign	9e-06	polymorphism	-0.70444	0.68	TOLERATED	0.53989	damaging
14	20859780	C	T	TEP1	ENSP00000262715	p.C692Y	polymorphism	0.185303	neutral	0.03	damaging	0.001	benign	0.001	benign	1.935	pathogenic	0	polymorphism	2.03376	0.65	TOLERATED	0.416132	neutral
14	20872001	C	T	TEP1	ENSP00000262715	p.A359T	polymorphism	0.294817	neutral	0.04	damaging	0.92	possibly damaging	0.401	benign	1.4	benign	0.586017	disease_causing	5.14863	2.6	TOLERATED	0.716373	damaging
14	21167660	G	C	RNASE4	ENSP00000452245	p.E44Q	polymorphism	0.576487	deleterious	0.38	benign	0	benign	0.004	benign	0.625	benign	0	polymorphism	-0.281915	0.94	TOLERATED	0.464943	neutral
14	21469605	C	G	SLC39A2	ENSP00000298681	p.A266G	polymorphism	0.688979	deleterious	0.03	damaging	0.999	probably damaging	0.979	probably damaging	1.355	benign	1	disease_causing	6.30385	0.12	TOLERATED	0.674938	damaging
14	21555238	C	A	ARHGEF40	ENSP00000298693	p.T1406K	polymorphism	0.700276	deleterious	0	damaging	NA	NA	NA	NA	1.795	benign	0.99397	disease_causing	6.87077	4.34	TOLERATED	0.604108	damaging
14	21971392	T	G	METTL3	ENSP00000437692	p.H216P	polymorphism	0.117362	neutral	0.14	benign	0.138	benign	0.065	benign	0	benign	0.975494	disease_causing	1.58285	1.5	TOLERATED	0.48479	neutral
14	23299410	C	G	MRPL52	ENSP00000347277	p.A35G	polymorphism	0.71823	deleterious	0	damaging	0.98	probably damaging	0.718	possibly damaging	1.905	pathogenic	0.896825	disease_causing	5.05575	1.81	TOLERATED	0.337798	neutral
14	23586889	A	G	CEBPE	ENSP00000206513	p.V218A	pathogenic	0.776129	deleterious	0	damaging	0.999	probably damaging	0.995	probably damaging	1.66	benign	0.999999	disease_causing	5.79047	1.02	TOLERATED	0.435958	neutral
14	23856793	C	A	MYH6	ENSP00000348634	p.R1532L	polymorphism	0.829979	deleterious	0.02	damaging	1	probably damaging	1	probably damaging	1.87	benign	0.999882	disease_causing	7.25659	-1.5	DAMAGING	0.674811	damaging
14	24026154	A	G	THTPA	ENSP00000288014	p.E63G	polymorphism	0.844828	deleterious	0	damaging	1	probably damaging	1	probably damaging	2.71	pathogenic	1	disease_causing	6.69965	0.78	TOLERATED	0.685361	damaging
14	24878001	T	C	NYNRIN	ENSP00000371994	p.F334S	polymorphism	0.396215	neutral	0	damaging	NA	NA	NA	NA	0.55	benign	0	polymorphism	0.291125	2.62	TOLERATED	0.582126	damaging
14	24901171	T	C	KHNYN	ENSP00000450799	p.L235P	polymorphism	0.217764	neutral	0.03	damaging	NA	NA	NA	NA	0.805	benign	4e-06	polymorphism	-0.376664	1.84	TOLERATED	0.735878	damaging
14	31084740	T	G	G2E3	ENSP00000206595	p.V620G	polymorphism	0.537464	deleterious	0	damaging	0.879	possibly damaging	0.583	possibly damaging	2.125	pathogenic	0.998347	disease_causing	5.23659	0.08	TOLERATED	0.517319	neutral
14	31112582	A	C	SCFD1	ENSP00000390783	p.D195A	polymorphism	0.774537	deleterious	0	damaging	0.933	possibly damaging	0.943	probably damaging	2.535	pathogenic	1	disease_causing	6.04864	-1.13	TOLERATED	0.446185	neutral
14	31354678	T	G	COCH	ENSP00000379862	p.V271G	polymorphism	0.876195	deleterious	0	damaging	0.999	probably damaging	0.998	probably damaging	3.16	pathogenic	1	disease_causing	5.67398	-2.13	DAMAGING	0.645484	damaging
14	32030722	G	T	NUBPL	ENSP00000281081	p.G26V	polymorphism	0.598841	deleterious	0.11	benign	0.041	benign	0.034	benign	0.345	benign	0	polymorphism	0.43268	2.28	TOLERATED	0.470739	neutral
14	39565124	G	A	SEC23A	ENSP00000445393	p.R67C	polymorphism	0.88589	deleterious	0	damaging	0.999	probably damaging	0.954	probably damaging	3.425	pathogenic	1	disease_causing	6.89775	-1.48	TOLERATED	0.582341	damaging
14	39722445	T	A	MIA2	ENSP00000280082	p.Y653N	polymorphism	0.123459	neutral	0	damaging	0.825	possibly damaging	0.463	possibly damaging	NA	NA	0	polymorphism	2.70817	0.81	TOLERATED	0.450521	neutral
14	39790149	C	G	CTAGE5	ENSP00000473943	p.P521A	polymorphism	0.585316	deleterious	0.01	damaging	0.936	possibly damaging	0.792	possibly damaging	2.985	pathogenic	0.999875	disease_causing	3.18797	NA	NA	0.489694	neutral
14	42356163	C	A	LRFN5	ENSP00000451067	p.T112N	polymorphism	0.412216	neutral	0.03	damaging	0.106	benign	0.128	benign	0.53	benign	1	disease_causing	2.18459	-2.95	DAMAGING	0.493133	neutral
14	44975760	T	C	FSCB	ENSP00000344579	p.N144S	polymorphism	0.047523	neutral	0.4	benign	0.25	benign	0.107	benign	0.805	benign	0	polymorphism	-1.64419	2.09	TOLERATED	0.350786	neutral
14	45372454	T	G	C14orf28	ENSP00000326846	p.V190G	polymorphism	0.256498	neutral	0	damaging	0.007	benign	0.034	benign	0.55	benign	1	disease_causing	3.64478	1.46	TOLERATED	0.356774	neutral
14	45403373	C	T	KLHL28	ENSP00000379434	p.V430I	polymorphism	0.72741	deleterious	0.04	damaging	0.99	probably damaging	0.799	possibly damaging	2.505	pathogenic	1	disease_causing	5.89847	-1.65	DAMAGING	0.400834	neutral
14	45403459	T	G	KLHL28	ENSP00000379434	p.Q401P	polymorphism	0.694078	deleterious	0.01	damaging	0.106	benign	0.089	benign	0.095	benign	0.999976	disease_causing	3.01459	-1.09	TOLERATED	0.325668	neutral
14	45432010	T	C	FAM179B	ENSP00000354917	p.F129S	polymorphism	0.611653	deleterious	0	damaging	0.992	probably damaging	0.981	probably damaging	0.695	benign	0.297537	polymorphism	4.76938	0.42	TOLERATED	0.443782	neutral
14	45432628	T	G	FAM179B	ENSP00000354917	p.L335R	polymorphism	0.153912	neutral	0.08	benign	0.145	benign	0.133	benign	0.345	benign	0.001231	polymorphism	0.737439	0.69	TOLERATED	0.470363	neutral
14	45618044	T	G	FANCM	ENSP00000267430	p.V255G	polymorphism	0.253769	neutral	0	damaging	0.998	probably damaging	0.983	probably damaging	3.22	pathogenic	1	disease_causing	5.95092	3.53	TOLERATED	0.313906	neutral
14	50081186	A	T	LRR1	ENSP00000298288	p.Y406F	polymorphism	0.281055	neutral	0.26	benign	NA	NA	NA	NA	1.15	benign	0.97611	disease_causing	1.84881	1.13	TOLERATED	0.378024	neutral
14	50117066	A	G	POLE2	ENSP00000451621	p.Y472H	polymorphism	0.889176	deleterious	0	damaging	1	probably damaging	1	probably damaging	2.565	pathogenic	1	disease_causing	6.24834	1.48	TOLERATED	0.399655	neutral
14	50655357	G	C	SOS2	ENSP00000216373	p.P191R	polymorphism	0.426042	neutral	0	damaging	0.356	benign	0.174	benign	0.975	benign	0.999999	disease_causing	3.79697	-1.36	TOLERATED	0.791513	damaging
14	51081182	C	A	ATL1	ENSP00000351155	p.P272H	polymorphism	0.772767	deleterious	0	damaging	1	probably damaging	1	probably damaging	3.46	pathogenic	1	disease_causing	4.4492	-2.31	DAMAGING	0.341983	neutral
14	51390736	T	C	PYGL	ENSP00000431657	p.Y204C	polymorphism	0.590691	neutral	0.03	damaging	1	probably damaging	0.992	probably damaging	3.075	pathogenic	1	disease_causing	4.98092	-3.31	DAMAGING	0.417016	neutral
14	52156595	A	C	FRMD6	ENSP00000452122	p.D14A	polymorphism	0.553116	deleterious	0.02	damaging	0.842	possibly damaging	0.652	possibly damaging	0.805	benign	1	disease_causing	4.76216	NA	NA	0.40798	neutral
14	52781934	T	C	PTGER2	ENSP00000245457	p.I223T	polymorphism	0.35425	neutral	0.17	benign	0.053	benign	0.082	benign	1.75	benign	0.002153	polymorphism	1.316	1.2	TOLERATED	0.243551	neutral
14	52781943	A	C	PTGER2	ENSP00000245457	p.H226P	polymorphism	0.60747	deleterious	0.01	damaging	0.813	possibly damaging	0.657	possibly damaging	2.475	pathogenic	0.971903	disease_causing	4.59499	1.34	TOLERATED	0.422636	neutral
14	53099020	C	T	GPR137C	ENSP00000315106	p.S287L	polymorphism	0.818663	deleterious	0	damaging	1	probably damaging	0.997	probably damaging	2.07	pathogenic	1	disease_causing	7.00189	0.11	TOLERATED	0.345853	neutral
14	55817995	A	C	FBXO34	ENSP00000313159	p.Q296P	polymorphism	0.309612	neutral	0.02	damaging	0.001	benign	0.003	benign	1.79	benign	0.692058	disease_causing	1.70209	0.87	TOLERATED	0.412626	neutral
14	56118639	A	G	KTN1	ENSP00000388807	p.Q866R	polymorphism	0.757934	deleterious	0.24	benign	0.986	probably damaging	0.883	possibly damaging	1.67	benign	0.991114	disease_causing	4.25417	1.35	TOLERATED	0.635913	damaging
14	57710963	C	G	EXOC5	ENSP00000389934	p.E129Q	polymorphism	0.276521	neutral	0.01	damaging	0.053	benign	0.053	benign	1.995	pathogenic	1	disease_causing	4.09541	0.83	TOLERATED	0.43557	neutral
14	57746932	T	A	MUDENG	ENSP00000261558	p.M247K	polymorphism	0.353248	neutral	0.01	damaging	0.082	benign	0.05	benign	1.5	benign	NA	NA	4.52567	1.95	TOLERATED	0.528114	damaging
14	58831470	A	T	ARID4A	ENSP00000397368	p.D888V	polymorphism	0.487162	neutral	0.2	benign	0.671	possibly damaging	0.203	benign	1.39	benign	0.999635	disease_causing	2.12533	2.51	TOLERATED	0.527102	damaging
14	58874104	G	A	TOMM20L	ENSP00000354204	p.R108Q	polymorphism	0.00692048	neutral	1	benign	0	benign	0	benign	-2.28	benign	1e-06	polymorphism	-0.349954	1.05	TOLERATED	0.698338	damaging
14	58934570	T	A	KIAA0586	ENSP00000346359	p.V715E	polymorphism	0.592312	deleterious	0	damaging	0.993	probably damaging	0.885	possibly damaging	1.935	pathogenic	0	polymorphism	5.95884	NA	NA	0.582034	damaging
14	59112176	C	G	DACT1	ENSP00000337439	p.Q279E	polymorphism	0.805929	deleterious	0	damaging	0.997	probably damaging	0.991	probably damaging	2.24	pathogenic	1	disease_causing	5.22297	0.52	TOLERATED	0.596046	damaging
14	59112699	C	A	DACT1	ENSP00000337439	p.P453Q	polymorphism	0.567737	deleterious	0	damaging	0.997	probably damaging	0.949	probably damaging	1.95	pathogenic	0.001249	polymorphism	2.45307	0.88	TOLERATED	0.493202	neutral
14	60749549	T	G	PPM1A	ENSP00000431453	p.V43G	polymorphism	0.753951	deleterious	0.15	benign	0.098	benign	0.169	benign	2.79	pathogenic	1	disease_causing	2.35821	2.88	TOLERATED	0.7372	damaging
14	60976649	A	C	SIX6	ENSP00000328596	p.N178T	polymorphism	0.916672	deleterious	0.02	damaging	0.828	possibly damaging	0.654	possibly damaging	4.86	pathogenic	1	disease_causing	5.48601	-5.81	DAMAGING	0.562134	damaging
14	62207653	G	C	HIF1A	ENSP00000323326	p.A614P	polymorphism	0.0676376	neutral	0.06	benign	0.012	benign	0.004	benign	0	benign	0	polymorphism	1.36737	0.68	TOLERATED	0.596611	damaging
14	62547586	G	A	SYT16	ENSP00000394700	p.G343E	polymorphism	0.296121	neutral	0.29	benign	0.015	benign	0.011	benign	1.5	benign	0	polymorphism	0.356479	3.72	TOLERATED	0.804831	damaging
14	64457747	C	G	SYNE2	ENSP00000341781	p.Q854E	polymorphism	0.306721	neutral	0.02	damaging	0.873	possibly damaging	0.164	benign	1.5	benign	0.220256	polymorphism	2.23547	0.91	TOLERATED	0.580841	damaging
14	64516351	C	A	SYNE2	ENSP00000341781	p.A2467E	polymorphism	0.182977	neutral	0.16	benign	0.103	benign	0.046	benign	0.895	benign	0.03582	polymorphism	5.55136	0.84	TOLERATED	0.416814	neutral
14	64564848	A	G	SYNE2	ENSP00000350719	p.D4097G	polymorphism	0.225371	neutral	0.01	damaging	0.002	benign	0.003	benign	0.345	benign	0.03105	polymorphism	1.50501	0.64	TOLERATED	0.567042	damaging
14	64574312	A	G	SYNE2	ENSP00000350719	p.N4199S	polymorphism	0.00799456	neutral	0.41	benign	0	benign	0.001	benign	-0.145	benign	0	polymorphism	-2.05491	0.9	TOLERATED	0.331815	neutral
14	64879221	C	A	MTHFD1	ENSP00000450560	p.P73Q	polymorphism	0.851884	deleterious	0	damaging	0.909	possibly damaging	0.895	possibly damaging	3.475	pathogenic	1	disease_causing	5.29703	2.61	TOLERATED	0.425682	neutral
14	64935726	C	T	AKAP5	ENSP00000315615	p.S205F	polymorphism	0.256507	neutral	0	damaging	0.995	probably damaging	0.819	possibly damaging	1.735	benign	0.905491	disease_causing	5.80848	1.46	TOLERATED	0.441558	neutral
14	64990138	G	T	ZBTB1	ENSP00000451000	p.C639F	polymorphism	0.207921	neutral	0	damaging	0.594	possibly damaging	0.203	benign	3.275	pathogenic	1	disease_causing	3.85583	0.34	TOLERATED	0.530706	damaging
14	65253204	C	G	SPTB	ENSP00000374372	p.R1164P	polymorphism	0.82198	deleterious	0	damaging	1	probably damaging	1	probably damaging	2.675	pathogenic	1	disease_causing	7.17137	NA	NA	0.471572	neutral
14	67635668	T	G	GPHN	ENSP00000417901	p.V665G	polymorphism	0.75433	deleterious	0	damaging	0.875	possibly damaging	0.864	possibly damaging	0.935	benign	1	disease_causing	6.33577	-1.02	TOLERATED	0.486224	neutral
14	67675145	C	T	FAM71D	ENSP00000431905	p.A380V	polymorphism	0.0192569	neutral	0.22	benign	0.728	possibly damaging	0.122	benign	0.805	benign	NA	NA	0.051469	2.7	TOLERATED	0.470835	neutral
14	67768822	G	A	MPP5	ENSP00000261681	p.R263H	polymorphism	0.481746	neutral	0.08	benign	0.847	possibly damaging	0.686	possibly damaging	0.28	benign	0.999979	disease_causing	6.01861	1.63	TOLERATED	0.530162	damaging
14	67849255	T	G	EIF2S1	ENSP00000256383	p.V257G	polymorphism	0.437236	neutral	0.16	benign	0	benign	0.002	benign	1.32	benign	1	disease_causing	2.82854	NA	NA	0.403047	neutral
14	67849257	A	T	EIF2S1	ENSP00000256383	p.I258F	polymorphism	0.834708	deleterious	0	damaging	0.997	probably damaging	0.985	probably damaging	2.845	pathogenic	1	disease_causing	6.51508	NA	NA	0.399846	neutral
14	68044060	G	C	PLEKHH1	ENSP00000330278	p.D835H	polymorphism	0.342869	neutral	0	damaging	0.283	benign	0.326	benign	0.805	benign	0.999993	disease_causing	3.71523	-0.67	TOLERATED	0.389884	neutral
14	68086777	T	G	ARG2	ENSP00000261783	p.V28G	polymorphism	0.884833	deleterious	0	damaging	0.996	probably damaging	0.984	probably damaging	3.31	pathogenic	1	disease_causing	4.56996	-2.17	DAMAGING	0.411482	neutral
14	68301897	G	T	RAD51B	ENSP00000419471	p.C100F	polymorphism	0.711851	deleterious	0.02	damaging	NA	NA	NA	NA	1.19	benign	0.998515	disease_causing	2.96306	1.12	TOLERATED	0.346358	neutral
14	69866171	A	T	SLC39A9	ENSP00000468864	p.N29Y	polymorphism	0.757369	deleterious	0.01	damaging	0.975	probably damaging	0.766	possibly damaging	2.395	pathogenic	1	disease_causing	5.86972	-0.15	TOLERATED	0.268968	neutral
14	71575729	A	G	PCNX	ENSP00000304192	p.H2237R	polymorphism	0.199699	neutral	0.13	benign	0	benign	0	benign	-0.46	benign	0.964567	disease_causing	-1.29036	3.48	TOLERATED	0.343029	neutral
14	72054629	G	C	SIPA1L1	ENSP00000452080	p.A14P	polymorphism	0.429829	neutral	0.25	benign	0.232	benign	0.064	benign	1.1	benign	0.984626	disease_causing	2.16347	NA	NA	0.346266	neutral
14	72055974	T	G	SIPA1L1	ENSP00000450832	p.V462G	polymorphism	0.885035	deleterious	0	damaging	0.998	probably damaging	0.987	probably damaging	2.85	pathogenic	1	disease_causing	5.11498	-1.83	DAMAGING	0.421477	neutral
14	72085522	T	G	SIPA1L1	ENSP00000450832	p.V516G	polymorphism	0.836164	deleterious	0	damaging	0.998	probably damaging	0.987	probably damaging	2.69	pathogenic	1	disease_causing	4.19208	-1.58	DAMAGING	0.612103	damaging
14	72128103	C	A	SIPA1L1	ENSP00000450832	p.P725Q	polymorphism	0.874544	deleterious	0	damaging	1	probably damaging	0.999	probably damaging	3.31	pathogenic	1	disease_causing	6.73031	-3.48	DAMAGING	0.671204	damaging
14	73409719	G	A	DCAF4	ENSP00000351147	p.R150H	polymorphism	0.297685	neutral	0.11	benign	0.028	benign	0.01	benign	2.045	pathogenic	0.813878	disease_causing	3.77571	0.41	TOLERATED	0.302839	neutral
14	73422265	A	G	DCAF4	ENSP00000351147	p.E347G	polymorphism	0.803145	deleterious	0	damaging	1	probably damaging	0.999	probably damaging	2.16	pathogenic	0.999995	disease_causing	7.01466	1.73	TOLERATED	0.352514	neutral
14	73425479	T	G	DCAF4	ENSP00000351147	p.V485G	polymorphism	0.814034	deleterious	0	damaging	1	probably damaging	0.987	probably damaging	2.39	pathogenic	1	disease_causing	4.47172	0.35	TOLERATED	0.651604	damaging
14	73659443	C	G	PSEN1	ENSP00000452242	p.H214D	pathogenic	0.904823	deleterious	0	damaging	1	probably damaging	0.999	probably damaging	3.41	pathogenic	1	disease_causing	6.43092	-6.44	DAMAGING	0.505206	neutral
14	73659546	T	G	PSEN1	ENSP00000452242	p.L248R	pathogenic	0.869106	deleterious	0.01	damaging	1	probably damaging	0.992	probably damaging	2.215	pathogenic	1	disease_causing	6.10989	-6.24	DAMAGING	0.663854	damaging
14	73664802	G	A	PSEN1	ENSP00000452242	p.R278K	pathogenic	0.830234	deleterious	0	damaging	0.998	probably damaging	0.995	probably damaging	3.105	pathogenic	1	disease_causing	6.57847	-6.32	DAMAGING	0.334259	neutral
14	73678614	T	G	PSEN1	ENSP00000326366	p.S365A	pathogenic	0.220738	neutral	0.7	benign	0	benign	0.046	benign	0.64	benign	0.604078	disease_causing	-0.186729	-6.03	DAMAGING	0.344399	neutral
14	74086020	T	C	ACOT6	ENSP00000451464	p.I34T	polymorphism	0.83533	deleterious	0	damaging	1	probably damaging	0.999	probably damaging	2.905	pathogenic	0.999997	disease_causing	5.26343	0.93	TOLERATED	0.507677	neutral
14	74206179	T	A	C14orf43	ENSP00000377634	p.Y178F	polymorphism	0.119759	neutral	0	damaging	0.007	benign	0.007	benign	0.895	benign	NA	NA	2.63184	1.51	TOLERATED	0.412722	neutral
14	75746668	T	G	FOS	ENSP00000450519	p.V77G	polymorphism	0.779347	deleterious	0	damaging	0.999	probably damaging	0.996	probably damaging	2.58	pathogenic	1	disease_causing	5.1729	0.25	TOLERATED	0.385384	neutral
14	75936009	A	G	JDP2	ENSP00000415558	p.E108G	polymorphism	0.786358	deleterious	0.01	damaging	0.999	probably damaging	0.998	probably damaging	2.39	pathogenic	0.999996	disease_causing	7.07427	-1.46	TOLERATED	0.512927	neutral
14	75989077	C	G	BATF	ENSP00000450486	p.P18A	polymorphism	0.259296	neutral	0.6	benign	0.243	benign	0.066	benign	1.445	benign	0.999931	disease_causing	1.27958	NA	NA	0.691552	damaging
14	76045743	G	T	FLVCR2	ENSP00000238667	p.W143L	polymorphism	0.827187	deleterious	0	damaging	0.443	benign	0.395	benign	3.16	pathogenic	1	disease_causing	6.44359	0.35	TOLERATED	0.371553	neutral
14	77699828	T	C	TMEM63C	ENSP00000298351	p.V176A	polymorphism	0.0776895	neutral	1	benign	0.007	benign	0.017	benign	0.63	benign	0.982419	disease_causing	0.334265	1.12	TOLERATED	0.49539	neutral
14	77723023	A	C	TMEM63C	ENSP00000298351	p.Q792P	polymorphism	0.170658	neutral	0.05	benign	0.586	possibly damaging	0.125	benign	1.59	benign	0.005929	polymorphism	2.27645	2.17	TOLERATED	0.453928	neutral
14	77746380	T	C	POMT2	ENSP00000261534	p.Y590C	pathogenic	0.999609	deleterious	0	damaging	1	probably damaging	1	probably damaging	3.305	pathogenic	1	disease_causing	6.5052	-3.7	DAMAGING	0.449815	neutral
14	77762559	A	G	POMT2	ENSP00000261534	p.L355P	pathogenic	0.997344	deleterious	0	damaging	1	probably damaging	1	probably damaging	3.75	pathogenic	1	disease_causing	5.58406	-4.09	DAMAGING	0.503823	neutral
14	77778338	T	C	POMT2	ENSP00000261534	p.Y96C	pathogenic	0.999736	deleterious	0	damaging	1	probably damaging	1	probably damaging	4.015	pathogenic	1	disease_causing	5.93751	-3.9	DAMAGING	0.82027	damaging
14	77951117	G	C	ISM2	ENSP00000420452	p.P96R	polymorphism	0.340252	neutral	0	damaging	0.838	possibly damaging	0.154	benign	1.525	benign	0	polymorphism	0.204847	1.3	TOLERATED	0.450551	neutral
14	79175879	A	C	NRXN3	ENSP00000338349	p.D141A	polymorphism	0.723609	deleterious	0.01	damaging	0.711	possibly damaging	0.448	possibly damaging	2.82	pathogenic	1	disease_causing	5.16193	-1.48	TOLERATED	0.651856	damaging
14	88401179	G	C	GALC	ENSP00000261304	p.T652R	pathogenic	0.0289268	neutral	0.48	benign	0.011	benign	0.012	benign	0.785	benign	0	polymorphism	0.630576	-3.07	DAMAGING	0.502771	neutral
14	88893018	G	A	SPATA7	ENSP00000377176	p.R272Q	polymorphism	0.0567803	neutral	0.11	benign	0.196	benign	0.024	benign	1.79	benign	0	polymorphism	0.989052	2.27	TOLERATED	0.458829	neutral
14	89038424	C	G	ZC3H14	ENSP00000450474	p.P96A	polymorphism	0.104627	neutral	0.02	damaging	0.044	benign	0.04	benign	1.905	pathogenic	0.000951	polymorphism	-0.309609	NA	NA	0.425556	neutral
14	89063102	C	T	ZC3H14	ENSP00000251038	p.S435F	polymorphism	0.698214	deleterious	0	damaging	1	probably damaging	0.999	probably damaging	1.995	pathogenic	0.819318	disease_causing	5.21572	NA	NA	0.83879	damaging
14	89629222	A	G	FOXN3	ENSP00000261302	p.Y337H	polymorphism	0.911134	deleterious	0	damaging	0.651	possibly damaging	0.126	benign	2.045	pathogenic	1	disease_causing	5.25896	-0.07	TOLERATED	0.416624	neutral
14	89647052	C	G	FOXN3	ENSP00000261302	p.A304P	polymorphism	0.739938	deleterious	0.01	damaging	0.951	possibly damaging	0.47	possibly damaging	1.59	benign	0.999984	disease_causing	3.55193	-3.64	DAMAGING	0.619956	damaging
14	92622954	C	A	CPSF2	ENSP00000298875	p.T525K	polymorphism	0.164264	neutral	0.37	benign	0.003	benign	0.004	benign	0.895	benign	0	polymorphism	0.517795	0.94	TOLERATED	0.861679	damaging
14	93118077	G	A	RIN3	ENSP00000216487	p.G228E	polymorphism	0.769446	deleterious	0.02	damaging	1	probably damaging	0.989	probably damaging	2.045	pathogenic	0.999944	disease_causing	3.97574	1.96	TOLERATED	0.336078	neutral
14	93275714	G	A	GOLGA5	ENSP00000163416	p.R281Q	polymorphism	0.723813	deleterious	0	damaging	0.999	probably damaging	0.944	probably damaging	2.175	pathogenic	1	disease_causing	7.37175	0.88	TOLERATED	0.555263	damaging
14	93277918	A	G	GOLGA5	ENSP00000163416	p.N380S	polymorphism	0.0204519	neutral	0.64	benign	0.009	benign	0.012	benign	-0.49	benign	0.000678	polymorphism	-0.33771	1.19	TOLERATED	0.627876	damaging
14	93396098	G	A	CHGA	ENSP00000334023	p.S98N	polymorphism	0.736745	deleterious	0	damaging	0.986	probably damaging	0.922	probably damaging	2.215	pathogenic	0.811309	disease_causing	2.14879	3.24	TOLERATED	0.509451	neutral
14	93398982	A	G	CHGA	ENSP00000216492	p.E359G	polymorphism	0.520209	neutral	0	damaging	0.922	possibly damaging	0.481	possibly damaging	2.125	pathogenic	0.999607	disease_causing	3.7544	4.15	TOLERATED	0.476898	neutral
14	94046523	T	C	UNC79	ENSP00000450868	p.M821T	polymorphism	0.325404	neutral	0.32	benign	NA	NA	NA	NA	NA	NA	0.999934	disease_causing	1.08054	2.35	TOLERATED	0.432133	neutral
14	94084641	C	T	UNC79	ENSP00000450868	p.T1443M	polymorphism	0.489943	neutral	0.01	damaging	NA	NA	NA	NA	NA	NA	0.998943	disease_causing	6.99931	1.95	TOLERATED	0.613252	damaging
14	94097231	C	A	UNC79	ENSP00000450868	p.T1898K	polymorphism	0.5	neutral	0.02	damaging	NA	NA	NA	NA	NA	NA	0.999828	disease_causing	6.24103	1.89	TOLERATED	0.567956	damaging
14	94100939	A	G	UNC79	ENSP00000256339	p.E1930G	polymorphism	0.464934	neutral	0	damaging	NA	NA	NA	NA	NA	NA	0.999994	disease_causing	6.5403	NA	NA	0.43586	neutral
14	94405729	C	G	ASB2	ENSP00000451575	p.A400P	polymorphism	0.705392	deleterious	0.01	damaging	0.998	probably damaging	0.991	probably damaging	3.72	pathogenic	0.999972	disease_causing	6.32796	-0.4	TOLERATED	0.452295	neutral
14	94423271	C	G	ASB2	ENSP00000320675	p.R3P	polymorphism	0.055438	neutral	0.02	damaging	0	benign	0.001	benign	0.55	benign	0.031722	polymorphism	1.66386	-0.31	TOLERATED	0.451571	neutral
14	94708221	A	G	PPP4R4	ENSP00000305924	p.Q358R	polymorphism	0.407293	neutral	0.23	benign	0.194	benign	0.035	benign	1.61	benign	0.99971	disease_causing	2.03468	-3.26	DAMAGING	0.458008	neutral
14	96848604	C	T	C14orf129	ENSP00000412315	p.P7L	polymorphism	0.213229	neutral	0.01	damaging	0.881	possibly damaging	0.426	benign	1.65	benign	NA	NA	4.60717	NA	NA	0.393062	neutral
15	100211846	G	A	MEF2A	ENSP00000346389	p.R127Q	polymorphism	0.280518	neutral	0.2	benign	0.203	benign	0.135	benign	0.065	benign	0.993402	disease_causing	3.88288	0.61	TOLERATED	0.500453	neutral
15	101152612	G	T	ASB7	ENSP00000453626	p.R64L	polymorphism	0.66459	deleterious	0.01	damaging	0.982	probably damaging	0.982	probably damaging	1.645	benign	1	disease_causing	7.14848	-0.19	TOLERATED	0.398578	neutral
15	101170188	T	G	ASB7	ENSP00000339819	p.V253G	polymorphism	0.424162	neutral	0.01	damaging	0.489	possibly damaging	0.146	benign	2.105	pathogenic	1	disease_causing	3.41964	0.54	TOLERATED	0.541627	damaging
15	101605603	T	G	LRRK1	ENSP00000373600	p.V1654G	polymorphism	0.292392	neutral	0	damaging	0.986	probably damaging	0.593	possibly damaging	2.045	pathogenic	0.999999	disease_causing	1.73375	-0.81	TOLERATED	0.490225	neutral
15	101606215	G	A	LRRK1	ENSP00000373600	p.S1858N	polymorphism	0.355134	neutral	0.01	damaging	0.454	possibly damaging	0.107	benign	1.995	pathogenic	0.970412	disease_causing	1.07929	-0.75	TOLERATED	0.634751	damaging
15	24922981	C	T	C15orf2	ENSP00000333735	p.P656L	polymorphism	0.180943	neutral	0.06	benign	0.001	benign	0	benign	0.345	benign	NA	NA	1.05017	3.34	TOLERATED	0.366752	neutral
15	24923062	A	G	C15orf2	ENSP00000333735	p.N683S	polymorphism	0.00824609	neutral	0.79	benign	0.092	benign	0.017	benign	0.14	benign	NA	NA	-1.6193	3.45	TOLERATED	0.363763	neutral
15	27193355	T	A	GABRA5	ENSP00000335592	p.I455K	polymorphism	0.97633	deleterious	0	damaging	0.021	benign	0.029	benign	2.305	pathogenic	1	disease_causing	4.1462	-0.75	TOLERATED	0.44576	neutral
15	27725877	A	T	GABRG3	ENSP00000331912	p.Y219F	polymorphism	0.657269	deleterious	0.47	benign	0	benign	0.013	benign	0.72	benign	0.999442	disease_causing	1.95818	-1.23	TOLERATED	0.488656	neutral
15	28357064	C	G	HERC2	ENSP00000261609	p.A4784P	polymorphism	0.939471	deleterious	0	damaging	1	probably damaging	1	probably damaging	4.26	pathogenic	1	disease_causing	7.7418	-0.93	TOLERATED	0.617808	damaging
15	28460853	C	T	HERC2	ENSP00000261609	p.A2042T	polymorphism	0.0989448	neutral	0.26	benign	0.001	benign	0	benign	-0.585	benign	0.979008	disease_causing	2.39637	1.08	TOLERATED	0.53013	damaging
15	28474959	C	T	HERC2	ENSP00000261609	p.G1615D	polymorphism	0.16264	neutral	0.23	benign	0.295	benign	0.068	benign	0.69	benign	0.999816	disease_causing	1.53396	1.21	TOLERATED	0.287518	neutral
15	30011099	G	A	TJP1	ENSP00000281537	p.R1083C	polymorphism	0.695973	deleterious	0	damaging	0.994	probably damaging	0.614	possibly damaging	1.735	benign	0.825378	disease_causing	5.8999	3.03	TOLERATED	0.645153	damaging
15	32929835	C	T	ARHGAP11A	ENSP00000355090	p.S954F	polymorphism	0.234821	neutral	0.09	benign	0.744	possibly damaging	0.212	benign	2.08	pathogenic	0	polymorphism	0.664915	2.94	TOLERATED	0.403065	neutral
15	33927830	A	G	RYR3	ENSP00000399610	p.E1064G	polymorphism	0.192173	neutral	0.17	benign	0.049	benign	0.039	benign	0.535	benign	0.999985	disease_causing	3.0873	-4.12	DAMAGING	0.392263	neutral
15	34032121	T	C	RYR3	ENSP00000399610	p.I2582T	polymorphism	0.125846	neutral	0.37	benign	0.243	benign	0.09	benign	0.14	benign	0	polymorphism	1.49372	-0.41	TOLERATED	0.324645	neutral
15	34355075	A	T	CHRM5	ENSP00000453745	p.I53F	polymorphism	0.705782	deleterious	0.01	damaging	0.743	possibly damaging	0.493	possibly damaging	1.67	benign	0.999925	disease_causing	2.87467	1.93	TOLERATED	0.473214	neutral
15	34356012	C	T	CHRM5	ENSP00000453745	p.P365L	polymorphism	0.145191	neutral	0.08	benign	0.014	benign	0.015	benign	1.845	benign	1	disease_causing	3.52455	0.05	TOLERATED	0.441204	neutral
15	34394033	G	C	C15orf24	ENSP00000256545	p.A3G	polymorphism	0.050803	neutral	0.35	benign	0.759	possibly damaging	0.16	benign	0	benign	NA	NA	1.58778	NA	NA	0.652619	damaging
15	34517814	C	T	TMEM85	ENSP00000454052	p.T55I	polymorphism	0.696441	deleterious	0	damaging	0.877	possibly damaging	0.268	benign	0.895	benign	NA	NA	3.97083	0.95	TOLERATED	0.581845	damaging
15	34646719	C	T	C15orf55	ENSP00000329448	p.P355L	polymorphism	0.270414	neutral	0.03	damaging	0.827	possibly damaging	0.558	possibly damaging	1.725	benign	0.001924	polymorphism	2.31375	3.07	TOLERATED	0.423067	neutral
15	39882751	A	G	THBS1	ENSP00000260356	p.E727G	polymorphism	0.895541	deleterious	0	damaging	1	probably damaging	0.999	probably damaging	3.27	pathogenic	1	disease_causing	6.88336	-5.07	DAMAGING	0.540927	damaging
15	39883727	A	C	THBS1	ENSP00000260356	p.N812T	polymorphism	0.729001	deleterious	0	damaging	0.097	benign	0.277	benign	3.89	pathogenic	0.999999	disease_causing	6.03165	-5.76	DAMAGING	0.577591	damaging
15	40564438	T	C	PAK6	ENSP00000409465	p.F291S	polymorphism	0.161546	neutral	0.08	benign	0.596	possibly damaging	0.107	benign	0.695	benign	0.998713	disease_causing	2.80202	-0.68	TOLERATED	0.446639	neutral
15	40628833	C	G	C15orf52	ENSP00000453969	p.A321P	polymorphism	0.44011	neutral	0.18	benign	0.899	possibly damaging	0.571	possibly damaging	1.39	benign	0	polymorphism	1.19378	0.86	TOLERATED	0.500885	neutral
15	40645465	C	G	PHGR1	ENSP00000410024	p.P3A	polymorphism	0.180746	neutral	NA	NA	NA	NA	NA	NA	NA	NA	0	polymorphism	-0.780495	NA	NA	0.34574	neutral
15	40659647	G	A	DISP2	ENSP00000267889	p.G445D	polymorphism	0.5	neutral	0.01	damaging	0.977	probably damaging	0.787	possibly damaging	2.125	pathogenic	0.999908	disease_causing	4.82955	2.62	TOLERATED	0.465547	neutral
15	40675044	C	G	C15orf23	ENSP00000453213	p.A3G	polymorphism	0.224919	neutral	0.03	damaging	0.827	possibly damaging	0.602	possibly damaging	0.895	benign	1e-06	polymorphism	4.88326	1.89	TOLERATED	0.660213	damaging
15	40751757	A	G	BAHD1	ENSP00000454150	p.N365S	polymorphism	0.0455136	neutral	1	benign	0	benign	0	benign	0	benign	0	polymorphism	-2.42114	0.47	TOLERATED	0.683669	damaging
15	40861544	T	G	RPUSD2	ENSP00000323288	p.L3R	polymorphism	0.189762	neutral	0.37	benign	0.005	benign	0.005	benign	1.155	benign	0.011645	polymorphism	0.992305	1.63	TOLERATED	0.411221	neutral
15	40863807	A	G	RPUSD2	ENSP00000323288	p.N204S	polymorphism	0.672348	deleterious	0.01	damaging	0.952	possibly damaging	0.878	possibly damaging	1.385	benign	1	disease_causing	5.25668	1.46	TOLERATED	0.735832	damaging
15	40863897	T	G	RPUSD2	ENSP00000323288	p.V234G	polymorphism	0.923175	deleterious	0	damaging	1	probably damaging	0.999	probably damaging	3.91	pathogenic	1	disease_causing	5.5176	1.29	TOLERATED	0.626679	damaging
15	40865838	C	T	RPUSD2	ENSP00000323288	p.P339L	polymorphism	0.795859	deleterious	0.01	damaging	0.796	possibly damaging	0.772	possibly damaging	2.035	pathogenic	1	disease_causing	6.32528	2.73	TOLERATED	0.793839	damaging
15	40913456	G	C	CASC5	ENSP00000382576	p.A332P	polymorphism	0.138355	neutral	0.03	damaging	0.001	benign	0.001	benign	0.205	benign	0	polymorphism	-1.58975	3.46	TOLERATED	0.755866	damaging
15	40914465	C	A	CASC5	ENSP00000382576	p.T668K	polymorphism	0.146998	neutral	0.08	benign	0.002	benign	0.007	benign	0.9	benign	0	polymorphism	-0.076541	3.49	TOLERATED	0.704838	damaging
15	41011016	G	A	RAD51	ENSP00000267868	p.R150Q	pathogenic	0.155393	neutral	0.86	benign	0	benign	0.004	benign	-1.28	benign	0.999988	disease_causing_automatic	3.21678	1.15	TOLERATED	0.499556	neutral
15	41062917	C	A	C15orf62	ENSP00000341178	p.T75N	polymorphism	0.410131	neutral	0.27	benign	0.936	possibly damaging	0.725	possibly damaging	0.55	benign	0.095174	polymorphism	4.17901	1.57	TOLERATED	0.541019	damaging
15	41145814	A	C	SPINT1	ENSP00000342098	p.K244T	polymorphism	0.298027	neutral	0.02	damaging	0.731	possibly damaging	0.371	benign	1.32	benign	0.358987	polymorphism	3.51273	0.44	TOLERATED	0.53984	damaging
15	41192719	G	T	VPS18	ENSP00000220509	p.R568L	polymorphism	0.839255	deleterious	0.01	damaging	0.907	possibly damaging	0.612	possibly damaging	2.6	pathogenic	1	disease_causing	6.23221	1.71	TOLERATED	0.474842	neutral
15	41663793	C	T	NUSAP1	ENSP00000453403	p.A305V	polymorphism	0.410539	neutral	0.01	damaging	0.948	possibly damaging	0.466	possibly damaging	1.1	benign	0.082724	polymorphism	5.50392	NA	NA	0.541368	damaging
15	41794350	A	G	ITPKA	ENSP00000260386	p.E320G	polymorphism	0.889365	deleterious	0	damaging	1	probably damaging	1	probably damaging	3.67	pathogenic	1	disease_causing	5.64512	2.48	TOLERATED	0.604248	damaging
15	42113196	C	T	MAPKBP1	ENSP00000393099	p.S889L	polymorphism	0.0910291	neutral	0.04	damaging	0.005	benign	0.002	benign	0.895	benign	0	polymorphism	1.08448	1.03	TOLERATED	0.594703	damaging
15	42128697	A	G	JMJD7	ENSP00000380467	p.Q217R	polymorphism	0.152244	neutral	0.03	damaging	NA	NA	NA	NA	NA	NA	8.4e-05	polymorphism	1.74331	1.51	TOLERATED	0.446545	neutral
15	42632050	T	C	GANC	ENSP00000326227	p.L676P	polymorphism	0.960897	deleterious	0	damaging	1	probably damaging	0.997	probably damaging	4.555	pathogenic	1	disease_causing	6.30155	-3.74	DAMAGING	0.562742	damaging
15	42678463	G	C	CAPN3	ENSP00000350181	p.A160P	pathogenic	0.916126	deleterious	0	damaging	1	probably damaging	0.999	probably damaging	3.73	pathogenic	1	disease_causing	6.92401	-2.64	DAMAGING	0.516028	neutral
15	42678464	C	A	CAPN3	ENSP00000350181	p.A160E	pathogenic	0.920582	deleterious	0	damaging	1	probably damaging	0.999	probably damaging	3.105	pathogenic	1	disease_causing	7.08668	-2.61	DAMAGING	0.520472	neutral
15	42679957	C	T	CAPN3	ENSP00000350181	p.R169C	pathogenic	0.885908	deleterious	0	damaging	1	probably damaging	1	probably damaging	2.59	pathogenic	1	disease_causing	8.00866	-2.51	DAMAGING	0.53502	damaging
15	42681130	C	T	CAPN3	ENSP00000350181	p.H213Y	pathogenic	0.815928	deleterious	0	damaging	1	probably damaging	0.99	probably damaging	1.53	benign	1	disease_causing	6.08521	-2.41	DAMAGING	0.460765	neutral
15	42681281	G	A	CAPN3	ENSP00000350181	p.G263D	pathogenic	0.893882	deleterious	0	damaging	0.999	probably damaging	0.983	probably damaging	4.57	pathogenic	1	disease_causing	6.16957	-4.47	DAMAGING	0.3898	neutral
15	42682166	A	G	CAPN3	ENSP00000350181	p.T273A	pathogenic	0.260531	neutral	0.03	damaging	0.264	benign	0.107	benign	0	benign	0.279331	polymorphism	2.0902	-4.34	DAMAGING	0.364826	neutral
15	42686458	C	T	CAPN3	ENSP00000350181	p.P345L	pathogenic	0.0462432	neutral	0.48	benign	0	benign	0.001	benign	0.31	benign	1	disease_causing	0.858059	-2.21	DAMAGING	0.361368	neutral
15	42691824	C	T	CAPN3	ENSP00000350181	p.S443F	pathogenic	0.621411	deleterious	0	damaging	0.245	benign	0.222	benign	3.105	pathogenic	1	disease_causing	5.1556	-2.75	DAMAGING	0.589859	damaging
15	42691835	T	C	CAPN3	ENSP00000350181	p.C447R	pathogenic	0.853569	deleterious	0	damaging	0.999	probably damaging	0.979	probably damaging	2.785	pathogenic	1	disease_causing	6.17329	-2.58	DAMAGING	0.778581	damaging
15	42695118	G	A	CAPN3	ENSP00000350181	p.V555I	pathogenic	0.650987	deleterious	0.74	benign	0.998	probably damaging	0.895	possibly damaging	1.41	benign	1	disease_causing	4.19323	-2.47	DAMAGING	0.501903	neutral
15	42700434	C	A	CAPN3	ENSP00000350181	p.A603E	pathogenic	0.557618	deleterious	0.01	damaging	0.743	possibly damaging	0.392	benign	0.345	benign	0.999946	disease_causing	4.28991	-2.32	DAMAGING	0.573229	damaging
15	42700473	A	C	CAPN3	ENSP00000350181	p.E616A	pathogenic	0.18478	neutral	0.12	benign	0.098	benign	0.048	benign	0	benign	0.528546	disease_causing	1.82438	-2.29	DAMAGING	0.331838	neutral
15	42702183	C	A	CAPN3	ENSP00000350181	p.A696E	pathogenic	0.790151	deleterious	0.04	damaging	1	probably damaging	1	probably damaging	1.32	benign	1	disease_causing	6.25641	-1.16	TOLERATED	0.519493	neutral
15	42703087	C	G	CAPN3	ENSP00000350181	p.H751D	pathogenic	0.450681	neutral	0	damaging	0.07	benign	0.171	benign	0.28	benign	0.999994	disease_causing	4.79709	-3.46	DAMAGING	0.537757	damaging
15	42703138	C	G	CAPN3	ENSP00000350181	p.H768D	pathogenic	0.0217039	neutral	1	benign	0.015	benign	0.06	benign	-0.92	benign	0.020541	polymorphism	1.84098	-3.21	DAMAGING	0.444755	neutral
15	43815770	G	A	MAP1A	ENSP00000300231	p.G700E	polymorphism	0.274254	neutral	0.07	benign	0.069	benign	0.084	benign	1.52	benign	0.405591	polymorphism	0.431958	4.97	TOLERATED	0.532448	damaging
15	43932640	A	C	CATSPER2	ENSP00000389746	p.V148G	polymorphism	0.692428	deleterious	0	damaging	1	probably damaging	0.995	probably damaging	1.78	benign	0.999962	disease_causing	5.58573	-4.52	DAMAGING	0.575796	damaging
15	44783015	T	G	CTDSPL2	ENSP00000260327	p.V170G	polymorphism	0.204974	neutral	0	damaging	0.791	possibly damaging	0.196	benign	0.895	benign	1	disease_causing	5.57103	-1.33	TOLERATED	0.598559	damaging
15	44783018	A	G	CTDSPL2	ENSP00000260327	p.E171G	polymorphism	0.369636	neutral	0.02	damaging	0.958	probably damaging	0.555	possibly damaging	1.04	benign	1	disease_causing	6.23291	-1.94	DAMAGING	0.848214	damaging
15	44858101	C	G	SPG11	ENSP00000261866	p.G2317A	polymorphism	0.303082	neutral	0.34	benign	0.002	benign	0.004	benign	1.39	benign	0	polymorphism	2.04839	-0.99	TOLERATED	0.51375	neutral
15	44881603	C	G	SPG11	ENSP00000396110	p.A1585P	polymorphism	0.298085	neutral	0.14	benign	0.108	benign	0.162	benign	1.52	benign	0	polymorphism	2.21903	-0.89	TOLERATED	0.436812	neutral
15	45437136	A	G	DUOX1	ENSP00000317997	p.E727G	polymorphism	0.135812	neutral	0.19	benign	0	benign	0.001	benign	1.04	benign	0.953182	disease_causing	2.09097	-2.09	DAMAGING	0.263988	neutral
15	48063045	G	A	SEMA6D	ENSP00000324857	p.R762Q	polymorphism	0.172071	neutral	0.59	benign	0.013	benign	0.004	benign	-0.69	benign	0.952473	disease_causing	2.10015	2.43	TOLERATED	0.446304	neutral
15	48521476	T	G	SLC12A1	ENSP00000453409	p.V272G	polymorphism	0.792795	deleterious	0	damaging	0.999	probably damaging	0.993	probably damaging	1.915	pathogenic	1	disease_causing	5.94758	-5.15	DAMAGING	0.16015	neutral
15	49170915	A	G	EID1	ENSP00000431162	p.D181G	polymorphism	0.323908	neutral	NA	NA	0.419	benign	0.133	benign	1.975	pathogenic	0.507382	disease_causing	6.1021	1.05	TOLERATED	0.625093	damaging
15	49509414	C	T	GALK2	ENSP00000453129	p.S57F	polymorphism	0.562277	deleterious	0.01	damaging	0.999	probably damaging	0.949	probably damaging	-0.1	benign	0.999996	disease_causing	6.7788	-2.47	DAMAGING	0.453162	neutral
15	49584642	C	A	GALK2	ENSP00000453129	p.P292H	polymorphism	0.505357	neutral	0.01	damaging	0.627	possibly damaging	0.299	benign	2.425	pathogenic	0.999281	disease_causing	4.7942	-1.99	DAMAGING	0.498108	neutral
15	49776688	T	C	FGF7	ENSP00000267843	p.M191T	polymorphism	0.239274	neutral	0.05	benign	0.002	benign	0.002	benign	NA	NA	0.985381	disease_causing	1.54745	-0.18	TOLERATED	0.431274	neutral
15	50535038	C	G	HDC	ENSP00000267845	p.A470P	polymorphism	0.458754	neutral	0.19	benign	0.835	possibly damaging	0.445	benign	1.445	benign	0.999704	disease_causing	4.52766	0.98	TOLERATED	0.632075	damaging
15	52571871	C	G	MYO5C	ENSP00000261839	p.E47Q	polymorphism	0.0264309	neutral	0.32	benign	0.389	benign	0.317	benign	1.665	benign	0.999943	disease_causing	3.50687	-3.68	DAMAGING	0.569538	damaging
15	52635338	T	A	MYO5A	ENSP00000382177	p.Y1339F	polymorphism	0.15304	neutral	0.03	damaging	0.079	benign	0.027	benign	0.345	benign	0.999997	disease_causing	4.74341	3.24	TOLERATED	0.420615	neutral
15	54307568	A	G	UNC13C	ENSP00000260323	p.E823G	polymorphism	0.250772	neutral	0	damaging	0.682	possibly damaging	0.255	benign	0.805	benign	0.999272	disease_causing	3.69647	-1.59	DAMAGING	0.359605	neutral
15	55632934	T	C	PIGB	ENSP00000164305	p.L324S	polymorphism	0.976077	deleterious	0	damaging	0.993	probably damaging	0.978	probably damaging	3.325	pathogenic	0.999996	disease_causing	5.86278	-0.25	TOLERATED	0.458829	neutral
15	55759307	A	T	DYX1C1	ENSP00000402640	p.I153K	polymorphism	0.0394571	neutral	1	benign	0	benign	0	benign	-0.145	benign	0.159363	polymorphism	1.74811	1.61	TOLERATED	0.539665	damaging
15	55916560	T	A	PRTG	ENSP00000373937	p.N1025Y	polymorphism	0.0763839	neutral	0.01	damaging	0.257	benign	0.054	benign	1.78	benign	0	polymorphism	2.83286	0.63	TOLERATED	0.537883	damaging
15	56132824	T	A	NEDD4	ENSP00000345530	p.Y994F	polymorphism	0.211012	neutral	0.49	benign	0.22	benign	0.3	benign	1.2	benign	0.999992	disease_causing	2.46507	0.28	TOLERATED	0.560415	damaging
15	56657826	C	T	TEX9	ENSP00000456593	p.S26F	polymorphism	0.0646949	neutral	0.08	benign	0.167	benign	0.056	benign	0	benign	0	polymorphism	0.399564	NA	NA	0.502331	neutral
15	56683509	T	C	TEX9	ENSP00000456593	p.F155S	polymorphism	0.530583	neutral	0	damaging	0.824	possibly damaging	0.474	possibly damaging	2.215	pathogenic	0.999995	disease_causing	5.21762	NA	NA	0.536897	damaging
15	57525037	G	A	TCF12	ENSP00000331057	p.G318E	polymorphism	0.942413	deleterious	0	damaging	0.884	possibly damaging	0.639	possibly damaging	2.305	pathogenic	0.999804	disease_causing	6.69693	0.73	TOLERATED	0.512122	neutral
15	57922015	A	G	GCOM1	ENSP00000436922	p.E214G	polymorphism	0.587752	deleterious	0.01	damaging	0.971	probably damaging	0.716	possibly damaging	1.5	benign	0.002867	polymorphism	1.91276	1.41	TOLERATED	0.382851	neutral
15	59910979	C	T	GCNT3	ENSP00000379377	p.S181F	polymorphism	0.883163	deleterious	0	damaging	0.999	probably damaging	0.974	probably damaging	3.085	pathogenic	1	disease_causing	4.68116	2.41	TOLERATED	0.450712	neutral
15	63862721	C	T	USP3	ENSP00000369681	p.S284F	polymorphism	0.485201	neutral	0.03	damaging	0.001	benign	0.003	benign	1.555	benign	0.999956	disease_causing	5.01802	4.12	TOLERATED	0.519907	neutral
15	64689851	A	G	TRIP4	ENSP00000453106	p.N151S	polymorphism	0.0190137	neutral	1	benign	0	benign	0.001	benign	-0.145	benign	0.893877	disease_causing	0.153509	NA	NA	0.445673	neutral
15	65851058	G	C	PTPLAD1	ENSP00000261875	p.G137A	polymorphism	0.0659419	neutral	0.76	benign	0.053	benign	0.02	benign	0	benign	0.823867	disease_causing	0.803805	2.97	TOLERATED	0.527778	damaging
15	65916720	A	T	SLC24A1	ENSP00000261892	p.E101V	polymorphism	0.470012	neutral	0.01	damaging	0.421	benign	0.079	benign	1.385	benign	0	polymorphism	1.09949	-0.3	TOLERATED	0.583476	damaging
15	65916762	C	A	SLC24A1	ENSP00000261892	p.P115H	polymorphism	0.477849	neutral	0	damaging	0.998	probably damaging	0.888	possibly damaging	1.445	benign	0	polymorphism	3.63878	-1.55	DAMAGING	0.569533	damaging
15	65916768	G	A	SLC24A1	ENSP00000261892	p.R117K	polymorphism	0.270504	neutral	0.3	benign	0.118	benign	0.054	benign	1.445	benign	0	polymorphism	0.279927	-0.27	TOLERATED	0.45853	neutral
15	65943009	C	A	SLC24A1	ENSP00000261892	p.A841D	polymorphism	0.189379	neutral	0.04	damaging	0.005	benign	0.004	benign	1.67	benign	2e-06	polymorphism	2.50418	-0.11	TOLERATED	0.489306	neutral
15	66610874	A	G	DIS3L	ENSP00000321711	p.N361S	polymorphism	0.122745	neutral	0.22	benign	0	benign	0.002	benign	0.515	benign	0.833471	disease_causing	0.246406	1.66	TOLERATED	0.469899	neutral
15	66995958	G	A	SMAD6	ENSP00000396961	p.C121Y	polymorphism	0.211712	neutral	0.01	damaging	0.976	probably damaging	0.333	benign	0.695	benign	0.999992	disease_causing	4.55059	-1.03	TOLERATED	0.426435	neutral
15	69739226	A	G	KIF23	ENSP00000260363	p.E938G	polymorphism	0.757227	deleterious	0	damaging	0.457	possibly damaging	0.172	benign	1.445	benign	0.999996	disease_causing	5.59365	-1.12	TOLERATED	0.397684	neutral
15	70960343	T	A	UACA	ENSP00000314556	p.N894Y	polymorphism	0.336232	neutral	0.07	benign	0.964	probably damaging	0.445	benign	1.1	benign	0	polymorphism	2.90689	-1.12	TOLERATED	0.575142	damaging
15	71276488	A	G	LRRC49	ENSP00000260382	p.Q354R	polymorphism	0.148279	neutral	0.74	benign	0	benign	0.001	benign	0.69	benign	0.022468	polymorphism	0.029474	2.17	TOLERATED	0.495845	neutral
15	71548995	C	T	THSD4	ENSP00000261862	p.A319V	polymorphism	0.818559	deleterious	0.01	damaging	0.999	probably damaging	0.991	probably damaging	2.475	pathogenic	0.910779	disease_causing	6.79098	0.13	TOLERATED	0.33148	neutral
15	71952882	A	G	THSD4	ENSP00000261862	p.D389G	polymorphism	0.868508	deleterious	0	damaging	0.999	probably damaging	0.986	probably damaging	3.23	pathogenic	0.999947	disease_causing	6.54065	-0.78	TOLERATED	0.601942	damaging
15	73615405	G	C	HCN4	ENSP00000261917	p.A1010G	polymorphism	0.20634	neutral	0.94	benign	0	benign	0.001	benign	0.755	benign	0.018693	polymorphism	0.146887	-4.29	DAMAGING	0.473907	neutral
15	73843430	C	T	C15orf60	ENSP00000328423	p.P162L	polymorphism	0.0295914	neutral	0.82	benign	0.033	benign	0.027	benign	1.43	benign	1e-06	polymorphism	-1.07997	1	TOLERATED	0.429761	neutral
15	74337273	C	T	PML	ENSP00000268058	p.A858V	polymorphism	0.109038	neutral	0.07	benign	0	benign	0.001	benign	0.145	benign	0	polymorphism	0.845026	0.88	TOLERATED	0.378125	neutral
15	74337333	C	G	PML	ENSP00000268058	p.A878G	polymorphism	0.112782	neutral	0.05	benign	0.139	benign	0.051	benign	0.805	benign	0	polymorphism	2.68944	0.63	TOLERATED	0.433172	neutral
15	74426210	T	G	ISLR2	ENSP00000455531	p.V372G	polymorphism	0.457362	neutral	0	damaging	0.999	probably damaging	0.971	probably damaging	3.29	pathogenic	1	disease_causing	3.46029	0.12	TOLERATED	0.372981	neutral
15	74427265	C	G	ISLR2	ENSP00000455531	p.P724A	polymorphism	0.593999	deleterious	0	damaging	1	probably damaging	0.998	probably damaging	1.04	benign	1	disease_causing	5.85026	-0.96	TOLERATED	0.429416	neutral
15	74467585	T	C	ISLR	ENSP00000378550	p.M129T	polymorphism	0.313449	neutral	0	damaging	0.991	probably damaging	0.864	possibly damaging	1.5	benign	0.999999	disease_causing	3.01228	0.39	TOLERATED	0.567956	damaging
15	74473654	C	G	STRA6	ENSP00000378537	p.A556P	polymorphism	0.198992	neutral	0.03	damaging	0.989	probably damaging	0.802	possibly damaging	1.95	pathogenic	0.509478	disease_causing	3.55606	-1.48	TOLERATED	0.493056	neutral
15	74625140	A	C	CCDC33	ENSP00000381795	p.N631T	polymorphism	0.0344907	neutral	0.66	benign	0.019	benign	0.007	benign	1.4	benign	0	polymorphism	-0.125422	2.31	TOLERATED	0.693162	damaging
15	74626229	T	C	CCDC33	ENSP00000381795	p.L649P	polymorphism	0.764841	deleterious	0	damaging	1	probably damaging	0.999	probably damaging	2.43	pathogenic	0.999994	disease_causing	4.47122	1.9	TOLERATED	0.489892	neutral
15	75113100	A	G	LMAN1L	ENSP00000310431	p.Q300R	polymorphism	0.0366222	neutral	0.11	benign	0.454	possibly damaging	0.057	benign	0	benign	0	polymorphism	0.533773	1.03	TOLERATED	0.428554	neutral
15	75310809	T	G	SCAMP5	ENSP00000406547	p.V149G	polymorphism	0.707518	deleterious	0	damaging	0.51	possibly damaging	0.464	possibly damaging	2.435	pathogenic	1	disease_causing	4.77844	1.99	TOLERATED	0.531646	damaging
15	75722682	A	T	SIN3A	ENSP00000454296	p.V12E	polymorphism	0.319994	neutral	0.01	damaging	0.779	possibly damaging	0.235	benign	1.355	benign	0.999999	disease_causing	4.03902	NA	NA	0.36735	neutral
15	75941897	C	T	SNX33	ENSP00000311427	p.P152S	polymorphism	0.046444	neutral	0.89	benign	0	benign	0.001	benign	-0.205	benign	0.995617	disease_causing	0.11598	-0.15	TOLERATED	0.361193	neutral
15	76146800	G	A	UBE2Q2	ENSP00000456324	p.R85H	polymorphism	0.791256	deleterious	0.14	benign	1	probably damaging	0.98	probably damaging	2.175	pathogenic	0.999999	disease_causing	4.1627	1.93	TOLERATED	0.399856	neutral
15	76196966	T	G	FBXO22	ENSP00000456198	p.L92R	polymorphism	0.678083	deleterious	0	damaging	0.999	probably damaging	0.946	probably damaging	0.975	benign	0.999999	disease_causing	5.76464	NA	NA	0.473023	neutral
15	76630688	T	C	ISL2	ENSP00000290759	p.F115S	polymorphism	0.879601	deleterious	0	damaging	1	probably damaging	1	probably damaging	3.795	pathogenic	1	disease_causing	6.19909	-3.33	DAMAGING	0.413345	neutral
15	77317648	C	T	PSTPIP1	ENSP00000453372	p.S79F	polymorphism	0.186749	neutral	0.05	benign	0.627	possibly damaging	0.532	possibly damaging	0.55	benign	0.124733	polymorphism	4.34636	2.2	TOLERATED	0.630931	damaging
15	77425942	A	T	PEAK1	ENSP00000309230	p.I1161K	polymorphism	0.508453	neutral	0.14	benign	NA	NA	NA	NA	0	benign	0.988117	disease_causing	2.73273	-0.35	TOLERATED	0.368006	neutral
15	78386501	T	C	SH2D7	ENSP00000327846	p.I75T	polymorphism	0.918775	deleterious	0.01	damaging	0.993	probably damaging	0.925	probably damaging	2.73	pathogenic	0.032319	polymorphism	5.47459	0.68	TOLERATED	0.460039	neutral
15	78471034	C	T	ACSBG1	ENSP00000258873	p.E542K	polymorphism	0.136225	neutral	0.25	benign	0.012	benign	0.037	benign	1.53	benign	1e-06	polymorphism	2.09679	0.96	TOLERATED	0.827877	damaging
15	78922240	C	T	CHRNB4	ENSP00000261751	p.R136Q	polymorphism	0.167132	neutral	0.31	benign	0.001	benign	0.002	benign	-0.03	benign	0	polymorphism	0.078459	-1.2	TOLERATED	0.394429	neutral
15	79749739	C	A	KIAA1024	ENSP00000307461	p.P417Q	polymorphism	0.284043	neutral	0	damaging	0.856	possibly damaging	0.451	possibly damaging	1.95	pathogenic	0.026318	polymorphism	2.93114	1.26	TOLERATED	0.459011	neutral
15	79760605	T	A	KIAA1024	ENSP00000307461	p.L877Q	polymorphism	0.772459	deleterious	0	damaging	1	probably damaging	0.997	probably damaging	1.905	pathogenic	0.999941	disease_causing	4.91912	0.07	TOLERATED	0.523038	damaging
15	80445431	T	C	FAH	ENSP00000261755	p.F12S	polymorphism	0.91567	deleterious	0	damaging	1	probably damaging	1	probably damaging	4.385	pathogenic	1	disease_causing	6.82447	-3.85	DAMAGING	0.601149	damaging
15	80988152	G	C	FAM108C1	ENSP00000258884	p.A128P	polymorphism	0.254225	neutral	0.2	benign	0.879	possibly damaging	0.491	possibly damaging	-0.1	benign	0.998934	disease_causing	3.18351	1.03	TOLERATED	0.458495	neutral
15	82726569	A	G	GOLGA6L9	ENSP00000300515	p.K257E	polymorphism	0.00401833	neutral	0.97	benign	0	benign	0	benign	-0.975	benign	0	polymorphism	-1.28806	2	TOLERATED	0.517453	neutral
15	82726738	T	G	GOLGA6L9	ENSP00000300515	p.L313R	polymorphism	0.220724	neutral	0.47	benign	0.991	probably damaging	0.955	probably damaging	1.385	benign	0.000137	polymorphism	-0.401011	1.27	TOLERATED	0.497887	neutral
15	82728220	C	G	GOLGA6L9	ENSP00000300515	p.P373A	polymorphism	0.0461269	neutral	0.41	benign	0.079	benign	0.036	benign	1.04	benign	0	polymorphism	-1.81399	2.01	TOLERATED	0.50113	neutral
15	84527530	T	G	ADAMTSL3	ENSP00000456313	p.V247G	polymorphism	0.232935	neutral	0	damaging	0.679	possibly damaging	0.231	benign	3.41	pathogenic	0.999941	disease_causing	2.31772	-0.59	TOLERATED	0.429158	neutral
15	86312849	C	G	KLHL25	ENSP00000336800	p.A65P	polymorphism	0.220651	neutral	0	damaging	1	probably damaging	0.999	probably damaging	4.44	pathogenic	1	disease_causing	5.31898	-0.77	TOLERATED	0.652282	damaging
15	86687050	G	A	AGBL1	ENSP00000397173	p.R33Q	polymorphism	0.746366	deleterious	0.08	benign	1	probably damaging	0.949	probably damaging	1.725	benign	0.001494	polymorphism	5.63223	1.4	TOLERATED	0.61792	damaging
15	86807754	C	A	AGBL1	ENSP00000397173	p.S405Y	polymorphism	0.640823	deleterious	0.07	benign	0.976	probably damaging	0.656	possibly damaging	2.045	pathogenic	0	polymorphism	4.94005	2.84	TOLERATED	0.543669	damaging
15	86813281	A	C	AGBL1	ENSP00000397173	p.N611T	polymorphism	0.667565	deleterious	0	damaging	1	probably damaging	0.996	probably damaging	1.31	benign	0.998529	disease_causing	6.1397	1.58	TOLERATED	0.412251	neutral
15	89453047	A	T	MFGE8	ENSP00000268150	p.Y61N	polymorphism	0.849246	deleterious	0	damaging	0.993	probably damaging	0.979	probably damaging	2.795	pathogenic	1	disease_causing	4.94713	-3.34	DAMAGING	0.62748	damaging
15	89761908	A	T	RLBP1	ENSP00000457251	p.M10K	polymorphism	0.146285	neutral	0.04	damaging	0.012	benign	0.006	benign	0.55	benign	0.566802	disease_causing	1.66185	NA	NA	0.493056	neutral
15	89820040	T	C	FANCI	ENSP00000310842	p.I404T	polymorphism	0.0306678	neutral	0.44	benign	0	benign	0.003	benign	-0.55	benign	1.6e-05	polymorphism	0.566405	-1	TOLERATED	0.639228	damaging
15	89849265	C	A	FANCI	ENSP00000310842	p.P1126Q	polymorphism	0.0706727	neutral	0.48	benign	0	benign	0.002	benign	0.145	benign	0	polymorphism	-0.513366	-1.45	TOLERATED	0.40615	neutral
15	89862570	G	C	POLG	ENSP00000399851	p.S998W	polymorphism	0.726344	deleterious	0.02	damaging	0.999	probably damaging	0.953	probably damaging	2.015	pathogenic	1	disease_causing	7.0123	-4.1	DAMAGING	0.414212	neutral
15	90138756	A	G	C15orf42	ENSP00000268138	p.E605G	polymorphism	0.362356	neutral	0.08	benign	0.412	benign	0.192	benign	1.845	benign	NA	NA	3.35373	2.08	TOLERATED	0.477781	neutral
15	90152115	G	A	C15orf42	ENSP00000268138	p.R935K	polymorphism	0.746972	deleterious	0	damaging	1	probably damaging	0.996	probably damaging	1.83	benign	NA	NA	6.64452	1.56	TOLERATED	0.554873	damaging
15	90799066	T	C	TTLL13	ENSP00000413362	p.L166P	polymorphism	0.873228	deleterious	0.04	damaging	0.999	probably damaging	0.991	probably damaging	3.035	pathogenic	1	disease_causing	5.53448	3.59	TOLERATED	0.493056	neutral
15	91169094	A	C	CRTC3	ENSP00000416573	p.N279T	polymorphism	0.477583	neutral	0	damaging	0.349	benign	0.303	benign	1.725	benign	0.999987	disease_causing	5.65475	0.03	TOLERATED	0.744578	damaging
15	91304204	A	G	BLM	ENSP00000347232	p.N534S	polymorphism	1.59e-06	neutral	0.88	benign	0.003	benign	0.003	benign	0.345	benign	0.000155	polymorphism	-0.559602	0.86	TOLERATED	0.504741	neutral
15	91306241	G	A	BLM	ENSP00000347232	p.R643H	polymorphism	1.62e-06	neutral	0.44	benign	0.004	benign	0.004	benign	0	benign	0.603122	disease_causing	1.16848	-1.03	TOLERATED	0.345107	neutral
15	91424957	G	A	FURIN	ENSP00000268171	p.R745Q	polymorphism	0.321554	neutral	0.17	benign	0.989	probably damaging	0.375	benign	1.61	benign	0.608605	disease_causing	2.7368	-0.48	TOLERATED	0.405976	neutral
15	91428759	C	G	FES	ENSP00000400868	p.Q111E	polymorphism	0.583916	deleterious	0.01	damaging	0.148	benign	0.055	benign	1.79	benign	1	disease_causing	3.77332	2.6	TOLERATED	0.477153	neutral
15	91486250	C	T	UNC45A	ENSP00000407487	p.A322V	polymorphism	0.0210179	neutral	1	benign	0	benign	0.001	benign	-1.39	benign	0.00033	polymorphism	1.82476	3.46	TOLERATED	0.37676	neutral
15	91489936	G	A	UNC45A	ENSP00000407487	p.R431Q	polymorphism	0.5	neutral	0.6	benign	1	probably damaging	0.943	probably damaging	0.805	benign	0.999491	disease_causing	2.81878	1.11	TOLERATED	0.472643	neutral
15	91500890	A	G	RCCD1	ENSP00000451963	p.E205G	polymorphism	0.543323	deleterious	0.01	damaging	0.996	probably damaging	0.951	probably damaging	1.56	benign	1	disease_causing	6.42399	-1.35	TOLERATED	0.408719	neutral
15	91795151	A	G	SV2B	ENSP00000450992	p.N185S	polymorphism	0.421349	neutral	0.01	damaging	0.4	benign	0.305	benign	2.135	pathogenic	0.999996	disease_causing	3.46359	-0.64	TOLERATED	0.475805	neutral
15	92669468	T	G	SLCO3A1	ENSP00000320634	p.V451G	polymorphism	0.646568	deleterious	0	damaging	0.064	benign	0.098	benign	2.8	pathogenic	1	disease_causing	4.18346	0.76	TOLERATED	0.465907	neutral
15	98984367	A	T	FAM169B	ENSP00000453554	p.V131E	polymorphism	0.0422935	neutral	0.1	benign	0	benign	0.001	benign	0.895	benign	0	polymorphism	-0.223104	-0.67	TOLERATED	0.488299	neutral
16	10524659	C	G	ATF7IP2	ENSP00000456023	p.T61R	polymorphism	0.0602674	neutral	0.01	damaging	0	benign	0	benign	0	benign	0	polymorphism	-0.689138	NA	NA	0.368428	neutral
16	10525007	T	G	ATF7IP2	ENSP00000455259	p.V177G	polymorphism	0.0589863	neutral	0	damaging	0	benign	0	benign	0	benign	0	polymorphism	-1.47398	1.03	TOLERATED	0.608285	damaging
16	10531980	A	C	ATF7IP2	ENSP00000440791	p.E328A	polymorphism	0.709656	deleterious	0	damaging	1	probably damaging	0.998	probably damaging	1.845	benign	0.72458	disease_causing	4.59999	0.89	TOLERATED	0.543391	damaging
16	10867280	C	G	FAM18A	ENSP00000299866	p.A115P	polymorphism	0.040285	neutral	0.27	benign	0.002	benign	0.006	benign	-0.61	benign	0	polymorphism	0.272949	0.99	TOLERATED	0.394691	neutral
16	11933743	C	A	RSL1D1	ENSP00000460871	p.D319Y	polymorphism	0.316354	neutral	0.03	damaging	0.991	probably damaging	0.77	possibly damaging	1.355	benign	0	polymorphism	3.77892	0.94	TOLERATED	0.311914	neutral
16	1392745	G	C	BAIAP3	ENSP00000324510	p.G399A	polymorphism	0.254222	neutral	0	damaging	0.005	benign	0.002	benign	0.425	benign	0	polymorphism	-0.311829	-0.45	TOLERATED	0.410047	neutral
16	14029342	T	C	ERCC4	ENSP00000310520	p.I518T	pathogenic	0.765283	deleterious	0.46	benign	0	benign	0	benign	-0.46	benign	0	polymorphism	1.08338	0.26	TOLERATED	0.531967	damaging
16	15035694	G	A	NPIP	ENSP00000331843	p.R30H	polymorphism	0.0263097	neutral	0.23	benign	0.036	benign	0.007	benign	-0.145	benign	0	polymorphism	-1.29172	0.96	TOLERATED	0.622356	damaging
16	15045518	A	G	NPIP	ENSP00000331843	p.Y230C	polymorphism	0.12337	neutral	0.04	damaging	0.053	benign	0.056	benign	1.01	benign	0	polymorphism	-0.482489	0.45	TOLERATED	0.496272	neutral
16	15138226	C	G	NTAN1	ENSP00000287706	p.R133T	polymorphism	0.865809	deleterious	0.01	damaging	0.997	probably damaging	0.9	possibly damaging	2.36	pathogenic	0.997829	disease_causing	6.12498	1.46	TOLERATED	0.413695	neutral
16	15178538	C	T	RRN3	ENSP00000454530	p.C186Y	polymorphism	0.72037	deleterious	0	damaging	0.996	probably damaging	0.952	probably damaging	2.08	pathogenic	1	disease_causing	5.99502	1.16	TOLERATED	0.234446	neutral
16	1561015	C	T	IFT140	ENSP00000406012	p.R1440H	polymorphism	0.151545	neutral	0	damaging	0.003	benign	0.001	benign	1.32	benign	0	polymorphism	1.0571	0.26	TOLERATED	0.493543	neutral
16	1616232	C	T	IFT140	ENSP00000406012	p.V611I	polymorphism	0.162931	neutral	0.39	benign	0.001	benign	0.001	benign	-0.315	benign	0	polymorphism	-0.445567	-0.14	TOLERATED	0.422539	neutral
16	16251531	C	T	ABCC6	ENSP00000205557	p.A1291T	polymorphism	0.289483	neutral	0.04	damaging	0.214	benign	0.009	benign	2.13	pathogenic	0	polymorphism_automatic	4.04109	-3.37	DAMAGING	0.614872	damaging
16	18875077	A	G	SMG1	ENSP00000402515	p.I1197T	polymorphism	0.128138	neutral	0.04	damaging	0.079	benign	0.011	benign	-0.345	benign	0.957735	disease_causing	2.55036	-0.83	TOLERATED	0.51748	neutral
16	18887682	C	T	SMG1	ENSP00000374118	p.V552M	polymorphism	0.161885	neutral	0.07	benign	0.879	possibly damaging	0.263	benign	0.55	benign	0.903511	disease_causing	3.79577	5.33	TOLERATED	0.516872	neutral
16	18890852	C	T	SMG1	ENSP00000374118	p.D495N	polymorphism	0.108421	neutral	0.74	benign	0.804	possibly damaging	0.114	benign	0.695	benign	0.999668	disease_causing	4.96068	-0.25	TOLERATED	0.457314	neutral
16	18896874	T	C	SMG1	ENSP00000402515	p.T313A	polymorphism	0.195231	neutral	0.35	benign	0.765	possibly damaging	0.265	benign	0.69	benign	0.998926	disease_causing	4.2825	2.68	TOLERATED	0.614716	damaging
16	19547374	C	A	CCP110	ENSP00000379511	p.P128Q	polymorphism	0.483238	neutral	0	damaging	NA	NA	NA	NA	1.795	benign	0.999464	disease_causing	4.03985	2.15	TOLERATED	0.576499	damaging
16	20787243	G	T	ACSM3	ENSP00000394565	p.G101V	polymorphism	0.696413	deleterious	0	damaging	0.999	probably damaging	0.993	probably damaging	1.01	benign	1	disease_causing	4.49511	1.03	TOLERATED	0.532383	damaging
16	2086413	A	T	SLC9A3R2	ENSP00000408005	p.D168V	polymorphism	0.646244	deleterious	0	damaging	0.905	possibly damaging	0.887	possibly damaging	0.895	benign	0.999994	disease_causing	4.37939	0.63	TOLERATED	0.39469	neutral
16	20935350	C	T	LYRM1	ENSP00000457333	p.P94L	polymorphism	0.195542	neutral	0.5	benign	0	benign	0	benign	0.69	benign	0	polymorphism	0.390458	NA	NA	0.391223	neutral
16	20935362	G	A	LYRM1	ENSP00000457333	p.R98Q	polymorphism	0.222907	neutral	0.08	benign	0.006	benign	0.001	benign	1.155	benign	0.996895	disease_causing	3.51487	NA	NA	0.804182	damaging
16	20981303	C	G	DNAH3	ENSP00000261383	p.E2757Q	polymorphism	0.739249	deleterious	0.01	damaging	1	probably damaging	0.987	probably damaging	1.825	benign	1	disease_causing	5.31183	-1.05	TOLERATED	0.738433	damaging
16	2103407	C	G	TSC2	ENSP00000384468	p.A97G	polymorphism	0.70135	deleterious	0.16	benign	0.997	probably damaging	0.992	probably damaging	1.955	pathogenic	1	disease_causing	4.62121	-1.72	DAMAGING	0.709882	damaging
16	22285053	A	G	EEF2K	ENSP00000263026	p.Q624R	polymorphism	0.0878427	neutral	0.65	benign	0.004	benign	0.003	benign	0.49	benign	0.01155	polymorphism	1.65562	0.6	TOLERATED	0.518287	neutral
16	222915	G	A	HBA2	ENSP00000251595	p.V2M	pathogenic	0.328963	neutral	0.06	benign	0.254	benign	0.037	benign	2.11	pathogenic	0.26107	polymorphism	0.876637	-3.1	DAMAGING	0.501192	neutral
16	222922	C	T	HBA2	ENSP00000251595	p.S4F	pathogenic	0.646543	deleterious	0	damaging	0.144	benign	0.052	benign	3.425	pathogenic	0.99614	disease_causing	2.67862	-3.56	DAMAGING	0.592212	damaging
16	222925	C	G	HBA2	ENSP00000251595	p.P5R	pathogenic	0.190616	neutral	0.02	damaging	0.054	benign	0.027	benign	0.895	benign	0	polymorphism	-0.387329	-3.14	DAMAGING	0.758527	damaging
16	222955	G	T	HBA2	ENSP00000251595	p.W15L	pathogenic	0.784978	deleterious	0	damaging	0.485	possibly damaging	0.545	possibly damaging	3.25	pathogenic	0.998453	disease_causing	3.56169	-3.73	DAMAGING	0.656505	damaging
16	222966	G	T	HBA2	ENSP00000251595	p.G19C	pathogenic	0.808081	deleterious	0.01	damaging	0.987	probably damaging	0.879	possibly damaging	2.445	pathogenic	0.000917	polymorphism	4.07075	-3.17	DAMAGING	0.564939	damaging
16	222975	G	T	HBA2	ENSP00000251595	p.A22S	pathogenic	0.353031	neutral	0.09	benign	0.004	benign	0.043	benign	1.205	benign	0	polymorphism	0.255897	-3.18	DAMAGING	0.597888	damaging
16	222976	C	T	HBA2	ENSP00000251595	p.A22V	pathogenic	0.0275156	neutral	0.07	benign	0.006	benign	0.008	benign	0.38	benign	0	polymorphism	-0.752519	-3.2	DAMAGING	0.769961	damaging
16	222984	T	G	HBA2	ENSP00000251595	p.Y25D	pathogenic	0.907025	deleterious	0	damaging	0.964	probably damaging	0.937	probably damaging	2.005	pathogenic	8.6e-05	polymorphism	2.72745	-3.08	DAMAGING	0.578105	damaging
16	223003	A	C	HBA2	ENSP00000251595	p.E31A	pathogenic	0.471008	neutral	0.02	damaging	0.127	benign	0.322	benign	0.5	benign	0.055325	polymorphism	0.824088	-3.08	DAMAGING	0.258287	neutral
16	223003	A	T	HBA2	ENSP00000251595	p.E31V	pathogenic	0.358495	neutral	0	damaging	0.013	benign	0.071	benign	1.14	benign	0.120811	polymorphism	1.80532	-3.21	DAMAGING	0.496085	neutral
16	223129	T	C	HBA2	ENSP00000251595	p.F34S	pathogenic	0.915632	deleterious	0	damaging	1	probably damaging	0.998	probably damaging	3.77	pathogenic	0.994671	disease_causing	4.35332	-4.31	DAMAGING	0.460188	neutral
16	223149	A	C	HBA2	ENSP00000251595	p.K41Q	pathogenic	0.705001	deleterious	0	damaging	0.973	probably damaging	0.532	possibly damaging	1.15	benign	0.999991	disease_causing	5.00952	-3.32	DAMAGING	0.473222	neutral
16	223155	T	C	HBA2	ENSP00000251595	p.Y43H	pathogenic	0.889283	deleterious	0	damaging	1	probably damaging	1	probably damaging	2.68	pathogenic	0.999959	disease_causing	4.1414	-3.36	DAMAGING	0.260366	neutral
16	223186	C	T	HBA2	ENSP00000251595	p.S53F	pathogenic	0.913189	deleterious	0	damaging	1	probably damaging	0.999	probably damaging	3.735	pathogenic	0.999999	disease_causing	5.06304	-3.46	DAMAGING	0.493223	neutral
16	223239	G	A	HBA2	ENSP00000251595	p.V71M	pathogenic	0.885513	deleterious	0	damaging	0.998	probably damaging	0.946	probably damaging	3.015	pathogenic	0	polymorphism	4.04743	-3.46	DAMAGING	0.541227	damaging
16	223251	G	C	HBA2	ENSP00000251595	p.D75H	pathogenic	0.801626	deleterious	0	damaging	0.997	probably damaging	0.954	probably damaging	2.465	pathogenic	1	disease_causing	4.02609	-3.66	DAMAGING	0.390231	neutral
16	223252	A	T	HBA2	ENSP00000251595	p.D75V	pathogenic	0.924807	deleterious	0	damaging	0.994	probably damaging	0.954	probably damaging	3.905	pathogenic	1	disease_causing	4.26385	-3.68	DAMAGING	0.378957	neutral
16	223261	C	T	HBA2	ENSP00000251595	p.P78L	pathogenic	0.354887	neutral	0.01	damaging	0.013	benign	0.063	benign	1.555	benign	1e-06	polymorphism	0.735606	-3.08	DAMAGING	0.443361	neutral
16	223275	G	A	HBA2	ENSP00000251595	p.A83T	pathogenic	0.0756712	neutral	0.17	benign	0.001	benign	0.002	benign	1.01	benign	0	polymorphism	-0.324405	-3.14	DAMAGING	0.460682	neutral
16	223282	G	A	HBA2	ENSP00000251595	p.S85N	pathogenic	0.882361	deleterious	0	damaging	0.98	probably damaging	0.966	probably damaging	3.915	pathogenic	0.998962	disease_causing	3.46692	-3.3	DAMAGING	0.664148	damaging
16	223284	G	C	HBA2	ENSP00000251595	p.D86H	pathogenic	0.810883	deleterious	0	damaging	1	probably damaging	0.993	probably damaging	2.005	pathogenic	0.999802	disease_causing	4.72172	-3.23	DAMAGING	0.482621	neutral
16	223290	C	G	HBA2	ENSP00000251595	p.H88D	pathogenic	0.977498	deleterious	0	damaging	1	probably damaging	0.989	probably damaging	4.045	pathogenic	1	disease_causing	4.9644	-7.54	DAMAGING	0.517224	neutral
16	223306	G	C	HBA2	ENSP00000251595	p.R93P	pathogenic	0.860733	deleterious	0	damaging	0.996	probably damaging	0.955	probably damaging	3.2	pathogenic	0.999416	disease_causing	4.96497	-3.2	DAMAGING	0.380686	neutral
16	223309	T	C	HBA2	ENSP00000251595	p.V94A	pathogenic	0.942907	deleterious	0	damaging	1	probably damaging	0.995	probably damaging	3.955	pathogenic	0.999788	disease_causing	4.8305	-3.9	DAMAGING	0.693754	damaging
16	223315	C	A	HBA2	ENSP00000251595	p.P96Q	pathogenic	0.866063	deleterious	0	damaging	1	probably damaging	1	probably damaging	3.975	pathogenic	0.999995	disease_causing	6.0211	-3.43	DAMAGING	0.463203	neutral
16	223320	A	G	HBA2	ENSP00000251595	p.N98D	pathogenic	0.921376	deleterious	0	damaging	1	probably damaging	0.998	probably damaging	3.385	pathogenic	0.999963	disease_causing	5.10528	-3.31	DAMAGING	0.562004	damaging
16	223490	T	C	HBA2	ENSP00000251595	p.L107P	pathogenic	0.895125	deleterious	0	damaging	1	probably damaging	1	probably damaging	3.335	pathogenic	1	disease_causing	5.89118	-3.42	DAMAGING	0.528426	damaging
16	223517	C	T	HBA2	ENSP00000251595	p.A116V	pathogenic	0.0559508	neutral	0.01	damaging	0	benign	0.001	benign	2.25	pathogenic	0	polymorphism	0.056749	-3.17	DAMAGING	0.526465	damaging
16	223520	A	T	HBA2	ENSP00000251595	p.E117V	pathogenic	0.617373	deleterious	0	damaging	0	benign	0.001	benign	2.685	pathogenic	0	polymorphism	2.26664	-3.15	DAMAGING	0.590719	damaging
16	223528	C	T	HBA2	ENSP00000251595	p.P120S	pathogenic	0.473823	neutral	0.01	damaging	0.718	possibly damaging	0.143	benign	3.215	pathogenic	0.999998	disease_causing	5.23416	-3.3	DAMAGING	0.623831	damaging
16	223537	C	T	HBA2	ENSP00000251595	p.H123Y	pathogenic	0.880741	deleterious	0	damaging	0.992	probably damaging	0.887	possibly damaging	3.46	pathogenic	0.999987	disease_causing	5.13407	-3.17	DAMAGING	0.520755	neutral
16	223540	G	A	HBA2	ENSP00000251595	p.A124T	pathogenic	0.453666	neutral	0	damaging	0.9	possibly damaging	0.184	benign	2.38	pathogenic	0.928427	disease_causing	5.05883	-3.27	DAMAGING	0.370666	neutral
16	223540	G	C	HBA2	ENSP00000251595	p.A124P	pathogenic	0.865316	deleterious	0	damaging	0.989	probably damaging	0.717	possibly damaging	3.48	pathogenic	0.980621	disease_causing	5.92851	-3.31	DAMAGING	0.417016	neutral
16	223543	T	C	HBA2	ENSP00000251595	p.S125P	pathogenic	0.733593	deleterious	0	damaging	0.992	probably damaging	0.905	possibly damaging	2.805	pathogenic	0.834363	disease_causing	3.1404	-3.29	DAMAGING	0.734623	damaging
16	223549	G	C	HBA2	ENSP00000251595	p.D127H	pathogenic	0.858778	deleterious	0	damaging	1	probably damaging	0.996	probably damaging	3.08	pathogenic	0.999998	disease_causing	5.5832	-3.26	DAMAGING	0.42303	neutral
16	223562	C	T	HBA2	ENSP00000251595	p.A131V	pathogenic	0.275158	neutral	0	damaging	0.132	benign	0.007	benign	2.91	pathogenic	0	polymorphism	2.18621	-3.27	DAMAGING	0.453686	neutral
16	223567	G	A	HBA2	ENSP00000251595	p.V133M	pathogenic	0.796643	deleterious	0	damaging	1	probably damaging	0.992	probably damaging	3.27	pathogenic	0.999478	disease_causing	4.55457	-3.46	DAMAGING	0.455331	neutral
16	223582	A	C	HBA2	ENSP00000251595	p.T138P	pathogenic	0.787279	deleterious	0	damaging	0.596	possibly damaging	0.558	possibly damaging	3.045	pathogenic	0.999844	disease_causing	4.6619	-3.18	DAMAGING	0.45278	neutral
16	230724	G	C	HBQ1	ENSP00000199708	p.G52A	polymorphism	0.613949	deleterious	0	damaging	1	probably damaging	0.998	probably damaging	1.99	pathogenic	0.991808	disease_causing	4.29883	-3.18	DAMAGING	0.486574	neutral
16	2334358	T	C	ABCA3	ENSP00000301732	p.S1262G	polymorphism	0.951972	deleterious	0.02	damaging	0.975	probably damaging	0.842	possibly damaging	2.71	pathogenic	0.99213	disease_causing	4.0259	-2.19	DAMAGING	0.719725	damaging
16	2336807	C	T	ABCA3	ENSP00000301732	p.V1056I	polymorphism	0.19313	neutral	0.72	benign	0.004	benign	0.012	benign	-0.295	benign	8e-05	polymorphism	0.115717	-2.2	DAMAGING	0.613333	damaging
16	2336861	C	T	ABCA3	ENSP00000301732	p.V1038I	polymorphism	0.379039	neutral	0.46	benign	0.013	benign	0.02	benign	0.86	benign	0.000293	polymorphism	0.035918	-2.13	DAMAGING	0.595841	damaging
16	2345672	T	C	ABCA3	ENSP00000301732	p.H778R	polymorphism	0.801069	deleterious	0.04	damaging	0	benign	0.001	benign	0.61	benign	0	polymorphism	-1.29468	-1.23	TOLERATED	0.388685	neutral
16	24581097	C	A	RBBP6	ENSP00000317872	p.S1029Y	polymorphism	0.429393	neutral	0	damaging	0.681	possibly damaging	0.34	benign	0.55	benign	0	polymorphism	3.59639	2.34	TOLERATED	0.539766	damaging
16	24803043	C	A	TNRC6A	ENSP00000326900	p.P1027Q	polymorphism	0.472096	neutral	0.02	damaging	0.325	benign	0.041	benign	1.285	benign	0.815294	disease_causing	3.93237	2.62	TOLERATED	0.548568	damaging
16	24803052	A	C	TNRC6A	ENSP00000326900	p.N1030T	polymorphism	0.151014	neutral	0.02	damaging	0.005	benign	0.004	benign	0.69	benign	0.002211	polymorphism	0.514971	2.74	TOLERATED	0.386888	neutral
16	24818031	A	G	TNRC6A	ENSP00000379144	p.N1489S	polymorphism	0.10152	neutral	0.37	benign	0.274	benign	0.056	benign	0.205	benign	0.987268	disease_causing	0.231256	2.84	TOLERATED	0.353177	neutral
16	24919409	T	G	SLC5A11	ENSP00000289932	p.V464G	polymorphism	0.698763	deleterious	0.02	damaging	0.656	possibly damaging	0.243	benign	2.175	pathogenic	1	disease_causing	5.76411	-2.32	DAMAGING	0.39863	neutral
16	24953350	G	C	ARHGAP17	ENSP00000303130	p.A483G	polymorphism	0.411184	neutral	0.01	damaging	0.006	benign	0.006	benign	1.79	benign	0.005125	polymorphism	2.30012	2.12	TOLERATED	0.437669	neutral
16	24955164	C	G	ARHGAP17	ENSP00000303130	p.A421P	polymorphism	0.769982	deleterious	0.01	damaging	1	probably damaging	0.998	probably damaging	1.905	pathogenic	0.999992	disease_causing	7.04915	2.77	TOLERATED	0.485407	neutral
16	2495551	A	T	CCNF	ENSP00000380256	p.Y341F	polymorphism	0.388526	neutral	0.12	benign	0.875	possibly damaging	0.801	possibly damaging	0.925	benign	0.999999	disease_causing	3.95573	3.14	TOLERATED	0.435031	neutral
16	2550396	A	C	TBC1D24	ENSP00000454408	p.D471A	polymorphism	0.395588	neutral	0.1	benign	0.035	benign	0.012	benign	1.7	benign	0.946537	disease_causing	0.288227	1.93	TOLERATED	0.356618	neutral
16	2550859	C	A	TBC1D24	ENSP00000454408	p.T521K	polymorphism	0.892449	deleterious	0	damaging	0.999	probably damaging	0.957	probably damaging	3.17	pathogenic	1	disease_causing	5.82653	0.9	TOLERATED	0.661388	damaging
16	27561037	A	T	GTF3C1	ENSP00000348510	p.F59I	polymorphism	0.717101	deleterious	0	damaging	1	probably damaging	0.997	probably damaging	2.16	pathogenic	0.999933	disease_causing	6.15707	1.73	TOLERATED	0.587798	damaging
16	27781261	A	C	KIAA0556	ENSP00000261588	p.N1352T	polymorphism	0.588335	deleterious	NA	NA	0.956	possibly damaging	0.72	possibly damaging	1.87	benign	0.996281	disease_causing	5.76619	2.46	TOLERATED	0.692956	damaging
16	2812064	A	C	SRRM2	ENSP00000301740	p.Q512P	polymorphism	0.448961	neutral	0.15	benign	0.99	probably damaging	0.969	probably damaging	0.695	benign	0.974377	disease_causing	1.29005	1.8	TOLERATED	0.471706	neutral
16	2813291	C	A	SRRM2	ENSP00000301740	p.A921E	polymorphism	0.0318281	neutral	1	benign	0.18	benign	0.07	benign	0.14	benign	0	polymorphism	0.4667	1.84	TOLERATED	0.581616	damaging
16	28145205	G	C	XPO6	ENSP00000302790	p.A498G	polymorphism	0.401681	neutral	0.01	damaging	0.603	possibly damaging	0.141	benign	1.995	pathogenic	1	disease_causing	3.60285	-0.07	TOLERATED	0.525534	damaging
16	2815646	G	A	SRRM2	ENSP00000301740	p.R1706K	polymorphism	0.209994	neutral	0.63	benign	0.984	probably damaging	0.956	probably damaging	0	benign	0.192711	polymorphism	2.29048	1.24	TOLERATED	0.434086	neutral
16	28917387	G	C	RABEP2	ENSP00000350934	p.A459G	polymorphism	0.392517	neutral	0.26	benign	0.589	possibly damaging	0.403	benign	1.61	benign	0.957952	disease_causing	2.1395	0.74	TOLERATED	0.495068	neutral
16	28944295	C	T	CD19	ENSP00000456201	p.S140F	polymorphism	0.118377	neutral	0	damaging	0.243	benign	0.048	benign	1.525	benign	0	polymorphism	5.19325	0.48	TOLERATED	0.42072	neutral
16	2983536	C	T	FLYWCH1	ENSP00000399938	p.T400I	polymorphism	0.0401874	neutral	0.11	benign	0.435	benign	0.157	benign	0.345	benign	0	polymorphism	0.306948	NA	NA	0.307483	neutral
16	29872565	G	A	CDIPT	ENSP00000454453	p.A65V	polymorphism	0.738048	deleterious	0	damaging	0.987	probably damaging	0.969	probably damaging	2.84	pathogenic	1	disease_causing	6.74784	0.73	TOLERATED	0.38031	neutral
16	29994640	T	C	TAOK2	ENSP00000310094	p.I416T	polymorphism	0.722375	deleterious	0.28	benign	0.992	probably damaging	0.87	possibly damaging	2.08	pathogenic	0.999999	disease_causing	4.25094	1.59	TOLERATED	0.440996	neutral
16	29994939	A	C	TAOK2	ENSP00000310094	p.Y459S	polymorphism	0.550622	deleterious	0.16	benign	0.11	benign	0.024	benign	1.1	benign	0.999981	disease_causing	5.04819	-0.44	TOLERATED	0.539768	damaging
16	30005654	C	G	HIRIP3	ENSP00000279392	p.R271T	polymorphism	0.00910621	neutral	0.67	benign	0.001	benign	0.001	benign	0.695	benign	0	polymorphism	-1.91336	1.49	TOLERATED	0.504309	neutral
16	30123514	C	T	GDPD3	ENSP00000384363	p.R171H	polymorphism	0.841898	deleterious	0	damaging	1	probably damaging	0.995	probably damaging	2.93	pathogenic	0.999659	disease_causing	7.93829	1.53	TOLERATED	0.517536	neutral
16	30196649	G	T	CORO1A	ENSP00000455552	p.C40F	polymorphism	0.895051	deleterious	0	damaging	0.956	possibly damaging	0.896	possibly damaging	2.235	pathogenic	1	disease_causing	6.4388	-0.01	TOLERATED	0.739234	damaging
16	30530039	A	C	ITGAL	ENSP00000349252	p.Q1076P	polymorphism	0.863869	deleterious	0	damaging	1	probably damaging	0.997	probably damaging	2.515	pathogenic	1	disease_causing	5.39761	0.44	TOLERATED	0.677299	damaging
16	30594521	A	C	ZNF785	ENSP00000378642	p.V193G	polymorphism	0.579189	deleterious	0.03	damaging	0.98	probably damaging	0.925	probably damaging	2.505	pathogenic	0	polymorphism	2.83068	0.68	TOLERATED	0.628924	damaging
16	3063584	C	T	CLDN9	ENSP00000398017	p.P74L	polymorphism	0.115175	neutral	0	damaging	0.997	probably damaging	0.862	possibly damaging	4.225	pathogenic	0.999992	disease_causing	5.63766	-2.37	DAMAGING	0.719848	damaging
16	30667248	C	A	PRR14	ENSP00000300835	p.P489H	polymorphism	0.637414	deleterious	0	damaging	1	probably damaging	0.999	probably damaging	1.5	benign	0.999945	disease_causing	5.32813	0.22	TOLERATED	0.366103	neutral
16	30723656	T	G	SRCAP	ENSP00000378499	p.V630G	polymorphism	0.736844	deleterious	0	damaging	0.998	probably damaging	0.897	possibly damaging	1.84	benign	1	disease_causing	2.10646	-3.24	DAMAGING	0.632756	damaging
16	30958066	G	A	FBXL19	ENSP00000369666	p.R568H	polymorphism	0.679755	deleterious	0	damaging	0.893	possibly damaging	0.265	benign	2.165	pathogenic	0.971972	disease_causing	5.76756	1.26	TOLERATED	0.337298	neutral
16	3108185	C	A	MMP25	ENSP00000337816	p.P337H	polymorphism	0.577152	deleterious	0.1	benign	0.997	probably damaging	0.976	probably damaging	1.12	benign	0.916401	disease_causing	4.69346	4.26	TOLERATED	0.344484	neutral
16	31091985	C	A	ZNF646	ENSP00000300850	p.A1447E	polymorphism	0.0202014	neutral	0.51	benign	0.026	benign	0.015	benign	0.345	benign	1.1e-05	polymorphism	-0.871629	3.12	TOLERATED	0.651173	damaging
16	31309073	G	A	ITGAM	ENSP00000441691	p.R502Q	polymorphism	0.0529039	neutral	0.25	benign	0.259	benign	0.004	benign	0.77	benign	2e-06	polymorphism	1.8216	NA	NA	0.36006	neutral
16	31339509	T	G	ITGAM	ENSP00000441691	p.L917R	polymorphism	0.711811	deleterious	0	damaging	0.94	possibly damaging	0.863	possibly damaging	2.465	pathogenic	0	polymorphism	-0.407508	NA	NA	0.567956	damaging
16	31383103	C	G	ITGAX	ENSP00000268296	p.P720A	polymorphism	0.730226	deleterious	0.02	damaging	0.687	possibly damaging	0.171	benign	2.375	pathogenic	0.628831	disease_causing	2.2205	0.92	TOLERATED	0.396825	neutral
16	31470976	T	C	ARMC5	ENSP00000399561	p.L44P	polymorphism	0.677229	deleterious	0	damaging	0.703	possibly damaging	0.342	benign	2.11	pathogenic	1	disease_causing	3.08683	0.61	TOLERATED	0.754409	damaging
16	31473836	G	C	ARMC5	ENSP00000399561	p.G323A	polymorphism	0.276139	neutral	0.68	benign	0	benign	0.005	benign	0.62	benign	0.330202	polymorphism	-0.897043	2.25	TOLERATED	0.315387	neutral
16	31539927	A	T	AHSP	ENSP00000307199	p.N75I	polymorphism	0.15009	neutral	0.06	benign	NA	NA	NA	NA	0.805	benign	0	polymorphism	0.576769	-1.24	TOLERATED	0.32914	neutral
16	31926841	C	A	ZNF267	ENSP00000300870	p.T424N	polymorphism	0.117582	neutral	0.01	damaging	0.27	benign	0.06	benign	0.345	benign	0	polymorphism	1.18833	1.29	TOLERATED	0.386254	neutral
16	3293880	A	G	MEFV	ENSP00000219596	p.I591T	pathogenic	0.308498	neutral	0.06	benign	0	benign	0.001	benign	-0.255	benign	0	polymorphism	-1.63753	-0.01	TOLERATED	0.453056	neutral
16	3299586	G	A	MEFV	ENSP00000438611	p.P369S	pathogenic	0.236172	neutral	0.01	damaging	0.959	probably damaging	0.503	possibly damaging	1.01	benign	0	polymorphism	1.90914	0.49	TOLERATED	0.37441	neutral
16	3339624	A	G	ZNF263	ENSP00000219069	p.Q373R	polymorphism	0.11973	neutral	0.64	benign	0.421	benign	0.086	benign	0.345	benign	0.713255	disease_causing	-0.357228	3.47	TOLERATED	0.44665	neutral
16	335639	G	T	PDIA2	ENSP00000219406	p.G352V	polymorphism	0.168222	neutral	0.15	benign	0.003	benign	0.012	benign	1.265	benign	1.3e-05	polymorphism	-0.563256	1.57	TOLERATED	0.493242	neutral
16	3367612	C	G	ZNF75A	ENSP00000459566	p.Q212E	polymorphism	0.151558	neutral	0.13	benign	0.451	benign	0.265	benign	-0.025	benign	0.006004	polymorphism	3.00295	2.3	TOLERATED	0.292431	neutral
16	3406446	G	A	OR2C1	ENSP00000307726	p.C169Y	polymorphism	0.834808	deleterious	0	damaging	0.965	probably damaging	0.819	possibly damaging	3.585	pathogenic	0.926535	disease_causing	4.94353	8.45	TOLERATED	0.401179	neutral
16	4383366	A	C	GLIS2	ENSP00000395547	p.K64T	polymorphism	0.635128	deleterious	0	damaging	0.981	probably damaging	0.932	probably damaging	0.55	benign	0.024359	polymorphism	2.5597	2.81	TOLERATED	0.389137	neutral
16	4412008	C	G	CORO7	ENSP00000251166	p.G519A	polymorphism	0.852406	deleterious	0	damaging	1	probably damaging	0.998	probably damaging	2.795	pathogenic	1	disease_causing	4.82983	-1.23	TOLERATED	0.442123	neutral
16	4431165	T	C	VASN	ENSP00000306864	p.F96S	polymorphism	0.836746	deleterious	0	damaging	1	probably damaging	0.999	probably damaging	3.265	pathogenic	1	disease_causing	5.6819	-1.55	DAMAGING	0.540774	damaging
16	450278	T	A	NME4	ENSP00000219479	p.F167Y	polymorphism	0.787775	deleterious	0	damaging	1	probably damaging	0.997	probably damaging	4.22	pathogenic	0.9995	disease_causing	5.96585	-0.47	TOLERATED	0.560622	damaging
16	450299	G	A	NME4	ENSP00000219479	p.S174N	polymorphism	0.0821846	neutral	0.39	benign	0	benign	0	benign	0.28	benign	0.006865	polymorphism	1.16223	-1.03	TOLERATED	0.38049	neutral
16	4747039	C	T	ANKS3	ENSP00000304586	p.R654Q	polymorphism	0.217922	neutral	0	damaging	0.905	possibly damaging	0.208	benign	1.61	benign	0.064852	polymorphism	7.7548	1.12	TOLERATED	0.411021	neutral
16	48138135	T	A	ABCC12	ENSP00000311030	p.I940F	polymorphism	0.557923	deleterious	0.01	damaging	0.066	benign	0.105	benign	1.845	benign	0.999766	disease_causing	3.33947	-2.56	DAMAGING	0.528914	damaging
16	4848139	T	A	ROGDI	ENSP00000322832	p.Y193F	polymorphism	0.670344	deleterious	0	damaging	0.995	probably damaging	0.926	probably damaging	2.25	pathogenic	1	disease_causing	5.90758	0.75	TOLERATED	0.6346	damaging
16	50339756	G	A	ADCY7	ENSP00000457409	p.R583H	polymorphism	0.327795	neutral	0.02	damaging	0.01	benign	0.013	benign	1.61	benign	0.262803	polymorphism	4.76	-1.03	TOLERATED	0.680641	damaging
16	50342600	C	T	ADCY7	ENSP00000457409	p.T653M	polymorphism	0.0204992	neutral	0.23	benign	0.004	benign	0.004	benign	1.39	benign	0	polymorphism	-0.378707	0.85	TOLERATED	0.43586	neutral
16	53922772	G	T	FTO	ENSP00000418823	p.W383L	polymorphism	0.860169	deleterious	NA	NA	1	probably damaging	0.998	probably damaging	2.33	pathogenic	1	disease_causing	7.40412	0.69	TOLERATED	0.473272	neutral
16	55705952	A	C	SLC6A2	ENSP00000394956	p.N170T	polymorphism	0.0437382	neutral	0.41	benign	0	benign	0.003	benign	-0.435	benign	4.3e-05	polymorphism	1.34719	-0.82	TOLERATED	0.409988	neutral
16	56441937	G	C	AMFR	ENSP00000290649	p.A202G	polymorphism	0.071573	neutral	0.44	benign	0	benign	0	benign	-0.69	benign	0.049288	polymorphism	0.463185	0.89	TOLERATED	0.718589	damaging
16	56519633	C	G	BBS2	ENSP00000245157	p.R643P	pathogenic	0.733082	deleterious	0.35	benign	0.998	probably damaging	0.884	possibly damaging	2.125	pathogenic	1	disease_causing	6.23362	-2.77	DAMAGING	0.35736	neutral
16	569017	T	G	RAB11FIP3	ENSP00000262305	p.L572R	polymorphism	0.779265	deleterious	0	damaging	0.999	probably damaging	0.998	probably damaging	2.415	pathogenic	0.999994	disease_causing	5.54798	NA	NA	0.620174	damaging
16	56976111	C	G	HERPUD1	ENSP00000409555	p.P325A	polymorphism	0.174158	neutral	0.13	benign	0.001	benign	0.003	benign	1.04	benign	0.004626	polymorphism	-0.218942	2.23	TOLERATED	0.506651	neutral
16	57282479	T	A	ARL2BP	ENSP00000219204	p.F44Y	polymorphism	0.83204	deleterious	0	damaging	0.999	probably damaging	0.998	probably damaging	3.165	pathogenic	1	disease_causing	6.23207	-0.16	TOLERATED	0.400491	neutral
16	57689897	T	C	GPR56	ENSP00000456794	p.L337P	polymorphism	0.0723213	neutral	0.16	benign	0	benign	0	benign	-2.125	benign	0.9983	disease_causing	1.08861	0.95	TOLERATED	0.423123	neutral
16	57950043	C	G	CNGB1	ENSP00000251102	p.R736P	polymorphism	0.127094	neutral	0.24	benign	0	benign	0.002	benign	1.1	benign	0.002124	polymorphism	0.50485	0.74	TOLERATED	0.619851	damaging
16	58292345	T	A	CCDC113	ENSP00000219299	p.L155Q	polymorphism	0.41792	neutral	0.04	damaging	0.979	probably damaging	0.642	possibly damaging	1.995	pathogenic	0.339982	polymorphism	4.26567	1.18	TOLERATED	0.461202	neutral
16	599048	T	C	SOLH	ENSP00000219611	p.F502S	polymorphism	0.651428	deleterious	0.09	benign	1	probably damaging	0.998	probably damaging	1.175	benign	0.999993	disease_causing	4.82238	-2.48	DAMAGING	0.466095	neutral
16	61851549	G	C	CDH8	ENSP00000463266	p.P371A	polymorphism	0.405571	neutral	0	damaging	0.14	benign	0.165	benign	1.54	benign	1	disease_causing	2.51651	0.51	TOLERATED	0.443551	neutral
16	66592241	G	T	CKLF	ENSP00000264001	p.W76L	polymorphism	0.814859	deleterious	0	damaging	1	probably damaging	0.998	probably damaging	2.19	pathogenic	0.995834	disease_causing	6.8519	-2.35	DAMAGING	0.520655	neutral
16	66612837	G	A	CKLF-CMTM1	ENSP00000433998	p.R265K	polymorphism	0.140468	neutral	0.51	benign	NA	NA	NA	NA	0	benign	0	polymorphism	0.221429	NA	NA	0.442882	neutral
16	66621855	A	T	CMTM2	ENSP00000268595	p.I194F	polymorphism	0.331313	neutral	0.01	damaging	0.995	probably damaging	0.944	probably damaging	1.59	benign	0	polymorphism	3.13112	1.01	TOLERATED	0.497148	neutral
16	66945953	C	G	CDH16	ENSP00000299752	p.A547P	polymorphism	0.386302	neutral	0.01	damaging	0.983	probably damaging	0.867	possibly damaging	2.455	pathogenic	0.250183	polymorphism	3.65578	0.61	TOLERATED	0.520606	neutral
16	67199736	G	A	HSF4	ENSP00000430947	p.R116H	polymorphism	0.365035	neutral	0.33	benign	1	probably damaging	0.997	probably damaging	-0.255	benign	0.999155	disease_causing	5.27983	-2.63	DAMAGING	0.706115	damaging
16	67298319	T	G	SLC9A5	ENSP00000299798	p.V636G	polymorphism	0.484146	neutral	0.01	damaging	0.7	possibly damaging	0.383	benign	1.59	benign	0.999998	disease_causing	4.4407	0.44	TOLERATED	0.651047	damaging
16	67298349	A	G	SLC9A5	ENSP00000299798	p.E646G	polymorphism	0.871623	deleterious	0	damaging	0.998	probably damaging	0.979	probably damaging	2.395	pathogenic	0.999987	disease_causing	3.76616	0.24	TOLERATED	0.511919	neutral
16	67304944	T	C	SLC9A5	ENSP00000299798	p.F841S	polymorphism	0.625484	neutral	0	damaging	0.596	possibly damaging	0.145	benign	0.895	benign	0.876106	disease_causing	1.99424	0.31	TOLERATED	0.414744	neutral
16	67575430	T	G	FAM65A	ENSP00000400099	p.V314G	polymorphism	0.787227	deleterious	0	damaging	1	probably damaging	0.982	probably damaging	2.56	pathogenic	1	disease_causing	5.65871	NA	NA	0.429339	neutral
16	67578925	G	T	FAM65A	ENSP00000400099	p.S993I	polymorphism	0.358574	neutral	0	damaging	0.997	probably damaging	0.854	possibly damaging	0	benign	0.34924	polymorphism	2.69433	NA	NA	0.495139	neutral
16	67680376	A	G	RLTPR	ENSP00000441481	p.E141G	polymorphism	0.519775	neutral	0.08	benign	0.801	possibly damaging	0.242	benign	0.345	benign	0.983806	disease_causing	4.05245	2.44	TOLERATED	0.553416	damaging
16	67859098	A	G	TSNAXIP1	ENSP00000373485	p.D192G	polymorphism	0.526846	neutral	0	damaging	0.859	possibly damaging	0.34	benign	1.83	benign	0.993245	disease_causing	4.6778	5.44	TOLERATED	0.520045	neutral
16	67913754	T	C	EDC4	ENSP00000351811	p.I608T	polymorphism	0.0663846	neutral	0.22	benign	0.455	possibly damaging	0.1	benign	0.345	benign	0.592576	disease_causing	1.80072	NA	NA	0.446616	neutral
16	67916417	T	G	AK125818	ENSP00000351811	p.V1121G	polymorphism	0.505558	neutral	0.01	damaging	NA	NA	NA	NA	NA	NA	NA	NA	3.52598	NA	NA	0.457099	neutral
16	68330397	A	G	SLC7A6	ENSP00000455064	p.K417R	polymorphism	0.159117	neutral	0.02	damaging	0	benign	0	benign	-0.24	benign	0	polymorphism	1.28	-2.55	DAMAGING	0.475374	neutral
16	68713816	T	C	CDH3	ENSP00000264012	p.M269T	polymorphism	0.493722	deleterious	0	damaging	0.998	probably damaging	0.982	probably damaging	1.41	benign	0.999987	disease_causing	4.26373	0.73	TOLERATED	0.400105	neutral
16	68835776	C	T	CDH1	ENSP00000458139	p.H123Y	pathogenic	0.178007	neutral	0.04	damaging	0.664	possibly damaging	0.054	benign	0	benign	7.4e-05	polymorphism	1.31233	0.33	TOLERATED	0.392382	neutral
16	68842641	A	C	CDH1	ENSP00000261769	p.T193P	pathogenic	0.854174	deleterious	0	damaging	0.964	probably damaging	0.839	possibly damaging	3.385	pathogenic	1	disease_causing	5.69583	0.61	TOLERATED	0.589614	damaging
16	68845698	A	G	CDH1	ENSP00000261769	p.N315S	pathogenic	0.0894958	neutral	0.07	benign	0.002	benign	0.001	benign	1.395	benign	0	polymorphism	-1.21531	0.63	TOLERATED	0.378984	neutral
16	68846138	A	C	CDH1	ENSP00000261769	p.D370A	pathogenic	0.933431	deleterious	0	damaging	1	probably damaging	0.976	probably damaging	4.135	pathogenic	0.999998	disease_causing	5.0549	-0.13	TOLERATED	0.268867	neutral
16	68849484	G	C	CDH1	ENSP00000261769	p.E463Q	pathogenic	0.316351	neutral	0.02	damaging	0.775	possibly damaging	0.318	benign	0.77	benign	0.011284	polymorphism	1.58652	0.73	TOLERATED	0.462223	neutral
16	68849515	T	A	CDH1	ENSP00000261769	p.V473D	pathogenic	0.941814	deleterious	0	damaging	1	probably damaging	0.999	probably damaging	4.015	pathogenic	1	disease_causing	5.99414	0.48	TOLERATED	0.519684	neutral
16	68855966	G	A	CDH1	ENSP00000261769	p.A592T	pathogenic	0.659495	deleterious	0.01	damaging	0.492	possibly damaging	0.092	benign	1.44	benign	0.676292	disease_causing	4.20897	0.09	TOLERATED	0.436656	neutral
16	68855985	G	A	CDH1	ENSP00000261769	p.R598Q	pathogenic	0.652996	deleterious	0.12	benign	0.393	benign	0.027	benign	1.04	benign	0.999377	disease_causing	2.61866	0.16	TOLERATED	0.554148	damaging
16	68856041	G	A	CDH1	ENSP00000261769	p.A617T	pathogenic	0.325316	neutral	0.15	benign	0.04	benign	0.035	benign	1.545	benign	0	polymorphism	1.34954	0.53	TOLERATED	0.422013	neutral
16	68894270	G	A	TMCO7	ENSP00000261778	p.R193Q	polymorphism	0.202783	neutral	0.04	damaging	0.09	benign	0.005	benign	2.215	pathogenic	0.025054	polymorphism	2.91441	-0.28	TOLERATED	0.417958	neutral
16	69167460	T	G	CIRH1A	ENSP00000455269	p.V33G	polymorphism	0.712141	deleterious	0	damaging	0.995	probably damaging	0.78	possibly damaging	2.6	pathogenic	1	disease_causing	5.38369	-0.39	TOLERATED	0.530968	damaging
16	69304095	T	G	SNTB2	ENSP00000338191	p.V352G	polymorphism	0.753691	deleterious	0	damaging	0.994	probably damaging	0.827	possibly damaging	1.905	pathogenic	1	disease_causing	5.81776	1.49	TOLERATED	0.449106	neutral
16	69458627	A	G	CYB5B	ENSP00000423679	p.D10G	polymorphism	0.124401	neutral	0.35	benign	0	benign	0.001	benign	0.315	benign	0	polymorphism	1.15508	-1.7	DAMAGING	0.464777	neutral
16	69922053	T	C	WWP2	ENSP00000352069	p.L272P	polymorphism	0.219265	neutral	0.29	benign	0	benign	0	benign	0.205	benign	0.999998	disease_causing	2.0094	1.42	TOLERATED	0.786883	damaging
16	69967950	A	C	WWP2	ENSP00000352069	p.Y587S	polymorphism	0.841206	deleterious	0	damaging	1	probably damaging	0.999	probably damaging	2.575	pathogenic	1	disease_causing	6.11194	0.47	TOLERATED	0.425061	neutral
16	70575708	G	C	SF3B3	ENSP00000305790	p.D402H	polymorphism	0.57037	deleterious	0.07	benign	0.002	benign	0.02	benign	2.215	pathogenic	1	disease_causing	4.24961	0.87	TOLERATED	0.328642	neutral
16	709253	G	C	WDR90	ENSP00000293879	p.A1021P	polymorphism	0.00956524	neutral	0.23	benign	0.01	benign	0.004	benign	0.805	benign	0	polymorphism	-1.14483	1.46	TOLERATED	0.475236	neutral
16	71317849	T	A	FTSJD1	ENSP00000337512	p.I659F	polymorphism	0.0834919	neutral	0.01	damaging	0.468	possibly damaging	0.216	benign	0.345	benign	0.571493	disease_causing	3.11956	2.26	TOLERATED	0.471439	neutral
16	71571656	A	C	CHST4	ENSP00000341206	p.Y359S	polymorphism	0.922079	deleterious	0	damaging	1	probably damaging	1	probably damaging	3.12	pathogenic	0.999999	disease_causing	6.31021	-6.02	DAMAGING	0.453287	neutral
16	71748598	T	A	PHLPP2	ENSP00000353610	p.Y34F	polymorphism	0.253535	neutral	0.08	benign	0.986	probably damaging	0.572	possibly damaging	1.39	benign	0.912623	disease_causing	2.66536	1.39	TOLERATED	0.419864	neutral
16	71884209	C	A	ATXN1L	ENSP00000415822	p.P189Q	polymorphism	0.391717	neutral	0	damaging	0.997	probably damaging	0.916	probably damaging	1.245	benign	0.999949	disease_causing	5.04207	1.19	TOLERATED	0.575985	damaging
16	72057382	C	T	DHODH	ENSP00000219240	p.P328L	polymorphism	0.39403	neutral	0	damaging	0.827	possibly damaging	0.588	possibly damaging	2.865	pathogenic	1	disease_causing	6.51026	-4.07	DAMAGING	0.416455	neutral
16	72130819	A	G	DHX38	ENSP00000268482	p.E141G	polymorphism	0.630337	deleterious	0.2	benign	0.981	probably damaging	0.932	probably damaging	1.27	benign	1	disease_causing	3.10802	4.02	TOLERATED	0.595051	damaging
16	72133166	A	G	DHX38	ENSP00000268482	p.E316G	polymorphism	0.5	neutral	0.01	damaging	0.927	possibly damaging	0.529	possibly damaging	2.22	pathogenic	1	disease_causing	6.823	3.89	TOLERATED	0.651071	damaging
16	72134399	A	G	DHX38	ENSP00000268482	p.D394G	polymorphism	0.5	neutral	0.1	benign	0.791	possibly damaging	0.392	benign	1.825	benign	1	disease_causing	4.73236	-1.97	DAMAGING	0.593222	damaging
16	74943402	C	T	WDR59	ENSP00000262144	p.A547T	polymorphism	0.194753	neutral	0.27	benign	0.02	benign	0.008	benign	0.255	benign	0.999985	disease_causing	3.45907	-0.25	TOLERATED	0.640377	damaging
16	75203990	G	C	ZFP1	ENSP00000457044	p.E328Q	polymorphism	0.53399	neutral	0.08	benign	0.998	probably damaging	0.969	probably damaging	0.62	benign	0.031915	polymorphism	4.08141	1.29	TOLERATED	0.619458	damaging
16	77229015	T	C	MON1B	ENSP00000248248	p.I420T	polymorphism	0.5	neutral	0	damaging	0.961	probably damaging	0.721	possibly damaging	1.1	benign	0.99492	disease_causing	4.05379	NA	NA	0.520137	neutral
16	77229491	A	C	MON1B	ENSP00000248248	p.Y452S	polymorphism	0.875468	deleterious	0	damaging	1	probably damaging	0.999	probably damaging	3.24	pathogenic	1	disease_causing	6.24583	NA	NA	NA	NA
16	78466528	C	A	WWOX	ENSP00000457230	p.S312Y	polymorphism	0.769831	deleterious	0.02	damaging	0.988	probably damaging	0.758	possibly damaging	1.59	benign	0.999968	disease_causing	3.78793	-2.07	DAMAGING	0.408474	neutral
16	81241127	C	G	PKD1L2	ENSP00000337397	p.D292H	polymorphism	0.324652	neutral	0	damaging	1	probably damaging	0.999	probably damaging	NA	NA	0.289284	polymorphism	5.23456	-2.25	DAMAGING	0.589782	damaging
16	81303906	A	C	BCMO1	ENSP00000258168	p.N329T	polymorphism	0.030042	neutral	0.23	benign	0.147	benign	0.048	benign	0.345	benign	0.268359	polymorphism	1.19805	-3.52	DAMAGING	0.741071	damaging
16	81410856	T	C	GAN	ENSP00000248272	p.I512T	polymorphism	0.716991	deleterious	0.87	benign	0.948	possibly damaging	0.487	possibly damaging	0.205	benign	1	disease_causing	2.38696	-0.19	TOLERATED	0.502821	neutral
16	81942028	C	G	PLCG2	ENSP00000352336	p.P522R	polymorphism	0.292178	neutral	0.37	benign	0	benign	0	benign	0.205	benign	0	polymorphism	1.08285	-0.15	TOLERATED	0.695333	damaging
16	84182659	T	A	DNAAF1	ENSP00000334593	p.Y58N	polymorphism	0.386223	neutral	0.28	benign	NA	NA	NA	NA	1.04	benign	0	polymorphism	0.10755	1.28	TOLERATED	0.444319	neutral
16	84256269	C	T	KCNG4	ENSP00000312129	p.G372S	polymorphism	0.829292	deleterious	NA	NA	1	probably damaging	1	probably damaging	2.225	pathogenic	1	disease_causing	6.99856	-0.69	TOLERATED	0.573689	damaging
16	84360502	A	T	WFDC1	ENSP00000456920	p.N207Y	polymorphism	9.27e-06	neutral	0.31	benign	0.005	benign	0.003	benign	0.255	benign	0.999976	disease_causing	1.75808	1.41	TOLERATED	0.341792	neutral
16	84513589	T	C	KIAA1609	ENSP00000343635	p.Q434R	polymorphism	0.0285679	neutral	0.31	benign	0	benign	0.002	benign	0.635	benign	0.640945	disease_causing	-0.57173	3.13	TOLERATED	0.528114	damaging
16	846811	G	C	CHTF18	ENSP00000262315	p.E851Q	polymorphism	0.88491	deleterious	0	damaging	1	probably damaging	0.995	probably damaging	2.645	pathogenic	1	disease_causing	4.40034	2.64	TOLERATED	0.653072	damaging
16	846827	C	G	CHTF18	ENSP00000262315	p.A856G	polymorphism	0.402679	neutral	0.04	damaging	0.158	benign	0.022	benign	1.795	benign	0.964457	disease_causing	3.45856	2.77	TOLERATED	0.61715	damaging
16	847033	C	G	CHTF18	ENSP00000262315	p.P892A	polymorphism	0.10459	neutral	0.3	benign	0.006	benign	0.008	benign	0.84	benign	0	polymorphism	-1.78563	2.95	TOLERATED	0.670648	damaging
16	84914186	C	G	CRISPLD2	ENSP00000262424	p.A434G	polymorphism	0.562696	deleterious	0.02	damaging	0.913	possibly damaging	0.583	possibly damaging	2.285	pathogenic	1	disease_causing	5.62795	-2.56	DAMAGING	0.522697	damaging
16	85100883	A	C	KIAA0513	ENSP00000457408	p.D69A	polymorphism	0.0969921	neutral	0.7	benign	0.02	benign	0.016	benign	0.69	benign	0.154204	polymorphism	1.35576	1.27	TOLERATED	0.43571	neutral
16	8736416	A	G	METTL22	ENSP00000371345	p.E335G	polymorphism	0.813884	deleterious	0	damaging	NA	NA	NA	NA	2.975	pathogenic	1	disease_causing	6.69501	3.16	TOLERATED	0.547931	damaging
16	87367708	C	T	FBXO31	ENSP00000454386	p.R394Q	polymorphism	0.00368858	neutral	0.69	benign	0.001	benign	0	benign	0	benign	0	polymorphism	-0.076037	NA	NA	0.701683	damaging
16	88499292	C	A	ZNF469	ENSP00000402343	p.P1777H	polymorphism	0.999234	deleterious	0	damaging	1	probably damaging	0.94	probably damaging	0.695	benign	0	polymorphism	3.48547	2.87	TOLERATED	0.638407	damaging
16	88500957	C	T	ZNF469	ENSP00000402343	p.P2332L	polymorphism	0.0269547	neutral	0	damaging	0.046	benign	0.009	benign	0.205	benign	0	polymorphism	-0.533218	0.85	TOLERATED	0.681553	damaging
16	88502219	G	C	ZNF469	ENSP00000402343	p.A2753P	polymorphism	1.6e-06	neutral	0	damaging	0.013	benign	0.01	benign	0.345	benign	0	polymorphism	2.41454	3.12	TOLERATED	0.581905	damaging
16	88504239	G	A	ZNF469	ENSP00000402343	p.R3426Q	polymorphism	3e-14	neutral	0.07	benign	0.998	probably damaging	0.586	possibly damaging	0.55	benign	0.000518	polymorphism	4.03666	3.34	TOLERATED	0.725461	damaging
16	8851644	T	C	ABAT	ENSP00000379845	p.I116T	polymorphism	0.407672	neutral	0.02	damaging	0.011	benign	0.034	benign	1.27	benign	0.052671	polymorphism	3.17103	-2.27	DAMAGING	0.57327	damaging
16	88599245	A	C	ZFPM1	ENSP00000326630	p.Y364S	polymorphism	0.0591399	neutral	0.01	damaging	0.997	probably damaging	0.915	probably damaging	1.955	pathogenic	0.999915	disease_causing	4.39021	3.2	TOLERATED	0.425599	neutral
16	88713533	T	G	CYBA	ENSP00000261623	p.K60T	polymorphism	0.0442514	neutral	0.25	benign	0.003	benign	0.005	benign	1.04	benign	0	polymorphism	0.073095	-2.04	DAMAGING	0.505188	neutral
16	88721139	G	C	MVD	ENSP00000301012	p.A325G	polymorphism	0.166477	neutral	NA	NA	0.179	benign	0.108	benign	1.935	pathogenic	0.422128	polymorphism	0.88297	1.21	TOLERATED	0.575069	damaging
16	88874649	G	A	CDT1	ENSP00000301019	p.R535H	polymorphism	0.0337663	neutral	NA	NA	0.963	probably damaging	0.47	possibly damaging	2.34	pathogenic	4e-06	polymorphism	3.58334	-0.29	TOLERATED	0.610528	damaging
16	8889843	G	A	TMEM186	ENSP00000331640	p.T203I	polymorphism	0.0907605	neutral	0.19	benign	0.003	benign	0.005	benign	1.39	benign	0	polymorphism	-0.203442	0.97	TOLERATED	0.540651	damaging
16	89212355	T	G	ACSF3	ENSP00000384627	p.V504G	polymorphism	0.935008	deleterious	0	damaging	1	probably damaging	1	probably damaging	4.415	pathogenic	1	disease_causing	5.70569	-0.5	TOLERATED	0.637224	damaging
16	89293607	C	T	ZNF778	ENSP00000405289	p.P276L	polymorphism	0.166981	neutral	0.02	damaging	0	benign	0	benign	0.095	benign	0.301051	polymorphism	2.77821	1.72	TOLERATED	0.378968	neutral
16	89661833	G	A	CPNE7	ENSP00000268720	p.R454Q	polymorphism	0.844196	deleterious	0	damaging	0.999	probably damaging	0.935	probably damaging	2.405	pathogenic	0.99994	disease_causing	7.52031	NA	NA	0.438235	neutral
16	89696843	C	G	DPEP1	ENSP00000455142	p.P9A	polymorphism	0.0637698	neutral	0.04	damaging	0.001	benign	0.001	benign	0.46	benign	7e-06	polymorphism	-1.01479	NA	NA	0.387405	neutral
16	89703034	C	A	DPEP1	ENSP00000397313	p.A155E	polymorphism	0.820365	deleterious	0.18	benign	0.593	possibly damaging	0.63	possibly damaging	1.64	benign	0.905112	disease_causing	4.3375	2.02	TOLERATED	0.668794	damaging
16	89764596	C	T	SPATA2L	ENSP00000289805	p.A141T	polymorphism	0.0125164	neutral	0.67	benign	0.003	benign	0.002	benign	-0.755	benign	0	polymorphism	0.391542	NA	NA	0.705408	damaging
16	89839765	G	C	FANCA	ENSP00000373952	p.P643R	polymorphism	0.876717	deleterious	0.18	benign	0.744	possibly damaging	0.23	benign	1.5	benign	0	polymorphism	1.48369	-1.78	DAMAGING	0.728394	damaging
16	89967044	C	G	TCF25	ENSP00000263346	p.A408G	polymorphism	0.155743	neutral	0.07	benign	0.024	benign	0.039	benign	1.07	benign	0.922594	disease_causing	1.2755	NA	NA	0.431934	neutral
16	90106802	G	A	GAS8	ENSP00000268699	p.R369H	polymorphism	0.826434	deleterious	0.01	damaging	0.998	probably damaging	0.943	probably damaging	2.42	pathogenic	0.999997	disease_causing	6.38175	0.86	TOLERATED	0.657965	damaging
17	10296439	C	T	MYH8	ENSP00000384330	p.R1752H	polymorphism	0.439989	neutral	0	damaging	0.21	benign	0.114	benign	3.205	pathogenic	0.999908	disease_causing	5.34485	-1.21	TOLERATED	0.521562	neutral
17	11650928	G	A	DNAH9	ENSP00000262442	p.G2152D	polymorphism	0.102254	neutral	0.27	benign	0.004	benign	0.016	benign	0.115	benign	0	polymorphism	0.2037	1.1	TOLERATED	0.372267	neutral
17	11809124	A	G	DNAH9	ENSP00000262442	p.Q3916R	polymorphism	0.592925	deleterious	0.02	damaging	0.091	benign	0.102	benign	1.1	benign	0.998239	disease_causing	3.3393	3.1	TOLERATED	0.647817	damaging
17	11984843	T	G	MAP2K4	ENSP00000262445	p.V130G	polymorphism	0.830965	deleterious	0	damaging	1	probably damaging	1	probably damaging	2.87	pathogenic	1	disease_causing	5.40749	1.71	TOLERATED	0.656746	damaging
17	12618845	G	T	MYOCD	ENSP00000401678	p.R44L	polymorphism	0.108641	neutral	0.01	damaging	0	benign	0	benign	-0.69	benign	0.000534	polymorphism	1.81887	NA	NA	0.527139	damaging
17	12862153	G	C	ARHGAP44	ENSP00000262444	p.A488P	polymorphism	0.371451	neutral	0.02	damaging	NA	NA	NA	NA	0.895	benign	0.99824	disease_causing	1.68538	2.24	TOLERATED	0.554814	damaging
17	13980071	G	A	COX10	ENSP00000462512	p.R66K	polymorphism	0.20682	neutral	NA	NA	0.001	benign	0.001	benign	1.67	benign	0.001226	polymorphism	1.369	1.25	TOLERATED	0.451213	neutral
17	14139237	A	T	CDRT15	ENSP00000402355	p.M168K	polymorphism	0.0489349	neutral	1	benign	0.031	benign	0.092	benign	0.205	benign	0	polymorphism	-1.83828	1.06	TOLERATED	0.413499	neutral
17	14139325	C	T	CDRT15	ENSP00000402355	p.V139M	polymorphism	0.151833	neutral	0	damaging	0.966	probably damaging	0.781	possibly damaging	0.46	benign	0	polymorphism	3.03373	0.6	TOLERATED	0.490118	neutral
17	15134308	T	C	PMP22	ENSP00000308937	p.I137V	pathogenic	0.380457	neutral	0.4	benign	0.861	possibly damaging	0.711	possibly damaging	1.44	benign	0.999964	disease_causing	2.15759	-2.62	DAMAGING	0.385185	neutral
17	15234728	C	T	TEKT3	ENSP00000444180	p.A59T	polymorphism	0.399887	neutral	0.06	benign	0.003	benign	0.002	benign	2.075	pathogenic	0.999892	disease_causing	1.31989	0.65	TOLERATED	0.373249	neutral
17	1550225	G	A	RILP	ENSP00000301336	p.P335S	polymorphism	0.055011	neutral	NA	NA	0.01	benign	0.01	benign	1.65	benign	1.2e-05	polymorphism	1.70037	1.22	TOLERATED	0.332242	neutral
17	16855835	G	T	TNFRSF13B	ENSP00000464069	p.P42T	pathogenic	0.069326	neutral	0.59	benign	0.057	benign	0.064	benign	1.7	benign	0	polymorphism	-0.936593	-3.15	DAMAGING	0.388975	neutral
17	17122436	C	T	FLCN	ENSP00000285071	p.R320Q	pathogenic	0.0697779	neutral	0.3	benign	0.002	benign	0.001	benign	0	benign	0.961622	disease_causing	1.77367	-3.04	DAMAGING	0.405974	neutral
17	17125881	G	A	FLCN	ENSP00000373821	p.A238V	pathogenic	0.792744	deleterious	0.15	benign	0.979	probably damaging	0.696	possibly damaging	2.195	pathogenic	1	disease_causing	5.29785	-2.49	DAMAGING	0.413384	neutral
17	17719995	G	C	SREBF1	ENSP00000348069	p.A638G	polymorphism	0.550556	deleterious	0.03	damaging	1	probably damaging	0.974	probably damaging	1.845	benign	0.997206	disease_causing	4.34071	1.72	TOLERATED	0.410705	neutral
17	1782615	G	A	RPA1	ENSP00000254719	p.C289Y	polymorphism	0.915222	deleterious	0	damaging	1	probably damaging	0.984	probably damaging	3.265	pathogenic	1	disease_causing	4.64978	0.68	TOLERATED	0.75383	damaging
17	18024975	C	T	MYO15A	ENSP00000205890	p.S954F	polymorphism	0.7132	deleterious	0	damaging	0.917	possibly damaging	0.352	benign	0.895	benign	0.990103	disease_causing	3.66222	-2.91	DAMAGING	0.480227	neutral
17	18049271	T	G	MYO15A	ENSP00000205890	p.V2120G	polymorphism	0.713642	deleterious	0.55	benign	0.285	benign	0.085	benign	0.55	benign	0	polymorphism	0.541939	-2.88	DAMAGING	0.54864	damaging
17	18188582	A	C	TOP3A	ENSP00000321636	p.L584R	polymorphism	0.884884	deleterious	0	damaging	0.803	possibly damaging	0.62	possibly damaging	3.285	pathogenic	1	disease_causing	6.4712	1.74	TOLERATED	0.62252	damaging
17	18218082	G	A	TOP3A	ENSP00000464493	p.P4L	polymorphism	0.220796	neutral	0	damaging	0.001	benign	0.001	benign	0.625	benign	1e-06	polymorphism	2.01217	NA	NA	0.430885	neutral
17	1943099	C	G	DPH1	ENSP00000263083	p.P249R	polymorphism	0.908792	deleterious	0	damaging	1	probably damaging	0.996	probably damaging	3.365	pathogenic	1	disease_causing	6.13761	0.85	TOLERATED	0.507567	neutral
17	19451344	G	A	SLC47A1	ENSP00000378951	p.R118Q	polymorphism	0.920999	deleterious	0	damaging	0.999	probably damaging	0.974	probably damaging	3.37	pathogenic	0.000313	polymorphism	4.87076	1.6	TOLERATED	0.50326	neutral
17	20109158	A	G	SPECC1	ENSP00000378900	p.N599S	polymorphism	0.0319574	neutral	0.92	benign	NA	NA	NA	NA	-1.445	benign	0	polymorphism	-1.13779	3.14	TOLERATED	0.566374	damaging
17	20150553	C	T	SPECC1	ENSP00000261503	p.S840F	polymorphism	0.615422	deleterious	0.01	damaging	NA	NA	NA	NA	1.39	benign	0.241125	polymorphism	6.32193	0.66	TOLERATED	0.559563	damaging
17	2202974	G	C	SMG6	ENSP00000263073	p.A358G	polymorphism	0.131611	neutral	0	damaging	0.058	benign	0.014	benign	0	benign	0.005145	polymorphism	0.94451	3.05	TOLERATED	0.545478	damaging
17	2227019	C	G	SRR	ENSP00000339435	p.A292G	polymorphism	0.32894	neutral	0	damaging	0.008	benign	0.05	benign	1.43	benign	0.999976	disease_causing	5.44484	-4.39	DAMAGING	0.354129	neutral
17	2265048	A	G	SGSM2	ENSP00000459126	p.E84G	polymorphism	0.566713	deleterious	0.02	damaging	0.161	benign	0.079	benign	2.22	pathogenic	0.999765	disease_causing	3.59435	1.41	TOLERATED	0.347437	neutral
17	26816245	C	A	SLC13A2	ENSP00000392411	p.A39E	polymorphism	0.923191	deleterious	0.04	damaging	0.768	possibly damaging	0.693	possibly damaging	3.615	pathogenic	0.558776	disease_causing	3.20457	4	TOLERATED	0.594369	damaging
17	26818848	C	G	SLC13A2	ENSP00000392411	p.Q335E	polymorphism	0.919367	deleterious	0.02	damaging	0.755	possibly damaging	0.867	possibly damaging	3.14	pathogenic	0.999999	disease_causing	4.37344	4.02	TOLERATED	0.506429	neutral
17	26862145	T	A	FOXN1	ENSP00000226247	p.L519Q	polymorphism	0.897747	deleterious	0	damaging	0.999	probably damaging	0.942	probably damaging	1.935	pathogenic	0.999648	disease_causing	5.7987	-3.35	DAMAGING	0.43614	neutral
17	27030677	C	G	PROCA1	ENSP00000301039	p.E304Q	polymorphism	0.567823	deleterious	0	damaging	0.999	probably damaging	0.935	probably damaging	1.04	benign	0.035746	polymorphism	5.5403	3.45	TOLERATED	0.41765	neutral
17	27380585	G	A	PIPOX	ENSP00000317721	p.R211H	polymorphism	0.0617285	neutral	0.21	benign	0.041	benign	0.043	benign	1.62	benign	0	polymorphism	2.65289	-1.61	DAMAGING	0.823671	damaging
17	27963587	A	T	SSH2	ENSP00000269033	p.M527K	polymorphism	0.452926	neutral	0.01	damaging	0.02	benign	0.016	benign	1.59	benign	0.041298	polymorphism	1.83394	1.42	TOLERATED	0.381614	neutral
17	28407196	G	T	EFCAB5	ENSP00000378312	p.C1045F	polymorphism	0.513549	deleterious	0	damaging	0.996	probably damaging	0.939	probably damaging	2.045	pathogenic	0.988759	disease_causing	5.76797	1.03	TOLERATED	0.434506	neutral
17	28706012	G	T	CPD	ENSP00000225719	p.R5L	polymorphism	0.176485	neutral	1	benign	0.006	benign	0.008	benign	0	benign	0	polymorphism	0.242412	2.25	TOLERATED	0.344635	neutral
17	28749805	T	G	CPD	ENSP00000225719	p.V474G	polymorphism	0.0539647	neutral	0.02	damaging	0	benign	0.001	benign	0.695	benign	3e-06	polymorphism	0.978605	2.06	TOLERATED	0.372477	neutral
17	28776753	C	A	CPD	ENSP00000225719	p.P1019Q	polymorphism	0.443794	neutral	0.45	benign	0.988	probably damaging	0.776	possibly damaging	1.195	benign	0.714282	disease_causing	4.43031	2.79	TOLERATED	0.389704	neutral
17	2883607	G	A	RAP1GAP2	ENSP00000254695	p.R208Q	polymorphism	0.557875	deleterious	0.02	damaging	0.982	probably damaging	0.387	benign	2.08	pathogenic	0.996911	disease_causing	4.63738	-3.27	DAMAGING	0.528905	damaging
17	29220328	A	G	ATAD5	ENSP00000313171	p.K1486R	polymorphism	0.337987	neutral	0.01	damaging	0.021	benign	0.01	benign	1.385	benign	0.240258	polymorphism	1.93623	2.15	TOLERATED	0.456406	neutral
17	30348773	C	T	LRRC37B	ENSP00000340519	p.P203L	polymorphism	0.0995405	neutral	0	damaging	0.376	benign	0.115	benign	0.345	benign	0	polymorphism	1.97674	-0.23	TOLERATED	0.395609	neutral
17	30621332	A	G	RHBDL3	ENSP00000394849	p.N180S	polymorphism	0.629595	deleterious	0.03	damaging	0.71	possibly damaging	0.257	benign	0.895	benign	0.999911	disease_causing	2.46052	2.83	TOLERATED	0.48764	neutral
17	33507655	C	G	UNC45B	ENSP00000268876	p.A780G	polymorphism	0.877496	deleterious	0.01	damaging	1	probably damaging	0.972	probably damaging	3.41	pathogenic	1	disease_causing	7.01771	0.56	TOLERATED	0.458829	neutral
17	34856992	C	G	MYO19	ENSP00000409936	p.A722P	polymorphism	0.120396	neutral	0	damaging	0.303	benign	0.091	benign	1.79	benign	0	polymorphism	0.725539	0.01	TOLERATED	0.450281	neutral
17	34941866	C	A	GGNBP2	ENSP00000307617	p.P451H	polymorphism	0.442581	neutral	0.17	benign	1	probably damaging	0.997	probably damaging	0	benign	0.999996	disease_causing	3.78051	NA	NA	0.344083	neutral
17	35310321	G	A	AATF	ENSP00000225402	p.R140K	polymorphism	0.0263011	neutral	0.87	benign	0	benign	0	benign	0.805	benign	0	polymorphism	0.428163	1.13	TOLERATED	0.438216	neutral
17	36517614	C	A	SOCS7	ENSP00000464034	p.T270N	polymorphism	0.676484	deleterious	0.01	damaging	0.991	probably damaging	0.69	possibly damaging	1.39	benign	0.999986	disease_causing	6.21065	0.66	TOLERATED	0.398753	neutral
17	36520668	C	T	SOCS7	ENSP00000464034	p.S296F	polymorphism	0.839599	deleterious	0	damaging	0.999	probably damaging	0.997	probably damaging	1.445	benign	1	disease_causing	6.25391	-0.1	TOLERATED	0.672869	damaging
17	37564003	C	G	MED1	ENSP00000300651	p.E1491Q	polymorphism	0.19564	neutral	NA	NA	0.079	benign	0.043	benign	0.695	benign	1	disease_causing	2.12282	1.38	TOLERATED	0.724376	damaging
17	37681088	C	T	CDK12	ENSP00000407720	p.P1086L	polymorphism	0.561801	neutral	0	damaging	NA	NA	NA	NA	1.445	benign	0.999995	disease_causing	3.21755	-0.38	TOLERATED	0.496625	neutral
17	37822045	C	T	TCAP	ENSP00000312624	p.R63C	pathogenic	0.26287	neutral	NA	NA	0.002	benign	0.001	benign	0.695	benign	0.998786	disease_causing	3.50176	-2.38	DAMAGING	0.392307	neutral
17	38449718	A	T	CDC6	ENSP00000209728	p.K224I	polymorphism	0.778133	deleterious	0.01	damaging	0.934	possibly damaging	0.825	possibly damaging	1.7	benign	0.999785	disease_causing	5.99758	0.45	TOLERATED	0.459644	neutral
17	3851106	G	C	ATP2A3	ENSP00000301387	p.A225G	polymorphism	0.106287	neutral	0.86	benign	0.002	benign	0.015	benign	1.23	benign	0.999991	disease_causing	1.46072	-2.95	DAMAGING	NA	NA
17	38612762	T	G	IGFBP4	ENSP00000269593	p.V235G	polymorphism	0.741577	deleterious	0.01	damaging	0.994	probably damaging	0.917	probably damaging	1.76	benign	1	disease_causing	5.28037	-0.07	TOLERATED	0.390668	neutral
17	38906800	G	C	KRT25	ENSP00000310573	p.A336G	polymorphism	6.76e-07	neutral	0.25	benign	0.003	benign	0.025	benign	1.515	benign	0	polymorphism	1.27572	-2.48	DAMAGING	0.408803	neutral
17	38907237	A	T	KRT25	ENSP00000310573	p.L309Q	polymorphism	0.929064	deleterious	NA	NA	0.994	probably damaging	0.957	probably damaging	3.565	pathogenic	0.999722	disease_causing	4.72492	-2.82	DAMAGING	0.429886	neutral
17	39742713	C	A	KRT14	ENSP00000167586	p.R125L	pathogenic	0.940001	deleterious	0	damaging	0.999	probably damaging	0.994	probably damaging	3.585	pathogenic	1	disease_causing	7.54545	-3.34	DAMAGING	0.419236	neutral
17	39742728	T	G	KRT14	ENSP00000167586	p.Q120P	pathogenic	0.861844	deleterious	0	damaging	1	probably damaging	1	probably damaging	3.84	pathogenic	0.999995	disease_causing	5.29983	-2.76	DAMAGING	0.426503	neutral
17	40125647	C	T	CNP	ENSP00000377470	p.P324L	polymorphism	0.670855	deleterious	0	damaging	0.984	probably damaging	0.755	possibly damaging	2.045	pathogenic	1	disease_causing	5.41367	0.04	TOLERATED	0.65629	damaging
17	40477052	A	C	STAT3	ENSP00000264657	p.S465A	pathogenic	0.838035	deleterious	0	damaging	0.424	benign	0.602	possibly damaging	2.42	pathogenic	1	disease_causing	6.11881	-2.56	DAMAGING	0.377262	neutral
17	40574877	G	C	PTRF	ENSP00000349541	p.A80G	polymorphism	0.329659	neutral	0.13	benign	0.087	benign	0.031	benign	0.455	benign	0.187448	polymorphism	4.44883	0.27	TOLERATED	0.348762	neutral
17	40652925	T	C	ATP6V0A1	ENSP00000264649	p.M634T	polymorphism	0.539902	deleterious	0.36	benign	0	benign	0	benign	0.295	benign	0.9989	disease_causing	2.18284	-1.93	DAMAGING	0.348638	neutral
17	40695922	C	G	NAGLU	ENSP00000225927	p.A633G	polymorphism	0.15387	neutral	0.28	benign	0.669	possibly damaging	0.192	benign	1.67	benign	0	polymorphism	0.846676	-5.1	DAMAGING	0.336149	neutral
17	40832329	C	G	CCR10	ENSP00000332504	p.A111P	polymorphism	0.0940098	neutral	0.2	benign	0.268	benign	0.38	benign	0.405	benign	0	polymorphism	2.78012	-0.82	TOLERATED	0.418386	neutral
17	40933174	A	G	WNK4	ENSP00000246914	p.E153G	polymorphism	0.579336	neutral	0.01	damaging	0.979	probably damaging	0.684	possibly damaging	1.04	benign	0.999349	disease_causing	5.26217	-0.75	TOLERATED	0.480792	neutral
17	40947183	T	C	WNK4	ENSP00000246914	p.F915S	polymorphism	0.0915677	neutral	0.24	benign	0.001	benign	0.002	benign	0	benign	0	polymorphism	-0.258233	-0.37	TOLERATED	0.485234	neutral
17	40996714	T	C	AOC2	ENSP00000406134	p.L24S	polymorphism	0.463735	neutral	0	damaging	0.972	probably damaging	0.764	possibly damaging	0	benign	0.998504	disease_causing	4.35383	4.36	TOLERATED	0.430941	neutral
17	41004576	T	A	AOC3	ENSP00000312326	p.Y406N	polymorphism	0.830904	deleterious	0.01	damaging	1	probably damaging	0.997	probably damaging	2.77	pathogenic	0.999979	disease_causing	4.12432	3.97	TOLERATED	0.560548	damaging
17	41143429	A	G	RUNDC1	ENSP00000354622	p.K513R	polymorphism	0.745071	deleterious	0	damaging	1	probably damaging	0.998	probably damaging	2.305	pathogenic	1	disease_causing	4.15169	1.43	TOLERATED	0.458037	neutral
17	41203086	G	A	BRCA1	ENSP00000350283	p.P1776S	pathogenic	0.530529	neutral	0	damaging	0.691	possibly damaging	0.147	benign	0.69	benign	0.562324	disease_causing	4.72916	-1.27	TOLERATED	0.368358	neutral
17	41219631	T	G	BRCA1	ENSP00000418960	p.K1690Q	pathogenic	0.50681	neutral	0	damaging	0.73	possibly damaging	0.066	benign	1.81	benign	0.916843	disease_causing	4.02075	NA	NA	0.77297	damaging
17	41223010	C	G	BRCA1	ENSP00000418960	p.A1641P	pathogenic	0.115431	neutral	0.01	damaging	0.497	possibly damaging	0.091	benign	1.1	benign	0	polymorphism	1.17609	NA	NA	0.723906	damaging
17	41234546	A	G	BRCA1	ENSP00000418960	p.M1411T	pathogenic	0.299828	neutral	0	damaging	0.167	benign	0.045	benign	1.1	benign	0.975569	disease_causing	5.50178	0.38	TOLERATED	0.663608	damaging
17	41243659	A	G	BRCA1	ENSP00000418960	p.S1297P	pathogenic	0.70027	deleterious	0	damaging	0.996	probably damaging	0.731	possibly damaging	2.11	pathogenic	0.988129	disease_causing	5.97515	-3.81	DAMAGING	0.615304	damaging
17	41243898	G	T	BRCA1	ENSP00000418960	p.S1217Y	pathogenic	0.596993	neutral	0	damaging	0.996	probably damaging	0.804	possibly damaging	2.5	pathogenic	0.201767	polymorphism	5.25556	-1.54	DAMAGING	0.540091	damaging
17	41243919	T	C	BRCA1	ENSP00000418960	p.E1210G	pathogenic	0.604332	neutral	0.01	damaging	0.958	probably damaging	0.549	possibly damaging	2.11	pathogenic	0.167175	polymorphism	3.90108	-1.4	TOLERATED	0.767103	damaging
17	41243937	C	A	BRCA1	ENSP00000418960	p.R1204I	pathogenic	0.547088	neutral	0.01	damaging	0.048	benign	0.081	benign	2.125	pathogenic	6.7e-05	polymorphism	3.27543	-1.55	DAMAGING	0.505302	neutral
17	41243988	C	A	BRCA1	ENSP00000418960	p.S1187I	pathogenic	0.591436	neutral	0.01	damaging	0.91	possibly damaging	0.786	possibly damaging	2.08	pathogenic	0.038626	polymorphism	4.80103	-1.65	DAMAGING	0.484224	neutral
17	41244132	C	A	BRCA1	ENSP00000418960	p.S1139I	pathogenic	0.291354	neutral	0	damaging	0.386	benign	0.21	benign	2.975	pathogenic	0	polymorphism	0.726982	-1.56	DAMAGING	0.66097	damaging
17	41244886	G	A	BRCA1	ENSP00000418960	p.H888Y	pathogenic	0.21875	neutral	0.13	benign	0.767	possibly damaging	0.444	benign	2.07	pathogenic	0	polymorphism	-0.168932	-1.36	TOLERATED	0.632551	damaging
17	41244982	A	G	BRCA1	ENSP00000418960	p.Y856H	pathogenic	0.573523	neutral	0.01	damaging	0.73	possibly damaging	0.733	possibly damaging	2.755	pathogenic	0.398649	polymorphism	3.46373	-1.31	TOLERATED	0.538219	damaging
17	41245071	G	T	BRCA1	ENSP00000418960	p.T826K	pathogenic	0.597803	neutral	0	damaging	0.954	possibly damaging	0.968	probably damaging	2.84	pathogenic	0	polymorphism	0.869896	-1.48	TOLERATED	0.487578	neutral
17	41245303	C	A	BRCA1	ENSP00000418960	p.D749Y	pathogenic	0.642825	deleterious	0.01	damaging	0.767	possibly damaging	0.876	possibly damaging	2.71	pathogenic	0	polymorphism	4.15074	-1.06	TOLERATED	0.463649	neutral
17	41246869	C	T	BRCA1	ENSP00000418960	p.E227K	pathogenic	0.0733293	neutral	0	damaging	0.223	benign	0.041	benign	1.78	benign	0.867601	disease_causing	2.2307	-2.44	DAMAGING	0.538703	damaging
17	41276047	C	T	BRCA1	ENSP00000420253	p.E23K	pathogenic	0.465019	neutral	0	damaging	0.473	possibly damaging	0.091	benign	0.765	benign	0.810643	disease_causing	6.70235	-1.91	DAMAGING	0.501239	neutral
17	41276086	C	T	BRCA1	ENSP00000420253	p.E10K	pathogenic	0.5	neutral	0	damaging	0.844	possibly damaging	0.313	benign	1.15	benign	0.840823	disease_causing	6.782	-1.79	DAMAGING	0.41546	neutral
17	41610577	G	T	ETV4	ENSP00000377273	p.H175N	polymorphism	0.0266915	neutral	0.39	benign	0.468	possibly damaging	0.206	benign	-0.49	benign	0.471376	polymorphism	2.69019	1.94	TOLERATED	0.287447	neutral
17	42815783	A	G	DBF4B	ENSP00000323663	p.D235G	polymorphism	0.789702	deleterious	0	damaging	0.996	probably damaging	0.914	probably damaging	2.375	pathogenic	0.995015	disease_causing	6.21912	2.59	TOLERATED	0.576251	damaging
17	42980178	T	G	CCDC103	ENSP00000387252	p.V241G	polymorphism	0.129563	neutral	0.01	damaging	0.808	possibly damaging	0.154	benign	0	benign	0.000119	polymorphism	1.7541	-1.39	TOLERATED	0.516229	neutral
17	42992512	C	A	GFAP	ENSP00000466163	p.V115F	pathogenic	0.568637	deleterious	0	damaging	0.513	possibly damaging	0.699	possibly damaging	0.585	benign	0.767656	disease_causing	5.50091	-2.47	DAMAGING	0.523669	damaging
17	42992512	C	T	GFAP	ENSP00000466163	p.V115I	pathogenic	0.0964182	neutral	0.2	benign	0.004	benign	0.011	benign	-0.585	benign	0.074364	polymorphism	2.10738	-2.4	DAMAGING	0.542338	damaging
17	42992715	G	A	GFAP	ENSP00000466163	p.P47L	pathogenic	0.217353	neutral	0.05	benign	0.021	benign	0.018	benign	0.55	benign	7e-06	polymorphism	2.3752	-1.94	DAMAGING	0.544624	damaging
17	43246518	A	G	HEXIM2	ENSP00000467517	p.N68S	polymorphism	0.155087	neutral	0.18	benign	0.007	benign	0.003	benign	1.61	benign	0	polymorphism	1.15411	NA	NA	0.524299	damaging
17	4337402	C	G	SPNS3	ENSP00000460781	p.A47G	polymorphism	0.330749	neutral	0.06	benign	0.972	probably damaging	0.621	possibly damaging	0	benign	0.995411	disease_causing	5.97586	0.23	TOLERATED	0.735615	damaging
17	43516910	C	T	PLEKHM1	ENSP00000389913	p.G998S	polymorphism	0.686674	deleterious	NA	NA	1	probably damaging	0.996	probably damaging	2.985	pathogenic	1	disease_causing	7.18243	-1.36	TOLERATED	0.346119	neutral
17	43893886	C	T	CRHR1	ENSP00000326060	p.A60V	polymorphism	0.41982	neutral	0.04	damaging	0.119	benign	0.039	benign	1.9	benign	0.999993	disease_causing	3.0794	-0.03	TOLERATED	0.594657	damaging
17	4436274	G	A	SPNS2	ENSP00000333292	p.R313H	polymorphism	0.474705	neutral	0.12	benign	0.76	possibly damaging	0.333	benign	1.65	benign	1	disease_causing	5.59331	0.03	TOLERATED	0.45523	neutral
17	4439381	T	C	SPNS2	ENSP00000333292	p.I452T	polymorphism	0.510142	neutral	0.09	benign	0.132	benign	0.101	benign	1.39	benign	1	disease_causing	2.6991	0.39	TOLERATED	0.458674	neutral
17	44648193	G	C	ARL17A	ENSP00000416535	p.A64G	polymorphism	0.57287	deleterious	0	damaging	NA	NA	NA	NA	0.28	benign	0.415379	polymorphism	2.49339	-0.06	TOLERATED	0.605961	damaging
17	45699143	G	C	NPEPPS	ENSP00000320324	p.E873Q	polymorphism	0.259365	neutral	0.64	benign	0.048	benign	0.048	benign	0.6	benign	0.999991	disease_causing	2.0758	3.37	TOLERATED	0.394917	neutral
17	45754390	G	T	KPNB1	ENSP00000290158	p.C667F	polymorphism	0.818005	deleterious	NA	NA	1	probably damaging	1	probably damaging	3.535	pathogenic	NA	NA	7.03244	-1.08	TOLERATED	0.451098	neutral
17	45811248	A	C	TBX21	ENSP00000177694	p.N143T	polymorphism	0.756851	deleterious	0.01	damaging	0.778	possibly damaging	0.394	benign	1.98	pathogenic	0.999999	disease_causing	6.48075	-1.53	DAMAGING	0.370898	neutral
17	46135955	G	C	NFE2L1	ENSP00000354855	p.G424A	polymorphism	0.266377	neutral	0.02	damaging	0	benign	0.002	benign	0.895	benign	0.830912	disease_causing	0.527079	-3.51	DAMAGING	0.521055	neutral
17	46136693	A	C	NFE2L1	ENSP00000354855	p.N670T	polymorphism	0.680621	deleterious	0	damaging	1	probably damaging	0.992	probably damaging	1.78	benign	1	disease_causing	4.89154	1.01	TOLERATED	0.463525	neutral
17	4645664	G	T	ZMYND15	ENSP00000459501	p.C341F	polymorphism	0.286117	neutral	0.04	damaging	0.999	probably damaging	0.998	probably damaging	1.585	benign	0.932969	disease_causing	4.10947	0.24	TOLERATED	0.474742	neutral
17	4686238	T	G	TM4SF5	ENSP00000270560	p.L162R	polymorphism	0.790756	deleterious	0	damaging	0.946	possibly damaging	0.685	possibly damaging	3.23	pathogenic	0.999984	disease_causing	5.42748	0.37	TOLERATED	0.556213	damaging
17	4722397	A	G	PLD2	ENSP00000459571	p.D731G	polymorphism	0.560844	deleterious	0.05	benign	0.075	benign	0.099	benign	2.365	pathogenic	0.997937	disease_causing	2.50907	1.97	TOLERATED	0.35721	neutral
17	47653607	T	C	NXPH3	ENSP00000329295	p.V9A	polymorphism	0.160849	neutral	0.04	damaging	0.012	benign	0.004	benign	0	benign	0.004214	polymorphism	2.97007	NA	NA	0.511473	neutral
17	48166475	G	A	ITGA3	ENSP00000007722	p.C1016Y	polymorphism	0.75683	deleterious	0	damaging	0.999	probably damaging	0.972	probably damaging	NA	NA	0.815243	disease_causing	5.96453	0.44	TOLERATED	0.551557	damaging
17	48244779	C	A	SGCA	ENSP00000262018	p.P30T	pathogenic	0.645449	deleterious	0.01	damaging	0.324	benign	0.378	benign	1.67	benign	0.406757	polymorphism	4.93039	-4.86	DAMAGING	0.686688	damaging
17	48246539	A	C	SGCA	ENSP00000262018	p.Q224P	pathogenic	0.311973	neutral	0.26	benign	0.523	possibly damaging	0.478	possibly damaging	1.295	benign	0.995185	disease_causing	4.98686	-4.69	DAMAGING	0.393526	neutral
17	48246548	C	G	SGCA	ENSP00000262018	p.P227R	pathogenic	0.190058	neutral	0.76	benign	0.016	benign	0.021	benign	0.915	benign	0.473627	polymorphism	2.08954	-4.39	DAMAGING	0.460219	neutral
17	48246572	C	A	SGCA	ENSP00000262018	p.T235N	pathogenic	0.279197	neutral	0.18	benign	0.338	benign	0.239	benign	1.39	benign	0.659851	disease_causing	1.46556	-4.3	DAMAGING	0.485	neutral
17	48246580	C	A	SGCA	ENSP00000262018	p.P238T	pathogenic	0.493171	neutral	1	benign	0.999	probably damaging	0.979	probably damaging	1.645	benign	0.999996	disease_causing	3.63458	-4.33	DAMAGING	0.458829	neutral
17	48247570	G	T	SGCA	ENSP00000262018	p.D272Y	pathogenic	0.794729	deleterious	0.08	benign	1	probably damaging	0.989	probably damaging	1.79	benign	0.999975	disease_causing	4.61798	-4.82	DAMAGING	0.678571	damaging
17	48265308	C	T	COL1A1	ENSP00000225964	p.G1100S	pathogenic	0.906681	deleterious	0	damaging	0.999	probably damaging	1	probably damaging	4.2	pathogenic	1	disease_causing	5.67594	-6.09	DAMAGING	0.516927	neutral
17	48270018	C	T	COL1A1	ENSP00000225964	p.G638S	pathogenic	0.86598	deleterious	0.01	damaging	0.999	probably damaging	0.998	probably damaging	3.495	pathogenic	1	disease_causing	5.90633	-5.51	DAMAGING	0.426876	neutral
17	48614410	C	G	EPN3	ENSP00000426762	p.Q165E	polymorphism	0.430337	neutral	0.02	damaging	0.077	benign	0.053	benign	1.895	benign	0.990609	disease_causing	4.41916	1	TOLERATED	0.500845	neutral
17	48745828	G	A	ABCC3	ENSP00000285238	p.S607N	polymorphism	0.0117265	neutral	NA	NA	0.003	benign	0.006	benign	-0.695	benign	0.000246	polymorphism	-1.78842	-3.36	DAMAGING	0.313904	neutral
17	48757226	A	G	ABCC3	ENSP00000285238	p.E1258G	polymorphism	0.728929	deleterious	NA	NA	1	probably damaging	0.998	probably damaging	2.64	pathogenic	1	disease_causing	5.91835	-3.78	DAMAGING	0.444444	neutral
17	4908266	C	G	KIF1C	ENSP00000320821	p.A379G	polymorphism	0.0159657	neutral	0.24	benign	0.58	possibly damaging	0.097	benign	0.295	benign	0.908234	disease_causing	2.91711	-0.84	TOLERATED	0.357035	neutral
17	49118876	G	C	SPAG9	ENSP00000262013	p.H243D	polymorphism	0.326106	neutral	0.16	benign	0.001	benign	0.005	benign	0.895	benign	0.980426	disease_causing	2.83247	1.99	TOLERATED	0.512365	neutral
17	49124745	C	T	SPAG9	ENSP00000262013	p.S194N	polymorphism	0.276077	neutral	0.05	benign	0.001	benign	0.002	benign	0.55	benign	0.999939	disease_causing	1.79071	1.91	TOLERATED	0.539438	damaging
17	5071267	C	T	USP6	ENSP00000460380	p.A1026V	polymorphism	0.22524	neutral	0.28	benign	0.889	possibly damaging	0.391	benign	1.245	benign	0.999964	disease_causing	4.57534	2.92	TOLERATED	0.51228	neutral
17	5074002	G	T	USP6	ENSP00000460380	p.R1249L	polymorphism	0.0525211	neutral	0.22	benign	0.009	benign	0.005	benign	-1.355	benign	1.2e-05	polymorphism	0.995568	3.11	TOLERATED	0.502408	neutral
17	5074056	C	G	USP6	ENSP00000460380	p.A1267G	polymorphism	0.367284	neutral	0.12	benign	0.983	probably damaging	0.872	possibly damaging	0.895	benign	0.453601	polymorphism	4.7994	2.84	TOLERATED	0.414836	neutral
17	53007495	A	G	TOM1L1	ENSP00000460823	p.E261G	polymorphism	0.704031	deleterious	0.12	benign	0.815	possibly damaging	0.531	possibly damaging	1.5	benign	0.992626	disease_causing	5.34046	0.73	TOLERATED	0.504911	neutral
17	5317398	T	A	NUP88	ENSP00000458954	p.H175L	polymorphism	0.654956	deleterious	0.02	damaging	0.92	possibly damaging	0.652	possibly damaging	1.61	benign	0.999983	disease_causing	4.87097	-0.47	TOLERATED	0.540953	damaging
17	54926592	A	G	DGKE	ENSP00000284061	p.K366R	polymorphism	0.167088	neutral	0.21	benign	0.25	benign	0.041	benign	0.98	benign	1	disease_causing	4.4051	1.08	TOLERATED	0.528352	damaging
17	55062755	C	T	SCPEP1	ENSP00000459807	p.S81F	polymorphism	0.897458	deleterious	0	damaging	1	probably damaging	1	probably damaging	3.7	pathogenic	1	disease_causing	6.25554	-3	DAMAGING	0.396556	neutral
17	56247219	T	G	OR4D2	ENSP00000441354	p.V68G	polymorphism	0.410341	neutral	0	damaging	0.871	possibly damaging	0.461	possibly damaging	1.915	pathogenic	2.3e-05	polymorphism	3.5131	6.65	TOLERATED	0.567822	damaging
17	56355397	G	A	MPO	ENSP00000225275	p.A332V	pathogenic	0.157769	neutral	0.07	benign	0.886	possibly damaging	0.059	benign	1.43	benign	0.976993	disease_causing_automatic	4.62698	-0.44	TOLERATED	0.62628	damaging
17	56440957	C	T	RNF43	ENSP00000462764	p.R127Q	polymorphism	0.464265	neutral	0.03	damaging	0.999	probably damaging	0.849	possibly damaging	0.55	benign	0.998309	disease_causing	6.37744	2.11	TOLERATED	0.703946	damaging
17	57232329	A	T	SKA2	ENSP00000462197	p.L39Q	polymorphism	0.215586	neutral	NA	NA	0.899	possibly damaging	0.667	possibly damaging	NA	NA	0.000712	polymorphism	1.32272	NA	NA	0.543583	damaging
17	58123466	A	T	HEATR6	ENSP00000184956	p.L965Q	polymorphism	0.24546	neutral	0.62	benign	0.004	benign	0.008	benign	0.6	benign	0	polymorphism	2.74549	1.38	TOLERATED	0.448954	neutral
17	58256639	T	C	USP32	ENSP00000300896	p.K1598E	polymorphism	0.265397	neutral	NA	NA	0.297	benign	0.129	benign	0.995	benign	0.998891	disease_causing	4.79118	0.58	TOLERATED	0.427818	neutral
17	58678107	A	G	PPM1D	ENSP00000376720	p.E111G	polymorphism	0.758831	deleterious	0	damaging	0.999	probably damaging	0.972	probably damaging	1.96	pathogenic	1	disease_causing	6.60607	2.09	TOLERATED	0.46261	neutral
17	59761306	G	A	BRIP1	ENSP00000259008	p.P1034L	pathogenic	0.669694	deleterious	0	damaging	0.004	benign	0.005	benign	0	benign	0	polymorphism	-0.221412	-0.68	TOLERATED	0.662653	damaging
17	60685475	T	C	TLK2	ENSP00000275780	p.F682S	polymorphism	0.801644	deleterious	0	damaging	0.981	probably damaging	0.91	probably damaging	1.89	benign	1	disease_causing	6.75672	2.06	TOLERATED	0.525996	damaging
17	60685481	C	A	TLK2	ENSP00000275780	p.P684Q	polymorphism	0.337596	neutral	0.12	benign	0.024	benign	0.037	benign	0.62	benign	1	disease_causing	5.03588	2.1	TOLERATED	0.481557	neutral
17	61574675	G	A	ACE	ENSP00000290866	p.R1290Q	polymorphism	0.00966151	neutral	0	damaging	0	benign	0	benign	0.22	benign	0	polymorphism	-0.644945	1.34	TOLERATED	0.538097	damaging
17	61619791	G	T	KCNH6	ENSP00000318212	p.R715L	polymorphism	0.85951	deleterious	0	damaging	0.982	probably damaging	0.851	possibly damaging	1.7	benign	0.999668	disease_causing	7.10161	-5.28	DAMAGING	0.401763	neutral
17	61769211	G	A	MAP3K3	ENSP00000354485	p.R488Q	polymorphism	0.899602	deleterious	0	damaging	1	probably damaging	0.999	probably damaging	3.375	pathogenic	1	disease_causing	8.04958	0.79	TOLERATED	0.493458	neutral
17	61843418	C	T	CCDC47	ENSP00000384888	p.A40T	polymorphism	0.399618	neutral	0	damaging	0.725	possibly damaging	0.131	benign	2.045	pathogenic	1	disease_causing	6.94245	NA	NA	0.414562	neutral
17	61864510	A	G	DDX42	ENSP00000390121	p.Q34R	polymorphism	0.21719	neutral	0.41	benign	0	benign	0	benign	0.69	benign	0.008167	polymorphism	1.06932	2.14	TOLERATED	0.452621	neutral
17	61908495	A	G	PSMC5	ENSP00000310572	p.E260G	polymorphism	0.542925	deleterious	0.09	benign	0.006	benign	0.021	benign	0.395	benign	1	disease_causing	3.11402	-1.12	TOLERATED	0.466275	neutral
17	63164386	T	G	RGS9	ENSP00000396329	p.V190G	polymorphism	0.843983	deleterious	0	damaging	1	probably damaging	1	probably damaging	2.82	pathogenic	1	disease_causing	6.01473	0.55	TOLERATED	0.427572	neutral
17	6328809	G	A	AIPL1	ENSP00000370521	p.P376S	pathogenic	0.066065	neutral	0	damaging	0.001	benign	0.001	benign	0.345	benign	0	polymorphism_automatic	0.045026	-2.39	DAMAGING	0.427513	neutral
17	6331762	G	A	AIPL1	ENSP00000459673	p.T114I	pathogenic	0.577233	deleterious	0.19	benign	0.629	possibly damaging	0.316	benign	1.935	pathogenic	0.986238	polymorphism_automatic	2.41512	-3	DAMAGING	0.555556	damaging
17	6331817	C	T	AIPL1	ENSP00000459673	p.V96I	pathogenic	0.190481	neutral	0.16	benign	0.016	benign	0.034	benign	1.01	benign	0.446877	polymorphism	2.50625	-2.93	DAMAGING	0.716288	damaging
17	649352	G	C	GEMIN4	ENSP00000321706	p.A644G	polymorphism	0.172254	neutral	0.28	benign	0.729	possibly damaging	0.21	benign	1.61	benign	0.180079	polymorphism	2.86681	3.33	TOLERATED	0.395173	neutral
17	65735125	C	T	NOL11	ENSP00000253247	p.T614M	polymorphism	0.135576	neutral	0.63	benign	0.021	benign	0.006	benign	1.145	benign	0.657555	disease_causing	3.13208	1	TOLERATED	0.444646	neutral
17	65821857	G	C	BPTF	ENSP00000334351	p.G6A	polymorphism	0.334065	neutral	0	damaging	0.139	benign	0.065	benign	1.04	benign	0.9974	disease_causing	1.2198	-1.06	TOLERATED	0.569945	damaging
17	65907914	A	G	BPTF	ENSP00000307208	p.D1305G	polymorphism	0.284931	neutral	0	damaging	0.055	benign	0.03	benign	0.895	benign	0.999406	disease_causing	2.13082	-0.08	TOLERATED	0.450862	neutral
17	65942422	G	A	BPTF	ENSP00000307208	p.S2533N	polymorphism	0.0394538	neutral	0.34	benign	0.084	benign	0.037	benign	1.645	benign	0.999997	disease_causing	4.053	2.84	TOLERATED	0.45193	neutral
17	66250587	A	T	AMZ2	ENSP00000464133	p.Y210F	polymorphism	0.678748	deleterious	0.4	benign	0.998	probably damaging	0.965	probably damaging	2.525	pathogenic	0.980844	disease_causing	2.25834	-0.15	TOLERATED	0.413698	neutral
17	7005058	T	A	ASGR2	ENSP00000370339	p.N258Y	polymorphism	0.522091	neutral	0	damaging	1	probably damaging	0.999	probably damaging	1.685	benign	0.297109	polymorphism	4.92757	1.92	TOLERATED	0.483837	neutral
17	71443808	T	A	SDK2	ENSP00000376421	p.N187Y	polymorphism	0.734002	deleterious	0	damaging	1	probably damaging	0.998	probably damaging	3.82	pathogenic	1	disease_causing	4.91579	-1.67	DAMAGING	0.75853	damaging
17	7218365	C	G	GPS2	ENSP00000438697	p.A3P	polymorphism	0.512344	neutral	0	damaging	0.911	possibly damaging	0.725	possibly damaging	2.085	pathogenic	0.999963	disease_causing	6.15722	NA	NA	0.411456	neutral
17	72285855	A	T	DNAI2	ENSP00000308312	p.D197V	polymorphism	0.769576	deleterious	0.01	damaging	0.947	possibly damaging	0.824	possibly damaging	3.065	pathogenic	1	disease_causing	3.62903	-1.97	DAMAGING	0.340715	neutral
17	7249732	A	G	ACAP1	ENSP00000158762	p.D310G	polymorphism	0.476896	neutral	0.03	damaging	0.98	probably damaging	0.782	possibly damaging	1.505	benign	0.999442	disease_causing	6.16672	-0.91	TOLERATED	0.435388	neutral
17	7289935	G	A	TNK1	ENSP00000458834	p.R398K	polymorphism	0.0626606	neutral	NA	NA	0	benign	0.001	benign	0.805	benign	0.012597	polymorphism	0.123949	-0.9	TOLERATED	0.403198	neutral
17	72920861	C	T	OTOP2	ENSP00000332528	p.T45M	polymorphism	0.640003	deleterious	0.03	damaging	1	probably damaging	0.956	probably damaging	1.59	benign	0.985789	disease_causing	6.66596	2.88	TOLERATED	0.709939	damaging
17	73096513	T	C	SLC16A5	ENSP00000463363	p.F252S	polymorphism	0.657766	deleterious	0	damaging	0.999	probably damaging	0.98	probably damaging	2.165	pathogenic	0.944257	disease_causing	3.55287	0.38	TOLERATED	0.824886	damaging
17	73100206	A	G	SLC16A5	ENSP00000463363	p.D432G	polymorphism	0.0380745	neutral	0.03	damaging	0	benign	0.002	benign	-0.69	benign	0	polymorphism	-0.663156	3.34	TOLERATED	0.420565	neutral
17	73261868	G	A	MRPS7	ENSP00000245539	p.R198Q	polymorphism	0.597995	deleterious	NA	NA	0.94	possibly damaging	0.535	possibly damaging	1.7	benign	1	disease_causing	4.33297	0.77	TOLERATED	0.374135	neutral
17	7366710	C	G	ZBTB4	ENSP00000369973	p.A531P	polymorphism	0.199663	neutral	0	damaging	0	benign	0.001	benign	0.345	benign	0	polymorphism	0.452924	1.73	TOLERATED	0.422057	neutral
17	73753575	G	A	ITGB4	ENSP00000200181	p.R1803Q	polymorphism	0.292337	neutral	0	damaging	0.134	benign	0.011	benign	1.935	pathogenic	0.999201	disease_causing	3.40865	-1.17	TOLERATED	0.626897	damaging
17	73831491	T	C	UNC13D	ENSP00000388093	p.E616G	pathogenic	0.821999	deleterious	0.12	benign	0.121	benign	0.05	benign	0.345	benign	0.341009	polymorphism	1.00663	-0.48	TOLERATED	0.386929	neutral
17	73839326	C	T	UNC13D	ENSP00000207549	p.A59T	pathogenic	0.808045	deleterious	0.08	benign	0.005	benign	0.002	benign	1.355	benign	0.351729	polymorphism	2.85319	-0.53	TOLERATED	0.495301	neutral
17	74383348	G	A	SPHK1	ENSP00000313681	p.R365H	polymorphism	0.174107	neutral	0	damaging	0.052	benign	0.013	benign	1.535	benign	0.065393	polymorphism	2.52059	2.51	TOLERATED	0.407425	neutral
17	74536600	G	A	PRCD	ENSP00000465932	p.V30M	pathogenic	0.0843323	neutral	0.05	benign	0.132	benign	0.057	benign	NA	NA	0	polymorphism	3.39937	-0.63	TOLERATED	0.46652	neutral
17	7556728	T	C	ATP1B2	ENSP00000250111	p.F50S	polymorphism	0.537756	deleterious	0	damaging	0.89	possibly damaging	0.575	possibly damaging	2.16	pathogenic	1	disease_causing	6.16481	1.45	TOLERATED	0.577234	damaging
17	7572931	T	A	TP53	ENSP00000269305	p.D393V	pathogenic	0.801432	deleterious	0	damaging	0.999	probably damaging	0.947	probably damaging	2.3	pathogenic	0.999989	disease_causing	5.38474	-6.01	DAMAGING	0.37901	neutral
17	7572931	T	C	TP53	ENSP00000269305	p.D393G	pathogenic	0.778695	deleterious	0	damaging	0.998	probably damaging	0.899	possibly damaging	2.3	pathogenic	0.896476	disease_causing	4.82117	-5.99	DAMAGING	0.406492	neutral
17	7572931	T	G	TP53	ENSP00000269305	p.D393A	pathogenic	0.744515	deleterious	0.01	damaging	0.998	probably damaging	0.873	possibly damaging	2.3	pathogenic	0.85938	disease_causing	4.85167	-5.97	DAMAGING	0.445415	neutral
17	7572932	C	A	TP53	ENSP00000269305	p.D393Y	pathogenic	0.817535	deleterious	0	damaging	1	probably damaging	0.974	probably damaging	2.3	pathogenic	0.974769	disease_causing	5.76677	-6.03	DAMAGING	0.493786	neutral
17	7572932	C	G	TP53	ENSP00000269305	p.D393H	pathogenic	0.766334	deleterious	0	damaging	1	probably damaging	0.961	probably damaging	2.3	pathogenic	0.948427	disease_causing	5.40641	-6.02	DAMAGING	0.438246	neutral
17	7572932	C	T	TP53	ENSP00000269305	p.D393N	pathogenic	0.763979	deleterious	0.01	damaging	0.998	probably damaging	0.907	possibly damaging	2.3	pathogenic	0.943124	disease_causing	4.19938	-5.97	DAMAGING	0.453242	neutral
17	7572934	G	A	TP53	ENSP00000269305	p.S392L	pathogenic	0.9408	deleterious	0	damaging	1	probably damaging	0.999	probably damaging	2.38	pathogenic	0.998992	disease_causing	5.98035	-5.94	DAMAGING	0.521204	neutral
17	7572935	A	C	TP53	ENSP00000269305	p.S392A	pathogenic	0.938658	deleterious	0	damaging	1	probably damaging	0.996	probably damaging	2.38	pathogenic	0.952569	disease_causing	4.79995	-5.85	DAMAGING	0.357962	neutral
17	7572935	A	G	TP53	ENSP00000269305	p.S392P	pathogenic	0.927657	deleterious	0	damaging	1	probably damaging	0.999	probably damaging	2.38	pathogenic	0.997732	disease_causing	5.53403	-5.96	DAMAGING	0.289391	neutral
17	7572937	T	A	TP53	ENSP00000269305	p.D391V	pathogenic	0.809674	deleterious	0	damaging	0.998	probably damaging	0.973	probably damaging	2.34	pathogenic	1	disease_causing	5.51419	-6.11	DAMAGING	0.440907	neutral
17	7572937	T	C	TP53	ENSP00000269305	p.D391G	pathogenic	0.727973	deleterious	0	damaging	0.997	probably damaging	0.871	possibly damaging	1.995	pathogenic	0.997628	disease_causing	5.10939	-6.08	DAMAGING	0.543596	damaging
17	7572937	T	G	TP53	ENSP00000269305	p.D391A	pathogenic	0.783284	deleterious	0	damaging	0.997	probably damaging	0.952	probably damaging	2.34	pathogenic	0.996643	disease_causing	5.19289	-6.07	DAMAGING	0.569211	damaging
17	7572938	C	A	TP53	ENSP00000269305	p.D391Y	pathogenic	0.818458	deleterious	0	damaging	1	probably damaging	0.982	probably damaging	2.34	pathogenic	0.999448	disease_causing	5.71839	-6.12	DAMAGING	0.572947	damaging
17	7572938	C	G	TP53	ENSP00000269305	p.D391H	pathogenic	0.77102	deleterious	0	damaging	1	probably damaging	0.973	probably damaging	2.34	pathogenic	0.99884	disease_causing	5.24787	-6.11	DAMAGING	0.487468	neutral
17	7572938	C	T	TP53	ENSP00000269305	p.D391N	pathogenic	0.472262	neutral	0	damaging	0.58	possibly damaging	0.263	benign	2.34	pathogenic	0.994032	disease_causing	4.12651	-6.06	DAMAGING	0.50727	neutral
17	7572940	G	A	TP53	ENSP00000269305	p.P390L	pathogenic	0.276624	neutral	0.01	damaging	0.003	benign	0.01	benign	2.3	pathogenic	1e-06	polymorphism	1.05269	-5.61	DAMAGING	0.490884	neutral
17	7572940	G	C	TP53	ENSP00000269305	p.P390R	pathogenic	0.331282	neutral	0.02	damaging	0.751	possibly damaging	0.499	possibly damaging	1.95	pathogenic	0	polymorphism	3.30963	-5.57	DAMAGING	0.414078	neutral
17	7572940	G	T	TP53	ENSP00000269305	p.P390H	pathogenic	0.402974	neutral	0.01	damaging	0.986	probably damaging	0.789	possibly damaging	2.3	pathogenic	0	polymorphism	3.54238	-5.65	DAMAGING	0.414562	neutral
17	7572941	G	A	TP53	ENSP00000269305	p.P390S	pathogenic	0.305439	neutral	0.33	benign	0.032	benign	0.019	benign	2.3	pathogenic	0	polymorphism	1.79346	-5.57	DAMAGING	0.443657	neutral
17	7572941	G	C	TP53	ENSP00000269305	p.P390A	pathogenic	0.316156	neutral	0.08	benign	0.026	benign	0.017	benign	2.3	pathogenic	0	polymorphism	0.013059	-5.54	DAMAGING	0.381839	neutral
17	7572941	G	T	TP53	ENSP00000269305	p.P390T	pathogenic	0.32112	neutral	0.05	benign	0.462	possibly damaging	0.221	benign	2.3	pathogenic	0	polymorphism	3.31632	-5.59	DAMAGING	0.45579	neutral
17	7572943	C	A	TP53	ENSP00000269305	p.G389V	pathogenic	0.330783	neutral	0.17	benign	0.047	benign	0.025	benign	2.14	pathogenic	0.627847	disease_causing	1.82239	-5.65	DAMAGING	0.476198	neutral
17	7572943	C	G	TP53	ENSP00000269305	p.G389A	pathogenic	0.256927	neutral	0.4	benign	0.397	benign	0.114	benign	2.14	pathogenic	2.9e-05	polymorphism	0.677598	-5.61	DAMAGING	0.403742	neutral
17	7572943	C	T	TP53	ENSP00000269305	p.G389E	pathogenic	0.183607	neutral	0.62	benign	0.011	benign	0.014	benign	1.445	benign	7.4e-05	polymorphism	1.36209	-5.66	DAMAGING	0.444707	neutral
17	7572944	C	A	TP53	ENSP00000269305	p.G389W	pathogenic	0.74953	deleterious	0.03	damaging	0.992	probably damaging	0.888	possibly damaging	2.14	pathogenic	0.000523	polymorphism	6.0651	-5.75	DAMAGING	0.475096	neutral
17	7572946	T	A	TP53	ENSP00000269305	p.E388V	pathogenic	0.178515	neutral	0.19	benign	0.218	benign	0.132	benign	0.575	benign	0.275119	polymorphism	2.27928	-5.63	DAMAGING	0.474913	neutral
17	7572946	T	C	TP53	ENSP00000269305	p.E388G	pathogenic	0.564365	deleterious	0.02	damaging	0.992	probably damaging	0.848	possibly damaging	1.725	benign	0.171755	polymorphism	4.75818	-5.71	DAMAGING	0.472383	neutral
17	7572946	T	G	TP53	ENSP00000269305	p.E388A	pathogenic	0.506821	neutral	0.06	benign	0.894	possibly damaging	0.637	possibly damaging	2.075	pathogenic	0.139237	polymorphism	3.21524	-5.66	DAMAGING	0.487632	neutral
17	7572947	C	G	TP53	ENSP00000269305	p.E388Q	pathogenic	0.618983	deleterious	0.04	damaging	0.997	probably damaging	0.945	probably damaging	2.075	pathogenic	0.06406	polymorphism	3.06997	-5.69	DAMAGING	0.419366	neutral
17	7572947	C	T	TP53	ENSP00000269305	p.E388K	pathogenic	0.606644	deleterious	0.04	damaging	0.992	probably damaging	0.886	possibly damaging	2.075	pathogenic	0.239299	polymorphism	4.50418	-5.65	DAMAGING	0.573196	damaging
17	7572949	G	A	TP53	ENSP00000269305	p.T387I	pathogenic	0.0511903	neutral	0.08	benign	0.045	benign	0.055	benign	0	benign	0.001288	polymorphism	1.09018	-5.47	DAMAGING	0.42371	neutral
17	7572949	G	C	TP53	ENSP00000269305	p.T387R	pathogenic	0.0133054	neutral	0.56	benign	0	benign	0	benign	-1.95	benign	0.003396	polymorphism	-0.644661	-5.37	DAMAGING	0.302154	neutral
17	7572949	G	T	TP53	ENSP00000269305	p.T387K	pathogenic	0.0160083	neutral	0.74	benign	0	benign	0	benign	-1.39	benign	0.002267	polymorphism	0.29971	-5.33	DAMAGING	0.485752	neutral
17	7572950	T	C	TP53	ENSP00000269305	p.T387A	pathogenic	0.195056	neutral	0.34	benign	0.001	benign	0.005	benign	0	benign	0.001894	polymorphism	1.03051	-5.4	DAMAGING	0.378176	neutral
17	7572950	T	G	TP53	ENSP00000269305	p.T387P	pathogenic	0.230906	neutral	0.16	benign	0.019	benign	0.055	benign	0	benign	0.009608	polymorphism	2.06961	-5.47	DAMAGING	0.377765	neutral
17	7572952	T	A	TP53	ENSP00000269305	p.K386M	pathogenic	0.925701	deleterious	0	damaging	1	probably damaging	0.99	probably damaging	2.47	pathogenic	0.991859	disease_causing	5.64718	-6.13	DAMAGING	0.447773	neutral
17	7572952	T	C	TP53	ENSP00000269305	p.K386R	pathogenic	0.895402	deleterious	0	damaging	0.999	probably damaging	0.958	probably damaging	2.125	pathogenic	0.893524	disease_causing	3.77565	-6.01	DAMAGING	0.464517	neutral
17	7572952	T	G	TP53	ENSP00000269305	p.K386T	pathogenic	0.949921	deleterious	0	damaging	0.999	probably damaging	0.972	probably damaging	2.47	pathogenic	0.981899	disease_causing	5.43655	-6.09	DAMAGING	0.527282	damaging
17	7572953	T	C	TP53	ENSP00000269305	p.K386E	pathogenic	0.939764	deleterious	0	damaging	0.999	probably damaging	0.958	probably damaging	2.47	pathogenic	0.953204	disease_causing	5.34094	-6.06	DAMAGING	0.573413	damaging
17	7572953	T	G	TP53	ENSP00000269305	p.K386Q	pathogenic	0.926611	deleterious	0	damaging	0.999	probably damaging	0.98	probably damaging	2.47	pathogenic	0.923792	disease_causing	5.2265	-6.07	DAMAGING	0.548222	damaging
17	7572955	A	C	TP53	ENSP00000269305	p.F385C	pathogenic	0.334028	neutral	0	damaging	0.375	benign	0.293	benign	1.1	benign	1e-06	polymorphism	1.34377	-5.53	DAMAGING	0.558783	damaging
17	7572955	A	T	TP53	ENSP00000269305	p.F385Y	pathogenic	0.183409	neutral	0.01	damaging	0.146	benign	0.081	benign	1.1	benign	0	polymorphism	0.603267	-5.51	DAMAGING	0.453849	neutral
17	7572956	A	C	TP53	ENSP00000269305	p.F385V	pathogenic	0.00980505	neutral	1	benign	0	benign	0	benign	-0.345	benign	0	polymorphism	-1.16311	-5.16	DAMAGING	0.569658	damaging
17	7572956	A	T	TP53	ENSP00000269305	p.F385I	pathogenic	0.0118892	neutral	0.3	benign	0	benign	0.001	benign	-0.6	benign	0	polymorphism	-0.082496	-5.28	DAMAGING	0.679469	damaging
17	7572958	A	C	TP53	ENSP00000269305	p.M384R	pathogenic	0.35224	neutral	0	damaging	0.458	possibly damaging	0.197	benign	2.25	pathogenic	0	polymorphism	2.18434	-5.46	DAMAGING	0.527152	damaging
17	7572958	A	G	TP53	ENSP00000269305	p.M384T	pathogenic	0.440042	neutral	0	damaging	0.015	benign	0.017	benign	2.25	pathogenic	0	polymorphism	0.502517	-5.46	DAMAGING	0.664186	damaging
17	7572958	A	T	TP53	ENSP00000269305	p.M384K	pathogenic	0.352826	neutral	0	damaging	0.006	benign	0.005	benign	1.905	pathogenic	0	polymorphism	2.22147	-5.44	DAMAGING	0.59715	damaging
17	7572959	T	C	TP53	ENSP00000269305	p.M384V	pathogenic	0.272661	neutral	0.01	damaging	0.033	benign	0.022	benign	2.25	pathogenic	0	polymorphism	-0.357846	-5.44	DAMAGING	0.539501	damaging
17	7572961	A	C	TP53	ENSP00000269305	p.L383R	pathogenic	0.0890058	neutral	0.04	damaging	0.24	benign	0.141	benign	1.525	benign	0	polymorphism	0.639079	-5.64	DAMAGING	0.502133	neutral
17	7572961	A	G	TP53	ENSP00000269305	p.L383P	pathogenic	0.0183576	neutral	0.18	benign	0.013	benign	0.03	benign	-0.27	benign	0	polymorphism	0.642901	-5.66	DAMAGING	0.56207	damaging
17	7572961	A	T	TP53	ENSP00000269305	p.L383H	pathogenic	0.180225	neutral	0.02	damaging	0.993	probably damaging	0.886	possibly damaging	1.525	benign	0	polymorphism	3.34065	-5.68	DAMAGING	0.506938	neutral
17	7572964	T	A	TP53	ENSP00000269305	p.K382I	pathogenic	0.939605	deleterious	0	damaging	0.998	probably damaging	0.966	probably damaging	2.42	pathogenic	0.997716	disease_causing	6.42617	-5.89	DAMAGING	0.537411	damaging
17	7572964	T	C	TP53	ENSP00000269305	p.K382R	pathogenic	0.693008	deleterious	0.01	damaging	0.108	benign	0.101	benign	2.42	pathogenic	0.975749	disease_causing	3.99221	-5.66	DAMAGING	0.706437	damaging
17	7572964	T	G	TP53	ENSP00000269305	p.K382T	pathogenic	0.906039	deleterious	0	damaging	0.983	probably damaging	0.887	possibly damaging	2.42	pathogenic	0.996016	disease_causing	5.75016	-5.86	DAMAGING	0.540843	damaging
17	7572965	T	C	TP53	ENSP00000269305	p.K382E	pathogenic	0.891025	deleterious	0.01	damaging	0.983	probably damaging	0.839	possibly damaging	2.42	pathogenic	0.998392	disease_causing	5.65876	-5.82	DAMAGING	0.616792	damaging
17	7572965	T	G	TP53	ENSP00000269305	p.K382Q	pathogenic	0.917703	deleterious	0.01	damaging	0.983	probably damaging	0.918	probably damaging	2.42	pathogenic	0.99718	disease_causing	5.62297	-5.82	DAMAGING	0.706517	damaging
17	7572967	T	A	TP53	ENSP00000269305	p.K381I	pathogenic	0.90687	deleterious	0	damaging	0.987	probably damaging	0.922	probably damaging	2.47	pathogenic	0.990229	disease_causing	6.02436	-5.89	DAMAGING	0.644424	damaging
17	7572967	T	C	TP53	ENSP00000269305	p.K381R	pathogenic	0.615332	deleterious	0	damaging	0.043	benign	0.103	benign	2.47	pathogenic	0.896571	disease_causing	2.35824	-5.78	DAMAGING	0.60205	damaging
17	7572967	T	G	TP53	ENSP00000269305	p.K381T	pathogenic	0.858809	deleterious	0	damaging	0.905	possibly damaging	0.824	possibly damaging	2.47	pathogenic	0.983055	disease_causing	5.332	-5.86	DAMAGING	0.719384	damaging
17	7572968	T	C	TP53	ENSP00000269305	p.K381E	pathogenic	0.708016	deleterious	0	damaging	0.162	benign	0.167	benign	2.125	pathogenic	0.975131	disease_causing	4.22465	-5.78	DAMAGING	0.546125	damaging
17	7572968	T	G	TP53	ENSP00000269305	p.K381Q	pathogenic	0.884309	deleterious	0	damaging	0.905	possibly damaging	0.768	possibly damaging	2.47	pathogenic	0.956073	disease_causing	4.39137	-5.83	DAMAGING	0.531991	damaging
17	7572970	T	A	TP53	ENSP00000269305	p.H380L	pathogenic	0.335737	neutral	0.16	benign	0.002	benign	0.003	benign	1.39	benign	0.930569	disease_causing	2.24408	-5.48	DAMAGING	0.727695	damaging
17	7572970	T	C	TP53	ENSP00000269305	p.H380R	pathogenic	0.195925	neutral	0.86	benign	0.002	benign	0.003	benign	1.39	benign	0.737435	disease_causing	0.954985	-5.44	DAMAGING	0.563377	damaging
17	7572970	T	G	TP53	ENSP00000269305	p.H380P	pathogenic	0.303175	neutral	0.15	benign	0.002	benign	0.005	benign	2.08	pathogenic	0.92476	disease_causing	3.67134	-5.53	DAMAGING	0.761607	damaging
17	7572971	G	A	TP53	ENSP00000269305	p.H380Y	pathogenic	0.341421	neutral	0.1	benign	0.59	possibly damaging	0.284	benign	2.08	pathogenic	0.694983	disease_causing	3.14598	-5.53	DAMAGING	0.661855	damaging
17	7572971	G	C	TP53	ENSP00000269305	p.H380D	pathogenic	0.349506	neutral	0.25	benign	0.415	benign	0.065	benign	2.08	pathogenic	0.84144	disease_causing	2.27639	-5.49	DAMAGING	0.722067	damaging
17	7572971	G	T	TP53	ENSP00000269305	p.H380N	pathogenic	0.274122	neutral	0.38	benign	0.009	benign	0.005	benign	2.08	pathogenic	0.645234	disease_causing	1.72478	-5.49	DAMAGING	0.73004	damaging
17	7572973	C	A	TP53	ENSP00000269305	p.R379L	pathogenic	0.382138	neutral	0.16	benign	0.101	benign	0.081	benign	2.015	pathogenic	0.720226	disease_causing	4.04991	-5.55	DAMAGING	0.678911	damaging
17	7572973	C	G	TP53	ENSP00000269305	p.R379P	pathogenic	0.210974	neutral	0.16	benign	0.002	benign	0.007	benign	1.32	benign	0.732054	disease_causing	3.59266	-5.59	DAMAGING	0.672393	damaging
17	7572973	C	T	TP53	ENSP00000269305	p.R379H	pathogenic	0.210131	neutral	0.18	benign	0.004	benign	0.002	benign	1.32	benign	0.496821	polymorphism	3.77577	-5.58	DAMAGING	0.58183	damaging
17	7572974	G	A	TP53	ENSP00000269305	p.R379C	pathogenic	0.160137	neutral	0.09	benign	0.002	benign	0.002	benign	1.32	benign	0.996632	disease_causing	3.63499	-5.58	DAMAGING	0.617228	damaging
17	7572976	G	A	TP53	ENSP00000269305	p.S378F	pathogenic	0.790287	deleterious	0.01	damaging	0.99	probably damaging	0.862	possibly damaging	2.3	pathogenic	0.991037	disease_causing	4.41472	-5.64	DAMAGING	0.662218	damaging
17	7572976	G	T	TP53	ENSP00000269305	p.S378Y	pathogenic	0.802937	deleterious	0.01	damaging	0.99	probably damaging	0.862	possibly damaging	2.3	pathogenic	0.984738	disease_causing	5.84861	-5.64	DAMAGING	0.684773	damaging
17	7572977	A	C	TP53	ENSP00000269305	p.S378A	pathogenic	0.437747	neutral	0.09	benign	0.151	benign	0.041	benign	2.3	pathogenic	0.336715	polymorphism	2.73174	-5.55	DAMAGING	0.592063	damaging
17	7572977	A	G	TP53	ENSP00000269305	p.S378P	pathogenic	0.470051	neutral	0.1	benign	0.002	benign	0.006	benign	2.3	pathogenic	0.914446	disease_causing	3.02868	-5.58	DAMAGING	0.685469	damaging
17	7572979	G	A	TP53	ENSP00000269305	p.T377I	pathogenic	0.507399	neutral	0.06	benign	0.007	benign	0.015	benign	1.95	pathogenic	0.94006	disease_causing	4.80827	-5.67	DAMAGING	0.626906	damaging
17	7572979	G	T	TP53	ENSP00000269305	p.T377N	pathogenic	0.464098	neutral	0.16	benign	0.177	benign	0.14	benign	1.95	pathogenic	0.930679	disease_causing	3.99611	-5.66	DAMAGING	0.650377	damaging
17	7572980	T	C	TP53	ENSP00000269305	p.T377A	pathogenic	0.133387	neutral	0.23	benign	0	benign	0.002	benign	1.25	benign	0.570265	disease_causing	1.06823	-5.52	DAMAGING	0.636037	damaging
17	7572980	T	G	TP53	ENSP00000269305	p.T377P	pathogenic	0.114367	neutral	0.22	benign	0.002	benign	0.009	benign	1.05	benign	0.883236	disease_causing	1.71231	-5.6	DAMAGING	0.665848	damaging
17	7572982	G	A	TP53	ENSP00000269305	p.S376F	pathogenic	0.561904	deleterious	0	damaging	0.574	possibly damaging	0.498	possibly damaging	2.3	pathogenic	0.876493	disease_causing	5.49736	-5.67	DAMAGING	0.648104	damaging
17	7572982	G	T	TP53	ENSP00000269305	p.S376Y	pathogenic	0.588487	deleterious	0	damaging	0.804	possibly damaging	0.594	possibly damaging	2.3	pathogenic	0.805499	disease_causing	5.17421	-5.66	DAMAGING	0.561616	damaging
17	7572983	A	C	TP53	ENSP00000269305	p.S376A	pathogenic	0.218616	neutral	0.22	benign	0.007	benign	0.017	benign	2.3	pathogenic	0.028203	polymorphism	1.41314	-5.59	DAMAGING	0.632984	damaging
17	7572983	A	G	TP53	ENSP00000269305	p.S376P	pathogenic	0.321743	neutral	0.02	damaging	0	benign	0.003	benign	2.3	pathogenic	0.378148	polymorphism	2.11634	-5.66	DAMAGING	0.44037	neutral
17	7572985	T	A	TP53	ENSP00000269305	p.Q375L	pathogenic	0.297516	neutral	0.27	benign	0.073	benign	0.045	benign	2.14	pathogenic	0.007171	polymorphism	2.30103	-5.54	DAMAGING	0.516493	neutral
17	7572985	T	C	TP53	ENSP00000269305	p.Q375R	pathogenic	0.218522	neutral	0.62	benign	0.161	benign	0.067	benign	2.14	pathogenic	0.000554	polymorphism	1.0427	-5.53	DAMAGING	0.499719	neutral
17	7572985	T	G	TP53	ENSP00000269305	p.Q375P	pathogenic	0.19933	neutral	0.41	benign	0.001	benign	0.002	benign	1.445	benign	0.009222	polymorphism	1.14105	-5.58	DAMAGING	0.390153	neutral
17	7572986	G	C	TP53	ENSP00000269305	p.Q375E	pathogenic	0.188156	neutral	0.87	benign	0.002	benign	0.004	benign	2.14	pathogenic	0.00168	polymorphism	0.437368	-5.47	DAMAGING	0.376885	neutral
17	7572986	G	T	TP53	ENSP00000269305	p.Q375K	pathogenic	0.141074	neutral	1	benign	0.001	benign	0.002	benign	1.445	benign	0.003694	polymorphism	1.09123	-5.46	DAMAGING	0.375978	neutral
17	7572988	C	A	TP53	ENSP00000269305	p.G374V	pathogenic	0.5	neutral	0	damaging	0.846	possibly damaging	0.475	possibly damaging	2.32	pathogenic	0.999998	disease_causing	4.64465	-5.68	DAMAGING	0.368841	neutral
17	7572988	C	G	TP53	ENSP00000269305	p.G374A	pathogenic	0.274916	neutral	0.02	damaging	0.611	possibly damaging	0.159	benign	2.32	pathogenic	0.901322	disease_causing	3.30892	-5.61	DAMAGING	0.576294	damaging
17	7572988	C	T	TP53	ENSP00000269305	p.G374D	pathogenic	0.308862	neutral	0.22	benign	0.005	benign	0.01	benign	1.63	benign	0.972774	disease_causing	2.58782	-5.62	DAMAGING	0.380807	neutral
17	7572989	C	A	TP53	ENSP00000269305	p.G374C	pathogenic	0.506103	neutral	0.01	damaging	0.992	probably damaging	0.789	possibly damaging	2.32	pathogenic	0.97966	disease_causing	5.57397	-5.72	DAMAGING	0.345917	neutral
17	7572989	C	T	TP53	ENSP00000269305	p.G374S	pathogenic	0.23985	neutral	0.06	benign	0.611	possibly damaging	0.169	benign	2.32	pathogenic	0.92079	disease_causing	5.04358	-5.59	DAMAGING	0.361626	neutral
17	7572991	T	A	TP53	ENSP00000269305	p.K373M	pathogenic	0.902844	deleterious	0.01	damaging	0.999	probably damaging	0.935	probably damaging	2.25	pathogenic	0.990747	disease_causing	6.0767	-5.84	DAMAGING	0.393303	neutral
17	7572991	T	C	TP53	ENSP00000269305	p.K373R	pathogenic	0.468587	neutral	0.29	benign	0.074	benign	0.037	benign	1.35	benign	0.887252	disease_causing	2.21001	-5.58	DAMAGING	0.605434	damaging
17	7572991	T	G	TP53	ENSP00000269305	p.K373T	pathogenic	0.904603	deleterious	0.04	damaging	0.987	probably damaging	0.776	possibly damaging	2.25	pathogenic	0.979456	disease_causing	4.67728	-5.8	DAMAGING	0.397368	neutral
17	7572992	T	C	TP53	ENSP00000269305	p.K373E	pathogenic	0.680587	deleterious	0.16	benign	0.13	benign	0.063	benign	2.25	pathogenic	0.970506	disease_causing	4.24766	-5.76	DAMAGING	0.529833	damaging
17	7572992	T	G	TP53	ENSP00000269305	p.K373Q	pathogenic	0.74176	deleterious	0.1	benign	0.5	possibly damaging	0.238	benign	2.25	pathogenic	0.957835	disease_causing	5.67901	-5.75	DAMAGING	0.43571	neutral
17	7572994	T	A	TP53	ENSP00000269305	p.K372I	pathogenic	0.948292	deleterious	0	damaging	0.996	probably damaging	0.945	probably damaging	2.47	pathogenic	0.999235	disease_causing	6.53684	-5.84	DAMAGING	0.36046	neutral
17	7572994	T	C	TP53	ENSP00000269305	p.K372R	pathogenic	0.693701	deleterious	0.14	benign	0.187	benign	0.092	benign	2.47	pathogenic	0.992607	disease_causing	4.39492	-5.68	DAMAGING	0.41129	neutral
17	7572994	T	G	TP53	ENSP00000269305	p.K372T	pathogenic	0.917991	deleterious	0.01	damaging	0.996	probably damaging	0.859	possibly damaging	2.47	pathogenic	0.998711	disease_causing	5.90341	-5.81	DAMAGING	0.396794	neutral
17	7572995	T	C	TP53	ENSP00000269305	p.K372E	pathogenic	0.908677	deleterious	0.1	benign	0.969	probably damaging	0.787	possibly damaging	2.47	pathogenic	0.99664	disease_causing	4.82564	-5.76	DAMAGING	0.521747	neutral
17	7572995	T	G	TP53	ENSP00000269305	p.K372Q	pathogenic	0.917978	deleterious	0.01	damaging	0.991	probably damaging	0.901	possibly damaging	2.47	pathogenic	0.994367	disease_causing	4.64337	-5.78	DAMAGING	0.408635	neutral
17	7572997	G	A	TP53	ENSP00000269305	p.S371F	pathogenic	0.342451	neutral	0.02	damaging	0.736	possibly damaging	0.352	benign	1.61	benign	0.003647	polymorphism	5.62526	-5.59	DAMAGING	0.461814	neutral
17	7572998	A	C	TP53	ENSP00000269305	p.S371A	pathogenic	0.0466365	neutral	0.32	benign	0.001	benign	0.003	benign	0.92	benign	3.3e-05	polymorphism	1.20787	-5.5	DAMAGING	0.477215	neutral
17	7572998	A	G	TP53	ENSP00000269305	p.S371P	pathogenic	0.0561187	neutral	0.38	benign	0.001	benign	0.004	benign	0.915	benign	0.000718	polymorphism	2.03713	-5.54	DAMAGING	0.493056	neutral
17	7573000	T	A	TP53	ENSP00000269305	p.K370M	pathogenic	0.926079	deleterious	0	damaging	0.999	probably damaging	0.907	possibly damaging	2.43	pathogenic	0.999404	disease_causing	6.53558	-5.73	DAMAGING	0.580085	damaging
17	7573000	T	C	TP53	ENSP00000269305	p.K370R	pathogenic	0.66283	deleterious	0.03	damaging	0.372	benign	0.063	benign	2.43	pathogenic	0.991418	disease_causing	4.57229	-5.65	DAMAGING	0.435771	neutral
17	7573000	T	G	TP53	ENSP00000269305	p.K370T	pathogenic	0.827433	deleterious	0.01	damaging	0.245	benign	0.077	benign	2.43	pathogenic	0.998663	disease_causing	5.0842	-5.68	DAMAGING	0.509008	neutral
17	7573001	T	C	TP53	ENSP00000269305	p.K370E	pathogenic	0.799768	deleterious	0.01	damaging	0.893	possibly damaging	0.504	possibly damaging	2.43	pathogenic	0.99664	disease_causing	4.85431	-5.64	DAMAGING	0.42365	neutral
17	7573001	T	G	TP53	ENSP00000269305	p.K370Q	pathogenic	0.851127	deleterious	0.01	damaging	0.983	probably damaging	0.701	possibly damaging	2.085	pathogenic	0.994718	disease_causing	4.73841	-5.67	DAMAGING	0.535059	damaging
17	7573003	A	C	TP53	ENSP00000269305	p.L369R	pathogenic	0.219423	neutral	0.03	damaging	0.734	possibly damaging	0.319	benign	2.25	pathogenic	0.514156	disease_causing	2.70166	-5.61	DAMAGING	0.545322	damaging
17	7573003	A	G	TP53	ENSP00000269305	p.L369P	pathogenic	0.127018	neutral	0.02	damaging	0.005	benign	0.006	benign	1.21	benign	0.999978	disease_causing	1.50796	-5.65	DAMAGING	0.558761	damaging
17	7573003	A	T	TP53	ENSP00000269305	p.L369Q	pathogenic	0.2674	neutral	0.02	damaging	0.846	possibly damaging	0.577	possibly damaging	2.25	pathogenic	0.459796	polymorphism	2.5411	-5.62	DAMAGING	0.543542	damaging
17	7573006	T	A	TP53	ENSP00000269305	p.H368L	pathogenic	0.233837	neutral	0.58	benign	0	benign	0	benign	0.69	benign	0.058709	polymorphism	1.69462	-5.43	DAMAGING	0.779929	damaging
17	7573006	T	C	TP53	ENSP00000269305	p.H368R	pathogenic	0.213124	neutral	0.33	benign	0.012	benign	0.021	benign	0.69	benign	0.012901	polymorphism	0.901583	-5.42	DAMAGING	0.489019	neutral
17	7573006	T	G	TP53	ENSP00000269305	p.H368P	pathogenic	0.160012	neutral	0.19	benign	0	benign	0.001	benign	0.345	benign	0.054102	polymorphism	1.81247	-5.47	DAMAGING	0.54811	damaging
17	7573007	G	A	TP53	ENSP00000269305	p.H368Y	pathogenic	0.0198871	neutral	1	benign	0	benign	0	benign	-1.445	benign	0.036713	polymorphism	0.218924	-5.43	DAMAGING	0.46453	neutral
17	7573007	G	C	TP53	ENSP00000269305	p.H368D	pathogenic	0.182668	neutral	0.21	benign	0	benign	0.002	benign	0.69	benign	0.09336	polymorphism	1.74179	-5.43	DAMAGING	0.321566	neutral
17	7573007	G	T	TP53	ENSP00000269305	p.H368N	pathogenic	0.0904278	neutral	0.32	benign	0.024	benign	0.03	benign	0.69	benign	0.029524	polymorphism	1.5203	-5.42	DAMAGING	0.361119	neutral
17	7573930	G	A	TP53	ENSP00000391478	p.S366F	pathogenic	0.419926	neutral	0.1	benign	0.015	benign	0.015	benign	2.19	pathogenic	0.514317	disease_causing	3.77825	-5.57	DAMAGING	0.499507	neutral
17	7573930	G	T	TP53	ENSP00000391478	p.S366Y	pathogenic	0.432247	neutral	0.04	damaging	0.429	benign	0.197	benign	2.19	pathogenic	0.381938	polymorphism	4.60018	-5.58	DAMAGING	0.550846	damaging
17	7573931	A	G	TP53	ENSP00000391478	p.S366P	pathogenic	0.178679	neutral	0.14	benign	0.001	benign	0.002	benign	1.5	benign	0.125505	polymorphism	1.63637	-5.57	DAMAGING	0.511883	neutral
17	7573933	T	A	TP53	ENSP00000391478	p.H365L	pathogenic	0.524729	neutral	0.2	benign	0.444	benign	0.284	benign	2.25	pathogenic	0.752664	disease_causing	3.60658	-5.52	DAMAGING	0.500032	neutral
17	7573933	T	C	TP53	ENSP00000391478	p.H365R	pathogenic	0.484562	neutral	0.44	benign	0.444	benign	0.356	benign	2.25	pathogenic	0.389384	polymorphism	2.39947	-5.46	DAMAGING	0.395239	neutral
17	7573933	T	G	TP53	ENSP00000391478	p.H365P	pathogenic	0.561741	deleterious	0.19	benign	0.919	possibly damaging	0.709	possibly damaging	2.25	pathogenic	0.736191	disease_causing	3.26228	-5.55	DAMAGING	0.511501	neutral
17	7573934	G	C	TP53	ENSP00000391478	p.H365D	pathogenic	0.528954	neutral	0.24	benign	0.615	possibly damaging	0.439	benign	2.25	pathogenic	0.553048	disease_causing	3.70278	-5.51	DAMAGING	0.422271	neutral
17	7573934	G	T	TP53	ENSP00000391478	p.H365N	pathogenic	0.437495	neutral	0.36	benign	0.615	possibly damaging	0.439	benign	2.25	pathogenic	0.272708	polymorphism	3.57218	-5.5	DAMAGING	0.421881	neutral
17	7573936	G	A	TP53	ENSP00000391478	p.A364V	pathogenic	0.309536	neutral	0.1	benign	0.194	benign	0.097	benign	2.25	pathogenic	0.004025	polymorphism	2.04216	-5.53	DAMAGING	0.473386	neutral
17	7573936	G	C	TP53	ENSP00000391478	p.A364G	pathogenic	0.279262	neutral	0.15	benign	0.325	benign	0.171	benign	2.25	pathogenic	0.003138	polymorphism	1.67862	-5.53	DAMAGING	0.351897	neutral
17	7573936	G	T	TP53	ENSP00000391478	p.A364D	pathogenic	0.336852	neutral	0.15	benign	0.003	benign	0.008	benign	2.25	pathogenic	0.017118	polymorphism	3.19181	-5.52	DAMAGING	0.422468	neutral
17	7573937	C	A	TP53	ENSP00000391478	p.A364S	pathogenic	0.064514	neutral	0.3	benign	0.194	benign	0.066	benign	2.25	pathogenic	0.000104	polymorphism	1.21226	-5.49	DAMAGING	0.456349	neutral
17	7573937	C	G	TP53	ENSP00000391478	p.A364P	pathogenic	0.0709074	neutral	0.14	benign	0.002	benign	0.005	benign	1.555	benign	0.000841	polymorphism	1.03877	-5.52	DAMAGING	0.38407	neutral
17	7573937	C	T	TP53	ENSP00000391478	p.A364T	pathogenic	0.0939148	neutral	0.18	benign	0.015	benign	0.014	benign	2.25	pathogenic	0.000233	polymorphism	1.21043	-5.47	DAMAGING	0.596256	damaging
17	7573939	C	A	TP53	ENSP00000391478	p.R363M	pathogenic	0.39225	neutral	0	damaging	0.975	probably damaging	0.832	possibly damaging	2.38	pathogenic	0.001001	polymorphism	4.82401	-5.62	DAMAGING	0.374197	neutral
17	7573939	C	G	TP53	ENSP00000391478	p.R363T	pathogenic	0.338543	neutral	0.01	damaging	0.628	possibly damaging	0.467	possibly damaging	2.38	pathogenic	0.000381	polymorphism	2.62812	-5.57	DAMAGING	0.661642	damaging
17	7573939	C	T	TP53	ENSP00000391478	p.R363K	pathogenic	0.128997	neutral	0.04	damaging	0.002	benign	0.008	benign	2.035	pathogenic	5.6e-05	polymorphism	0.886691	-5.43	DAMAGING	0.704617	damaging
17	7573942	C	A	TP53	ENSP00000391478	p.S362I	pathogenic	0.309936	neutral	0.38	benign	0.058	benign	0.064	benign	2.14	pathogenic	0.690055	disease_causing	3.36899	-5.57	DAMAGING	0.791208	damaging
17	7573942	C	T	TP53	ENSP00000391478	p.S362N	pathogenic	0.19284	neutral	0.35	benign	0.003	benign	0.005	benign	1.445	benign	0.235621	polymorphism	0.897413	-5.55	DAMAGING	0.475523	neutral
17	7573943	T	C	TP53	ENSP00000391478	p.S362G	pathogenic	0.262332	neutral	0.43	benign	0.003	benign	0.005	benign	1.245	benign	0.543097	disease_causing	0.988939	-5.59	DAMAGING	0.570728	damaging
17	7573945	C	A	TP53	ENSP00000391478	p.G361V	pathogenic	0.120986	neutral	0.21	benign	0.019	benign	0.017	benign	0.69	benign	0.999871	disease_causing	3.06102	-5.47	DAMAGING	0.438055	neutral
17	7573945	C	G	TP53	ENSP00000391478	p.G361A	pathogenic	0.0941013	neutral	0.58	benign	0.042	benign	0.066	benign	0.69	benign	0.119513	polymorphism	0.278503	-5.42	DAMAGING	0.540208	damaging
17	7573945	C	T	TP53	ENSP00000391478	p.G361E	pathogenic	0.0328262	neutral	1	benign	0	benign	0.001	benign	-0.69	benign	0.252635	polymorphism	0.199127	-5.34	DAMAGING	0.508509	neutral
17	7573946	C	A	TP53	ENSP00000391478	p.G361W	pathogenic	0.532956	neutral	0.01	damaging	0.946	possibly damaging	0.812	possibly damaging	0.69	benign	0.822409	disease_causing	6.42404	-5.52	DAMAGING	0.547515	damaging
17	7573948	C	A	TP53	ENSP00000391478	p.G360V	pathogenic	0.19616	neutral	0.17	benign	0.012	benign	0.04	benign	2.25	pathogenic	0.003631	polymorphism	-0.31128	-5.49	DAMAGING	0.53768	damaging
17	7573948	C	T	TP53	ENSP00000391478	p.G360E	pathogenic	0.113241	neutral	0.64	benign	0	benign	0.001	benign	1.555	benign	0	polymorphism	-1.74047	-5.31	DAMAGING	0.560547	damaging
17	7573949	C	A	TP53	ENSP00000391478	p.G360W	pathogenic	0.387672	neutral	0.03	damaging	0	benign	0.005	benign	2.25	pathogenic	1e-06	polymorphism	2.27264	-5.54	DAMAGING	0.50129	neutral
17	7573951	G	C	TP53	ENSP00000391478	p.P359R	pathogenic	0.5	neutral	0.23	benign	0.15	benign	0.367	benign	0.895	benign	0.068054	polymorphism	4.19325	-5.47	DAMAGING	0.522177	damaging
17	7573951	G	T	TP53	ENSP00000391478	p.P359Q	pathogenic	0.301875	neutral	0.21	benign	0.005	benign	0.092	benign	0.895	benign	0.036806	polymorphism	1.71743	-5.46	DAMAGING	0.416287	neutral
17	7573952	G	A	TP53	ENSP00000391478	p.P359S	pathogenic	0.0313834	neutral	1	benign	0	benign	0.007	benign	-1.175	benign	0.004462	polymorphism	0.091945	-5.38	DAMAGING	0.378703	neutral
17	7573952	G	C	TP53	ENSP00000391478	p.P359A	pathogenic	0.126948	neutral	0.53	benign	0.001	benign	0.023	benign	0.895	benign	0.002574	polymorphism	-0.100806	-5.41	DAMAGING	0.569772	damaging
17	7573952	G	T	TP53	ENSP00000391478	p.P359T	pathogenic	0.108531	neutral	0.56	benign	0.005	benign	0.056	benign	0.55	benign	0.003987	polymorphism	0.487393	-5.43	DAMAGING	0.698413	damaging
17	7573954	T	A	TP53	ENSP00000391478	p.E358V	pathogenic	0.716378	deleterious	0.13	benign	0.188	benign	0.41	benign	2.24	pathogenic	0.984805	disease_causing	4.90173	-3.23	DAMAGING	0.451716	neutral
17	7573954	T	C	TP53	ENSP00000391478	p.E358G	pathogenic	0.43045	neutral	0.04	damaging	0.001	benign	0.033	benign	1.545	benign	0.967492	disease_causing	3.76863	-3.25	DAMAGING	0.663833	damaging
17	7573954	T	G	TP53	ENSP00000391478	p.E358A	pathogenic	0.617423	deleterious	0.1	benign	0.001	benign	0.033	benign	2.24	pathogenic	0.965063	disease_causing	2.52443	-3.19	DAMAGING	0.279131	neutral
17	7573955	C	G	TP53	ENSP00000391478	p.E358Q	pathogenic	0.512128	neutral	0.1	benign	0.006	benign	0.1	benign	2.24	pathogenic	0.624855	disease_causing	3.43535	-3.1	DAMAGING	0.46337	neutral
17	7573955	C	T	TP53	ENSP00000391478	p.E358K	pathogenic	0.41813	neutral	0.19	benign	0.008	benign	0.062	benign	1.69	benign	0.892307	disease_causing	4.98092	-3.02	DAMAGING	0.451449	neutral
17	7573957	T	A	TP53	ENSP00000391478	p.K357M	pathogenic	0.537972	deleterious	0.03	damaging	0.993	probably damaging	0.928	probably damaging	1.59	benign	0.049663	polymorphism	5.29927	-3.19	DAMAGING	0.560393	damaging
17	7573957	T	C	TP53	ENSP00000391478	p.K357R	pathogenic	0.0958081	neutral	0.26	benign	0.013	benign	0.033	benign	0.49	benign	0.003899	polymorphism	1.29398	-3.15	DAMAGING	0.531311	damaging
17	7573957	T	G	TP53	ENSP00000391478	p.K357T	pathogenic	0.283672	neutral	0.15	benign	0.067	benign	0.1	benign	1.245	benign	0.023743	polymorphism	3.7383	-3.14	DAMAGING	0.293088	neutral
17	7573958	T	C	TP53	ENSP00000391478	p.K357E	pathogenic	0.082329	neutral	0.49	benign	0.006	benign	0.033	benign	0.205	benign	0.000771	polymorphism	1.49925	-3.09	DAMAGING	0.741885	damaging
17	7573958	T	G	TP53	ENSP00000391478	p.K357Q	pathogenic	0.166461	neutral	0.16	benign	0.277	benign	0.213	benign	0.55	benign	0.000439	polymorphism	3.53265	-3.02	DAMAGING	0.57747	damaging
17	7573960	C	A	TP53	ENSP00000391478	p.G356V	pathogenic	0.113314	neutral	0.18	benign	0.018	benign	0.027	benign	0.345	benign	4.9e-05	polymorphism	1.95523	-2.99	DAMAGING	0.42849	neutral
17	7573960	C	G	TP53	ENSP00000391478	p.G356A	pathogenic	0.0330459	neutral	0.96	benign	0	benign	0.002	benign	-0.895	benign	0	polymorphism	-0.205295	-2.9	DAMAGING	0.468565	neutral
17	7573960	C	T	TP53	ENSP00000391478	p.G356E	pathogenic	0.0409511	neutral	0.69	benign	0.001	benign	0.005	benign	-0.755	benign	0	polymorphism	0.457013	-2.88	DAMAGING	0.542227	damaging
17	7573961	C	A	TP53	ENSP00000391478	p.G356W	pathogenic	0.351909	neutral	0.01	damaging	0.974	probably damaging	0.762	possibly damaging	0.69	benign	0	polymorphism	6.17748	-3.04	DAMAGING	0.450337	neutral
17	7573963	G	A	TP53	ENSP00000391478	p.A355V	pathogenic	0.385581	neutral	0.15	benign	0.343	benign	0.41	benign	2.19	pathogenic	0	polymorphism	5.16357	-3.17	DAMAGING	0.478698	neutral
17	7573963	G	C	TP53	ENSP00000391478	p.A355G	pathogenic	0.221909	neutral	0.23	benign	0.003	benign	0.057	benign	2.19	pathogenic	0	polymorphism	3.44672	-3.17	DAMAGING	0.553084	damaging
17	7573963	G	T	TP53	ENSP00000391478	p.A355D	pathogenic	0.141205	neutral	0.47	benign	0.003	benign	0.033	benign	1.155	benign	0	polymorphism	2.29914	-3.12	DAMAGING	0.475952	neutral
17	7573964	C	A	TP53	ENSP00000391478	p.A355S	pathogenic	0.0474953	neutral	0.53	benign	0.014	benign	0.034	benign	1.64	benign	0	polymorphism	1.38047	-3.04	DAMAGING	0.375484	neutral
17	7573964	C	G	TP53	ENSP00000391478	p.A355P	pathogenic	0.0372439	neutral	0.29	benign	0.003	benign	0.02	benign	0.545	benign	0	polymorphism	3.27314	-2.72	DAMAGING	0.453436	neutral
17	7573964	C	T	TP53	ENSP00000391478	p.A355T	pathogenic	0.053341	neutral	0.42	benign	0.003	benign	0.02	benign	1.5	benign	0	polymorphism	1.90532	-3.13	DAMAGING	0.383914	neutral
17	7573966	T	A	TP53	ENSP00000391478	p.Q354L	pathogenic	0.123888	neutral	0.29	benign	0	benign	0.001	benign	0.345	benign	1e-06	polymorphism	1.92563	-2.99	DAMAGING	0.255507	neutral
17	7573966	T	C	TP53	ENSP00000391478	p.Q354R	pathogenic	0.116907	neutral	0.47	benign	0	benign	0.003	benign	0.69	benign	0	polymorphism	0.702799	-3.06	DAMAGING	0.493056	neutral
17	7573966	T	G	TP53	ENSP00000391478	p.Q354P	pathogenic	0.281852	neutral	0.22	benign	0.056	benign	0.217	benign	1.79	benign	1e-06	polymorphism	3.00855	-3.12	DAMAGING	0.602183	damaging
17	7573967	G	C	TP53	ENSP00000391478	p.Q354E	pathogenic	0.309531	neutral	1	benign	0	benign	0.01	benign	1.79	benign	9e-06	polymorphism	0.47646	-2.99	DAMAGING	0.467777	neutral
17	7573967	G	T	TP53	ENSP00000391478	p.Q354K	pathogenic	0.323361	neutral	0.71	benign	0	benign	0.005	benign	1.79	benign	1.9e-05	polymorphism	1.26299	-3	DAMAGING	0.449962	neutral
17	7573969	G	A	TP53	ENSP00000391478	p.A353V	pathogenic	0.284869	neutral	0.19	benign	0.001	benign	0.034	benign	1.355	benign	0.86728	disease_causing	3.16938	-3.1	DAMAGING	0.466546	neutral
17	7573969	G	C	TP53	ENSP00000391478	p.A353G	pathogenic	0.312526	neutral	0.08	benign	0.003	benign	0.033	benign	1.905	pathogenic	0.834509	disease_causing	4.69253	-3.15	DAMAGING	0.428278	neutral
17	7573969	G	T	TP53	ENSP00000391478	p.A353D	pathogenic	0.726499	deleterious	0.11	benign	0.619	possibly damaging	0.756	possibly damaging	2.25	pathogenic	0.965706	disease_causing	5.19203	-3.17	DAMAGING	0.649627	damaging
17	7573970	C	A	TP53	ENSP00000391478	p.A353S	pathogenic	0.331912	neutral	0.37	benign	0.018	benign	0.062	benign	1.56	benign	0.720911	disease_causing	5.09853	-3.12	DAMAGING	0.470966	neutral
17	7573970	C	G	TP53	ENSP00000391478	p.A353P	pathogenic	0.776223	deleterious	0.18	benign	0.767	possibly damaging	0.811	possibly damaging	2.25	pathogenic	0.952721	disease_causing	5.35801	-3.19	DAMAGING	0.770896	damaging
17	7573970	C	T	TP53	ENSP00000391478	p.A353T	pathogenic	0.35891	neutral	0.29	benign	0.001	benign	0.02	benign	1.555	benign	0.85526	disease_causing	4.03731	-3.16	DAMAGING	0.461832	neutral
17	7573972	T	A	TP53	ENSP00000391478	p.D352V	pathogenic	0.852808	deleterious	0	damaging	1	probably damaging	0.996	probably damaging	2.62	pathogenic	0.999999	disease_causing	6.71003	-3.34	DAMAGING	0.760575	damaging
17	7573972	T	C	TP53	ENSP00000391478	p.D352G	pathogenic	0.851833	deleterious	0	damaging	1	probably damaging	0.994	probably damaging	2.62	pathogenic	0.992143	disease_causing	6.44476	-3.33	DAMAGING	0.493947	neutral
17	7573972	T	G	TP53	ENSP00000391478	p.D352A	pathogenic	0.773789	deleterious	0.01	damaging	0.999	probably damaging	0.989	probably damaging	1.93	pathogenic	0.988903	disease_causing	6.5507	-3.24	DAMAGING	0.484714	neutral
17	7573973	C	A	TP53	ENSP00000391478	p.D352Y	pathogenic	0.855359	deleterious	0	damaging	1	probably damaging	0.998	probably damaging	2.62	pathogenic	0.997198	disease_causing	7.08095	-3.35	DAMAGING	0.475155	neutral
17	7573973	C	G	TP53	ENSP00000391478	p.D352H	pathogenic	0.817602	deleterious	0	damaging	1	probably damaging	0.997	probably damaging	2.62	pathogenic	0.994133	disease_causing	6.45997	-3.34	DAMAGING	0.564037	damaging
17	7573973	C	T	TP53	ENSP00000391478	p.D352N	pathogenic	0.808464	deleterious	0	damaging	1	probably damaging	0.994	probably damaging	2.275	pathogenic	0.970387	disease_causing	7.06158	-3.28	DAMAGING	0.560344	damaging
17	7573975	T	A	TP53	ENSP00000391478	p.K351M	pathogenic	0.236168	neutral	0.24	benign	0.416	benign	0.292	benign	0.705	benign	0.866295	disease_causing	4.50722	-3.06	DAMAGING	0.522234	damaging
17	7573975	T	C	TP53	ENSP00000391478	p.K351R	pathogenic	0.412225	neutral	0.6	benign	0.633	possibly damaging	0.597	possibly damaging	2.3	pathogenic	0.317051	polymorphism	2.19065	-3.19	DAMAGING	0.407201	neutral
17	7573975	T	G	TP53	ENSP00000391478	p.K351T	pathogenic	0.565756	deleterious	0.24	benign	0.775	possibly damaging	0.597	possibly damaging	1.95	pathogenic	0.742589	disease_causing	4.20441	-3.15	DAMAGING	0.480834	neutral
17	7573976	T	C	TP53	ENSP00000391478	p.K351E	pathogenic	0.531036	neutral	0.25	benign	0.633	possibly damaging	0.515	possibly damaging	2.3	pathogenic	0.481528	polymorphism	3.70724	-3.17	DAMAGING	0.4132	neutral
17	7573976	T	G	TP53	ENSP00000391478	p.K351Q	pathogenic	0.276077	neutral	0.37	benign	0.097	benign	0.12	benign	1.75	benign	0.355962	polymorphism	2.09387	-3.16	DAMAGING	0.564466	damaging
17	7573978	A	C	TP53	ENSP00000391478	p.L350R	pathogenic	0.845217	deleterious	0	damaging	1	probably damaging	0.996	probably damaging	2.955	pathogenic	0.997793	disease_causing	5.68931	-4.74	DAMAGING	0.496736	neutral
17	7573978	A	G	TP53	ENSP00000391478	p.L350P	pathogenic	0.760637	deleterious	0	damaging	1	probably damaging	0.996	probably damaging	2.955	pathogenic	1	disease_causing	5.896	-4.74	DAMAGING	0.427066	neutral
17	7573978	A	T	TP53	ENSP00000391478	p.L350H	pathogenic	0.785179	deleterious	0	damaging	1	probably damaging	0.999	probably damaging	2.955	pathogenic	0.996109	disease_causing	5.64655	-4.74	DAMAGING	0.388731	neutral
17	7573981	T	A	TP53	ENSP00000391478	p.E349V	pathogenic	0.816719	deleterious	0	damaging	1	probably damaging	0.999	probably damaging	2.995	pathogenic	0.999908	disease_causing	6.59731	-4.61	DAMAGING	0.316045	neutral
17	7573981	T	C	TP53	ENSP00000391478	p.E349G	pathogenic	0.801927	deleterious	0	damaging	1	probably damaging	0.998	probably damaging	2.995	pathogenic	0.999821	disease_causing	6.16838	-4.6	DAMAGING	0.67698	damaging
17	7573981	T	G	TP53	ENSP00000391478	p.E349A	pathogenic	0.815986	deleterious	0	damaging	1	probably damaging	0.996	probably damaging	2.995	pathogenic	0.999785	disease_causing	6.05916	-4.6	DAMAGING	0.454509	neutral
17	7573982	C	G	TP53	ENSP00000391478	p.E349Q	pathogenic	0.726696	deleterious	0	damaging	0.999	probably damaging	0.951	probably damaging	2.65	pathogenic	0.999565	disease_causing	6.07355	-4.55	DAMAGING	0.440623	neutral
17	7573984	A	C	TP53	ENSP00000391478	p.L348W	pathogenic	0.838551	deleterious	0	damaging	1	probably damaging	1	probably damaging	3.03	pathogenic	0.999848	disease_causing	6.19261	-5.07	DAMAGING	0.633723	damaging
17	7573984	A	G	TP53	ENSP00000391478	p.L348S	pathogenic	0.895047	deleterious	0	damaging	1	probably damaging	1	probably damaging	3.03	pathogenic	0.999758	disease_causing	6.53974	-5.07	DAMAGING	0.326368	neutral
17	7573987	G	A	TP53	ENSP00000391478	p.A347V	pathogenic	0.677362	deleterious	0.01	damaging	0.635	possibly damaging	0.461	possibly damaging	2.535	pathogenic	0.999752	disease_causing	6.84945	-3.46	DAMAGING	0.349446	neutral
17	7573987	G	C	TP53	ENSP00000391478	p.A347G	pathogenic	0.349718	neutral	0.33	benign	0.031	benign	0.107	benign	1.495	benign	0.999656	disease_causing	4.66115	-3.28	DAMAGING	0.540323	damaging
17	7573987	G	T	TP53	ENSP00000391478	p.A347D	pathogenic	0.853037	deleterious	0	damaging	0.994	probably damaging	0.965	probably damaging	2.535	pathogenic	0.999938	disease_causing	6.8281	-3.48	DAMAGING	0.460822	neutral
17	7573988	C	A	TP53	ENSP00000391478	p.A347S	pathogenic	0.294956	neutral	0.66	benign	0.688	possibly damaging	0.491	possibly damaging	1.015	benign	0.998578	disease_causing	4.9254	-3.05	DAMAGING	0.431763	neutral
17	7573988	C	G	TP53	ENSP00000391478	p.A347P	pathogenic	0.833698	deleterious	0.01	damaging	0.998	probably damaging	0.982	probably damaging	2.535	pathogenic	0.999803	disease_causing	6.77076	-3.48	DAMAGING	0.567956	damaging
17	7573988	C	T	TP53	ENSP00000391478	p.A347T	pathogenic	0.808602	deleterious	0.01	damaging	0.988	probably damaging	0.904	possibly damaging	2.535	pathogenic	0.999313	disease_causing	7.22328	-3.45	DAMAGING	0.780258	damaging
17	7573990	T	A	TP53	ENSP00000391478	p.E346V	pathogenic	0.866835	deleterious	0	damaging	0.979	probably damaging	0.949	probably damaging	2.75	pathogenic	0.999988	disease_causing	7.05512	-3.86	DAMAGING	0.613852	damaging
17	7573990	T	C	TP53	ENSP00000391478	p.E346G	pathogenic	0.793424	deleterious	0	damaging	0.979	probably damaging	0.794	possibly damaging	2.75	pathogenic	0.999977	disease_causing	6.61432	-3.84	DAMAGING	0.495772	neutral
17	7573990	T	G	TP53	ENSP00000391478	p.E346A	pathogenic	0.782994	deleterious	0.07	benign	0.731	possibly damaging	0.517	possibly damaging	2.75	pathogenic	0.999973	disease_causing	6.43647	-3.84	DAMAGING	0.540886	damaging
17	7573991	C	G	TP53	ENSP00000391478	p.E346Q	pathogenic	0.809052	deleterious	0.02	damaging	0.989	probably damaging	0.925	probably damaging	2.75	pathogenic	0.999964	disease_causing	6.41257	-3.84	DAMAGING	0.473445	neutral
17	7573991	C	T	TP53	ENSP00000391478	p.E346K	pathogenic	0.817336	deleterious	0.01	damaging	0.979	probably damaging	0.9	possibly damaging	2.75	pathogenic	0.999993	disease_causing	7.57966	-3.84	DAMAGING	0.506356	neutral
17	7573993	T	A	TP53	ENSP00000391478	p.N345I	pathogenic	0.853474	deleterious	0	damaging	1	probably damaging	0.999	probably damaging	2.78	pathogenic	0.999998	disease_causing	6.98662	-3.81	DAMAGING	0.456161	neutral
17	7573993	T	C	TP53	ENSP00000391478	p.N345S	pathogenic	0.82906	deleterious	0.08	benign	0.998	probably damaging	0.971	probably damaging	2.78	pathogenic	0.999979	disease_causing	5.58563	-3.79	DAMAGING	0.455244	neutral
17	7573993	T	G	TP53	ENSP00000391478	p.N345T	pathogenic	0.83151	deleterious	0.02	damaging	1	probably damaging	0.997	probably damaging	2.78	pathogenic	0.999993	disease_causing	6.44098	-3.79	DAMAGING	0.436128	neutral
17	7573994	T	A	TP53	ENSP00000391478	p.N345Y	pathogenic	0.832245	deleterious	0.01	damaging	1	probably damaging	0.998	probably damaging	2.78	pathogenic	0.999998	disease_causing	6.66994	-3.81	DAMAGING	0.581275	damaging
17	7573994	T	C	TP53	ENSP00000391478	p.N345D	pathogenic	0.828911	deleterious	0.05	benign	1	probably damaging	0.997	probably damaging	2.78	pathogenic	0.999979	disease_causing	6.25346	-3.8	DAMAGING	0.415665	neutral
17	7573994	T	G	TP53	ENSP00000391478	p.N345H	pathogenic	0.799284	deleterious	0.01	damaging	0.999	probably damaging	0.976	probably damaging	2.78	pathogenic	0.99999	disease_causing	5.83903	-3.8	DAMAGING	0.371017	neutral
17	7573996	A	C	TP53	ENSP00000391478	p.L344R	pathogenic	0.878763	deleterious	0	damaging	0.983	probably damaging	0.953	probably damaging	2.57	pathogenic	0.177906	polymorphism	6.0589	-3.64	DAMAGING	0.443804	neutral
17	7573996	A	T	TP53	ENSP00000391478	p.L344Q	pathogenic	0.836298	deleterious	0	damaging	0.995	probably damaging	0.967	probably damaging	2.57	pathogenic	0.148248	polymorphism	5.96224	-3.64	DAMAGING	0.352758	neutral
17	7573999	T	A	TP53	ENSP00000391478	p.E343V	pathogenic	0.543177	deleterious	0	damaging	0.961	probably damaging	0.756	possibly damaging	2.3	pathogenic	0	polymorphism	3.25049	-3.26	DAMAGING	0.370665	neutral
17	7573999	T	C	TP53	ENSP00000391478	p.E343G	pathogenic	0.354033	neutral	0	damaging	0.635	possibly damaging	0.41	benign	2.3	pathogenic	0	polymorphism	4.41149	-3.26	DAMAGING	0.584402	damaging
17	7573999	T	G	TP53	ENSP00000391478	p.E343A	pathogenic	0.405545	neutral	0.01	damaging	0.589	possibly damaging	0.314	benign	2.3	pathogenic	0	polymorphism	4.223	-3.24	DAMAGING	0.432099	neutral
17	7574000	C	G	TP53	ENSP00000391478	p.E343Q	pathogenic	0.124808	neutral	0.01	damaging	0.238	benign	0.142	benign	1.6	benign	0	polymorphism	1.56159	-3.23	DAMAGING	0.456248	neutral
17	7574000	C	T	TP53	ENSP00000391478	p.E343K	pathogenic	0.0365109	neutral	1	benign	0.002	benign	0.009	benign	0.55	benign	0	polymorphism	0.923479	-2.34	DAMAGING	0.458829	neutral
17	7574002	C	A	TP53	ENSP00000391478	p.R342L	pathogenic	0.240415	neutral	0.25	benign	0.003	benign	0.023	benign	1.335	benign	3.5e-05	polymorphism	3.0574	-3.07	DAMAGING	0.371669	neutral
17	7574002	C	T	TP53	ENSP00000391478	p.R342Q	pathogenic	0.181462	neutral	0.18	benign	0.061	benign	0.023	benign	1.445	benign	5e-06	polymorphism	3.02193	-3.1	DAMAGING	0.432128	neutral
17	7574005	A	C	TP53	ENSP00000391478	p.F341C	pathogenic	0.807613	deleterious	0	damaging	0.945	possibly damaging	0.908	possibly damaging	2.24	pathogenic	0.998742	disease_causing	6.26989	-3.33	DAMAGING	0.361119	neutral
17	7574005	A	G	TP53	ENSP00000391478	p.F341S	pathogenic	0.792092	deleterious	0	damaging	0.6	possibly damaging	0.767	possibly damaging	2.24	pathogenic	0.998142	disease_causing	6.82985	-3.33	DAMAGING	0.356754	neutral
17	7574005	A	T	TP53	ENSP00000391478	p.F341Y	pathogenic	0.731316	deleterious	0	damaging	0.6	possibly damaging	0.767	possibly damaging	2.24	pathogenic	0.985103	disease_causing	6.29562	-3.33	DAMAGING	0.534055	damaging
17	7574006	A	C	TP53	ENSP00000391478	p.F341V	pathogenic	0.350942	neutral	0.03	damaging	0.096	benign	0.259	benign	2.24	pathogenic	0.986879	disease_causing	5.07322	-3.29	DAMAGING	0.350418	neutral
17	7574006	A	T	TP53	ENSP00000391478	p.F341I	pathogenic	0.176448	neutral	0.18	benign	0.008	benign	0.078	benign	1.69	benign	0.973561	disease_causing	4.06771	-3.18	DAMAGING	0.523938	damaging
17	7574008	A	C	TP53	ENSP00000391478	p.M340R	pathogenic	0.698527	deleterious	0	damaging	0.961	probably damaging	0.824	possibly damaging	2.545	pathogenic	0.999729	disease_causing	5.07849	-3.52	DAMAGING	0.416902	neutral
17	7574008	A	G	TP53	ENSP00000391478	p.M340T	pathogenic	0.452283	neutral	0	damaging	0.097	benign	0.082	benign	2.195	pathogenic	0.997571	disease_causing	2.02702	-3.46	DAMAGING	0.57565	damaging
17	7574008	A	T	TP53	ENSP00000391478	p.M340K	pathogenic	0.646894	deleterious	0	damaging	0.924	possibly damaging	0.694	possibly damaging	2.545	pathogenic	0.999692	disease_causing	4.02145	-3.52	DAMAGING	0.452498	neutral
17	7574009	T	C	TP53	ENSP00000391478	p.M340V	pathogenic	0.29563	neutral	0.06	benign	0.011	benign	0.02	benign	1.645	benign	0.967908	disease_causing	1.25905	-3.43	DAMAGING	0.624395	damaging
17	7574011	T	A	TP53	ENSP00000391478	p.E339V	pathogenic	0.773965	deleterious	0	damaging	0.979	probably damaging	0.864	possibly damaging	2.895	pathogenic	0.999906	disease_causing	5.77893	-4.16	DAMAGING	0.811476	damaging
17	7574011	T	G	TP53	ENSP00000391478	p.E339A	pathogenic	0.814001	deleterious	0	damaging	0.868	possibly damaging	0.794	possibly damaging	2.895	pathogenic	0.99978	disease_causing	5.14133	-4.14	DAMAGING	0.398586	neutral
17	7574012	C	G	TP53	ENSP00000391478	p.E339Q	pathogenic	0.762894	deleterious	0	damaging	0.992	probably damaging	0.922	probably damaging	2.895	pathogenic	0.999513	disease_causing	5.64402	-4.1	DAMAGING	0.450409	neutral
17	7574012	C	T	TP53	ENSP00000391478	p.E339K	pathogenic	0.398463	neutral	0	damaging	0.188	benign	0.127	benign	2.205	pathogenic	0.999891	disease_causing	3.73863	-4.09	DAMAGING	0.398994	neutral
17	7574014	A	C	TP53	ENSP00000391478	p.F338C	pathogenic	0.317772	neutral	0	damaging	0.998	probably damaging	0.964	probably damaging	2.39	pathogenic	0.056408	polymorphism	3.50915	-3.49	DAMAGING	0.391752	neutral
17	7574014	A	G	TP53	ENSP00000391478	p.F338S	pathogenic	0.259195	neutral	0	damaging	0.981	probably damaging	0.868	possibly damaging	2.39	pathogenic	0.037437	polymorphism	4.00768	-3.49	DAMAGING	0.383929	neutral
17	7574014	A	T	TP53	ENSP00000391478	p.F338Y	pathogenic	0.00976601	neutral	1	benign	0.003	benign	0.019	benign	0.175	benign	0.004765	polymorphism	-0.980698	-2.07	DAMAGING	0.53911	damaging
17	7574015	A	C	TP53	ENSP00000391478	p.F338V	pathogenic	0.808227	deleterious	0	damaging	0.963	probably damaging	0.772	possibly damaging	2.39	pathogenic	0.999207	disease_causing	5.18915	-3.49	DAMAGING	0.56498	damaging
17	7574015	A	T	TP53	ENSP00000391478	p.F338I	pathogenic	0.743182	deleterious	0	damaging	0.963	probably damaging	0.827	possibly damaging	2.39	pathogenic	0.998373	disease_causing	5.62758	-3.49	DAMAGING	0.522748	damaging
17	7574017	C	A	TP53	ENSP00000391478	p.R337L	pathogenic	0.781282	deleterious	0.03	damaging	0.995	probably damaging	0.946	probably damaging	2.585	pathogenic	0.991726	disease_causing	6.1496	-3.62	DAMAGING	NA	NA
17	7574020	T	A	TP53	ENSP00000391478	p.E336V	pathogenic	0.614652	deleterious	0	damaging	0.774	possibly damaging	0.598	possibly damaging	2.41	pathogenic	0	polymorphism	4.47516	-3.62	DAMAGING	0.775478	damaging
17	7574020	T	C	TP53	ENSP00000391478	p.E336G	pathogenic	0.380284	neutral	0.07	benign	0.122	benign	0.12	benign	2.065	pathogenic	0	polymorphism	2.82261	-3.58	DAMAGING	0.70632	damaging
17	7574020	T	G	TP53	ENSP00000391478	p.E336A	pathogenic	0.518137	neutral	0.02	damaging	0.014	benign	0.046	benign	2.41	pathogenic	0	polymorphism	2.4001	-3.58	DAMAGING	0.418578	neutral
17	7574021	C	G	TP53	ENSP00000391478	p.E336Q	pathogenic	0.102053	neutral	0.04	damaging	0.287	benign	0.2	benign	2.065	pathogenic	0	polymorphism	1.30881	-3.56	DAMAGING	0.360295	neutral
17	7574021	C	T	TP53	ENSP00000391478	p.E336K	pathogenic	0.037095	neutral	0.24	benign	0.006	benign	0.031	benign	0.54	benign	0	polymorphism	1.12853	-3.49	DAMAGING	0.516758	neutral
17	7574023	C	A	TP53	ENSP00000391478	p.R335L	pathogenic	0.66031	deleterious	0	damaging	0.238	benign	0.249	benign	2.78	pathogenic	0.999765	disease_causing	5.10321	-4.48	DAMAGING	0.377005	neutral
17	7574023	C	G	TP53	ENSP00000391478	p.R335P	pathogenic	0.787646	deleterious	0	damaging	0.993	probably damaging	0.962	probably damaging	2.78	pathogenic	0.999778	disease_causing	6.57348	-4.52	DAMAGING	0.395452	neutral
17	7574023	C	T	TP53	ENSP00000391478	p.R335H	pathogenic	0.355136	neutral	0	damaging	0.409	benign	0.159	benign	2.085	pathogenic	0.999387	disease_causing	3.84608	-4.52	DAMAGING	0.430306	neutral
17	7574024	G	A	TP53	ENSP00000391478	p.R335C	pathogenic	0.752269	deleterious	0	damaging	1	probably damaging	0.967	probably damaging	2.78	pathogenic	0.999994	disease_causing	6.4295	-4.53	DAMAGING	0.424051	neutral
17	7574026	C	A	TP53	ENSP00000391478	p.G334V	pathogenic	0.867604	deleterious	0	damaging	0.999	probably damaging	0.992	probably damaging	3.055	pathogenic	1	disease_causing	6.26563	-7.91	DAMAGING	0.452282	neutral
17	7574026	C	G	TP53	ENSP00000391478	p.G334A	pathogenic	0.876332	deleterious	0.02	damaging	0.998	probably damaging	0.988	probably damaging	3.055	pathogenic	0.999999	disease_causing	5.41638	-7.9	DAMAGING	0.539356	damaging
17	7574026	C	T	TP53	ENSP00000391478	p.G334E	pathogenic	0.863667	deleterious	0	damaging	1	probably damaging	0.997	probably damaging	3.055	pathogenic	1	disease_causing	6.29116	-7.91	DAMAGING	0.494222	neutral
17	7574027	C	A	TP53	ENSP00000391478	p.G334W	pathogenic	0.818859	deleterious	0	damaging	1	probably damaging	0.999	probably damaging	3.055	pathogenic	1	disease_causing	6.71746	-7.91	DAMAGING	0.510143	neutral
17	7574029	C	A	TP53	ENSP00000391478	p.R333L	pathogenic	0.665691	deleterious	0.01	damaging	0.064	benign	0.168	benign	2.88	pathogenic	0.207716	polymorphism	4.34713	-4.15	DAMAGING	0.431775	neutral
17	7574029	C	G	TP53	ENSP00000391478	p.R333P	pathogenic	0.794588	deleterious	0.01	damaging	0.967	probably damaging	0.939	probably damaging	2.88	pathogenic	0.217676	polymorphism	5.78421	-4.16	DAMAGING	0.547428	damaging
17	7574029	C	T	TP53	ENSP00000391478	p.R333H	pathogenic	0.407898	neutral	0.08	benign	0.062	benign	0.066	benign	2.33	pathogenic	0.088148	polymorphism	2.91954	-4.12	DAMAGING	0.475947	neutral
17	7574032	A	C	TP53	ENSP00000391478	p.I332S	pathogenic	0.844234	deleterious	0	damaging	0.992	probably damaging	0.968	probably damaging	2.62	pathogenic	0.999986	disease_causing	5.42497	-3.84	DAMAGING	0.576347	damaging
17	7574032	A	G	TP53	ENSP00000391478	p.I332T	pathogenic	0.834984	deleterious	0	damaging	0.992	probably damaging	0.956	probably damaging	2.62	pathogenic	0.999949	disease_causing	5.04667	-3.83	DAMAGING	0.396333	neutral
17	7574032	A	T	TP53	ENSP00000391478	p.I332N	pathogenic	0.846087	deleterious	0	damaging	0.999	probably damaging	0.982	probably damaging	2.62	pathogenic	0.999983	disease_causing	5.61891	-3.85	DAMAGING	0.631336	damaging
17	7574033	T	A	TP53	ENSP00000391478	p.I332F	pathogenic	0.787371	deleterious	0	damaging	0.992	probably damaging	0.939	probably damaging	2.62	pathogenic	0.999991	disease_causing	5.38996	-3.84	DAMAGING	0.523933	damaging
17	7574033	T	C	TP53	ENSP00000391478	p.I332V	pathogenic	0.199974	neutral	0.5	benign	0.587	possibly damaging	0.296	benign	0.975	benign	0.998239	disease_causing	0.177276	-3	DAMAGING	0.506655	neutral
17	7576854	T	A	TP53	ENSP00000398846	p.Q331L	pathogenic	0.569814	deleterious	0	damaging	0.011	benign	0.035	benign	1.965	pathogenic	0.890548	disease_causing	3.88373	-5.91	DAMAGING	0.558929	damaging
17	7576854	T	C	TP53	ENSP00000398846	p.Q331R	pathogenic	0.364474	neutral	0.12	benign	0.011	benign	0.035	benign	1.62	benign	0.888824	disease_causing	2.46881	-5.85	DAMAGING	0.363523	neutral
17	7576854	T	G	TP53	ENSP00000398846	p.Q331P	pathogenic	0.48861	neutral	0	damaging	0.058	benign	0.082	benign	0.87	benign	0.910125	disease_causing	4.2432	-5.92	DAMAGING	0.630899	damaging
17	7576855	G	C	TP53	ENSP00000398846	p.Q331E	pathogenic	0.183324	neutral	0	damaging	0.072	benign	0.063	benign	1.415	benign	0.65594	disease_causing	1.67272	-5.77	DAMAGING	0.577685	damaging
17	7576855	G	T	TP53	ENSP00000398846	p.Q331K	pathogenic	0.0684899	neutral	0.43	benign	0.001	benign	0.012	benign	-0.225	benign	0.790995	disease_causing	1.34296	-5.73	DAMAGING	0.331243	neutral
17	7576857	A	C	TP53	ENSP00000398846	p.L330R	pathogenic	0.899093	deleterious	0	damaging	1	probably damaging	0.996	probably damaging	2.94	pathogenic	1	disease_causing	6.47583	-6.79	DAMAGING	0.469293	neutral
17	7576857	A	G	TP53	ENSP00000398846	p.L330P	pathogenic	0.839884	deleterious	0	damaging	1	probably damaging	0.996	probably damaging	2.94	pathogenic	1	disease_causing	6.62096	-6.8	DAMAGING	0.354687	neutral
17	7576857	A	T	TP53	ENSP00000398846	p.L330H	pathogenic	0.856695	deleterious	0	damaging	1	probably damaging	0.999	probably damaging	2.94	pathogenic	1	disease_causing	6.4321	-6.8	DAMAGING	0.568449	damaging
17	7576860	G	A	TP53	ENSP00000398846	p.T329I	pathogenic	0.773312	deleterious	0	damaging	0.109	benign	0.25	benign	2.835	pathogenic	0.899244	disease_causing	3.05152	-5.95	DAMAGING	0.461404	neutral
17	7576860	G	T	TP53	ENSP00000398846	p.T329N	pathogenic	0.757985	deleterious	0	damaging	0.981	probably damaging	0.962	probably damaging	2.835	pathogenic	1	disease_causing	4.56862	-5.94	DAMAGING	0.493568	neutral
17	7576861	T	C	TP53	ENSP00000398846	p.T329A	pathogenic	0.817738	deleterious	0.01	damaging	0.881	possibly damaging	0.734	possibly damaging	2.835	pathogenic	0.789255	disease_causing	4.3056	-5.9	DAMAGING	0.442869	neutral
17	7576861	T	G	TP53	ENSP00000398846	p.T329P	pathogenic	0.816664	deleterious	0	damaging	0.56	possibly damaging	0.367	benign	2.835	pathogenic	0.9524	disease_causing	5.21185	-5.99	DAMAGING	0.548357	damaging
17	7576863	A	C	TP53	ENSP00000398846	p.F328C	pathogenic	0.759157	deleterious	0	damaging	0.732	possibly damaging	0.429	benign	2.785	pathogenic	1	disease_causing	4.49117	-6.38	DAMAGING	0.348495	neutral
17	7576863	A	G	TP53	ENSP00000398846	p.F328S	pathogenic	0.470878	neutral	0.01	damaging	0.971	probably damaging	0.612	possibly damaging	2.085	pathogenic	0.948779	disease_causing	6.44255	-6.33	DAMAGING	0.541913	damaging
17	7576863	A	T	TP53	ENSP00000398846	p.F328Y	pathogenic	0.436101	neutral	0.01	damaging	0.678	possibly damaging	0.26	benign	1.5	benign	1	disease_causing	3.17367	-6.17	DAMAGING	0.424439	neutral
17	7576864	A	C	TP53	ENSP00000398846	p.F328V	pathogenic	0.822508	deleterious	0	damaging	0.992	probably damaging	0.904	possibly damaging	2.785	pathogenic	0.999996	disease_causing	6.60917	-6.33	DAMAGING	0.464467	neutral
17	7576864	A	T	TP53	ENSP00000398846	p.F328I	pathogenic	0.759065	deleterious	0	damaging	0.933	possibly damaging	0.728	possibly damaging	2.785	pathogenic	1	disease_causing	6.90073	-6.33	DAMAGING	0.378205	neutral
17	7576866	T	A	TP53	ENSP00000398846	p.Y327F	pathogenic	0.469377	neutral	0.01	damaging	0.974	probably damaging	0.871	possibly damaging	2.14	pathogenic	0.539034	disease_causing	5.18304	-5.86	DAMAGING	0.400664	neutral
17	7576866	T	C	TP53	ENSP00000398846	p.Y327C	pathogenic	0.633942	deleterious	0	damaging	0.999	probably damaging	0.971	probably damaging	1.79	benign	0.958399	disease_causing	5.09689	-5.92	DAMAGING	0.371952	neutral
17	7576866	T	G	TP53	ENSP00000398846	p.Y327S	pathogenic	0.608391	deleterious	0	damaging	0.902	possibly damaging	0.716	possibly damaging	1.59	benign	0.935618	disease_causing	5.4759	-5.87	DAMAGING	0.568678	damaging
17	7576867	A	C	TP53	ENSP00000398846	p.Y327D	pathogenic	0.796219	deleterious	0	damaging	0.992	probably damaging	0.917	probably damaging	2.14	pathogenic	0.971326	disease_causing	5.40426	-5.92	DAMAGING	0.39331	neutral
17	7576867	A	G	TP53	ENSP00000398846	p.Y327H	pathogenic	0.629736	deleterious	0	damaging	0.234	benign	0.179	benign	1.445	benign	0.818222	disease_causing	4.99146	-5.9	DAMAGING	0.465615	neutral
17	7576867	A	T	TP53	ENSP00000398846	p.Y327N	pathogenic	0.689538	deleterious	0	damaging	0.985	probably damaging	0.889	possibly damaging	1.445	benign	0.979108	disease_causing	5.36283	-5.9	DAMAGING	0.372453	neutral
17	7576869	T	A	TP53	ENSP00000398846	p.E326V	pathogenic	0.838205	deleterious	0	damaging	0.99	probably damaging	0.817	possibly damaging	2.53	pathogenic	0.955303	disease_causing	7.53643	-6.21	DAMAGING	0.654636	damaging
17	7576869	T	C	TP53	ENSP00000398846	p.E326G	pathogenic	0.849816	deleterious	0	damaging	0.999	probably damaging	0.981	probably damaging	2.88	pathogenic	0.907529	disease_causing	6.97202	-6.19	DAMAGING	0.490536	neutral
17	7576869	T	G	TP53	ENSP00000398846	p.E326A	pathogenic	0.866529	deleterious	0	damaging	0.999	probably damaging	0.974	probably damaging	2.88	pathogenic	0.890925	disease_causing	6.76785	-6.16	DAMAGING	0.458829	neutral
17	7576870	C	G	TP53	ENSP00000398846	p.E326Q	pathogenic	0.778285	deleterious	0	damaging	0.999	probably damaging	0.983	probably damaging	2.33	pathogenic	0.755228	disease_causing	6.82317	-6.17	DAMAGING	0.439849	neutral
17	7576870	C	T	TP53	ENSP00000398846	p.E326K	pathogenic	0.838095	deleterious	0	damaging	0.932	possibly damaging	0.708	possibly damaging	2.88	pathogenic	0.935003	disease_causing	6.75706	-6.14	DAMAGING	0.476673	neutral
17	7576872	C	G	TP53	ENSP00000398846	p.G325A	pathogenic	0.0674168	neutral	0.04	damaging	0	benign	0.005	benign	1.555	benign	0.498264	polymorphism	2.02141	-5.82	DAMAGING	0.513717	neutral
17	7576872	C	T	TP53	ENSP00000398846	p.G325E	pathogenic	0.0421676	neutral	0.34	benign	0	benign	0.002	benign	0.805	benign	0.696337	disease_causing	1.76656	-5.66	DAMAGING	0.428142	neutral
17	7576875	T	A	TP53	ENSP00000398846	p.D324V	pathogenic	0.861277	deleterious	0	damaging	0.999	probably damaging	0.991	probably damaging	2.88	pathogenic	1	disease_causing	6.96078	-6.53	DAMAGING	0.517111	neutral
17	7576875	T	C	TP53	ENSP00000398846	p.D324G	pathogenic	0.862202	deleterious	0	damaging	1	probably damaging	0.992	probably damaging	2.88	pathogenic	0.999215	disease_causing	6.63207	-6.5	DAMAGING	0.508872	neutral
17	7576875	T	G	TP53	ENSP00000398846	p.D324A	pathogenic	0.847772	deleterious	0	damaging	0.999	probably damaging	0.986	probably damaging	2.88	pathogenic	0.998837	disease_causing	6.78688	-6.49	DAMAGING	0.474209	neutral
17	7576876	C	A	TP53	ENSP00000398846	p.D324Y	pathogenic	0.793663	deleterious	0	damaging	1	probably damaging	0.997	probably damaging	2.88	pathogenic	0.999582	disease_causing	6.98372	-6.54	DAMAGING	0.53678	damaging
17	7576876	C	G	TP53	ENSP00000398846	p.D324H	pathogenic	0.745195	deleterious	0	damaging	1	probably damaging	0.997	probably damaging	2.88	pathogenic	0.999122	disease_causing	6.36906	-6.53	DAMAGING	0.496777	neutral
17	7576876	C	T	TP53	ENSP00000398846	p.D324N	pathogenic	0.736074	deleterious	0	damaging	1	probably damaging	0.992	probably damaging	2.53	pathogenic	0.995672	disease_causing	5.33187	-6.47	DAMAGING	0.540055	damaging
17	7576878	A	C	TP53	ENSP00000398846	p.L323R	pathogenic	0.696762	deleterious	0.01	damaging	0.953	possibly damaging	0.752	possibly damaging	2.125	pathogenic	0.196699	polymorphism	3.81941	-5.82	DAMAGING	0.70389	damaging
17	7576878	A	G	TP53	ENSP00000398846	p.L323P	pathogenic	0.666017	deleterious	0.02	damaging	0.009	benign	0.033	benign	2.125	pathogenic	0.999864	disease_causing	2.5853	-5.82	DAMAGING	0.696866	damaging
17	7576878	A	T	TP53	ENSP00000398846	p.L323Q	pathogenic	0.615382	deleterious	0.01	damaging	0.953	possibly damaging	0.808	possibly damaging	2.125	pathogenic	0.153354	polymorphism	3.60821	-5.82	DAMAGING	0.732239	damaging
17	7576881	G	A	TP53	ENSP00000398846	p.P322L	pathogenic	0.265907	neutral	0.09	benign	0.009	benign	0.02	benign	1.4	benign	0.999862	disease_causing	2.6273	-5.74	DAMAGING	0.521036	neutral
17	7576881	G	C	TP53	ENSP00000398846	p.P322R	pathogenic	0.178313	neutral	0.16	benign	0.009	benign	0.02	benign	0.63	benign	0.962177	disease_causing	1.64956	-5.78	DAMAGING	0.597602	damaging
17	7576881	G	T	TP53	ENSP00000398846	p.P322Q	pathogenic	0.426501	neutral	0.02	damaging	0.91	possibly damaging	0.616	possibly damaging	1.95	pathogenic	0.930128	disease_causing	3.96652	-5.79	DAMAGING	0.460493	neutral
17	7576882	G	A	TP53	ENSP00000398846	p.P322S	pathogenic	0.578878	deleterious	0.2	benign	0.589	possibly damaging	0.41	benign	1.95	pathogenic	0.979393	disease_causing	3.88287	-5.75	DAMAGING	0.480707	neutral
17	7576882	G	C	TP53	ENSP00000398846	p.P322A	pathogenic	0.386332	neutral	0.11	benign	0.037	benign	0.062	benign	1.95	pathogenic	0.966882	disease_causing	3.47306	-5.71	DAMAGING	0.591432	damaging
17	7576882	G	T	TP53	ENSP00000398846	p.P322T	pathogenic	0.30382	neutral	0.11	benign	0.02	benign	0.057	benign	0.85	benign	0.978398	disease_causing	2.75816	-5.78	DAMAGING	0.480969	neutral
17	7576884	T	A	TP53	ENSP00000398846	p.K321I	pathogenic	0.843491	deleterious	0	damaging	0.885	possibly damaging	0.566	possibly damaging	2.425	pathogenic	0.998738	disease_causing	7.05888	-5.98	DAMAGING	0.516169	neutral
17	7576884	T	C	TP53	ENSP00000398846	p.K321R	pathogenic	0.564458	deleterious	0.16	benign	0.536	possibly damaging	0.302	benign	1.07	benign	0.987847	disease_causing	4.32727	-5.83	DAMAGING	0.44489	neutral
17	7576884	T	G	TP53	ENSP00000398846	p.K321T	pathogenic	0.802914	deleterious	0	damaging	0.771	possibly damaging	0.444	benign	2.425	pathogenic	0.997935	disease_causing	5.32658	-5.94	DAMAGING	0.319938	neutral
17	7576885	T	C	TP53	ENSP00000398846	p.K321E	pathogenic	0.702494	deleterious	0.01	damaging	0.974	probably damaging	0.771	possibly damaging	2.08	pathogenic	0.995067	disease_causing	4.83617	-5.9	DAMAGING	0.404774	neutral
17	7576885	T	G	TP53	ENSP00000398846	p.K321Q	pathogenic	0.791156	deleterious	0.01	damaging	0.996	probably damaging	0.954	probably damaging	2.425	pathogenic	0.990796	disease_causing	6.1542	-5.92	DAMAGING	0.471118	neutral
17	7576887	T	A	TP53	ENSP00000398846	p.K320M	pathogenic	0.727835	deleterious	0	damaging	1	probably damaging	0.996	probably damaging	2.605	pathogenic	0.995487	disease_causing	6.35994	-6.33	DAMAGING	0.50632	neutral
17	7576887	T	C	TP53	ENSP00000398846	p.K320R	pathogenic	0.435082	neutral	0.14	benign	0.329	benign	0.533	possibly damaging	1.36	benign	0.942918	disease_causing	2.38877	-6.12	DAMAGING	0.540308	damaging
17	7576887	T	G	TP53	ENSP00000398846	p.K320T	pathogenic	0.796838	deleterious	0	damaging	0.996	probably damaging	0.99	probably damaging	2.605	pathogenic	0.990352	disease_causing	6.02188	-6.29	DAMAGING	0.526349	damaging
17	7576888	T	C	TP53	ENSP00000398846	p.K320E	pathogenic	0.791669	deleterious	0.01	damaging	0.828	possibly damaging	0.856	possibly damaging	2.605	pathogenic	0.986083	disease_causing	5.96919	-6.26	DAMAGING	0.478324	neutral
17	7576888	T	G	TP53	ENSP00000398846	p.K320Q	pathogenic	0.792724	deleterious	0	damaging	0.996	probably damaging	0.987	probably damaging	2.605	pathogenic	0.976833	disease_causing	6.1995	-6.26	DAMAGING	0.578196	damaging
17	7576890	T	A	TP53	ENSP00000398846	p.K319M	pathogenic	0.735364	deleterious	0	damaging	0.999	probably damaging	0.984	probably damaging	2.605	pathogenic	0.995526	disease_causing	6.31586	-5.93	DAMAGING	0.621763	damaging
17	7576890	T	C	TP53	ENSP00000398846	p.K319R	pathogenic	0.587063	deleterious	0.01	damaging	0.975	probably damaging	0.766	possibly damaging	1.905	pathogenic	0.938753	disease_causing	2.83131	-5.82	DAMAGING	0.579012	damaging
17	7576890	T	G	TP53	ENSP00000398846	p.K319T	pathogenic	0.807027	deleterious	0	damaging	1	probably damaging	0.996	probably damaging	2.605	pathogenic	0.990008	disease_causing	5.89611	-5.87	DAMAGING	0.579741	damaging
17	7576891	T	C	TP53	ENSP00000398846	p.K319E	pathogenic	0.795977	deleterious	0.03	damaging	1	probably damaging	0.992	probably damaging	2.605	pathogenic	0.984671	disease_causing	5.31057	-5.82	DAMAGING	0.572796	damaging
17	7576891	T	G	TP53	ENSP00000398846	p.K319Q	pathogenic	0.812449	deleterious	0.01	damaging	1	probably damaging	0.994	probably damaging	2.605	pathogenic	0.971654	disease_causing	6.27701	-5.86	DAMAGING	0.672937	damaging
17	7576893	G	A	TP53	ENSP00000398846	p.P318L	pathogenic	0.0700749	neutral	0.13	benign	0.152	benign	0.232	benign	0.95	benign	4.6e-05	polymorphism	2.44455	-5.78	DAMAGING	0.57503	damaging
17	7576893	G	C	TP53	ENSP00000398846	p.P318R	pathogenic	0.208148	neutral	0.05	benign	0.603	possibly damaging	0.515	possibly damaging	1.5	benign	0	polymorphism	1.73144	-5.73	DAMAGING	0.653951	damaging
17	7576893	G	T	TP53	ENSP00000398846	p.P318Q	pathogenic	0.0300969	neutral	0.49	benign	0.011	benign	0.038	benign	0.11	benign	0	polymorphism	1.37611	-5.7	DAMAGING	0.660696	damaging
17	7576894	G	A	TP53	ENSP00000398846	p.P318S	pathogenic	0.118476	neutral	0.14	benign	0.005	benign	0.023	benign	0.805	benign	0	polymorphism	1.5494	-5.73	DAMAGING	0.65554	damaging
17	7576894	G	C	TP53	ENSP00000398846	p.P318A	pathogenic	0.13779	neutral	0.13	benign	0.014	benign	0.042	benign	1.155	benign	0	polymorphism	0.99712	-5.72	DAMAGING	0.574627	damaging
17	7576894	G	T	TP53	ENSP00000398846	p.P318T	pathogenic	0.148928	neutral	0.07	benign	0.003	benign	0.013	benign	1.155	benign	0	polymorphism	1.39369	-5.74	DAMAGING	0.510142	neutral
17	7576896	T	A	TP53	ENSP00000398846	p.Q317L	pathogenic	0.0967115	neutral	0.21	benign	0.003	benign	0.004	benign	1.775	benign	0	polymorphism	1.35161	-5.75	DAMAGING	0.528067	damaging
17	7576896	T	C	TP53	ENSP00000398846	p.Q317R	pathogenic	0.0738299	neutral	0.37	benign	0.105	benign	0.045	benign	1.775	benign	0	polymorphism	0.286552	-5.73	DAMAGING	0.36779	neutral
17	7576896	T	G	TP53	ENSP00000398846	p.Q317P	pathogenic	0.0553862	neutral	0.29	benign	0	benign	0.001	benign	0.185	benign	0	polymorphism	0.688165	-5.73	DAMAGING	0.41742	neutral
17	7576897	G	C	TP53	ENSP00000398846	p.Q317E	pathogenic	0.18309	neutral	0.7	benign	0.001	benign	0.004	benign	1.975	pathogenic	0	polymorphism	-0.293815	-5.65	DAMAGING	0.455014	neutral
17	7576897	G	T	TP53	ENSP00000398846	p.Q317K	pathogenic	0.136467	neutral	0.65	benign	0.001	benign	0.004	benign	1.08	benign	0	polymorphism	0.242518	-5.65	DAMAGING	0.503817	neutral
17	7576899	G	A	TP53	ENSP00000398846	p.P316L	pathogenic	0.85676	deleterious	0	damaging	0.446	benign	0.094	benign	2.855	pathogenic	0.999972	disease_causing	5.32058	-5.84	DAMAGING	0.421795	neutral
17	7576899	G	C	TP53	ENSP00000398846	p.P316R	pathogenic	0.859898	deleterious	0	damaging	0.849	possibly damaging	0.439	benign	2.855	pathogenic	0.992342	disease_causing	4.67872	-5.81	DAMAGING	0.500201	neutral
17	7576899	G	T	TP53	ENSP00000398846	p.P316H	pathogenic	0.79388	deleterious	0	damaging	0.992	probably damaging	0.765	possibly damaging	2.855	pathogenic	0.985377	disease_causing	6.01955	-5.86	DAMAGING	0.618552	damaging
17	7576900	G	A	TP53	ENSP00000398846	p.P316S	pathogenic	0.567219	deleterious	0.04	damaging	0.021	benign	0.015	benign	1.96	pathogenic	0.982275	disease_causing	2.26887	-5.78	DAMAGING	0.434396	neutral
17	7576900	G	C	TP53	ENSP00000398846	p.P316A	pathogenic	0.616751	deleterious	0.01	damaging	0.059	benign	0.027	benign	2.505	pathogenic	0.967045	disease_causing	3.39133	-5.78	DAMAGING	0.678422	damaging
17	7576900	G	T	TP53	ENSP00000398846	p.P316T	pathogenic	0.594038	deleterious	0.04	damaging	0.002	benign	0.005	benign	2.305	pathogenic	0.979319	disease_causing	1.75851	-5.8	DAMAGING	0.489419	neutral
17	7576902	G	A	TP53	ENSP00000398846	p.S315F	pathogenic	0.69514	deleterious	0	damaging	0.849	possibly damaging	0.643	possibly damaging	2.77	pathogenic	0.96682	disease_causing	6.36226	-5.93	DAMAGING	0.494523	neutral
17	7576902	G	T	TP53	ENSP00000398846	p.S315Y	pathogenic	0.75631	deleterious	0	damaging	0.972	probably damaging	0.786	possibly damaging	2.77	pathogenic	0.938451	disease_causing	6.29249	-5.93	DAMAGING	0.481779	neutral
17	7576903	A	C	TP53	ENSP00000398846	p.S315A	pathogenic	0.30401	neutral	0.12	benign	0.059	benign	0.041	benign	1.87	benign	0.031477	polymorphism	1.50535	-5.82	DAMAGING	0.458273	neutral
17	7576903	A	G	TP53	ENSP00000398846	p.S315P	pathogenic	0.339417	neutral	0.11	benign	0.002	benign	0.008	benign	2.22	pathogenic	0.406282	polymorphism	4.30802	-5.91	DAMAGING	0.356831	neutral
17	7576905	G	A	TP53	ENSP00000398846	p.S314F	pathogenic	0.82822	deleterious	0.04	damaging	0.715	possibly damaging	0.326	benign	2.945	pathogenic	0	polymorphism	5.53927	-5.94	DAMAGING	0.74545	damaging
17	7576905	G	T	TP53	ENSP00000398846	p.S314Y	pathogenic	0.862314	deleterious	0.01	damaging	0.836	possibly damaging	0.243	benign	2.945	pathogenic	0	polymorphism	5.31855	-5.95	DAMAGING	0.563612	damaging
17	7576906	A	C	TP53	ENSP00000398846	p.S314A	pathogenic	0.150569	neutral	0.25	benign	0.001	benign	0.002	benign	1.4	benign	0	polymorphism	1.23938	-5.83	DAMAGING	0.533213	damaging
17	7576906	A	G	TP53	ENSP00000398846	p.S314P	pathogenic	0.353211	neutral	0.06	benign	0.002	benign	0.002	benign	2.14	pathogenic	0	polymorphism	2.11212	-5.95	DAMAGING	0.436486	neutral
17	7576908	C	A	TP53	ENSP00000398846	p.S313I	pathogenic	0.562528	deleterious	0	damaging	0.613	possibly damaging	0.288	benign	2.135	pathogenic	4e-06	polymorphism	4.11549	-5.87	DAMAGING	0.492534	neutral
17	7576908	C	T	TP53	ENSP00000398846	p.S313N	pathogenic	0.300146	neutral	0.02	damaging	0.006	benign	0.009	benign	2.83	pathogenic	0	polymorphism	1.80808	-5.81	DAMAGING	0.644232	damaging
17	7576909	T	C	TP53	ENSP00000398846	p.S313G	pathogenic	0.421678	neutral	0.02	damaging	0.006	benign	0.009	benign	1.51	benign	0	polymorphism	1.33452	-5.83	DAMAGING	0.445943	neutral
17	7576911	G	A	TP53	ENSP00000398846	p.T312I	pathogenic	0.805392	deleterious	0.01	damaging	0.147	benign	0.128	benign	2.39	pathogenic	2.4e-05	polymorphism	4.08295	-5.86	DAMAGING	0.458829	neutral
17	7576911	G	T	TP53	ENSP00000398846	p.T312N	pathogenic	0.68373	deleterious	0.01	damaging	0.02	benign	0.024	benign	3.085	pathogenic	2.2e-05	polymorphism	2.42339	-5.85	DAMAGING	0.371396	neutral
17	7576912	T	C	TP53	ENSP00000398846	p.T312A	pathogenic	0.402753	neutral	0.03	damaging	0.004	benign	0.006	benign	2.535	pathogenic	2e-06	polymorphism	1.05023	-5.82	DAMAGING	0.492143	neutral
17	7576912	T	G	TP53	ENSP00000398846	p.T312P	pathogenic	0.188785	neutral	0.11	benign	0	benign	0.002	benign	1.355	benign	8e-06	polymorphism	1.23297	-5.88	DAMAGING	0.584899	damaging
17	7576914	T	A	TP53	ENSP00000398846	p.N311I	pathogenic	0.018312	neutral	0.11	benign	0.013	benign	0.017	benign	1.655	benign	0	polymorphism	-0.499234	-5.79	DAMAGING	0.572741	damaging
17	7576914	T	C	TP53	ENSP00000398846	p.N311S	pathogenic	0.00409347	neutral	0.64	benign	0	benign	0	benign	-0.37	benign	0	polymorphism	-3.23705	-5.64	DAMAGING	0.552685	damaging
17	7576914	T	G	TP53	ENSP00000398846	p.N311T	pathogenic	0.00835917	neutral	0.35	benign	0	benign	0	benign	0.56	benign	0	polymorphism	-1.75701	-5.72	DAMAGING	0.565541	damaging
17	7576915	T	A	TP53	ENSP00000398846	p.N311Y	pathogenic	0.240463	neutral	0.04	damaging	0.025	benign	0.066	benign	2.005	pathogenic	0	polymorphism	2.04269	-5.8	DAMAGING	0.570813	damaging
17	7576915	T	C	TP53	ENSP00000398846	p.N311D	pathogenic	0.106178	neutral	0.34	benign	0	benign	0	benign	1.2	benign	0	polymorphism	-0.139968	-5.73	DAMAGING	0.584652	damaging
17	7576915	T	G	TP53	ENSP00000398846	p.N311H	pathogenic	0.10038	neutral	0.11	benign	0	benign	0.002	benign	1.455	benign	0	polymorphism	0.111092	-5.79	DAMAGING	0.748299	damaging
17	7576917	T	A	TP53	ENSP00000398846	p.N310I	pathogenic	0.193287	neutral	0.04	damaging	0.002	benign	0.017	benign	1.24	benign	4e-06	polymorphism	0.835619	-5.78	DAMAGING	0.694029	damaging
17	7576917	T	C	TP53	ENSP00000398846	p.N310S	pathogenic	0.0827952	neutral	0.39	benign	0	benign	0.001	benign	-0.075	benign	0	polymorphism	-1.22462	-5.67	DAMAGING	0.432759	neutral
17	7576917	T	G	TP53	ENSP00000398846	p.N310T	pathogenic	0.0411325	neutral	0.63	benign	0	benign	0	benign	-1.34	benign	1e-06	polymorphism	-1.13134	-5.61	DAMAGING	0.43577	neutral
17	7576918	T	A	TP53	ENSP00000398846	p.N310Y	pathogenic	0.271032	neutral	0.01	damaging	0.012	benign	0.048	benign	1.24	benign	7.1e-05	polymorphism	2.80849	-5.79	DAMAGING	0.61442	damaging
17	7576918	T	C	TP53	ENSP00000398846	p.N310D	pathogenic	0.177407	neutral	0.32	benign	0	benign	0	benign	0.435	benign	8e-06	polymorphism	0.621827	-5.72	DAMAGING	0.473517	neutral
17	7576918	T	G	TP53	ENSP00000398846	p.N310H	pathogenic	0.152996	neutral	0.16	benign	0	benign	0.001	benign	0.55	benign	1.9e-05	polymorphism	0.984752	-5.76	DAMAGING	0.404116	neutral
17	7576920	G	A	TP53	ENSP00000398846	p.P309L	pathogenic	0.696929	deleterious	0.01	damaging	0.167	benign	0.071	benign	2.85	pathogenic	0.999681	disease_causing	5.7635	-5.75	DAMAGING	0.405658	neutral
17	7576920	G	C	TP53	ENSP00000398846	p.P309R	pathogenic	0.556068	deleterious	0.25	benign	0.028	benign	0.024	benign	1.695	benign	0.921799	disease_causing	3.78118	-5.74	DAMAGING	0.380045	neutral
17	7576920	G	T	TP53	ENSP00000398846	p.P309H	pathogenic	0.76834	deleterious	0.05	benign	0.74	possibly damaging	0.592	possibly damaging	2.85	pathogenic	0.851744	disease_causing	4.26933	-5.81	DAMAGING	0.307119	neutral
17	7576921	G	C	TP53	ENSP00000398846	p.P309A	pathogenic	0.208052	neutral	0.16	benign	0.005	benign	0.018	benign	2.155	pathogenic	0.672543	disease_causing	2.53205	-5.75	DAMAGING	0.386891	neutral
17	7576921	G	T	TP53	ENSP00000398846	p.P309T	pathogenic	0.370317	neutral	0.01	damaging	0.015	benign	0.011	benign	1.875	benign	0.768216	disease_causing	1.6839	-5.75	DAMAGING	0.465152	neutral
17	7576923	A	C	TP53	ENSP00000398846	p.L308R	pathogenic	0.825956	deleterious	0.01	damaging	0.068	benign	0.059	benign	2.4	pathogenic	0.997301	disease_causing	4.29474	-5.97	DAMAGING	0.618552	damaging
17	7576923	A	G	TP53	ENSP00000398846	p.L308P	pathogenic	0.798879	deleterious	0.01	damaging	0.885	possibly damaging	0.602	possibly damaging	2.255	pathogenic	1	disease_causing	4.56692	-5.98	DAMAGING	0.444678	neutral
17	7576923	A	T	TP53	ENSP00000398846	p.L308Q	pathogenic	0.818644	deleterious	0.01	damaging	0.554	possibly damaging	0.522	possibly damaging	2.95	pathogenic	0.996647	disease_causing	4.37378	-5.98	DAMAGING	0.714052	damaging
17	7577024	T	C	TP53	ENSP00000398846	p.K305R	pathogenic	0.827755	deleterious	0.1	benign	1	probably damaging	0.968	probably damaging	3.1	pathogenic	0.997242	disease_causing	4.19991	-6.03	DAMAGING	0.207034	neutral
17	7577024	T	G	TP53	ENSP00000398846	p.K305T	pathogenic	0.916306	deleterious	0.02	damaging	0.969	probably damaging	0.725	possibly damaging	3.445	pathogenic	0.999555	disease_causing	5.70045	-6.06	DAMAGING	0.518073	neutral
17	7577025	T	C	TP53	ENSP00000398846	p.K305E	pathogenic	0.870556	deleterious	0	damaging	0.999	probably damaging	0.957	probably damaging	3.445	pathogenic	0.996114	disease_causing	5.69407	-6.02	DAMAGING	0.398328	neutral
17	7577025	T	G	TP53	ENSP00000398846	p.K305Q	pathogenic	0.88124	deleterious	0	damaging	0.996	probably damaging	0.872	possibly damaging	3.445	pathogenic	0.993488	disease_causing	5.55818	-6.05	DAMAGING	NA	NA
17	7577027	G	A	TP53	ENSP00000398846	p.T304I	pathogenic	0.149301	neutral	0.03	damaging	0	benign	0.003	benign	1.285	benign	0.000393	polymorphism	1.07044	-5.82	DAMAGING	0.427796	neutral
17	7577027	G	T	TP53	ENSP00000398846	p.T304N	pathogenic	0.0910028	neutral	0.11	benign	0	benign	0.003	benign	0.68	benign	0.000375	polymorphism	0.708772	-5.79	DAMAGING	0.469721	neutral
17	7577028	T	C	TP53	ENSP00000398846	p.T304A	pathogenic	0.0512796	neutral	0.33	benign	0	benign	0.001	benign	0.245	benign	0.00173	polymorphism	-0.219099	-5.72	DAMAGING	0.397964	neutral
17	7577028	T	G	TP53	ENSP00000398846	p.T304P	pathogenic	0.268927	neutral	0.01	damaging	0.271	benign	0.221	benign	1.83	benign	0.008404	polymorphism	0.895795	-5.84	DAMAGING	0.449156	neutral
17	7577030	C	A	TP53	ENSP00000398846	p.S303I	pathogenic	0.597921	deleterious	0.01	damaging	0.96	probably damaging	0.786	possibly damaging	2.8	pathogenic	0.708132	disease_causing	4.33596	-5.9	DAMAGING	0.376943	neutral
17	7577030	C	T	TP53	ENSP00000398846	p.S303N	pathogenic	0.398157	neutral	0.04	damaging	0.011	benign	0.026	benign	1.655	benign	0.265675	polymorphism	1.6753	-5.85	DAMAGING	0.400343	neutral
17	7577031	T	C	TP53	ENSP00000398846	p.S303G	pathogenic	0.553533	deleterious	0.28	benign	0.024	benign	0.026	benign	1.56	benign	0.552472	disease_causing	2.62364	-5.84	DAMAGING	0.416527	neutral
17	7577033	C	A	TP53	ENSP00000398846	p.G302V	pathogenic	0.42042	neutral	0.07	benign	0.783	possibly damaging	0.48	possibly damaging	2.785	pathogenic	0.999985	disease_causing	4.01481	-5.93	DAMAGING	0.610834	damaging
17	7577033	C	G	TP53	ENSP00000398846	p.G302A	pathogenic	0.246915	neutral	0.21	benign	0.031	benign	0.063	benign	1.98	pathogenic	0.523256	disease_causing	1.02895	-5.88	DAMAGING	0.636522	damaging
17	7577033	C	T	TP53	ENSP00000398846	p.G302E	pathogenic	0.212732	neutral	0.21	benign	0.017	benign	0.056	benign	1.74	benign	0.744658	disease_causing	1.67868	-5.81	DAMAGING	0.661706	damaging
17	7577034	C	A	TP53	ENSP00000398846	p.G302W	pathogenic	0.374221	neutral	0	damaging	0.988	probably damaging	0.967	probably damaging	2.785	pathogenic	0.001668	polymorphism	5.05304	-5.97	DAMAGING	0.397567	neutral
17	7577036	G	A	TP53	ENSP00000398846	p.P301L	pathogenic	0.236602	neutral	0.03	damaging	0	benign	0.003	benign	1.79	benign	0.019649	polymorphism	1.10971	-5.88	DAMAGING	0.484344	neutral
17	7577036	G	C	TP53	ENSP00000398846	p.P301R	pathogenic	0.38913	neutral	0.01	damaging	0.084	benign	0.128	benign	2.25	pathogenic	8.4e-05	polymorphism	0.62052	-5.84	DAMAGING	0.590047	damaging
17	7577036	G	T	TP53	ENSP00000398846	p.P301Q	pathogenic	0.137722	neutral	0.03	damaging	0.004	benign	0.013	benign	1.355	benign	4.6e-05	polymorphism	0.619211	-5.84	DAMAGING	0.488195	neutral
17	7577037	G	C	TP53	ENSP00000398846	p.P301A	pathogenic	0.198007	neutral	0.08	benign	0.011	benign	0.04	benign	1.9	benign	3e-06	polymorphism	-0.596671	-5.83	DAMAGING	0.537024	damaging
17	7577037	G	T	TP53	ENSP00000398846	p.P301T	pathogenic	0.106623	neutral	0.07	benign	0	benign	0.002	benign	1.555	benign	5e-06	polymorphism	-0.019398	-5.83	DAMAGING	0.524254	damaging
17	7577039	G	A	TP53	ENSP00000398846	p.P300L	pathogenic	0.561621	deleterious	0	damaging	0.194	benign	0.094	benign	3.005	pathogenic	1e-05	polymorphism	4.01327	-5.81	DAMAGING	0.338483	neutral
17	7577039	G	C	TP53	ENSP00000398846	p.P300R	pathogenic	0.711726	deleterious	0.01	damaging	0.458	possibly damaging	0.288	benign	3.005	pathogenic	0	polymorphism	2.30438	-5.79	DAMAGING	0.450095	neutral
17	7577039	G	T	TP53	ENSP00000398846	p.P300H	pathogenic	0.644909	deleterious	0	damaging	0.975	probably damaging	0.765	possibly damaging	2.655	pathogenic	0	polymorphism	3.82852	-5.83	DAMAGING	0.525364	damaging
17	7577040	G	A	TP53	ENSP00000398846	p.P300S	pathogenic	0.199246	neutral	0.11	benign	0.015	benign	0.027	benign	1.62	benign	0	polymorphism	0.050202	-5.7	DAMAGING	0.488451	neutral
17	7577040	G	C	TP53	ENSP00000398846	p.P300A	pathogenic	0.286988	neutral	0.02	damaging	0.006	benign	0.009	benign	2.455	pathogenic	0	polymorphism	-0.768318	-5.73	DAMAGING	0.394165	neutral
17	7577040	G	T	TP53	ENSP00000398846	p.P300T	pathogenic	0.172497	neutral	0.17	benign	0.003	benign	0.009	benign	1.76	benign	0	polymorphism	-0.20746	-5.75	DAMAGING	0.58993	damaging
17	7577042	A	C	TP53	ENSP00000398846	p.L299R	pathogenic	0.161663	neutral	0.05	benign	0.001	benign	0.002	benign	1.95	pathogenic	0	polymorphism	-0.811058	-5.79	DAMAGING	0.393943	neutral
17	7577042	A	G	TP53	ENSP00000398846	p.L299P	pathogenic	0.0368406	neutral	0.19	benign	0	benign	0.001	benign	-0.445	benign	0.004061	polymorphism	-0.29381	-5.81	DAMAGING	0.758622	damaging
17	7577042	A	T	TP53	ENSP00000398846	p.L299Q	pathogenic	0.082264	neutral	0.06	benign	0.003	benign	0.004	benign	1.6	benign	0	polymorphism	-0.993596	-5.75	DAMAGING	0.519953	neutral
17	7577045	T	A	TP53	ENSP00000398846	p.E298V	pathogenic	0.58643	deleterious	0.02	damaging	0.089	benign	0.082	benign	1.965	pathogenic	0	polymorphism	2.04897	-5.86	DAMAGING	0.673721	damaging
17	7577045	T	C	TP53	ENSP00000398846	p.E298G	pathogenic	0.5	neutral	0.14	benign	0.089	benign	0.06	benign	2.105	pathogenic	0	polymorphism	1.27815	-5.87	DAMAGING	0.547513	damaging
17	7577045	T	G	TP53	ENSP00000398846	p.E298A	pathogenic	0.507097	neutral	0.14	benign	0.02	benign	0.04	benign	1.46	benign	0	polymorphism	1.03611	-5.81	DAMAGING	0.512729	neutral
17	7577046	C	G	TP53	ENSP00000398846	p.E298Q	pathogenic	0.0555553	neutral	0.11	benign	0.003	benign	0.011	benign	1.34	benign	0	polymorphism	-0.215185	-5.8	DAMAGING	0.357357	neutral
17	7577046	C	T	TP53	ENSP00000398846	p.E298K	pathogenic	0.101876	neutral	0.13	benign	0.002	benign	0.003	benign	2.655	pathogenic	0	polymorphism	0.75931	-5.71	DAMAGING	0.518734	neutral
17	7577048	T	A	TP53	ENSP00000398846	p.H297L	pathogenic	0.446517	neutral	0.23	benign	0	benign	0	benign	0.55	benign	0	polymorphism	0.11761	-5.7	DAMAGING	0.324887	neutral
17	7577048	T	C	TP53	ENSP00000398846	p.H297R	pathogenic	0.15182	neutral	0.46	benign	0	benign	0.001	benign	0.55	benign	0	polymorphism	-1.56738	-5.65	DAMAGING	0.456817	neutral
17	7577048	T	G	TP53	ENSP00000398846	p.H297P	pathogenic	0.0813492	neutral	0.47	benign	0	benign	0	benign	-2.32	benign	0	polymorphism	-1.92522	-5.61	DAMAGING	0.406514	neutral
17	7577049	G	C	TP53	ENSP00000398846	p.H297D	pathogenic	0.128557	neutral	0.3	benign	0	benign	0.002	benign	0	benign	0	polymorphism	-0.513412	-5.68	DAMAGING	0.54141	damaging
17	7577049	G	T	TP53	ENSP00000398846	p.H297N	pathogenic	0.0721042	neutral	0.28	benign	0	benign	0.002	benign	0	benign	0	polymorphism	-0.443073	-5.67	DAMAGING	0.470725	neutral
17	7577051	T	A	TP53	ENSP00000398846	p.H296L	pathogenic	0.146592	neutral	0.23	benign	0	benign	0	benign	0.205	benign	0	polymorphism	0.203841	-5.71	DAMAGING	0.522817	damaging
17	7577051	T	C	TP53	ENSP00000398846	p.H296R	pathogenic	0.138241	neutral	0.31	benign	0	benign	0	benign	0.55	benign	0	polymorphism	-1.48935	-5.65	DAMAGING	0.374655	neutral
17	7577051	T	G	TP53	ENSP00000398846	p.H296P	pathogenic	0.0961175	neutral	0.24	benign	0	benign	0	benign	0.205	benign	0	polymorphism	-0.376233	-5.72	DAMAGING	NA	NA
17	7577052	G	A	TP53	ENSP00000398846	p.H296Y	pathogenic	0.0962109	neutral	0.07	benign	0.006	benign	0.009	benign	0.55	benign	0	polymorphism	1.07465	-5.73	DAMAGING	0.452504	neutral
17	7577052	G	C	TP53	ENSP00000398846	p.H296D	pathogenic	0.0569066	neutral	0.53	benign	0	benign	0.001	benign	-0.145	benign	0	polymorphism	-0.743454	-5.66	DAMAGING	0.6354	damaging
17	7577052	G	T	TP53	ENSP00000398846	p.H296N	pathogenic	0.0410615	neutral	0.52	benign	0	benign	0	benign	-0.55	benign	0	polymorphism	-0.640883	-5.66	DAMAGING	0.63486	damaging
17	7577054	G	A	TP53	ENSP00000398846	p.P295L	pathogenic	0.0881013	neutral	0.27	benign	0	benign	0.002	benign	0.53	benign	0	polymorphism	0.061409	-5.74	DAMAGING	0.634348	damaging
17	7577054	G	C	TP53	ENSP00000398846	p.P295R	pathogenic	0.200003	neutral	0.1	benign	0	benign	0.004	benign	1.32	benign	0	polymorphism	-0.70259	-5.74	DAMAGING	0.635904	damaging
17	7577054	G	T	TP53	ENSP00000398846	p.P295H	pathogenic	0.108168	neutral	0.06	benign	0	benign	0.002	benign	1.46	benign	0	polymorphism	0.103476	-5.75	DAMAGING	0.635656	damaging
17	7577055	G	A	TP53	ENSP00000398846	p.P295S	pathogenic	0.0582808	neutral	0.35	benign	0	benign	0.001	benign	0.385	benign	0	polymorphism	-1.10599	-5.69	DAMAGING	0.634348	damaging
17	7577055	G	C	TP53	ENSP00000398846	p.P295A	pathogenic	0.152742	neutral	0.17	benign	0	benign	0.001	benign	2.015	pathogenic	0	polymorphism	-1.84155	-5.71	DAMAGING	0.636857	damaging
17	7577055	G	T	TP53	ENSP00000398846	p.P295T	pathogenic	0.0900246	neutral	0.32	benign	0	benign	0.002	benign	1.39	benign	0	polymorphism	-1.26371	-5.69	DAMAGING	0.63469	damaging
17	7577057	T	A	TP53	ENSP00000398846	p.E294V	pathogenic	0.121682	neutral	0.31	benign	0	benign	0.007	benign	0.78	benign	0	polymorphism	1.11512	-5.86	DAMAGING	0.637362	damaging
17	7577057	T	C	TP53	ENSP00000398846	p.E294G	pathogenic	0.132607	neutral	0.2	benign	0.001	benign	0.006	benign	0.885	benign	0	polymorphism	0.494961	-5.88	DAMAGING	0.639577	damaging
17	7577057	T	G	TP53	ENSP00000398846	p.E294A	pathogenic	0.280354	neutral	0.24	benign	0.02	benign	0.119	benign	0.945	benign	0	polymorphism	0.052122	-5.81	DAMAGING	0.627069	damaging
17	7577058	C	G	TP53	ENSP00000398846	p.E294Q	pathogenic	0.146312	neutral	0.27	benign	0.004	benign	0.008	benign	0.63	benign	0	polymorphism	0.716283	-5.84	DAMAGING	0.638558	damaging
17	7577058	C	T	TP53	ENSP00000398846	p.E294K	pathogenic	0.241189	neutral	0.44	benign	0.006	benign	0.033	benign	1.635	benign	0	polymorphism	1.63627	-5.8	DAMAGING	0.639852	damaging
17	7577060	C	A	TP53	ENSP00000398846	p.G293V	pathogenic	0.172081	neutral	0.02	damaging	0.182	benign	0.245	benign	2.565	pathogenic	0.000958	polymorphism	2.53224	-5.83	DAMAGING	0.639577	damaging
17	7577060	C	G	TP53	ENSP00000398846	p.G293A	pathogenic	0.113843	neutral	0.04	damaging	0	benign	0.006	benign	2.015	pathogenic	0	polymorphism	-0.868043	-5.76	DAMAGING	0.638284	damaging
17	7577060	C	T	TP53	ENSP00000398846	p.G293E	pathogenic	0.0556525	neutral	0.36	benign	0.001	benign	0.007	benign	1.045	benign	0	polymorphism	-0.443615	-5.69	DAMAGING	0.625503	damaging
17	7577063	T	C	TP53	ENSP00000398846	p.K292R	pathogenic	0.198223	neutral	0.03	damaging	0	benign	0.004	benign	1.435	benign	0.971548	disease_causing	1.32263	-5.89	DAMAGING	0.607623	damaging
17	7577063	T	G	TP53	ENSP00000398846	p.K292T	pathogenic	0.626212	deleterious	0.13	benign	0.009	benign	0.029	benign	2.205	pathogenic	0.99549	disease_causing	3.28284	-5.86	DAMAGING	0.626493	damaging
17	7577064	T	C	TP53	ENSP00000398846	p.K292E	pathogenic	0.430069	neutral	0.01	damaging	0.048	benign	0.083	benign	2.75	pathogenic	0.991018	disease_causing	1.81133	-5.81	DAMAGING	0.624532	damaging
17	7577064	T	G	TP53	ENSP00000398846	p.K292Q	pathogenic	0.15844	neutral	0.46	benign	0.004	benign	0.007	benign	1.255	benign	0.98557	disease_causing	0.799724	-5.79	DAMAGING	0.623807	damaging
17	7577066	T	A	TP53	ENSP00000398846	p.K291M	pathogenic	0.782727	deleterious	0	damaging	0.997	probably damaging	0.956	probably damaging	3.15	pathogenic	0.999896	disease_causing	5.00623	-6.09	DAMAGING	0.625041	damaging
17	7577066	T	C	TP53	ENSP00000398846	p.K291R	pathogenic	0.649082	deleterious	0	damaging	0.916	possibly damaging	0.733	possibly damaging	2.46	pathogenic	0.998544	disease_causing	4.26992	-5.93	DAMAGING	0.61992	damaging
17	7577066	T	G	TP53	ENSP00000398846	p.K291T	pathogenic	0.853415	deleterious	0	damaging	0.972	probably damaging	0.947	probably damaging	3.15	pathogenic	0.999765	disease_causing	4.74223	-6.04	DAMAGING	0.618862	damaging
17	7577067	T	C	TP53	ENSP00000398846	p.K291E	pathogenic	0.757494	deleterious	0.1	benign	0.946	possibly damaging	0.744	possibly damaging	1.955	pathogenic	0.999907	disease_causing	3.70255	-5.92	DAMAGING	0.602649	damaging
17	7577067	T	G	TP53	ENSP00000398846	p.K291Q	pathogenic	0.742726	deleterious	0	damaging	0.411	benign	0.204	benign	3.15	pathogenic	0.999849	disease_causing	3.28192	-6.03	DAMAGING	0.62255	damaging
17	7577069	C	G	TP53	ENSP00000398846	p.R290P	pathogenic	0.479731	neutral	0	damaging	0.73	possibly damaging	0.61	possibly damaging	2.885	pathogenic	0.998256	disease_causing	5.28653	-5.95	DAMAGING	0.568216	damaging
17	7577070	G	A	TP53	ENSP00000398846	p.R290C	pathogenic	0.803642	deleterious	0	damaging	0.986	probably damaging	0.729	possibly damaging	2.885	pathogenic	0.999998	disease_causing	6.3404	-5.98	DAMAGING	0.609814	damaging
17	7577072	A	C	TP53	ENSP00000398846	p.L289R	pathogenic	0.557369	deleterious	0.05	benign	0.001	benign	0.009	benign	1.355	benign	0.200804	polymorphism	1.21527	-5.87	DAMAGING	0.6179	damaging
17	7577072	A	G	TP53	ENSP00000398846	p.L289P	pathogenic	0.36009	neutral	0.01	damaging	0.431	benign	0.525	possibly damaging	1.355	benign	0.999906	disease_causing	2.90711	-5.89	DAMAGING	0.618718	damaging
17	7577072	A	T	TP53	ENSP00000398846	p.L289H	pathogenic	0.334264	neutral	0.03	damaging	0.094	benign	0.335	benign	1.355	benign	0.124047	polymorphism	2.4519	-5.89	DAMAGING	0.61763	damaging
17	7577075	T	A	TP53	ENSP00000398846	p.N288I	pathogenic	0.768204	deleterious	0	damaging	0.999	probably damaging	0.991	probably damaging	2.485	pathogenic	0.999886	disease_causing	5.13643	-6.74	DAMAGING	0.534064	damaging
17	7577075	T	C	TP53	ENSP00000398846	p.N288S	pathogenic	0.306338	neutral	0.23	benign	0.213	benign	0.166	benign	1.68	benign	0.998835	disease_causing	0.689623	-6.64	DAMAGING	0.41258	neutral
17	7577075	T	G	TP53	ENSP00000398846	p.N288T	pathogenic	0.63649	deleterious	0.01	damaging	0.959	probably damaging	0.888	possibly damaging	1.935	pathogenic	0.999657	disease_causing	4.53551	-6.69	DAMAGING	0.445359	neutral
17	7577076	T	A	TP53	ENSP00000398846	p.N288Y	pathogenic	0.81509	deleterious	0	damaging	1	probably damaging	0.994	probably damaging	2.485	pathogenic	0.999889	disease_causing	5.26879	-6.75	DAMAGING	0.532273	damaging
17	7577076	T	C	TP53	ENSP00000398846	p.N288D	pathogenic	0.664954	deleterious	0	damaging	0.64	possibly damaging	0.693	possibly damaging	2.14	pathogenic	0.99906	disease_causing	4.7079	-6.68	DAMAGING	0.534064	damaging
17	7577076	T	G	TP53	ENSP00000398846	p.N288H	pathogenic	0.645722	deleterious	0.12	benign	1	probably damaging	0.99	probably damaging	1.795	benign	0.999554	disease_causing	3.12623	-6.71	DAMAGING	0.645575	damaging
17	7577078	T	A	TP53	ENSP00000398846	p.E287V	pathogenic	0.69573	deleterious	0.01	damaging	0.438	benign	0.654	possibly damaging	2.57	pathogenic	0.999958	disease_causing	5.13008	-6.82	DAMAGING	0.629067	damaging
17	7577078	T	C	TP53	ENSP00000398846	p.E287G	pathogenic	0.705382	deleterious	0.01	damaging	0.038	benign	0.279	benign	2.57	pathogenic	0.999915	disease_causing	3.66535	-6.78	DAMAGING	0.644618	damaging
17	7577078	T	G	TP53	ENSP00000398846	p.E287A	pathogenic	0.770821	deleterious	0.05	benign	0.061	benign	0.304	benign	2.025	pathogenic	0.999894	disease_causing	3.47585	-6.77	DAMAGING	0.643841	damaging
17	7577079	C	G	TP53	ENSP00000398846	p.E287Q	pathogenic	0.584276	deleterious	0.01	damaging	0.77	possibly damaging	0.654	possibly damaging	2.225	pathogenic	0.99983	disease_causing	3.79795	-6.78	DAMAGING	0.644106	damaging
17	7577079	C	T	TP53	ENSP00000398846	p.E287K	pathogenic	0.215372	neutral	0.04	damaging	0.022	benign	0.133	benign	0.55	benign	0.999962	disease_causing	3.14499	-6.71	DAMAGING	0.588651	damaging
17	7577081	T	A	TP53	ENSP00000398846	p.E286V	pathogenic	0.806151	deleterious	0	damaging	0.999	probably damaging	0.99	probably damaging	2.925	pathogenic	1	disease_causing	5.60452	-7.26	DAMAGING	0.588076	damaging
17	7577081	T	C	TP53	ENSP00000398846	p.E286G	pathogenic	0.822179	deleterious	0	damaging	1	probably damaging	0.992	probably damaging	3.27	pathogenic	0.999999	disease_causing	5.19826	-7.24	DAMAGING	0.503824	neutral
17	7577082	C	G	TP53	ENSP00000398846	p.E286Q	pathogenic	0.853557	deleterious	0	damaging	0.999	probably damaging	0.987	probably damaging	3.27	pathogenic	0.999997	disease_causing	5.67525	-7.23	DAMAGING	0.491616	neutral
17	7577084	T	C	TP53	ENSP00000398846	p.E285G	pathogenic	0.868356	deleterious	0	damaging	1	probably damaging	0.997	probably damaging	3.07	pathogenic	1	disease_causing	6.15095	-6.94	DAMAGING	0.619703	damaging
17	7577084	T	G	TP53	ENSP00000398846	p.E285A	pathogenic	0.893864	deleterious	0	damaging	1	probably damaging	0.996	probably damaging	2.72	pathogenic	1	disease_causing	6.03527	-6.92	DAMAGING	0.619703	damaging
17	7577087	G	A	TP53	ENSP00000398846	p.T284I	pathogenic	0.739042	deleterious	0.01	damaging	0.993	probably damaging	0.94	probably damaging	2.34	pathogenic	0.000565	polymorphism	4.83914	-6.86	DAMAGING	0.603587	damaging
17	7577087	G	C	TP53	ENSP00000398846	p.T284R	pathogenic	0.718176	deleterious	0	damaging	1	probably damaging	0.999	probably damaging	2.34	pathogenic	0.001605	polymorphism	5.09846	-6.88	DAMAGING	0.619194	damaging
17	7577087	G	T	TP53	ENSP00000398846	p.T284K	pathogenic	0.629328	deleterious	0	damaging	1	probably damaging	0.993	probably damaging	1.445	benign	0.00096	polymorphism	5.52456	-6.86	DAMAGING	0.603975	damaging
17	7577088	T	C	TP53	ENSP00000398846	p.T284A	pathogenic	0.572753	deleterious	0.26	benign	0.961	probably damaging	0.931	probably damaging	1.405	benign	8.5e-05	polymorphism	2.56645	-6.64	DAMAGING	0.520814	neutral
17	7577088	T	G	TP53	ENSP00000398846	p.T284P	pathogenic	0.724277	deleterious	0	damaging	1	probably damaging	0.998	probably damaging	2.69	pathogenic	0.000389	polymorphism	4.74784	-6.89	DAMAGING	0.605125	damaging
17	7577090	C	A	TP53	ENSP00000398846	p.R283L	pathogenic	0.608489	deleterious	0	damaging	0.018	benign	0.069	benign	1.245	benign	0.067283	polymorphism	3.77146	-6.8	DAMAGING	0.637432	damaging
17	7577090	C	G	TP53	ENSP00000398846	p.R283P	pathogenic	0.743725	deleterious	0	damaging	0.977	probably damaging	0.933	probably damaging	2.395	pathogenic	0.074093	polymorphism	6.40193	-6.83	DAMAGING	0.632275	damaging
17	7577093	C	A	TP53	ENSP00000398846	p.R282L	pathogenic	0.914148	deleterious	0	damaging	0.998	probably damaging	0.992	probably damaging	3.075	pathogenic	1	disease_causing	7.5804	-7.3	DAMAGING	0.636825	damaging
17	7577093	C	G	TP53	ENSP00000398846	p.R282P	pathogenic	0.90298	deleterious	0	damaging	1	probably damaging	0.999	probably damaging	3.075	pathogenic	1	disease_causing	7.30214	-7.32	DAMAGING	0.635845	damaging
17	7577097	C	A	TP53	ENSP00000398846	p.D281Y	pathogenic	0.877455	deleterious	0	damaging	1	probably damaging	0.997	probably damaging	3.33	pathogenic	1	disease_causing	7.46279	-7.39	DAMAGING	0.635845	damaging
17	7577097	C	G	TP53	ENSP00000398846	p.D281H	pathogenic	0.844821	deleterious	0	damaging	0.963	probably damaging	0.769	possibly damaging	3.33	pathogenic	1	disease_causing	5.94121	-7.38	DAMAGING	0.63967	damaging
17	7577099	C	A	TP53	ENSP00000398846	p.R280I	pathogenic	0.902433	deleterious	0	damaging	1	probably damaging	0.99	probably damaging	3.33	pathogenic	1	disease_causing	7.70842	-7.32	DAMAGING	0.637153	damaging
17	7577099	C	G	TP53	ENSP00000398846	p.R280T	pathogenic	0.87612	deleterious	0	damaging	0.998	probably damaging	0.984	probably damaging	3.33	pathogenic	1	disease_causing	6.91171	-7.3	DAMAGING	0.639087	damaging
17	7577102	C	A	TP53	ENSP00000398846	p.G279V	pathogenic	0.777739	deleterious	0	damaging	1	probably damaging	0.999	probably damaging	2.77	pathogenic	1	disease_causing	7.04689	-7.62	DAMAGING	0.622797	damaging
17	7577102	C	G	TP53	ENSP00000398846	p.G279A	pathogenic	0.762596	deleterious	0	damaging	1	probably damaging	0.994	probably damaging	2.42	pathogenic	1	disease_causing	6.22422	-7.57	DAMAGING	0.638364	damaging
17	7577102	C	T	TP53	ENSP00000398846	p.G279E	pathogenic	0.807194	deleterious	0	damaging	1	probably damaging	0.999	probably damaging	3.115	pathogenic	1	disease_causing	7.0217	-7.61	DAMAGING	0.596179	damaging
17	7577103	C	A	TP53	ENSP00000398846	p.G279W	pathogenic	0.857235	deleterious	0	damaging	0.996	probably damaging	0.977	probably damaging	3.115	pathogenic	1	disease_causing	7.8911	-7.66	DAMAGING	0.595069	damaging
17	7577105	G	C	TP53	ENSP00000398846	p.P278R	pathogenic	0.830982	deleterious	0	damaging	1	probably damaging	1	probably damaging	3.31	pathogenic	1	disease_causing	5.98421	-7.5	DAMAGING	0.614516	damaging
17	7577105	G	T	TP53	ENSP00000398846	p.P278H	pathogenic	0.751654	deleterious	0	damaging	1	probably damaging	1	probably damaging	3.31	pathogenic	1	disease_causing	6.18783	-7.53	DAMAGING	0.614516	damaging
17	7577108	C	A	TP53	ENSP00000398846	p.C277F	pathogenic	0.903718	deleterious	0	damaging	1	probably damaging	0.99	probably damaging	3.25	pathogenic	0.999999	disease_causing	7.26121	-7.39	DAMAGING	0.613504	damaging
17	7577109	A	C	TP53	ENSP00000398846	p.C277G	pathogenic	0.730484	deleterious	0	damaging	0.758	possibly damaging	0.686	possibly damaging	2.56	pathogenic	0.999994	disease_causing	3.29308	-7.36	DAMAGING	0.613504	damaging
17	7577109	A	G	TP53	ENSP00000398846	p.C277R	pathogenic	0.811024	deleterious	0	damaging	1	probably damaging	0.997	probably damaging	3.25	pathogenic	1	disease_causing	5.73388	-7.39	DAMAGING	0.612758	damaging
17	7577111	G	A	TP53	ENSP00000398846	p.A276V	pathogenic	0.857763	deleterious	0	damaging	0.998	probably damaging	0.952	probably damaging	3.055	pathogenic	1	disease_causing	7.28159	-7.23	DAMAGING	0.597262	damaging
17	7577111	G	C	TP53	ENSP00000398846	p.A276G	pathogenic	0.824541	deleterious	0	damaging	0.988	probably damaging	0.958	probably damaging	3.055	pathogenic	1	disease_causing	6.72412	-7.24	DAMAGING	0.596988	damaging
17	7577111	G	T	TP53	ENSP00000398846	p.A276D	pathogenic	0.86643	deleterious	0	damaging	0.999	probably damaging	0.99	probably damaging	3.055	pathogenic	1	disease_causing	7.09656	-7.27	DAMAGING	0.596988	damaging
17	7577112	C	A	TP53	ENSP00000398846	p.A276S	pathogenic	0.643261	deleterious	0	damaging	0.97	probably damaging	0.97	probably damaging	1.29	benign	1	disease_causing	7.04814	-7.19	DAMAGING	0.626221	damaging
17	7577112	C	G	TP53	ENSP00000398846	p.A276P	pathogenic	0.785219	deleterious	0	damaging	0.909	possibly damaging	0.631	possibly damaging	2.36	pathogenic	1	disease_causing	6.69144	-7.28	DAMAGING	0.626221	damaging
17	7577112	C	T	TP53	ENSP00000398846	p.A276T	pathogenic	0.785489	deleterious	0	damaging	0.921	possibly damaging	0.689	possibly damaging	2.365	pathogenic	1	disease_causing	6.35051	-7.22	DAMAGING	0.624046	damaging
17	7577115	A	C	TP53	ENSP00000398846	p.C275G	pathogenic	0.851067	deleterious	0	damaging	1	probably damaging	0.996	probably damaging	3.34	pathogenic	1	disease_causing	5.43323	-7.36	DAMAGING	0.62477	damaging
17	7577115	A	G	TP53	ENSP00000398846	p.C275R	pathogenic	0.893513	deleterious	0	damaging	1	probably damaging	0.996	probably damaging	3.34	pathogenic	1	disease_causing	5.9895	-7.39	DAMAGING	0.610723	damaging
17	7577117	A	C	TP53	ENSP00000398846	p.V274G	pathogenic	0.86117	deleterious	0	damaging	0.97	probably damaging	0.999	probably damaging	2.885	pathogenic	1	disease_causing	5.88614	-7.05	DAMAGING	0.610421	damaging
17	7577117	A	G	TP53	ENSP00000398846	p.V274A	pathogenic	0.851625	deleterious	0	damaging	0.829	possibly damaging	0.933	probably damaging	2.885	pathogenic	0.999966	disease_causing	5.9111	-7.01	DAMAGING	0.593281	damaging
17	7577117	A	T	TP53	ENSP00000398846	p.V274D	pathogenic	0.866465	deleterious	0	damaging	1	probably damaging	0.998	probably damaging	2.885	pathogenic	1	disease_causing	6.43664	-7.05	DAMAGING	0.588686	damaging
17	7577118	C	A	TP53	ENSP00000398846	p.V274F	pathogenic	0.467659	neutral	0	damaging	0.209	benign	0.561	possibly damaging	2.885	pathogenic	0.957632	disease_causing	2.49425	-7.02	DAMAGING	0.626963	damaging
17	7577118	C	T	TP53	ENSP00000398846	p.V274I	pathogenic	0.0372917	neutral	0.42	benign	0	benign	0.07	benign	0.47	benign	0.363746	polymorphism	0.94613	-6.24	DAMAGING	0.62674	damaging
17	7577123	A	C	TP53	ENSP00000398846	p.V272G	pathogenic	0.638976	deleterious	0.11	benign	1	probably damaging	1	probably damaging	2.415	pathogenic	1	disease_causing	3.28009	-6.96	DAMAGING	0.625041	damaging
17	7577123	A	T	TP53	ENSP00000398846	p.V272E	pathogenic	0.761937	deleterious	0	damaging	1	probably damaging	1	probably damaging	3.105	pathogenic	0.999729	disease_causing	5.40953	-7.01	DAMAGING	0.62674	damaging
17	7577126	T	C	TP53	ENSP00000398846	p.E271G	pathogenic	0.790002	deleterious	0	damaging	1	probably damaging	1	probably damaging	2.1	pathogenic	1	disease_causing	6.59738	-7.24	DAMAGING	0.617039	damaging
17	7577126	T	G	TP53	ENSP00000398846	p.E271A	pathogenic	0.895301	deleterious	0	damaging	1	probably damaging	0.999	probably damaging	2.65	pathogenic	1	disease_causing	6.46784	-7.22	DAMAGING	0.616757	damaging
17	7577127	C	G	TP53	ENSP00000398846	p.E271Q	pathogenic	0.789634	deleterious	0	damaging	1	probably damaging	0.998	probably damaging	2.445	pathogenic	1	disease_causing	6.39685	-7.23	DAMAGING	0.600389	damaging
17	7577127	C	T	TP53	ENSP00000398846	p.E271K	pathogenic	0.831856	deleterious	0	damaging	1	probably damaging	0.999	probably damaging	2.65	pathogenic	1	disease_causing	7.55902	-7.21	DAMAGING	0.61526	damaging
17	7577129	A	C	TP53	ENSP00000398846	p.F270C	pathogenic	0.797991	deleterious	0	damaging	1	probably damaging	0.999	probably damaging	2.285	pathogenic	0.999998	disease_causing	6.17629	-6.93	DAMAGING	0.597028	damaging
17	7577129	A	G	TP53	ENSP00000398846	p.F270S	pathogenic	0.841931	deleterious	0	damaging	1	probably damaging	0.996	probably damaging	2.835	pathogenic	0.999996	disease_causing	6.70264	-6.9	DAMAGING	0.628006	damaging
17	7577129	A	T	TP53	ENSP00000398846	p.F270Y	pathogenic	0.799445	deleterious	0	damaging	1	probably damaging	0.993	probably damaging	2.835	pathogenic	0.999972	disease_causing	6.27873	-6.87	DAMAGING	0.626286	damaging
17	7577130	A	C	TP53	ENSP00000398846	p.F270V	pathogenic	0.717988	deleterious	0	damaging	1	probably damaging	0.997	probably damaging	0.865	benign	0.999999	disease_causing	6.33954	-6.73	DAMAGING	0.605572	damaging
17	7577130	A	T	TP53	ENSP00000398846	p.F270I	pathogenic	0.721564	deleterious	0	damaging	1	probably damaging	0.993	probably damaging	1.795	benign	0.999999	disease_causing	6.64573	-6.8	DAMAGING	0.628993	damaging
17	7577132	C	A	TP53	ENSP00000398846	p.S269I	pathogenic	0.815036	deleterious	0.03	damaging	0.999	probably damaging	0.992	probably damaging	2.73	pathogenic	0.999941	disease_causing	6.04437	-6.87	DAMAGING	0.625828	damaging
17	7577132	C	T	TP53	ENSP00000398846	p.S269N	pathogenic	0.769247	deleterious	0.04	damaging	0.964	probably damaging	0.92	probably damaging	2.73	pathogenic	0.999601	disease_causing	4.98832	-6.87	DAMAGING	0.62908	damaging
17	7577133	T	C	TP53	ENSP00000398846	p.S269G	pathogenic	0.763607	deleterious	0.06	benign	0.992	probably damaging	0.941	probably damaging	2.73	pathogenic	0.996811	disease_causing	3.95485	-6.84	DAMAGING	0.597854	damaging
17	7577135	T	A	TP53	ENSP00000398846	p.N268I	pathogenic	0.5	neutral	0	damaging	0.942	possibly damaging	0.926	probably damaging	1.78	benign	0.000335	polymorphism	5.16444	-6.66	DAMAGING	0.628024	damaging
17	7577135	T	C	TP53	ENSP00000398846	p.N268S	pathogenic	0.118293	neutral	0.04	damaging	0.007	benign	0.023	benign	1.43	benign	3.2e-05	polymorphism	1.80083	-6.61	DAMAGING	0.627159	damaging
17	7577135	T	G	TP53	ENSP00000398846	p.N268T	pathogenic	0.351268	neutral	0.01	damaging	0.275	benign	0.424	benign	1.78	benign	0.000104	polymorphism	4.25543	-6.62	DAMAGING	0.626883	damaging
17	7577136	T	A	TP53	ENSP00000398846	p.N268Y	pathogenic	0.219985	neutral	0	damaging	0.992	probably damaging	0.962	probably damaging	1.43	benign	1e-06	polymorphism	4.71941	-6.67	DAMAGING	0.638627	damaging
17	7577136	T	C	TP53	ENSP00000398846	p.N268D	pathogenic	0.0347933	neutral	0.21	benign	0.002	benign	0.021	benign	0.535	benign	0	polymorphism	1.24332	-6.63	DAMAGING	0.63511	damaging
17	7577136	T	G	TP53	ENSP00000398846	p.N268H	pathogenic	0.157057	neutral	0.01	damaging	0.98	probably damaging	0.914	probably damaging	1.43	benign	0	polymorphism	4.00792	-6.65	DAMAGING	0.637863	damaging
17	7577138	C	A	TP53	ENSP00000398846	p.R267L	pathogenic	0.840178	deleterious	0.01	damaging	0.998	probably damaging	0.989	probably damaging	3.145	pathogenic	0.999998	disease_causing	7.40577	-7.3	DAMAGING	0.636943	damaging
17	7577138	C	G	TP53	ENSP00000398846	p.R267P	pathogenic	0.818018	deleterious	0	damaging	1	probably damaging	0.999	probably damaging	3.145	pathogenic	0.999998	disease_causing	7.10808	-7.32	DAMAGING	0.637153	damaging
17	7577141	C	A	TP53	ENSP00000398846	p.G266V	pathogenic	0.883029	deleterious	0	damaging	1	probably damaging	0.999	probably damaging	3.3	pathogenic	1	disease_causing	7.10119	-7.62	DAMAGING	0.6043	damaging
17	7577141	C	G	TP53	ENSP00000398846	p.G266A	pathogenic	0.797234	deleterious	0	damaging	0.999	probably damaging	0.99	probably damaging	2.5	pathogenic	1	disease_causing	6.21737	-7.57	DAMAGING	0.580932	damaging
17	7577141	C	T	TP53	ENSP00000398846	p.G266E	pathogenic	0.878881	deleterious	0	damaging	1	probably damaging	0.999	probably damaging	3.3	pathogenic	1	disease_causing	7.11768	-7.61	DAMAGING	0.581855	damaging
17	7577144	A	C	TP53	ENSP00000398846	p.L265R	pathogenic	0.913046	deleterious	0	damaging	1	probably damaging	1	probably damaging	3.255	pathogenic	1	disease_causing	6.14967	-7.41	DAMAGING	0.634496	damaging
17	7577144	A	T	TP53	ENSP00000398846	p.L265Q	pathogenic	0.877959	deleterious	0	damaging	1	probably damaging	1	probably damaging	3.255	pathogenic	0.999999	disease_causing	6.0593	-7.42	DAMAGING	0.632601	damaging
17	7577147	A	C	TP53	ENSP00000398846	p.L264R	pathogenic	0.834846	deleterious	0	damaging	0.031	benign	0.105	benign	2.62	pathogenic	0.999409	disease_causing	2.4607	-6.99	DAMAGING	0.633299	damaging
17	7577147	A	G	TP53	ENSP00000398846	p.L264P	pathogenic	0.817248	deleterious	0	damaging	0.034	benign	0.138	benign	2.62	pathogenic	1	disease_causing	4.29624	-7	DAMAGING	0.632339	damaging
17	7577147	A	T	TP53	ENSP00000398846	p.L264Q	pathogenic	0.802839	deleterious	0	damaging	0.875	possibly damaging	0.866	possibly damaging	2.62	pathogenic	0.999297	disease_causing	5.17065	-6.99	DAMAGING	0.618396	damaging
17	7577150	T	A	TP53	ENSP00000398846	p.N263I	pathogenic	0.391177	neutral	0.1	benign	0.003	benign	0.05	benign	1.43	benign	0	polymorphism	2.12666	-6.72	DAMAGING	0.623367	damaging
17	7577150	T	C	TP53	ENSP00000398846	p.N263S	pathogenic	0.126793	neutral	0.05	benign	0	benign	0.005	benign	1.43	benign	0	polymorphism	-1.70975	-6.65	DAMAGING	0.595499	damaging
17	7577150	T	G	TP53	ENSP00000398846	p.N263T	pathogenic	0.176226	neutral	0.08	benign	0.006	benign	0.054	benign	1.23	benign	0	polymorphism	-0.606358	-6.65	DAMAGING	0.623641	damaging
17	7577151	T	A	TP53	ENSP00000398846	p.N263Y	pathogenic	0.549244	deleterious	0.03	damaging	0.393	benign	0.495	possibly damaging	1.78	benign	0	polymorphism	3.11823	-6.72	DAMAGING	0.569059	damaging
17	7577151	T	C	TP53	ENSP00000398846	p.N263D	pathogenic	0.269241	neutral	0.03	damaging	0.007	benign	0.054	benign	1.43	benign	0	polymorphism	0.232896	-6.62	DAMAGING	0.568822	damaging
17	7577153	C	A	TP53	ENSP00000398846	p.G262V	pathogenic	0.879605	deleterious	0	damaging	0.999	probably damaging	0.996	probably damaging	3.165	pathogenic	1	disease_causing	6.10922	-9	DAMAGING	0.552479	damaging
17	7577153	C	G	TP53	ENSP00000398846	p.G262A	pathogenic	0.814885	deleterious	0	damaging	0.997	probably damaging	0.971	probably damaging	2.815	pathogenic	1	disease_causing	5.23652	-8.96	DAMAGING	0.444863	neutral
17	7577153	C	T	TP53	ENSP00000398846	p.G262D	pathogenic	0.890368	deleterious	0	damaging	0.998	probably damaging	0.99	probably damaging	3.165	pathogenic	1	disease_causing	6.00096	-8.99	DAMAGING	0.569059	damaging
17	7577154	C	A	TP53	ENSP00000398846	p.G262C	pathogenic	0.806289	deleterious	0	damaging	1	probably damaging	0.999	probably damaging	2.815	pathogenic	1	disease_causing	6.36297	-9.01	DAMAGING	0.568822	damaging
17	7577154	C	T	TP53	ENSP00000398846	p.G262S	pathogenic	0.843526	deleterious	0	damaging	0.997	probably damaging	0.99	probably damaging	2.815	pathogenic	1	disease_causing	6.10265	-8.98	DAMAGING	0.619779	damaging
17	7577502	G	A	TP53	ENSP00000398846	p.S260F	pathogenic	0.547885	deleterious	0.02	damaging	0.053	benign	0.1	benign	2.295	pathogenic	0.996595	disease_causing	3.52385	-6.72	DAMAGING	0.62003	damaging
17	7577502	G	T	TP53	ENSP00000398846	p.S260Y	pathogenic	0.572666	deleterious	0	damaging	0.855	possibly damaging	0.761	possibly damaging	1.95	pathogenic	0.99418	disease_causing	3.91438	-6.72	DAMAGING	0.601422	damaging
17	7577503	A	C	TP53	ENSP00000398846	p.S260A	pathogenic	0.215301	neutral	0.01	damaging	0	benign	0.018	benign	1.395	benign	0.572559	disease_causing	1.27059	-6.59	DAMAGING	0.621132	damaging
17	7577503	A	G	TP53	ENSP00000398846	p.S260P	pathogenic	0.219719	neutral	0.01	damaging	0.001	benign	0.011	benign	0.425	benign	0.964263	disease_causing	1.57631	-6.66	DAMAGING	0.619703	damaging
17	7577505	T	A	TP53	ENSP00000398846	p.D259V	pathogenic	0.777314	deleterious	0	damaging	0.537	possibly damaging	0.63	possibly damaging	2.6	pathogenic	0.999999	disease_causing	4.56143	-6.77	DAMAGING	0.621877	damaging
17	7577505	T	C	TP53	ENSP00000398846	p.D259G	pathogenic	0.546482	deleterious	0.02	damaging	0.001	benign	0.022	benign	2.25	pathogenic	0.992584	disease_causing	3.46625	-6.68	DAMAGING	0.620949	damaging
17	7577505	T	G	TP53	ENSP00000398846	p.D259A	pathogenic	0.490611	neutral	0.01	damaging	0.209	benign	0.182	benign	2.6	pathogenic	0.988331	disease_causing	3.94758	-6.71	DAMAGING	0.620676	damaging
17	7577506	C	A	TP53	ENSP00000398846	p.D259Y	pathogenic	0.811081	deleterious	0	damaging	0.03	benign	0.093	benign	2.25	pathogenic	0.99849	disease_causing	6.03852	-6.77	DAMAGING	0.621359	damaging
17	7577506	C	G	TP53	ENSP00000398846	p.D259H	pathogenic	0.687697	deleterious	0.01	damaging	0.903	possibly damaging	0.825	possibly damaging	1.7	benign	0.996832	disease_causing	4.62516	-6.72	DAMAGING	0.621359	damaging
17	7577506	C	T	TP53	ENSP00000398846	p.D259N	pathogenic	0.441588	neutral	0.13	benign	0.007	benign	0.042	benign	1.15	benign	0.983835	disease_causing	4.57796	-6.6	DAMAGING	0.621132	damaging
17	7577508	T	A	TP53	ENSP00000398846	p.E258V	pathogenic	0.877788	deleterious	0	damaging	1	probably damaging	0.999	probably damaging	3.3	pathogenic	0.999999	disease_causing	6.29732	-7.26	DAMAGING	0.620439	damaging
17	7577508	T	C	TP53	ENSP00000398846	p.E258G	pathogenic	0.871582	deleterious	0	damaging	1	probably damaging	1	probably damaging	3.3	pathogenic	0.999998	disease_causing	5.89106	-7.24	DAMAGING	0.601237	damaging
17	7577508	T	G	TP53	ENSP00000398846	p.E258A	pathogenic	0.86022	deleterious	0	damaging	1	probably damaging	1	probably damaging	2.955	pathogenic	0.999998	disease_causing	5.75744	-7.22	DAMAGING	0.619949	damaging
17	7577509	C	G	TP53	ENSP00000398846	p.E258Q	pathogenic	0.724197	deleterious	0	damaging	1	probably damaging	0.999	probably damaging	2.955	pathogenic	0.999983	disease_causing	5.33626	-7.23	DAMAGING	0.629353	damaging
[truncated: 3,932 more rows]
